# Supplementary material for: Hallucination of closed repeat proteins containing central pockets
Source: Nat Struct Mol Biol. 2023 Sep 28;30(11):1755–60. doi: 10.1038/s41594-023-01112-6 (PMC10643118; doi:10.1038/s41594-023-01112-6)
Supplement: Supplementary file 5 — Chromatography raw data. [file 41594_2023_1112_MOESM5_ESM.tar › SEC_submit/H4(637737587395458085).csv]

Chrom.1		Chrom.1		Chrom.1		Chrom.1		Chrom.1		Chrom.1		Chrom.1
UV 1_280		Cond		Conc B		Injection		Run Log		Fraction		UV 1_280_CUT_TEMP@100,BASEM
ml	mAU	ml	mS/cm	ml	%	ml	Injection	ml	Logbook	ml	Fraction	ml	mAU
-0.156738	0.022844	-0.156738	10.259534	-0.156738	0	-0.000255		-0.156738	Method Settings	8.016849	3.F.1	0	-0.172746
-0.155412	0.394722	-0.154086	10.24906	-0.143473	0			-0.156662	Set autosampler to inject	9.016743	3.F.2	0.001326	-0.172746
-0.154086	0.437408	-0.151434	10.24887	-0.130209	0			-0.007806	Sample Application	10.016681	3.F.3	0.002652	-0.172746
-0.15276	0.470218	-0.148781	10.24822	-0.116944	0			8.007839	Elution	11.016657	3.F.4	0.003978	-0.172746
-0.151434	0.497943	-0.146129	10.247496	-0.103679	0			19.798273	Set autosampler to load next	12.016594	3.F.5	0.005305	-0.172746
-0.150108	0.522242	-0.143476	10.246917	-0.090414	0			20.198334	Dump	13.016314	3.F.6	0.006631	-0.172746
-0.148782	0.544275	-0.140824	10.246411	-0.077149	0					14.01629	3.F.7	0.007957	-0.172746
-0.147455	0.5645	-0.138172	10.246028	-0.063885	0					15.017549	3.F.8	0.009283	-0.172746
-0.146129	0.571249	-0.135519	10.245968	-0.05062	0					16.017509	3.F.9	0.010609	-0.172746
-0.144803	0.588224	-0.132867	10.245929	-0.037355	0					17.01726	3.F.10	0.011935	-0.172746
-0.143477	0.604462	-0.130215	10.24593	-0.02409	0					18.01721	3.F.11	0.013261	-0.172746
-0.142151	0.620463	-0.127562	10.246113	-0.010825	0					19.017166	3.F.12	0.014587	-0.172746
-0.140825	0.636473	-0.12491	10.246401	0.002439	0					19.796949	Waste(Frac)	0.015914	-0.172746
-0.139499	0.652453	-0.122257	10.246222	0.015704	0					20.304094	Waste	0.01724	-0.172746
-0.138173	0.668535	-0.119605	10.24543	0.028969	0							0.018566	-0.172746
-0.136846	0.685099	-0.116953	10.243608	0.042234	0							0.019892	-0.172746
-0.13552	0.701786	-0.1143	10.241027	0.055499	0							0.021218	-0.172746
-0.134194	0.718451	-0.111648	10.237842	0.068764	0							0.022544	-0.172746
-0.132868	0.735132	-0.108996	10.234281	0.082028	0							0.02387	-0.172746
-0.131542	0.751791	-0.106343	10.23073	0.095293	0							0.025196	-0.172746
-0.130216	0.768388	-0.103691	10.227312	0.108558	0							0.026523	-0.172746
-0.12889	0.784879	-0.101038	10.223677	0.121823	0							0.027849	-0.172746
-0.127564	0.801207	-0.098386	10.22021	0.135088	0							0.029175	-0.172746
-0.126237	0.816917	-0.095734	10.216901	0.148352	0							0.030501	-0.172746
-0.124911	0.826706	-0.093081	10.213948	0.161617	0							0.031827	-0.172746
-0.123585	0.825981	-0.090429	10.211276	0.174882	0							0.033153	-0.172746
-0.122259	0.825258	-0.087777	10.208893	0.188147	0							0.034479	-0.172746
-0.120933	0.824538	-0.085124	10.206713	0.201412	0							0.035805	-0.172746
-0.119607	0.823781	-0.082472	10.204708	0.214676	0							0.037132	-0.172746
-0.118281	0.82274	-0.07982	10.202863	0.227941	0							0.038458	-0.172746
-0.116954	0.821526	-0.077167	10.201327	0.241206	0							0.039784	-0.172746
-0.115628	0.820311	-0.074515	10.20007	0.254471	0							0.04111	-0.172746
-0.114302	0.819094	-0.071862	10.19905	0.267736	0							0.042436	-0.172746
-0.112976	0.817878	-0.06921	10.198202	0.281001	0							0.043762	-0.172746
-0.11165	0.816665	-0.066558	10.197492	0.294265	0							0.045088	-0.172746
-0.110324	0.815506	-0.063905	10.1969	0.30753	0							0.046414	-0.172746
-0.108998	0.814854	-0.061253	10.196502	0.320795	0							0.047741	-0.172746
-0.107672	0.814674	-0.058601	10.196166	0.33406	0							0.049067	-0.172746
-0.106345	0.814506	-0.055948	10.195963	0.347325	0							0.050393	-0.172746
-0.105019	0.814341	-0.053296	10.19592	0.360589	0							0.051719	-0.172746
-0.103693	0.814162	-0.050643	10.195736	0.373854	0							0.053045	-0.172746
-0.102367	0.813981	-0.047991	10.195662	0.387119	0							0.054371	-0.172746
-0.101041	0.8138	-0.045339	10.19569	0.400384	0							0.055697	-0.172746
-0.099715	0.813375	-0.042686	10.195863	0.413649	0							0.057023	-0.172746
-0.098389	0.812445	-0.040034	10.19618	0.426913	0							0.05835	-0.172746
-0.097063	0.811475	-0.037382	10.196603	0.440178	0							0.059676	-0.172746
-0.095736	0.810503	-0.034729	10.196972	0.453443	0							0.061002	-0.172746
-0.09441	0.809531	-0.032077	10.197452	0.466708	0							0.062328	-0.172746
-0.093084	0.808557	-0.029424	10.19793	0.479973	0							0.063654	-0.172746
-0.091758	0.807587	-0.026772	10.198326	0.493238	0							0.06498	-0.172746
-0.090432	0.806598	-0.02412	10.198841	0.506502	0							0.066306	-0.172746
-0.089106	0.805288	-0.021467	10.199218	0.519767	0							0.067632	-0.172746
-0.08778	0.803935	-0.018815	10.199691	0.533032	0							0.068959	-0.172746
-0.086454	0.802585	-0.016163	10.2002	0.546297	0							0.070285	-0.172746
-0.085127	0.801233	-0.01351	10.200516	0.559562	0							0.071611	-0.172746
-0.083801	0.799886	-0.010858	10.200898	0.572826	0							0.072937	-0.172746
-0.082475	0.79854	-0.008205	10.20122	0.586091	0							0.074263	-0.172746
-0.081149	0.79725	-0.005553	10.208637	0.599356	0							0.075589	-0.172746
-0.079823	0.796671	-0.002901	10.219433	0.612621	0							0.076915	-0.172746
-0.078497	0.796263	-0.000248	10.224355	0.625886	0							0.078241	-0.172746
-0.077171	0.795861	0.002404	10.22747	0.639151	0							0.079568	-0.172746
-0.075845	0.795459	0.005056	10.230392	0.652415	0							0.080894	-0.172746
-0.074518	0.795057	0.007709	10.233024	0.66568	0							0.08222	-0.172746
-0.073192	0.794657	0.010361	10.235534	0.678945	0							0.083546	-0.172746
-0.071866	0.794254	0.013014	10.237908	0.69221	0							0.084872	-0.172746
-0.07054	0.793245	0.015666	10.240012	0.705475	0							0.086198	-0.172746
-0.069214	0.791991	0.018318	10.241778	0.718739	0							0.087524	-0.172746
-0.067888	0.790711	0.020971	10.243288	0.732004	0							0.088851	-0.172746
-0.066562	0.789436	0.023623	10.244614	0.745269	0							0.090177	-0.172746
-0.065236	0.788158	0.026275	10.245783	0.758534	0							0.091503	-0.172746
-0.063909	0.78688	0.028928	10.246488	0.771799	0							0.092829	-0.172746
-0.062583	0.785596	0.03158	10.247018	0.785063	0							0.094155	-0.172746
-0.061257	0.784697	0.034233	10.247326	0.798328	0							0.095481	-0.172746
-0.059931	0.784086	0.036885	10.24754	0.811593	0							0.096807	-0.172746
-0.058605	0.78352	0.039537	10.24747	0.824858	0							0.098133	-0.172746
-0.057279	0.782956	0.04219	10.247335	0.838123	0							0.09946	-0.172746
-0.055953	0.78239	0.044842	10.247086	0.851388	0							0.100786	-0.172746
-0.054627	0.781825	0.047494	10.246936	0.864652	0							0.102112	-0.172746
-0.0533	0.781276	0.050147	10.246571	0.877917	0							0.103438	-0.172746
-0.051974	0.780814	0.052799	10.246197	0.891182	0							0.104764	-0.172746
-0.050648	0.780234	0.055451	10.245995	0.904447	0							0.10609	-0.172746
-0.049322	0.779598	0.058104	10.245806	0.917712	0							0.107416	-0.172746
-0.047996	0.778962	0.060756	10.245636	0.930976	0							0.108742	-0.172746
-0.04667	0.778326	0.063409	10.245476	0.944241	0							0.110069	-0.172746
-0.045344	0.777691	0.066061	10.245371	0.957506	0							0.111395	-0.172746
-0.044017	0.777053	0.068713	10.245331	0.970771	0							0.112721	-0.172746
-0.042691	0.776355	0.071366	10.245209	0.984036	0							0.114047	-0.172746
-0.041365	0.775412	0.074018	10.245063	0.997301	0							0.115373	-0.172746
-0.040039	0.774378	0.07667	10.244879	1.010565	0							0.116699	-0.172746
-0.038713	0.773343	0.079323	10.244766	1.02383	0							0.118025	-0.172746
-0.037387	0.772307	0.081975	10.24458	1.037095	0							0.119351	-0.172746
-0.036061	0.771272	0.084628	10.244171	1.05036	0							0.120678	-0.172746
-0.034735	0.770238	0.08728	10.243558	1.063625	0							0.122004	-0.172746
-0.033408	0.769202	0.089932	10.242743	1.076889	0							0.12333	-0.172746
-0.032082	0.767959	0.092585	10.241776	1.090154	0							0.124656	-0.172746
-0.030756	0.766633	0.095237	10.240658	1.103419	0							0.125982	-0.172746
-0.02943	0.765305	0.097889	10.239402	1.116684	0							0.127308	-0.172746
-0.028104	0.763977	0.100542	10.238145	1.129949	0							0.128634	-0.172746
-0.026778	0.76265	0.103194	10.236745	1.143213	0							0.12996	-0.172746
-0.025452	0.761324	0.105847	10.235301	1.156478	0							0.131287	-0.172746
-0.024126	0.759997	0.108499	10.23395	1.169743	0							0.132613	-0.172746
-0.022799	0.758576	0.111151	10.232563	1.183008	0							0.133939	-0.172746
-0.021473	0.757096	0.113804	10.231143	1.196273	0							0.135265	-0.172746
-0.020147	0.75561	0.116456	10.229828	1.209538	0							0.136591	-0.172746
-0.018821	0.754123	0.119108	10.228605	1.222802	0							0.137917	-0.172746
-0.017495	0.752631	0.121761	10.227367	1.236067	0							0.139243	-0.172746
-0.016169	0.75114	0.124413	10.226228	1.249332	0							0.140569	-0.172746
-0.014843	0.749655	0.127066	10.225179	1.262597	0							0.141896	-0.172746
-0.013517	0.748402	0.129718	10.224172	1.275862	0							0.143222	-0.172746
-0.01219	0.747823	0.13237	10.223297	1.289126	0							0.144548	-0.172746
-0.010864	0.747494	0.135023	10.222501	1.302391	0							0.145874	-0.172746
-0.009538	0.747165	0.137675	10.221776	1.315656	0							0.1472	-0.172746
-0.008212	0.746836	0.140327	10.22101	1.328921	0							0.148526	-0.172746
-0.006886	0.746508	0.14298	10.22033	1.342186	0							0.149852	-0.172746
-0.00556	0.718909	0.145632	10.219723	1.355451	0							0.151178	-0.172746
-0.004234	0.706774	0.148285	10.219151	1.368715	0							0.152505	-0.172746
-0.002908	0.699917	0.150937	10.218603	1.38198	0							0.153831	-0.172746
-0.001581	0.69522	0.153589	10.218143	1.395245	0							0.155157	-0.172746
-0.000255	0.691886	0.156242	10.217752	1.40851	0							0.156483	-0.172746
0.001071	0.689155	0.158894	10.217378	1.421775	0							0.157809	-0.172746
0.002397	0.686511	0.161546	10.21711	1.435039	0							0.159135	-0.172746
0.003723	0.683995	0.164199	10.216851	1.448304	0							0.160461	-0.172746
0.005049	0.682104	0.166851	10.216527	1.461569	0							0.161787	-0.172746
0.006375	0.680995	0.169503	10.216278	1.474834	0							0.163114	-0.172746
0.007701	0.680111	0.172156	10.216094	1.488099	0							0.16444	-0.172746
0.009028	0.679242	0.174808	10.215962	1.501363	0							0.165766	-0.172746
0.010354	0.678372	0.177461	10.215941	1.514628	0							0.167092	-0.172746
0.01168	0.677501	0.180113	10.215981	1.527893	0							0.168418	-0.172746
0.013006	0.676631	0.182765	10.216002	1.541158	0							0.169744	-0.172746
0.014332	0.675967	0.185418	10.216012	1.554423	0							0.17107	-0.172746
0.015658	0.674496	0.18807	10.216035	1.567688	0							0.172397	-0.172746
0.016984	0.672715	0.190722	10.216057	1.580952	0							0.173723	-0.172746
0.01831	0.670936	0.193375	10.216093	1.594217	0							0.175049	-0.172746
0.019637	0.669148	0.196027	10.216166	1.607482	0							0.176375	-0.172746
0.020963	0.667361	0.19868	10.216215	1.620747	0							0.177701	-0.172746
0.022289	0.665578	0.201332	10.216258	1.634012	0							0.179027	-0.172746
0.023615	0.663365	0.203984	10.216267	1.647276	0							0.180353	-0.172746
0.024941	0.661151	0.206637	10.216262	1.660541	0							0.181679	-0.172746
0.026267	0.659079	0.209289	10.216322	1.673806	0							0.183006	-0.172746
0.027593	0.657049	0.211941	10.21636	1.687071	0							0.184332	-0.172746
0.02892	0.655015	0.214594	10.216436	1.700336	0							0.185658	-0.172746
0.030246	0.652988	0.217246	10.216565	1.7136	0							0.186984	-0.172746
0.031572	0.650951	0.219899	10.216656	1.726865	0							0.18831	-0.172746
0.032898	0.649031	0.222551	10.216751	1.74013	0							0.189636	-0.172746
0.034224	0.647834	0.225203	10.216858	1.753395	0							0.190962	-0.172746
0.03555	0.646711	0.227856	10.216946	1.76666	0							0.192288	-0.172746
0.036876	0.645525	0.230508	10.217017	1.779925	0							0.193615	-0.172746
0.038202	0.644337	0.23316	10.217014	1.793189	0							0.194941	-0.172746
0.039529	0.643147	0.235813	10.217017	1.806454	0							0.196267	-0.172746
0.040855	0.641962	0.238465	10.217033	1.819719	0							0.197593	-0.172746
0.042181	0.640776	0.241118	10.216984	1.832984	0							0.198919	-0.172746
0.043507	0.639781	0.24377	10.216924	1.846249	0							0.200245	-0.172746
0.044833	0.63891	0.246422	10.21683	1.859513	0							0.201571	-0.172746
0.046159	0.638082	0.249075	10.216775	1.872778	0							0.202897	-0.172746
0.047485	0.63732	0.251727	10.216821	1.886043	0							0.204224	-0.172746
0.048811	0.636582	0.254379	10.216816	1.899308	0							0.20555	-0.172746
0.050138	0.635844	0.257032	10.216733	1.912573	0							0.206876	-0.172746
0.051464	0.635104	0.259684	10.216644	1.925838	0							0.208202	-0.172746
0.05279	0.63473	0.262336	10.216606	1.939102	0							0.209528	-0.172746
0.054116	0.634729	0.264989	10.216545	1.952367	0							0.210854	-0.172746
0.055442	0.634831	0.267641	10.216397	1.965632	0							0.21218	-0.172746
0.056768	0.634939	0.270294	10.216265	1.978897	0							0.213506	-0.172746
0.058094	0.635001	0.272946	10.216214	1.992162	0							0.214833	-0.172746
0.05942	0.634593	0.275598	10.216189	2.005426	0							0.216159	-0.172746
0.060747	0.633812	0.278251	10.216077	2.018691	0							0.217485	-0.172746
0.062073	0.632969	0.280903	10.215943	2.031956	0							0.218811	-0.172746
0.063399	0.631978	0.283556	10.215897	2.045221	0							0.220137	-0.172746
0.064725	0.630906	0.286208	10.215867	2.058486	0							0.221463	-0.172746
0.066051	0.629835	0.28886	10.215849	2.07175	0							0.222789	-0.172746
0.067377	0.628765	0.291513	10.215845	2.085015	0							0.224115	-0.172746
0.068703	0.627695	0.294165	10.215834	2.09828	0							0.225442	-0.172746
0.070029	0.626623	0.296817	10.215864	2.111545	0							0.226768	-0.172746
0.071356	0.625379	0.29947	10.215923	2.12481	0							0.228094	-0.172746
0.072682	0.623706	0.302122	10.21594	2.138074	0							0.22942	-0.172746
0.074008	0.621778	0.304774	10.216	2.151339	0							0.230746	-0.172746
0.075334	0.619849	0.307427	10.215952	2.164604	0							0.232072	-0.172746
0.07666	0.617918	0.310079	10.215886	2.177869	0							0.233398	-0.172746
0.077986	0.615989	0.312732	10.215839	2.191134	0							0.234725	-0.172746
0.079312	0.614059	0.315384	10.215775	2.204399	0							0.236051	-0.172746
0.080638	0.612198	0.318036	10.215743	2.217663	0							0.237377	-0.172746
0.081965	0.610992	0.320689	10.215688	2.230928	0							0.238703	-0.172746
0.083291	0.61041	0.323341	10.215611	2.244193	0							0.240029	-0.172746
0.084617	0.609797	0.325993	10.215622	2.257458	0							0.241355	-0.172746
0.085943	0.60918	0.328646	10.215499	2.270723	0							0.242681	-0.172746
0.087269	0.608561	0.331298	10.215466	2.283987	0							0.244007	-0.172746
0.088595	0.607937	0.333951	10.215382	2.297252	0							0.245334	-0.172746
0.089921	0.607313	0.336603	10.215297	2.310517	0							0.24666	-0.172746
0.091247	0.606218	0.339255	10.215227	2.323782	0							0.247986	-0.172746
0.092574	0.60444	0.341908	10.215147	2.337047	0							0.249312	-0.172746
0.0939	0.602589	0.34456	10.215084	2.350312	0							0.250638	-0.172746
0.095226	0.600805	0.347212	10.21508	2.363576	0							0.251964	-0.172746
0.096552	0.599163	0.349865	10.21504	2.376841	0							0.25329	-0.172746
0.097878	0.597579	0.352517	10.215031	2.390106	0							0.254616	-0.172746
0.099204	0.595998	0.35517	10.215029	2.403371	0							0.255943	-0.172746
0.10053	0.594638	0.357822	10.215014	2.416636	0							0.257269	-0.172746
0.101856	0.593708	0.360474	10.215032	2.4299	0							0.258595	-0.172746
0.103183	0.592924	0.363127	10.215099	2.443165	0							0.259921	-0.172746
0.104509	0.592142	0.365779	10.215044	2.45643	0							0.261247	-0.172746
0.105835	0.591361	0.368431	10.214986	2.469695	0							0.262573	-0.172746
0.107161	0.590606	0.371084	10.214993	2.48296	0							0.263899	-0.172746
0.108487	0.589908	0.373736	10.214955	2.496224	0							0.265225	-0.172746
0.109813	0.589232	0.376389	10.215021	2.509489	0							0.266552	-0.172746
0.111139	0.588556	0.379041	10.215006	2.522754	0							0.267878	-0.172746
0.112466	0.58787	0.381693	10.215095	2.536019	0							0.269204	-0.172746
0.113792	0.587136	0.384346	10.215217	2.549284	0							0.27053	-0.172746
0.115118	0.586347	0.386998	10.215322	2.562548	0							0.271856	-0.172746
0.116444	0.585556	0.38965	10.215379	2.575813	0							0.273182	-0.172746
0.11777	0.584767	0.392303	10.215444	2.589078	0							0.274508	-0.172746
0.119096	0.583898	0.394955	10.215396	2.602343	0							0.275834	-0.172746
0.120422	0.582642	0.397608	10.215405	2.615608	0							0.277161	-0.172746
0.121748	0.580904	0.40026	10.215431	2.628873	0							0.278487	-0.172746
0.123075	0.579171	0.402912	10.215466	2.642137	0							0.279813	-0.172746
0.124401	0.577461	0.405565	10.215604	2.655402	0							0.281139	-0.172746
0.125727	0.576027	0.408217	10.215653	2.668667	0							0.282465	-0.172746
0.127053	0.575178	0.410869	10.215725	2.681932	0							0.283791	-0.172746
0.128379	0.574331	0.413522	10.215858	2.695197	0							0.285117	-0.172746
0.129705	0.573485	0.416174	10.215912	2.708462	0							0.286443	-0.172746
0.131031	0.572645	0.418827	10.215987	2.721726	0							0.28777	-0.172746
0.132357	0.57187	0.421479	10.215977	2.734991	0							0.289096	-0.172746
0.133684	0.571252	0.424131	10.215919	2.748256	0							0.290422	-0.172746
0.13501	0.570632	0.426784	10.215937	2.761521	0							0.291748	-0.172746
0.136336	0.570014	0.429436	10.215874	2.774786	0							0.293074	-0.172746
0.137662	0.569443	0.432088	10.216052	2.78805	0							0.2944	-0.172746
0.138988	0.569036	0.434741	10.215895	2.801315	0							0.295726	-0.172746
0.140314	0.568628	0.437393	10.215891	2.81458	0							0.297052	-0.172746
0.14164	0.568221	0.440045	10.215778	2.827845	0							0.298379	-0.172746
0.142966	0.567814	0.442698	10.215808	2.84111	0							0.299705	-0.172746
0.144293	0.567463	0.44535	10.215766	2.854374	0							0.301031	-0.172746
0.145619	0.567321	0.448003	10.215672	2.867639	0							0.302357	-0.172746
0.146945	0.567179	0.450655	10.215649	2.880904	0							0.303683	-0.172746
0.148271	0.567038	0.453307	10.215647	2.894169	0							0.305009	-0.172746
0.149597	0.566907	0.45596	10.215667	2.907434	0							0.306335	-0.172746
0.150923	0.566822	0.458612	10.215758	2.920698	0							0.307661	-0.172746
0.152249	0.566747	0.461264	10.215782	2.933963	0							0.308988	-0.172746
0.153575	0.566672	0.463917	10.215732	2.947228	0							0.310314	-0.172746
0.154902	0.566597	0.466569	10.215826	2.960493	0							0.31164	-0.172746
0.156228	0.56652	0.469222	10.21592	2.973758	0							0.312966	-0.172746
0.157554	0.566431	0.471874	10.215845	2.987022	0							0.314292	-0.172746
0.15888	0.566341	0.474526	10.215816	3.000287	0							0.315618	-0.172746
0.160206	0.566251	0.477179	10.215903	3.013552	0							0.316944	-0.172746
0.161532	0.566147	0.479831	10.215746	3.026817	0							0.318271	-0.172746
0.162858	0.565885	0.482483	10.215752	3.040082	0							0.319597	-0.172746
0.164184	0.565525	0.485136	10.215746	3.053347	0							0.320923	-0.172746
0.165511	0.565165	0.487788	10.215729	3.066611	0							0.322249	-0.172746
0.166837	0.564805	0.490441	10.215842	3.079876	0							0.323575	-0.172746
0.168163	0.564454	0.493093	10.215897	3.093141	0							0.324901	-0.172746
0.169489	0.564197	0.495745	10.216041	3.106406	0							0.326227	-0.172746
0.170815	0.563978	0.498398	10.216021	3.119671	0							0.327553	-0.172746
0.172141	0.563761	0.50105	10.216002	3.132936	0							0.32888	-0.172746
0.173467	0.56354	0.503702	10.215956	3.1462	0							0.330206	-0.172746
0.174793	0.563274	0.506355	10.215955	3.159465	0							0.331532	-0.172746
0.17612	0.562949	0.509007	10.21605	3.17273	0							0.332858	-0.172746
0.177446	0.562623	0.51166	10.216169	3.185995	0							0.334184	-0.172746
0.178772	0.562298	0.514312	10.216234	3.19926	0							0.33551	-0.172746
0.180098	0.56197	0.516964	10.216319	3.212524	0							0.336836	-0.172746
0.181424	0.561607	0.519617	10.21637	3.225789	0							0.338162	-0.172746
0.18275	0.56121	0.522269	10.216406	3.239054	0							0.339489	-0.172746
0.184076	0.560811	0.524921	10.216545	3.252319	0							0.340815	-0.172746
0.185402	0.560434	0.527574	10.216514	3.265584	0							0.342141	-0.172746
0.186729	0.560368	0.530226	10.216457	3.278848	0							0.343467	-0.172746
0.188055	0.560917	0.532879	10.216475	3.292113	0							0.344793	-0.172746
0.189381	0.561468	0.535531	10.21648	3.305378	0							0.346119	-0.172746
0.190707	0.562017	0.538183	10.216411	3.318643	0							0.347445	-0.172746
0.192033	0.562552	0.540836	10.216417	3.331908	0							0.348771	-0.172746
0.193359	0.562805	0.543488	10.216401	3.345172	0							0.350098	-0.172746
0.194685	0.562497	0.54614	10.216331	3.358437	0							0.351424	-0.172746
0.196011	0.56219	0.548793	10.216238	3.371702	0							0.35275	-0.172746
0.197338	0.561881	0.551445	10.216177	3.384967	0							0.354076	-0.172746
0.198664	0.561538	0.554097	10.216158	3.398232	0							0.355402	-0.172746
0.19999	0.561003	0.55675	10.216136	3.411497	0							0.356728	-0.172746
0.201316	0.560467	0.559402	10.216102	3.424761	0							0.358054	-0.172746
0.202642	0.55993	0.562055	10.216061	3.438026	0							0.35938	-0.172746
0.203968	0.559395	0.564707	10.216002	3.451291	0							0.360707	-0.172746
0.205294	0.558886	0.567359	10.216005	3.464556	0							0.362033	-0.172746
0.206621	0.558524	0.570012	10.215862	3.477821	0							0.363359	-0.172746
0.207947	0.558162	0.572664	10.216075	3.491086	0							0.364685	-0.172746
0.209273	0.557799	0.575316	10.216296	3.50435	0							0.366011	-0.172746
0.210599	0.557423	0.577969	10.216341	3.517615	0							0.367337	-0.172746
0.211925	0.556796	0.580621	10.216591	3.53088	0							0.368663	-0.172746
0.213251	0.55617	0.583274	10.216707	3.544145	0							0.369989	-0.172746
0.214577	0.555598	0.585926	10.216782	3.55741	0							0.371316	-0.172746
0.215903	0.555014	0.588578	10.216886	3.570674	0							0.372642	-0.172746
0.21723	0.554391	0.591231	10.216866	3.583939	0							0.373968	-0.172746
0.218556	0.553918	0.593883	10.217012	3.597204	0							0.375294	-0.172746
0.219882	0.553508	0.596535	10.217175	3.610469	0							0.37662	-0.172746
0.221208	0.553103	0.599188	10.217211	3.623734	0							0.377946	-0.172746
0.222534	0.552698	0.60184	10.217318	3.636998	0							0.379272	-0.172746
0.22386	0.552305	0.604493	10.217433	3.650263	0							0.380598	-0.172746
0.225186	0.551915	0.607145	10.217469	3.663528	0							0.381925	-0.172746
0.226512	0.551526	0.609797	10.217569	3.676793	0							0.383251	-0.172746
0.227839	0.551137	0.61245	10.217713	3.690058	0							0.384577	-0.172746
0.229165	0.550748	0.615102	10.217721	3.703322	0							0.385903	-0.172746
0.230491	0.549965	0.617754	10.217864	3.716587	0							0.387229	-0.172746
0.231817	0.548851	0.620407	10.217813	3.729852	0							0.388555	-0.172746
0.233143	0.5477	0.623059	10.217815	3.743117	0							0.389881	-0.172746
0.234469	0.546544	0.625712	10.217848	3.756382	0							0.391208	-0.172746
0.235795	0.545303	0.628364	10.217859	3.769646	0							0.392534	-0.172746
0.237121	0.54401	0.631016	10.217943	3.782911	0							0.39386	-0.172746
0.238448	0.542715	0.633669	10.218014	3.796176	0							0.395186	-0.172746
0.239774	0.541417	0.636321	10.217956	3.809441	0							0.396512	-0.172746
0.2411	0.540123	0.638973	10.21809	3.822706	0							0.397838	-0.172746
0.242426	0.538788	0.641626	10.218151	3.835971	0							0.399164	-0.172746
0.243752	0.53739	0.644278	10.218179	3.849236	0							0.40049	-0.172746
0.245078	0.535995	0.646931	10.218311	3.8625	0							0.401817	-0.172746
0.246404	0.534594	0.649583	10.218347	3.875765	0							0.403143	-0.172746
0.24773	0.533217	0.652235	10.21836	3.88903	0							0.404469	-0.172746
0.249057	0.531879	0.654888	10.218472	3.902295	0							0.405795	-0.172746
0.250383	0.530553	0.65754	10.21848	3.915559	0							0.407121	-0.172746
0.251709	0.529225	0.660192	10.218519	3.928824	0							0.408447	-0.172746
0.253035	0.527889	0.662845	10.218586	3.942089	0							0.409773	-0.172746
0.254361	0.52651	0.665497	10.218529	3.955354	0							0.411099	-0.172746
0.255687	0.524991	0.668149	10.218618	3.968619	0							0.412426	-0.172746
0.257013	0.523453	0.670802	10.218699	3.981884	0							0.413752	-0.172746
0.258339	0.521914	0.673454	10.218688	3.995148	0							0.415078	-0.172746
0.259666	0.520597	0.676107	10.218765	4.008413	0							0.416404	-0.172746
0.260992	0.51982	0.678759	10.218737	4.021678	0							0.41773	-0.172746
0.262318	0.51914	0.681411	10.218778	4.034943	0							0.419056	-0.172746
0.263644	0.518461	0.684064	10.218861	4.048208	0							0.420382	-0.172746
0.26497	0.517778	0.686716	10.218768	4.061472	0							0.421708	-0.172746
0.266296	0.517029	0.689368	10.218694	4.074737	0							0.423035	-0.172746
0.267622	0.516062	0.692021	10.218557	4.088002	0							0.424361	-0.172746
0.268948	0.515048	0.694673	10.218417	4.101267	0							0.425687	-0.172746
0.270275	0.513975	0.697326	10.218328	4.114532	0							0.427013	-0.172746
0.271601	0.512864	0.699978	10.218181	4.127797	0							0.428339	-0.172746
0.272927	0.511645	0.70263	10.218057	4.141061	0							0.429665	-0.172746
0.274253	0.51037	0.705283	10.217996	4.154326	0							0.430991	-0.172746
0.275579	0.509097	0.707935	10.217894	4.167591	0							0.432317	-0.172746
0.276905	0.507822	0.710587	10.217878	4.180856	0							0.433644	-0.172746
0.278231	0.506546	0.71324	10.217927	4.19412	0							0.43497	-0.172746
0.279558	0.505277	0.715892	10.21791	4.207386	0							0.436296	-0.172746
0.280884	0.504006	0.718545	10.217937	4.22065	0							0.437622	-0.172746
0.28221	0.502737	0.721197	10.217957	4.233915	0							0.438948	-0.172746
0.283536	0.501468	0.723849	10.217962	4.24718	0							0.440274	-0.172746
0.284862	0.500081	0.726502	10.218009	4.260445	0							0.4416	-0.172746
0.286188	0.498599	0.729154	10.217921	4.273709	0							0.442926	-0.172746
0.287514	0.497104	0.731806	10.217887	4.286974	0							0.444253	-0.172746
0.28884	0.495612	0.734459	10.217929	4.300239	0							0.445579	-0.172746
0.290167	0.49412	0.737111	10.217769	4.313504	0							0.446905	-0.172746
0.291493	0.492058	0.739764	10.217653	4.326769	0							0.448231	-0.172746
0.292819	0.489629	0.742416	10.217676	4.340034	0							0.449557	-0.172746
0.294145	0.487162	0.745068	10.217654	4.353298	0							0.450883	-0.172746
0.295471	0.484699	0.747721	10.217619	4.366563	0							0.452209	-0.172746
0.296797	0.482532	0.750373	10.217507	4.379828	0							0.453535	-0.172746
0.298123	0.480708	0.753025	10.217326	4.393093	0							0.454862	-0.172746
0.299449	0.479	0.755678	10.217315	4.406358	0							0.456188	-0.172746
0.300776	0.477301	0.75833	10.217274	4.419622	0							0.457514	-0.172746
0.302102	0.4756	0.760983	10.217248	4.432887	0							0.45884	-0.172746
0.303428	0.474255	0.763635	10.217385	4.446152	0							0.460166	-0.172746
0.304754	0.473191	0.766287	10.21739	4.459417	0							0.461492	-0.172746
0.30608	0.472177	0.76894	10.217373	4.472682	0							0.462818	-0.172746
0.307406	0.471164	0.771592	10.217434	4.485947	0							0.464144	-0.172746
0.308732	0.470179	0.774244	10.217561	4.499211	0							0.465471	-0.172746
0.310058	0.469248	0.776897	10.217708	4.512476	0							0.466797	-0.172746
0.311385	0.468341	0.779549	10.217738	4.525741	0							0.468123	-0.172746
0.312711	0.467432	0.782201	10.217705	4.539006	0							0.469449	-0.172746
0.314037	0.466526	0.784854	10.217754	4.55227	0							0.470775	-0.172746
0.315363	0.465672	0.787506	10.217772	4.565536	0							0.472101	-0.172746
0.316689	0.464886	0.790159	10.217826	4.5788	0							0.473427	-0.172746
0.318015	0.464121	0.792811	10.217912	4.592065	0							0.474753	-0.172746
0.319341	0.463356	0.795463	10.217987	4.60533	0							0.47608	-0.172746
0.320667	0.462663	0.798116	10.218068	4.618595	0							0.477406	-0.172746
0.321994	0.462089	0.800768	10.218063	4.631859	0							0.478732	-0.172746
0.32332	0.461556	0.80342	10.217892	4.645124	0							0.480058	-0.172746
0.324646	0.460998	0.806073	10.217877	4.658389	0							0.481384	-0.172746
0.325972	0.460439	0.808725	10.217916	4.671654	0							0.48271	-0.172746
0.327298	0.459611	0.811378	10.217878	4.684918	0							0.484036	-0.172746
0.328624	0.458188	0.81403	10.217871	4.698184	0							0.485363	-0.172746
0.32995	0.45644	0.816682	10.217973	4.711448	0							0.486689	-0.172746
0.331276	0.45469	0.819335	10.218101	4.724713	0							0.488015	-0.172746
0.332603	0.452974	0.821987	10.218276	4.737978	0							0.489341	-0.172746
0.333929	0.451456	0.824639	10.218267	4.751243	0							0.490667	-0.172746
0.335255	0.450126	0.827292	10.218377	4.764507	0							0.491993	-0.172746
0.336581	0.448794	0.829944	10.218428	4.777772	0							0.493319	-0.172746
0.337907	0.447465	0.832597	10.218318	4.791037	0							0.494645	-0.172746
0.339233	0.446148	0.835249	10.218342	4.804302	0							0.495972	-0.172746
0.340559	0.444859	0.837901	10.21827	4.817567	0							0.497298	-0.172746
0.341886	0.443596	0.840554	10.218158	4.830832	0							0.498624	-0.172746
0.343212	0.442335	0.843206	10.21819	4.844096	0							0.49995	-0.172746
0.344538	0.441074	0.845858	10.218136	4.857361	0							0.501276	-0.172746
0.345864	0.439809	0.848511	10.218018	4.870626	0							0.502602	-0.172746
0.34719	0.438544	0.851163	10.218039	4.883891	0							0.503928	-0.172746
0.348516	0.437278	0.853816	10.217978	4.897156	0							0.505254	-0.172746
0.349842	0.436012	0.856468	10.218014	4.91042	0							0.506581	-0.172746
0.351168	0.434813	0.85912	10.217991	4.923685	0							0.507907	-0.172746
0.352495	0.433842	0.861773	10.217831	4.93695	0							0.509233	-0.172746
0.353821	0.433064	0.864425	10.21792	4.950215	0							0.510559	-0.172746
0.355147	0.432286	0.867077	10.217866	4.96348	0							0.511885	-0.172746
0.356473	0.431507	0.86973	10.217631	4.976745	0							0.513211	-0.172746
0.357799	0.431101	0.872382	10.217674	4.990009	0							0.514537	-0.172746
0.359125	0.431237	0.875035	10.21755	5.003274	0							0.515863	-0.172746
0.360451	0.431428	0.877687	10.217422	5.016539	0							0.51719	-0.172746
0.361777	0.431621	0.880339	10.217374	5.029804	0							0.518516	-0.172746
0.363104	0.431745	0.882992	10.217274	5.043068	0							0.519842	-0.172746
0.36443	0.431508	0.885644	10.217312	5.056334	0							0.521168	-0.172746
0.365756	0.430905	0.888296	10.217315	5.069598	0							0.522494	-0.172746
0.367082	0.430303	0.890949	10.217132	5.082863	0							0.52382	-0.172746
0.368408	0.4297	0.893601	10.217145	5.096128	0							0.525146	-0.172746
0.369734	0.428865	0.896253	10.216999	5.109393	0							0.526472	-0.172746
0.37106	0.427654	0.898906	10.216904	5.122657	0							0.527799	-0.172746
0.372386	0.426364	0.901558	10.216924	5.135922	0							0.529125	-0.172746
0.373713	0.425111	0.904211	10.216727	5.149187	0							0.530451	-0.172746
0.375039	0.423919	0.906863	10.21672	5.162452	0							0.531777	-0.172746
0.376365	0.422578	0.909515	10.216676	5.175717	0							0.533103	-0.172746
0.377691	0.420712	0.912168	10.216491	5.188982	0							0.534429	-0.172746
0.379017	0.418851	0.91482	10.216452	5.202246	0							0.535755	-0.172746
0.380343	0.416987	0.917472	10.216444	5.215511	0							0.537081	-0.172746
0.381669	0.415101	0.920125	10.216327	5.228776	0							0.538408	-0.172746
0.382995	0.413139	0.922777	10.216448	5.242041	0							0.539734	-0.172746
0.384322	0.411133	0.92543	10.216477	5.255306	0							0.54106	-0.172746
0.385648	0.409129	0.928082	10.216444	5.26857	0							0.542386	-0.172746
0.386974	0.407128	0.930734	10.216417	5.281835	0							0.543712	-0.172746
0.3883	0.40505	0.933387	10.216298	5.2951	0							0.545038	-0.172746
0.389626	0.402718	0.936039	10.216148	5.308365	0							0.546364	-0.172746
0.390952	0.400328	0.938691	10.216231	5.32163	0							0.547691	-0.172746
0.392278	0.397933	0.941344	10.215945	5.334895	0							0.549017	-0.172746
0.393604	0.395679	0.943996	10.215998	5.348159	0							0.550343	-0.172746
0.394931	0.394022	0.946649	10.215977	5.361424	0							0.551669	-0.172746
0.396257	0.392819	0.949301	10.215761	5.374689	0							0.552995	-0.172746
0.397583	0.391622	0.951953	10.21578	5.387954	0							0.554321	-0.172746
0.398909	0.390422	0.954606	10.215809	5.401218	0							0.555647	-0.172746
0.400235	0.389255	0.957258	10.215712	5.414484	0							0.556973	-0.172746
0.401561	0.388222	0.95991	10.215896	5.427748	0							0.5583	-0.172746
0.402887	0.387269	0.962563	10.215751	5.441013	0							0.559626	-0.172746
0.404213	0.386313	0.965215	10.215766	5.454278	0							0.560952	-0.172746
0.40554	0.38535	0.967867	10.215829	5.467543	0							0.562278	-0.172746
0.406866	0.384359	0.97052	10.215707	5.480807	0							0.563604	-0.172746
0.408192	0.383336	0.973172	10.215682	5.494072	0							0.56493	-0.172746
0.409518	0.382312	0.975825	10.215639	5.507337	0							0.566256	-0.172746
0.410844	0.381288	0.978477	10.215709	5.520602	0							0.567582	-0.172746
0.41217	0.380258	0.981129	10.215688	5.533867	0							0.568909	-0.172746
0.413496	0.379198	0.983782	10.215641	5.547132	0							0.570235	-0.172746
0.414823	0.378084	0.986434	10.215561	5.560396	0							0.571561	-0.172746
0.416149	0.376967	0.989087	10.215511	5.573661	0							0.572887	-0.172746
0.417475	0.375819	0.991739	10.215548	5.586926	0							0.574213	-0.172746
0.418801	0.374483	0.994391	10.215641	5.600191	0							0.575539	-0.172746
0.420127	0.372877	0.997044	10.215669	5.613456	0							0.576865	-0.172746
0.421453	0.371275	0.999696	10.215809	5.62672	0							0.578191	-0.172746
0.422779	0.369674	1.002348	10.215986	5.639985	0							0.579518	-0.172746
0.424105	0.368069	1.005001	10.216105	5.65325	0							0.580844	-0.172746
0.425431	0.366612	1.007653	10.216219	5.666515	0							0.58217	-0.172746
0.426758	0.365725	1.010306	10.216407	5.67978	0							0.583496	-0.172746
0.428084	0.364884	1.012958	10.216397	5.693045	0							0.584822	-0.172746
0.42941	0.364074	1.01561	10.216329	5.706309	0							0.586148	-0.172746
0.430736	0.363353	1.018263	10.216292	5.719574	0							0.587474	-0.172746
0.432062	0.363247	1.020915	10.2162	5.732839	0							0.5888	-0.172746
0.433388	0.363141	1.023567	10.216255	5.746104	0							0.590127	-0.172746
0.434714	0.363035	1.02622	10.216166	5.759368	0							0.591453	-0.172746
0.436041	0.362929	1.028872	10.216069	5.772634	0							0.592779	-0.172746
0.437367	0.362806	1.031524	10.216084	5.785898	0							0.594105	-0.172746
0.438693	0.361885	1.034177	10.216122	5.799163	0							0.595431	-0.172746
0.440019	0.360756	1.036829	10.216169	5.812428	0							0.596757	-0.172746
0.441345	0.359635	1.039482	10.21619	5.825693	0							0.598083	-0.172746
0.442671	0.358523	1.042134	10.216089	5.838957	0							0.599409	-0.172746
0.443997	0.357971	1.044786	10.215931	5.852222	0							0.600736	-0.172746
0.445323	0.357422	1.047439	10.215903	5.865487	0							0.602062	-0.172746
0.44665	0.356873	1.050091	10.215866	5.878752	0							0.603388	-0.172746
0.447976	0.35632	1.052743	10.215887	5.892017	0							0.604714	-0.172746
0.449302	0.355766	1.055396	10.215755	5.905282	0							0.60604	-0.172746
0.450628	0.354702	1.058048	10.215678	5.918546	0							0.607366	-0.172746
0.451954	0.353428	1.060701	10.215607	5.931811	0							0.608692	-0.172746
0.45328	0.352145	1.063353	10.215465	5.945076	0							0.610018	-0.172746
0.454606	0.350869	1.066005	10.215333	5.958341	0							0.611345	-0.172746
0.455932	0.349898	1.068658	10.215253	5.971605	0							0.612671	-0.172746
0.457259	0.349008	1.07131	10.21518	5.98487	0							0.613997	-0.172746
0.458585	0.348119	1.073962	10.215092	5.998135	0							0.615323	-0.172746
0.459911	0.347229	1.076615	10.214911	6.0114	0							0.616649	-0.172746
0.461237	0.346335	1.079267	10.21478	6.024665	0							0.617975	-0.172746
0.462563	0.345506	1.08192	10.214618	6.03793	0							0.619301	-0.172746
0.463889	0.344754	1.084572	10.214481	6.051194	0							0.620628	-0.172746
0.465215	0.344004	1.087224	10.214441	6.064459	0							0.621954	-0.172746
0.466541	0.343254	1.089877	10.214351	6.077724	0							0.62328	-0.172746
0.467868	0.342357	1.092529	10.214177	6.090989	0							0.624606	-0.172746
0.469194	0.341363	1.095181	10.214106	6.104254	0							0.625932	-0.172746
0.47052	0.34037	1.097834	10.214006	6.117518	0							0.627258	-0.172746
0.471846	0.339374	1.100486	10.21394	6.130783	0							0.628584	-0.172746
0.473172	0.338379	1.103139	10.213862	6.144048	0							0.62991	-0.172746
0.474498	0.337336	1.105791	10.213857	6.157313	0							0.631236	-0.172746
0.475824	0.336176	1.108443	10.213923	6.170578	0							0.632563	-0.172746
0.47715	0.335012	1.111096	10.214106	6.183843	0							0.633889	-0.172746
0.478477	0.333855	1.113748	10.214204	6.197107	0							0.635215	-0.172746
0.479803	0.332703	1.1164	10.214177	6.210372	0							0.636541	-0.172746
0.481129	0.331693	1.119053	10.214193	6.223637	0							0.637867	-0.172746
0.482455	0.330726	1.121705	10.214172	6.236902	0							0.639193	-0.172746
0.483781	0.329681	1.124357	10.214176	6.250166	0							0.640519	-0.172746
0.485107	0.328609	1.12701	10.214193	6.263432	0							0.641846	-0.172746
0.486433	0.327539	1.129662	10.2143	6.276696	0							0.643172	-0.172746
0.487759	0.325806	1.132315	10.214416	6.289961	0							0.644498	-0.172746
0.489086	0.32392	1.134967	10.214558	6.303226	0							0.645824	-0.172746
0.490412	0.322031	1.137619	10.214699	6.316491	0							0.64715	-0.172746
0.491738	0.320147	1.140272	10.214875	6.329755	0							0.648476	-0.172746
0.493064	0.317694	1.142924	10.215007	6.34302	0							0.649802	-0.172746
0.49439	0.315105	1.145576	10.215034	6.356285	0							0.651128	-0.172746
0.495716	0.312524	1.148229	10.215081	6.36955	0							0.652455	-0.172746
0.497042	0.309934	1.150881	10.215143	6.382815	0							0.653781	-0.172746
0.498369	0.307346	1.153534	10.215288	6.39608	0							0.655107	-0.172746
0.499695	0.305444	1.156186	10.215493	6.409344	0							0.656433	-0.172746
0.501021	0.303777	1.158838	10.21559	6.422609	0							0.657759	-0.172746
0.502347	0.302132	1.161491	10.215595	6.435874	0							0.659085	-0.172746
0.503673	0.300482	1.164143	10.215586	6.449139	0							0.660411	-0.172746
0.504999	0.29949	1.166795	10.215663	6.462404	0							0.661737	-0.172746
0.506325	0.29882	1.169448	10.215735	6.475668	0							0.663064	-0.172746
0.507651	0.298189	1.1721	10.215798	6.488933	0							0.66439	-0.172746
0.508978	0.297556	1.174753	10.215871	6.502198	0							0.665716	-0.172746
0.510304	0.296925	1.177405	10.215977	6.515463	0							0.667042	-0.172746
0.51163	0.296012	1.180057	10.216057	6.528728	0							0.668368	-0.172746
0.512956	0.294953	1.18271	10.216108	6.541993	0							0.669694	-0.172746
0.514282	0.293879	1.185362	10.216084	6.555257	0							0.67102	-0.172746
0.515608	0.292806	1.188014	10.216015	6.568522	0							0.672346	-0.172746
0.516934	0.292138	1.190667	10.215937	6.581787	0							0.673673	-0.172746
0.51826	0.291747	1.193319	10.215917	6.595052	0							0.674999	-0.172746
0.519587	0.291402	1.195972	10.215983	6.608316	0							0.676325	-0.172746
0.520913	0.291057	1.198624	10.216042	6.621582	0							0.677651	-0.172746
0.522239	0.290711	1.201276	10.216091	6.634846	0							0.678977	-0.172746
0.523565	0.28999	1.203929	10.216158	6.648111	0							0.680303	-0.172746
0.524891	0.288924	1.206581	10.216209	6.661376	0							0.681629	-0.172746
0.526217	0.287788	1.209233	10.216215	6.674641	0							0.682955	-0.172746
0.527543	0.286653	1.211886	10.216233	6.687905	0							0.684282	-0.172746
0.528869	0.285474	1.214538	10.216234	6.70117	0							0.685608	-0.172746
0.530196	0.284214	1.217191	10.216264	6.714435	0							0.686934	-0.172746
0.531522	0.282937	1.219843	10.216272	6.7277	0							0.68826	-0.172746
0.532848	0.281664	1.222495	10.216283	6.740965	0							0.689586	-0.172746
0.534174	0.280436	1.225148	10.216246	6.75423	0							0.690912	-0.172746
0.5355	0.27929	1.2278	10.216144	6.767494	0							0.692238	-0.172746
0.536826	0.278118	1.230452	10.216093	6.780759	0							0.693564	-0.172746
0.538152	0.276907	1.233105	10.216088	6.794024	0							0.694891	-0.172746
0.539478	0.275694	1.235757	10.216119	6.807289	0							0.696217	-0.172746
0.540805	0.274512	1.23841	10.216142	6.820554	0							0.697543	-0.172746
0.542131	0.273419	1.241062	10.216151	6.833818	0							0.698869	-0.172746
0.543457	0.272372	1.243714	10.216186	6.847083	0							0.700195	-0.172746
0.544783	0.271328	1.246367	10.21629	6.860348	0							0.701521	-0.172746
0.546109	0.270283	1.249019	10.216416	6.873613	0							0.702847	-0.172746
0.547435	0.269153	1.251671	10.216541	6.886878	0							0.704174	-0.172746
0.548761	0.26777	1.254324	10.216546	6.900143	0							0.7055	-0.172746
0.550087	0.266253	1.256976	10.216432	6.913407	0							0.706826	-0.172746
0.551414	0.264733	1.259629	10.216337	6.926672	0							0.708152	-0.172746
0.55274	0.263213	1.262281	10.216243	6.939937	0							0.709478	-0.172746
0.554066	0.262175	1.264933	10.216046	6.953202	0							0.710804	-0.172746
0.555392	0.261471	1.267586	10.215941	6.966466	0							0.71213	-0.172746
0.556718	0.260767	1.270238	10.215834	6.979732	0							0.713456	-0.172746
0.558044	0.260063	1.27289	10.215695	6.992996	0							0.714783	-0.172746
0.55937	0.259391	1.275543	10.215597	7.006261	0							0.716109	-0.172746
0.560696	0.258873	1.278195	10.215553	7.019526	0							0.717435	-0.172746
0.562023	0.258447	1.280847	10.215492	7.032791	0							0.718761	-0.172746
0.563349	0.258021	1.2835	10.215428	7.046055	0							0.720087	-0.172746
0.564675	0.257595	1.286152	10.215306	7.05932	0							0.721413	-0.172746
0.566001	0.256682	1.288805	10.215178	7.072585	0							0.722739	-0.172746
0.567327	0.255356	1.291457	10.215089	7.08585	0							0.724065	-0.172746
0.568653	0.25399	1.294109	10.214885	7.099115	0							0.725392	-0.172746
0.569979	0.252624	1.296762	10.214692	7.11238	0							0.726718	-0.172746
0.571306	0.251258	1.299414	10.214573	7.125644	0							0.728044	-0.172746
0.572632	0.249935	1.302066	10.214557	7.138909	0							0.72937	-0.172746
0.573958	0.248646	1.304719	10.214496	7.152174	0							0.730696	-0.172746
0.575284	0.247361	1.307371	10.214352	7.165439	0							0.732022	-0.172746
0.57661	0.246076	1.310024	10.2142	7.178704	0							0.733348	-0.172746
0.577936	0.244991	1.312676	10.214195	7.191968	0							0.734674	-0.172746
0.579262	0.244109	1.315328	10.214196	7.205233	0							0.736001	-0.172746
0.580588	0.243263	1.317981	10.214185	7.218498	0							0.737327	-0.172746
0.581914	0.242418	1.320633	10.214292	7.231763	0							0.738653	-0.172746
0.583241	0.241574	1.323285	10.214425	7.245028	0							0.739979	-0.172746
0.584567	0.240484	1.325938	10.214551	7.258293	0							0.741305	-0.172746
0.585893	0.239176	1.32859	10.214596	7.271557	0							0.742631	-0.172746
0.587219	0.23788	1.331243	10.214607	7.284822	0							0.743957	-0.172746
0.588545	0.236656	1.333895	10.214599	7.298087	0							0.745283	-0.172746
0.589871	0.235608	1.336547	10.214625	7.311352	0							0.74661	-0.172746
0.591197	0.234882	1.3392	10.214664	7.324616	0							0.747936	-0.172746
0.592524	0.234344	1.341852	10.21463	7.337881	0							0.749262	-0.172746
0.59385	0.233807	1.344504	10.214605	7.351146	0							0.750588	-0.172746
0.595176	0.233269	1.347157	10.214631	7.364411	0							0.751914	-0.172746
0.596502	0.232746	1.349809	10.214714	7.377676	0							0.75324	-0.172746
0.597828	0.232251	1.352462	10.214865	7.390941	0							0.754566	-0.172746
0.599154	0.231771	1.355114	10.214913	7.404205	0							0.755892	-0.172746
0.60048	0.23129	1.357766	10.21494	7.41747	0							0.757219	-0.172746
0.601806	0.230801	1.360419	10.215013	7.430735	0							0.758545	-0.172746
0.603133	0.230282	1.363071	10.215005	7.444	0							0.759871	-0.172746
0.604459	0.229738	1.365723	10.215013	7.457264	0							0.761197	-0.172746
0.605785	0.229196	1.368376	10.215013	7.47053	0							0.762523	-0.172746
0.607111	0.228654	1.371028	10.214951	7.483794	0							0.763849	-0.172746
0.608437	0.228036	1.37368	10.214935	7.497059	0							0.765175	-0.172746
0.609763	0.227182	1.376333	10.214863	7.510324	0							0.766501	-0.172746
0.611089	0.226149	1.378985	10.214715	7.523589	0							0.767828	-0.172746
0.612415	0.225115	1.381638	10.21466	7.536853	0							0.769154	-0.172746
0.613742	0.224133	1.38429	10.214656	7.550118	0							0.77048	-0.172746
0.615068	0.223364	1.386942	10.214644	7.563383	0							0.771806	-0.172746
0.616394	0.222802	1.389595	10.214566	7.576648	0							0.773132	-0.172746
0.61772	0.222238	1.392247	10.21457	7.589913	0							0.774458	-0.172746
0.619046	0.221672	1.394899	10.214607	7.603178	0							0.775784	-0.172746
0.620372	0.221119	1.397552	10.214687	7.616442	0							0.777111	-0.172746
0.621698	0.220621	1.400204	10.21473	7.629707	0							0.778437	-0.172746
0.623024	0.220185	1.402857	10.214734	7.642972	0							0.779763	-0.172746
0.624351	0.21975	1.405509	10.214723	7.656237	0							0.781089	-0.172746
0.625677	0.219293	1.408161	10.214832	7.669502	0							0.782415	-0.172746
0.627003	0.218717	1.410814	10.214812	7.682766	0							0.783741	-0.172746
0.628329	0.218005	1.413466	10.214831	7.696031	0							0.785067	-0.172746
0.629655	0.217291	1.416119	10.2148	7.709296	0							0.786393	-0.172746
0.630981	0.216577	1.418771	10.21469	7.722561	0							0.787719	-0.172746
0.632307	0.215854	1.421423	10.214826	7.735826	0							0.789046	-0.172746
0.633633	0.215017	1.424076	10.214753	7.749091	0							0.790372	-0.172746
0.63496	0.214022	1.426728	10.214695	7.762355	0							0.791698	-0.172746
0.636286	0.213025	1.42938	10.214685	7.77562	0							0.793024	-0.172746
0.637612	0.21203	1.432033	10.214673	7.788885	0							0.79435	-0.172746
0.638938	0.211008	1.434685	10.214576	7.80215	0							0.795676	-0.172746
0.640264	0.209951	1.437337	10.214442	7.815414	0							0.797002	-0.172746
0.64159	0.208943	1.43999	10.214355	7.82868	0							0.798329	-0.172746
0.642916	0.207966	1.442642	10.214238	7.841944	0							0.799655	-0.172746
0.644242	0.206904	1.445294	10.214235	7.855209	0							0.800981	-0.172746
0.645569	0.205792	1.447947	10.214233	7.868474	0							0.802307	-0.172746
0.646895	0.204506	1.450599	10.214172	7.881739	0							0.803633	-0.172746
0.648221	0.20322	1.453252	10.214139	7.895003	0							0.804959	-0.172746
0.649547	0.201933	1.455904	10.214082	7.908268	0							0.806285	-0.172746
0.650873	0.200724	1.458556	10.214042	7.921534	0							0.807611	-0.172746
0.652199	0.199877	1.461209	10.214252	7.934798	0							0.808938	-0.172746
0.653525	0.199071	1.463861	10.214307	7.948063	0							0.810264	-0.172746
0.654851	0.198267	1.466514	10.214381	7.961328	0							0.81159	-0.172746
0.656178	0.197464	1.469166	10.214243	7.974592	0							0.812916	-0.172746
0.657504	0.196652	1.471818	10.21418	7.987857	0							0.814242	-0.172746
0.65883	0.195806	1.474471	10.214176	8.001122	0							0.815568	-0.172746
0.660156	0.194957	1.477123	10.214306	8.014387	0							0.816894	-0.172746
0.661482	0.194107	1.479775	10.214321	8.027652	0							0.81822	-0.172746
0.662808	0.19325	1.482428	10.214344	8.040916	0							0.819547	-0.172746
0.664134	0.192366	1.48508	10.214574	8.054181	0							0.820873	-0.172746
0.665461	0.19146	1.487733	10.214775	8.067446	0							0.822199	-0.172746
0.666787	0.190554	1.490385	10.214938	8.08071	0							0.823525	-0.172746
0.668113	0.18965	1.493037	10.215148	8.093976	0							0.824851	-0.172746
0.669439	0.188696	1.49569	10.215343	8.107241	0							0.826177	-0.172746
0.670765	0.187512	1.498342	10.215349	8.120505	0							0.827503	-0.172746
0.672091	0.186272	1.500994	10.215446	8.13377	0							0.828829	-0.172746
0.673417	0.185028	1.503647	10.215528	8.147035	0							0.830156	-0.172746
0.674743	0.183821	1.506299	10.21559	8.160299	0							0.831482	-0.172746
0.67607	0.182821	1.508951	10.215628	8.173565	0							0.832808	-0.172746
0.677396	0.182072	1.511604	10.21569	8.18683	0							0.834134	-0.172746
0.678722	0.181323	1.514256	10.215701	8.200094	0							0.83546	-0.172746
0.680048	0.180573	1.516909	10.21569	8.213359	0							0.836786	-0.172746
0.681374	0.179811	1.519561	10.215791	8.226624	0							0.838112	-0.172746
0.6827	0.17896	1.522213	10.215918	8.239888	0							0.839438	-0.172746
0.684026	0.178073	1.524866	10.215858	8.253154	0							0.840765	-0.172746
0.685352	0.177187	1.527518	10.215939	8.266418	0							0.842091	-0.172746
0.686679	0.176296	1.53017	10.215937	8.279683	0							0.843417	-0.172746
0.688005	0.175369	1.532823	10.215907	8.292948	0							0.844743	-0.172746
0.689331	0.174358	1.535475	10.21597	8.306212	0							0.846069	-0.172746
0.690657	0.173346	1.538128	10.216085	8.319477	0							0.847395	-0.172746
0.691983	0.172331	1.54078	10.216132	8.332743	0							0.848721	-0.172746
0.693309	0.171369	1.543432	10.215983	8.346007	0							0.850047	-0.172746
0.694635	0.170714	1.546085	10.21591	8.359272	0							0.851374	-0.172746
0.695961	0.170347	1.548737	10.215895	8.372537	0							0.8527	-0.172746
0.697288	0.169938	1.551389	10.215858	8.385801	0							0.854026	-0.172746
0.698614	0.169524	1.554042	10.2159	8.399066	0							0.855352	-0.172746
0.69994	0.169136	1.556694	10.215929	8.412332	0							0.856678	-0.172746
0.701266	0.168997	1.559347	10.215992	8.425596	0							0.858004	-0.172746
0.702592	0.168865	1.561999	10.216039	8.438861	0							0.85933	-0.172746
0.703918	0.168733	1.564651	10.216041	8.452126	0							0.860656	-0.172746
0.705244	0.168601	1.567304	10.216051	8.46539	0							0.861983	-0.172746
0.70657	0.168512	1.569956	10.21604	8.478655	0							0.863309	-0.172746
0.707897	0.168601	1.572608	10.21604	8.49192	0							0.864635	-0.172746
0.709223	0.168695	1.575261	10.216021	8.505185	0							0.865961	-0.172746
0.710549	0.168789	1.577913	10.216041	8.51845	0							0.867287	-0.172746
0.711875	0.168883	1.580566	10.215962	8.531714	0							0.868613	-0.172745
0.713201	0.169185	1.583218	10.216043	8.544979	0							0.869939	-0.172745
0.714527	0.169492	1.58587	10.216099	8.558244	0							0.871266	-0.172745
0.715853	0.169801	1.588523	10.216077	8.571509	0							0.872592	-0.172745
0.717179	0.170108	1.591175	10.216043	8.584774	0							0.873918	-0.172745
0.718506	0.170418	1.593827	10.215987	8.598039	0							0.875244	-0.172745
0.719832	0.170704	1.59648	10.215838	8.611303	0							0.87657	-0.172745
0.721158	0.17099	1.599132	10.215738	8.624568	0							0.877896	-0.172745
0.722484	0.171276	1.601784	10.215695	8.637833	0							0.879222	-0.172745
0.72381	0.171562	1.604437	10.215782	8.651098	0							0.880548	-0.172745
0.725136	0.171885	1.607089	10.215837	8.664363	0							0.881875	-0.172745
0.726462	0.172214	1.609742	10.215749	8.677628	0							0.883201	-0.172745
0.727789	0.172545	1.612394	10.215754	8.690892	0							0.884527	-0.172745
0.729115	0.172875	1.615046	10.215696	8.704157	0							0.885853	-0.172745
0.730441	0.173204	1.617699	10.215682	8.717422	0							0.887179	-0.172745
0.731767	0.172684	1.620351	10.215737	8.730687	0							0.888505	-0.172745
0.733093	0.172027	1.623003	10.215714	8.743952	0							0.889831	-0.172745
0.734419	0.171359	1.625656	10.215604	8.757216	0							0.891157	-0.172745
0.735745	0.170696	1.628308	10.215521	8.770481	0							0.892484	-0.172745
0.737071	0.170285	1.630961	10.215499	8.783746	0							0.89381	-0.172745
0.738397	0.169952	1.633613	10.215475	8.79701	0							0.895136	-0.172745
0.739724	0.169621	1.636265	10.2154	8.810276	0							0.896462	-0.172745
0.74105	0.169291	1.638918	10.215457	8.823541	0							0.897788	-0.172745
0.742376	0.168961	1.64157	10.215497	8.836805	0							0.899114	-0.172745
0.743702	0.168733	1.644222	10.215585	8.85007	0							0.90044	-0.172745
0.745028	0.168555	1.646875	10.215671	8.863335	0							0.901766	-0.172745
0.746354	0.168381	1.649527	10.21565	8.876599	0							0.903093	-0.172745
0.74768	0.16821	1.65218	10.215621	8.889865	0							0.904419	-0.172745
0.749007	0.168131	1.654832	10.215663	8.90313	0							0.905745	-0.172745
0.750333	0.168086	1.657484	10.215699	8.916394	0							0.907071	-0.172745
0.751659	0.168048	1.660137	10.215716	8.929659	0							0.908397	-0.172745
0.752985	0.16801	1.662789	10.215842	8.942924	0							0.909723	-0.172745
0.754311	0.167972	1.665441	10.216056	8.956188	0							0.911049	-0.172745
0.755637	0.167967	1.668094	10.216241	8.969454	0							0.912375	-0.172745
0.756963	0.168024	1.670746	10.216448	8.982718	0							0.913702	-0.172745
0.758289	0.168096	1.673399	10.216656	8.995983	0							0.915028	-0.172745
0.759616	0.168169	1.676051	10.216817	9.009248	0							0.916354	-0.172745
0.760942	0.168017	1.678703	10.216962	9.022512	0							0.91768	-0.172745
0.762268	0.167567	1.681356	10.217123	9.035777	0							0.919006	-0.172745
0.763594	0.167043	1.684008	10.21727	9.049043	0							0.920332	-0.172745
0.76492	0.166517	1.68666	10.217315	9.062307	0							0.921658	-0.172745
0.766246	0.165992	1.689313	10.21725	9.075572	0							0.922984	-0.172745
0.767572	0.165379	1.691965	10.217203	9.088837	0							0.924311	-0.172745
0.768898	0.164522	1.694618	10.217293	9.102101	0							0.925637	-0.172745
0.770225	0.163597	1.69727	10.217335	9.115366	0							0.926963	-0.172745
0.771551	0.162672	1.699922	10.21734	9.128632	0							0.928289	-0.172745
0.772877	0.161715	1.702575	10.217353	9.141896	0							0.929615	-0.172745
0.774203	0.160609	1.705227	10.217266	9.155161	0							0.930941	-0.172745
0.775529	0.159457	1.707879	10.217131	9.168426	0							0.932267	-0.172745
0.776855	0.158306	1.710532	10.217097	9.18169	0							0.933594	-0.172744
0.778181	0.157156	1.713184	10.217081	9.194955	0							0.93492	-0.172744
0.779507	0.155976	1.715837	10.216988	9.20822	0							0.936246	-0.172744
0.780834	0.154689	1.718489	10.21689	9.221485	0							0.937572	-0.172744
0.78216	0.153362	1.721141	10.216844	9.23475	0							0.938898	-0.172744
0.783486	0.152035	1.723794	10.216784	9.248014	0							0.940224	-0.172744
0.784812	0.150708	1.726446	10.216722	9.261279	0							0.94155	-0.172744
0.786138	0.149402	1.729098	10.216795	9.274544	0							0.942876	-0.172744
0.787464	0.148096	1.731751	10.216833	9.287809	0							0.944203	-0.172744
0.78879	0.146799	1.734403	10.216796	9.301074	0							0.945529	-0.172744
0.790116	0.145496	1.737056	10.216849	9.314339	0							0.946855	-0.172744
0.791443	0.144191	1.739708	10.216893	9.327603	0							0.948181	-0.172744
0.792769	0.14291	1.74236	10.216928	9.340868	0							0.949507	-0.172744
0.794095	0.141642	1.745013	10.21692	9.354133	0							0.950833	-0.172744
0.795421	0.140367	1.747665	10.216808	9.367397	0							0.952159	-0.172744
0.796747	0.139096	1.750317	10.216749	9.380663	0							0.953485	-0.172744
0.798073	0.138475	1.75297	10.216777	9.393928	0							0.954812	-0.172744
0.799399	0.138172	1.755622	10.216763	9.407192	0							0.956138	-0.172744
0.800725	0.137899	1.758274	10.216738	9.420457	0							0.957464	-0.172744
0.802052	0.137647	1.760927	10.216734	9.433722	0							0.95879	-0.172744
0.803378	0.137388	1.763579	10.21666	9.446986	0							0.960116	-0.172744
0.804704	0.137032	1.766232	10.216578	9.460252	0							0.961442	-0.172744
0.80603	0.136584	1.768884	10.216493	9.473516	0							0.962768	-0.172744
0.807356	0.136119	1.771536	10.216432	9.486781	0							0.964094	-0.172744
0.808682	0.135654	1.774189	10.216373	9.500046	0							0.96542	-0.172744
0.810008	0.135131	1.776841	10.216351	9.51331	0							0.966747	-0.172744
0.811334	0.134531	1.779493	10.21637	9.526575	0							0.968073	-0.172744
0.812661	0.133911	1.782146	10.216408	9.539841	0							0.969399	-0.172744
0.813987	0.133292	1.784798	10.216406	9.553105	0							0.970725	-0.172744
0.815313	0.132674	1.787451	10.216418	9.56637	0							0.972051	-0.172744
0.816639	0.132044	1.790103	10.216429	9.579635	0							0.973377	-0.172744
0.817965	0.131398	1.792755	10.216494	9.592899	0							0.974703	-0.172744
0.819291	0.130747	1.795408	10.216446	9.606164	0							0.97603	-0.172743
0.820617	0.130096	1.79806	10.216284	9.61943	0							0.977356	-0.172743
0.821944	0.129422	1.800712	10.216166	9.632694	0							0.978682	-0.172743
0.82327	0.128693	1.803365	10.21608	9.645959	0							0.980008	-0.172743
0.824596	0.127933	1.806017	10.215951	9.659224	0							0.981334	-0.172743
0.825922	0.127172	1.80867	10.215957	9.672488	0							0.98266	-0.172743
0.827248	0.126411	1.811322	10.215927	9.685753	0							0.983986	-0.172743
0.828574	0.125791	1.813974	10.215916	9.699018	0							0.985312	-0.172743
0.8299	0.125392	1.816627	10.215933	9.712283	0							0.986639	-0.172743
0.831226	0.125078	1.819279	10.215995	9.725548	0							0.987965	-0.172743
0.832553	0.124764	1.821931	10.216069	9.738812	0							0.989291	-0.172743
0.833879	0.124511	1.824584	10.216053	9.752077	0							0.990617	-0.172743
0.835205	0.124459	1.827236	10.216168	9.765342	0							0.991943	-0.172743
0.836531	0.124544	1.829888	10.216134	9.778607	0							0.993269	-0.172743
0.837857	0.124628	1.832541	10.216081	9.791872	0							0.994595	-0.172743
0.839183	0.124713	1.835193	10.216113	9.805137	0							0.995921	-0.172743
0.840509	0.124686	1.837846	10.216056	9.818401	0							0.997248	-0.172743
0.841835	0.124384	1.840498	10.215973	9.831666	0							0.998574	-0.172743
0.843162	0.12392	1.84315	10.215916	9.844931	0							0.9999	-0.172743
0.844488	0.123456	1.845803	10.215839	9.858196	0							1.001226	-0.172743
0.845814	0.123011	1.848455	10.21581	9.871461	0							1.002552	-0.172743
0.84714	0.122653	1.851108	10.215742	9.884726	0							1.003878	-0.172743
0.848466	0.122363	1.85376	10.215737	9.89799	0							1.005204	-0.172743
0.849792	0.122074	1.856412	10.215752	9.911255	0							1.006531	-0.172743
0.851118	0.121784	1.859065	10.215822	9.92452	0							1.007857	-0.172743
0.852444	0.121524	1.861717	10.215911	9.937785	0							1.009183	-0.172743
0.853771	0.121406	1.864369	10.215965	9.95105	0							1.010509	-0.172743
0.855097	0.121403	1.867022	10.215942	9.964314	0							1.011835	-0.172743
0.856423	0.1214	1.869674	10.216017	9.977579	0							1.013161	-0.172743
0.857749	0.121396	1.872326	10.216131	9.990844	0							1.014487	-0.172742
0.859075	0.121382	1.874979	10.216294	10.004108	0							1.015813	-0.172742
0.860401	0.121347	1.877631	10.216355	10.017374	0							1.01714	-0.172742
0.861727	0.121311	1.880284	10.216404	10.030639	0							1.018466	-0.172742
0.863053	0.121275	1.882936	10.21649	10.043903	0							1.019792	-0.172742
0.86438	0.12123	1.885588	10.216534	10.057168	0							1.021118	-0.172742
0.865706	0.121077	1.888241	10.216617	10.070433	0							1.022444	-0.172742
0.867032	0.120735	1.890893	10.216536	10.083697	0							1.02377	-0.172742
0.868358	0.120393	1.893545	10.216532	10.096963	0							1.025096	-0.172742
0.869684	0.120052	1.896198	10.216575	10.110228	0							1.026422	-0.172742
0.87101	0.119757	1.89885	10.216665	10.123492	0							1.027748	-0.172742
0.872336	0.119577	1.901503	10.21669	10.136757	0							1.029075	-0.172742
0.873662	0.119423	1.904155	10.216639	10.150022	0							1.030401	-0.172742
0.874989	0.11927	1.906807	10.216578	10.163286	0							1.031727	-0.172742
0.876315	0.119116	1.90946	10.216626	10.176552	0							1.033053	-0.172742
0.877641	0.119021	1.912112	10.216651	10.189816	0							1.034379	-0.172742
0.878967	0.119059	1.914764	10.216634	10.203081	0							1.035705	-0.172742
0.880293	0.119097	1.917417	10.216658	10.216346	0							1.037031	-0.172742
0.881619	0.119135	1.920069	10.216731	10.22961	0							1.038357	-0.172742
0.882945	0.11918	1.922722	10.216696	10.242875	0							1.039684	-0.172742
0.884272	0.119243	1.925374	10.216706	10.256141	0							1.04101	-0.172742
0.885598	0.119312	1.928026	10.216725	10.269405	0							1.042336	-0.172742
0.886924	0.119381	1.930679	10.216637	10.28267	0							1.043662	-0.172742
0.88825	0.11945	1.933331	10.216565	10.295935	0							1.044988	-0.172742
0.889576	0.119521	1.935983	10.216554	10.309199	0							1.046314	-0.172742
0.890902	0.119599	1.938636	10.216521	10.322464	0							1.04764	-0.172742
0.892228	0.119679	1.941288	10.216538	10.33573	0							1.048967	-0.172741
0.893554	0.119758	1.943941	10.216517	10.348994	0							1.050293	-0.172741
0.894881	0.11976	1.946593	10.216451	10.362259	0							1.051619	-0.172741
0.896207	0.119521	1.949245	10.216423	10.375524	0							1.052945	-0.172741
0.897533	0.119154	1.951898	10.216316	10.388788	0							1.054271	-0.172741
0.898859	0.118788	1.95455	10.216307	10.402053	0							1.055597	-0.172741
0.900185	0.118423	1.957202	10.216227	10.415318	0							1.056923	-0.172741
0.901511	0.118002	1.959855	10.216246	10.428583	0							1.058249	-0.172741
0.902837	0.117409	1.962507	10.216281	10.441848	0							1.059576	-0.172741
0.904163	0.116726	1.965159	10.216411	10.455112	0							1.060902	-0.172741
0.90549	0.116042	1.967812	10.216474	10.468377	0							1.062228	-0.172741
0.906816	0.115424	1.970464	10.216622	10.481642	0							1.063554	-0.172741
0.908142	0.115056	1.973117	10.216557	10.494907	0							1.06488	-0.172741
0.909468	0.114934	1.975769	10.216487	10.508172	0							1.066206	-0.172741
0.910794	0.114802	1.978421	10.216613	10.521437	0							1.067532	-0.172741
0.91212	0.114666	1.981074	10.216673	10.534701	0							1.068859	-0.172741
0.913446	0.114549	1.983726	10.216731	10.547966	0							1.070185	-0.172741
0.914772	0.114605	1.986378	10.216667	10.561231	0							1.071511	-0.172741
0.916099	0.114816	1.989031	10.2167	10.574496	0							1.072837	-0.172741
0.917425	0.115027	1.991683	10.21669	10.587761	0							1.074163	-0.172741
0.918751	0.115232	1.994336	10.216713	10.601026	0							1.075489	-0.172741
0.920077	0.115361	1.996988	10.216634	10.61429	0							1.076815	-0.17274
0.921403	0.115286	1.99964	10.21668	10.627555	0							1.078141	-0.17274
0.922729	0.115211	2.002293	10.21669	10.64082	0							1.079467	-0.17274
0.924055	0.115136	2.004945	10.216684	10.654085	0							1.080794	-0.17274
0.925381	0.11504	2.007597	10.216603	10.66735	0							1.08212	-0.17274
0.926708	0.114706	2.01025	10.216594	10.680614	0							1.083446	-0.17274
0.928034	0.11393	2.012902	10.216566	10.693879	0							1.084772	-0.17274
0.92936	0.113154	2.015555	10.216571	10.707144	0							1.086098	-0.17274
0.930686	0.112382	2.018207	10.216638	10.720408	0							1.087424	-0.17274
0.932012	0.111665	2.020859	10.216565	10.733673	0							1.08875	-0.17274
0.933338	0.111197	2.023512	10.216533	10.746939	0							1.090076	-0.17274
0.934664	0.110726	2.026164	10.216398	10.760203	0							1.091403	-0.17274
0.93599	0.110256	2.028816	10.216326	10.773468	0							1.092729	-0.17274
0.937317	0.109785	2.031469	10.216255	10.786733	0							1.094055	-0.17274
0.938643	0.109276	2.034121	10.21625	10.799997	0							1.095381	-0.17274
0.939969	0.10855	2.036773	10.216259	10.813262	0							1.096707	-0.172739
0.941295	0.107821	2.039426	10.216057	10.826528	0							1.098033	-0.172739
0.942621	0.107093	2.042078	10.215853	10.839792	0							1.099359	-0.172739
0.943947	0.10635	2.044731	10.215809	10.853057	0							1.100685	-0.172739
0.945273	0.105431	2.047383	10.215686	10.866322	0							1.102012	-0.172739
0.946599	0.104512	2.050035	10.215535	10.879586	0							1.103338	-0.172739
0.947926	0.103595	2.052688	10.215471	10.892851	0							1.104664	-0.172739
0.949252	0.102673	2.05534	10.215489	10.906116	0							1.10599	-0.172739
0.950578	0.1018	2.057992	10.215401	10.919381	0							1.107316	-0.172739
0.951904	0.101512	2.060645	10.215286	10.932646	0							1.108642	-0.172739
0.95323	0.101224	2.063297	10.215199	10.94591	0							1.109968	-0.172739
0.954556	0.100935	2.06595	10.215173	10.959175	0							1.111295	-0.172739
0.955882	0.100647	2.068602	10.215082	10.97244	0							1.112621	-0.172739
0.957209	0.10035	2.071254	10.214991	10.985705	0							1.113947	-0.172739
0.958535	0.100051	2.073907	10.214915	10.99897	0							1.115273	-0.172739
0.959861	0.099754	2.076559	10.214787	11.012235	0							1.116599	-0.172739
0.961187	0.09946	2.079211	10.214766	11.025499	0							1.117925	-0.172739
0.962513	0.099194	2.081864	10.214668	11.038764	0							1.119251	-0.172739
0.963839	0.098715	2.084516	10.214517	11.052029	0							1.120577	-0.172738
0.965165	0.098075	2.087169	10.214378	11.065294	0							1.121904	-0.172738
0.966491	0.097416	2.089821	10.214296	11.078559	0							1.12323	-0.172738
0.967818	0.096759	2.092473	10.214231	11.091824	0							1.124556	-0.172738
0.969144	0.096268	2.095126	10.214154	11.105088	0							1.125882	-0.172738
0.97047	0.095913	2.097778	10.214152	11.118353	0							1.127208	-0.172738
0.971796	0.095572	2.10043	10.214165	11.131618	0							1.128534	-0.172738
0.973122	0.095231	2.103083	10.214198	11.144883	0							1.12986	-0.172738
0.974448	0.094891	2.105735	10.214206	11.158148	0							1.131186	-0.172738
0.975774	0.094571	2.108388	10.214325	11.171412	0							1.132513	-0.172738
0.9771	0.094286	2.11104	10.214394	11.184677	0							1.133839	-0.172738
0.978426	0.094004	2.113692	10.214341	11.197942	0							1.135165	-0.172738
0.979753	0.093723	2.116345	10.214352	11.211206	0							1.136491	-0.172738
0.981079	0.093292	2.118997	10.214414	11.224472	0							1.137817	-0.172738
0.982405	0.092686	2.12165	10.214458	11.237737	0							1.139143	-0.172738
0.983731	0.092056	2.124302	10.214442	11.251001	0							1.140469	-0.172738
0.985057	0.091429	2.126954	10.214393	11.264266	0							1.141795	-0.172738
0.986383	0.090805	2.129606	10.214459	11.277531	0							1.143122	-0.172738
0.987709	0.090159	2.132259	10.214483	11.290795	0							1.144448	-0.172737
0.989035	0.08946	2.134911	10.214478	11.304061	0							1.145774	-0.172737
0.990362	0.088756	2.137564	10.214513	11.317326	0							1.1471	-0.172737
0.991688	0.088049	2.140216	10.214571	11.33059	0							1.148426	-0.172737
0.993014	0.087534	2.142869	10.21462	11.343855	0							1.149752	-0.172737
0.99434	0.087464	2.145521	10.214583	11.35712	0							1.151078	-0.172737
0.995666	0.087462	2.148173	10.214491	11.370384	0							1.152404	-0.172737
0.996992	0.087459	2.150826	10.214483	11.38365	0							1.153731	-0.172737
0.998318	0.087457	2.153478	10.214458	11.396914	0							1.155057	-0.172737
0.999645	0.087503	2.15613	10.214414	11.410179	0							1.156383	-0.172737
1.000971	0.087749	2.158783	10.214336	11.423444	0							1.157709	-0.172737
1.002297	0.088026	2.161435	10.214295	11.436708	0							1.159035	-0.172737
1.003623	0.088303	2.164088	10.214357	11.449973	0							1.160361	-0.172737
1.004949	0.088603	2.16674	10.21439	11.463239	0							1.161687	-0.172737
1.006275	0.089105	2.169392	10.214441	11.476503	0							1.163013	-0.172737
1.007601	0.089641	2.172045	10.214476	11.489768	0							1.16434	-0.172736
1.008927	0.090177	2.174697	10.21439	11.503033	0							1.165666	-0.172736
1.010254	0.090713	2.177349	10.21433	11.516297	0							1.166992	-0.172736
1.01158	0.091248	2.180002	10.21436	11.529562	0							1.168318	-0.172736
1.012906	0.09178	2.182654	10.214376	11.542828	0							1.169644	-0.172736
1.014232	0.092308	2.185306	10.214379	11.556092	0							1.17097	-0.172736
1.015558	0.09279	2.187959	10.214399	11.569357	0							1.172296	-0.172736
1.016884	0.09329	2.190611	10.214504	11.582622	0							1.173622	-0.172736
1.01821	0.093389	2.193264	10.214658	11.595886	0							1.174949	-0.172736
1.019536	0.093289	2.195916	10.214824	11.609151	0							1.176275	-0.172736
1.020863	0.093189	2.198568	10.214998	11.622416	0							1.177601	-0.172736
1.022189	0.093088	2.201221	10.215195	11.635681	0							1.178927	-0.172736
1.023515	0.092988	2.203873	10.215291	11.648946	0							1.180253	-0.172735
1.024841	0.092681	2.206525	10.215402	11.66221	0							1.181579	-0.172735
1.026167	0.092183	2.209178	10.21561	11.675475	0							1.182905	-0.172735
1.027493	0.091643	2.21183	10.215754	11.68874	0							1.184232	-0.172735
1.028819	0.091102	2.214483	10.215858	11.702005	0							1.185558	-0.172735
1.030146	0.090706	2.217135	10.216014	11.71527	0							1.186884	-0.172735
1.031472	0.090477	2.219787	10.216204	11.728535	0							1.18821	-0.172735
1.032798	0.090296	2.22244	10.21632	11.741799	0							1.189536	-0.172735
1.034124	0.090115	2.225092	10.216375	11.755064	0							1.190862	-0.172735
1.03545	0.089935	2.227744	10.216496	11.768329	0							1.192188	-0.172735
1.036776	0.090062	2.230397	10.216645	11.781594	0							1.193514	-0.172735
1.038102	0.09066	2.233049	10.216798	11.794859	0							1.194841	-0.172735
1.039428	0.091413	2.235702	10.216965	11.808124	0							1.196167	-0.172735
1.040754	0.092169	2.238354	10.217092	11.821388	0							1.197493	-0.172735
1.042081	0.092908	2.241006	10.217222	11.834653	0							1.198819	-0.172735
1.043407	0.093615	2.243659	10.217341	11.847918	0							1.200145	-0.172735
1.044733	0.094312	2.246311	10.217394	11.861183	0							1.201471	-0.172734
1.046059	0.095012	2.248963	10.217448	11.874448	0							1.202797	-0.172734
1.047385	0.09571	2.251616	10.217559	11.887712	0							1.204123	-0.172734
1.048711	0.096102	2.254268	10.217551	11.900977	0							1.20545	-0.172734
1.050037	0.095633	2.25692	10.217432	11.914242	0							1.206776	-0.172734
1.051363	0.094804	2.259573	10.21741	11.927506	0							1.208102	-0.172734
1.05269	0.093975	2.262225	10.217432	11.940772	0							1.209428	-0.172734
1.054016	0.093158	2.264878	10.217391	11.954037	0							1.210754	-0.172734
1.055342	0.092386	2.26753	10.217211	11.967301	0							1.21208	-0.172734
1.056668	0.091631	2.270182	10.217037	11.980566	0							1.213406	-0.172734
1.057994	0.090876	2.272835	10.216858	11.993831	0							1.214732	-0.172733
1.05932	0.090121	2.275487	10.216683	12.007095	0							1.216059	-0.172733
1.060646	0.089365	2.278139	10.216542	12.020361	0							1.217385	-0.172733
1.061972	0.088763	2.280792	10.216379	12.033626	0							1.218711	-0.172733
1.063299	0.088244	2.283444	10.216232	12.04689	0							1.220037	-0.172733
1.064625	0.087725	2.286097	10.216158	12.060155	0							1.221363	-0.172733
1.065951	0.087171	2.288749	10.216043	12.07342	0							1.222689	-0.172733
1.067277	0.086455	2.291401	10.215964	12.086684	0							1.224015	-0.172733
1.068603	0.085712	2.294054	10.216017	12.099949	0							1.225341	-0.172733
1.069929	0.084972	2.296706	10.216064	12.113214	0							1.226668	-0.172733
1.071255	0.084192	2.299358	10.216033	12.126479	0							1.227994	-0.172733
1.072582	0.083394	2.302011	10.21601	12.139744	0							1.22932	-0.172733
1.073908	0.082755	2.304663	10.21614	12.153008	0							1.230646	-0.172733
1.075234	0.082318	2.307316	10.216229	12.166273	0							1.231972	-0.172733
1.07656	0.081901	2.309968	10.216323	12.179538	0							1.233298	-0.172732
1.077886	0.081484	2.31262	10.216497	12.192803	0							1.234624	-0.172732
1.079212	0.081071	2.315273	10.216675	12.206068	0							1.23595	-0.172732
1.080538	0.080659	2.317925	10.216805	12.219333	0							1.237277	-0.172732
1.081864	0.080246	2.320577	10.216996	12.232597	0							1.238603	-0.172732
1.083191	0.079834	2.32323	10.217108	12.245862	0							1.239929	-0.172732
1.084517	0.079422	2.325882	10.217139	12.259127	0							1.241255	-0.172732
1.085843	0.079043	2.328535	10.217273	12.272392	0							1.242581	-0.172732
1.087169	0.078722	2.331187	10.217445	12.285657	0							1.243907	-0.172732
1.088495	0.078426	2.333839	10.217576	12.298922	0							1.245233	-0.172731
1.089821	0.078131	2.336492	10.21768	12.312186	0							1.24656	-0.172731
1.091147	0.077975	2.339144	10.217886	12.325451	0							1.247886	-0.172731
1.092473	0.078048	2.341796	10.217993	12.338716	0							1.249212	-0.172731
1.0938	0.078193	2.344449	10.218058	12.351981	0							1.250538	-0.172731
1.095126	0.078339	2.347101	10.218114	12.365246	0							1.251864	-0.172731
1.096452	0.078484	2.349753	10.218166	12.37851	0							1.25319	-0.172731
1.097778	0.078514	2.352406	10.218157	12.391775	0							1.254516	-0.172731
1.099104	0.078231	2.355058	10.218096	12.40504	0							1.255842	-0.172731
1.10043	0.077736	2.357711	10.218078	12.418304	0							1.257169	-0.172731
1.101756	0.07724	2.360363	10.218031	12.43157	0							1.258495	-0.172731
1.103082	0.076535	2.363015	10.218041	12.444835	0							1.259821	-0.172731
1.104409	0.075362	2.365668	10.218003	12.458099	0							1.261147	-0.172731
1.105735	0.07393	2.36832	10.217918	12.471364	0							1.262473	-0.172731
1.107061	0.072501	2.370972	10.217794	12.484629	0							1.263799	-0.17273
1.108387	0.071071	2.373625	10.217691	12.497893	0							1.265125	-0.17273
1.109713	0.069707	2.376277	10.217658	12.511159	0							1.266451	-0.17273
1.111039	0.068589	2.37893	10.217716	12.524424	0							1.267778	-0.17273
1.112365	0.067672	2.381582	10.217674	12.537688	0							1.269104	-0.17273
1.113691	0.066755	2.384234	10.217684	12.550953	0							1.27043	-0.17273
1.115018	0.066037	2.386887	10.217638	12.564218	0							1.271756	-0.17273
1.116344	0.066042	2.389539	10.217521	12.577482	0							1.273082	-0.17273
1.11767	0.066651	2.392191	10.217532	12.590748	0							1.274408	-0.17273
1.118996	0.067259	2.394844	10.217428	12.604012	0							1.275734	-0.172729
1.120322	0.067866	2.397496	10.217357	12.617277	0							1.27706	-0.172729
1.121648	0.068453	2.400149	10.217359	12.630542	0							1.278387	-0.172729
1.122974	0.069042	2.402801	10.217275	12.643806	0							1.279713	-0.172729
1.1243	0.069704	2.405453	10.217215	12.657071	0							1.281039	-0.172729
1.125627	0.070394	2.408106	10.217052	12.670337	0							1.282365	-0.172729
1.126953	0.071082	2.410758	10.217045	12.683601	0							1.283691	-0.172729
1.128279	0.071711	2.41341	10.216946	12.696866	0							1.285017	-0.172729
1.129605	0.072164	2.416063	10.216919	12.710131	0							1.286343	-0.172729
1.130931	0.072617	2.418715	10.216827	12.723395	0							1.287669	-0.172729
1.132257	0.073069	2.421368	10.216862	12.73666	0							1.288996	-0.172729
1.133583	0.073502	2.42402	10.216827	12.749926	0							1.290322	-0.172729
1.13491	0.073692	2.426672	10.216792	12.76319	0							1.291648	-0.172728
1.136236	0.073346	2.429325	10.216822	12.776455	0							1.292974	-0.172728
1.137562	0.073	2.431977	10.216902	12.78972	0							1.2943	-0.172728
1.138888	0.072654	2.434629	10.217019	12.802984	0							1.295626	-0.172728
1.140214	0.072222	2.437282	10.217119	12.816249	0							1.296952	-0.172728
1.14154	0.071521	2.439934	10.217151	12.829515	0							1.298278	-0.172728
1.142866	0.070793	2.442586	10.217133	12.842779	0							1.299605	-0.172728
1.144192	0.070064	2.445239	10.217033	12.856044	0							1.300931	-0.172728
1.145519	0.069335	2.447891	10.216949	12.869308	0							1.302257	-0.172728
1.146845	0.06886	2.450544	10.216952	12.882573	0							1.303583	-0.172728
1.148171	0.069178	2.453196	10.217076	12.895838	0							1.304909	-0.172727
1.149497	0.069495	2.455848	10.217072	12.909103	0							1.306235	-0.172727
1.150823	0.069814	2.458501	10.217136	12.922368	0							1.307561	-0.172727
1.152149	0.070114	2.461153	10.217075	12.935633	0							1.308887	-0.172727
1.153475	0.07035	2.463805	10.216971	12.948897	0							1.310214	-0.172727
1.154801	0.070551	2.466458	10.216927	12.962162	0							1.31154	-0.172727
1.156128	0.070752	2.46911	10.216846	12.975427	0							1.312866	-0.172727
1.157454	0.070954	2.471763	10.216798	12.988692	0							1.314192	-0.172727
1.15878	0.071092	2.474415	10.216793	13.001957	0							1.315518	-0.172727
1.160106	0.071002	2.477067	10.216753	13.015222	0							1.316844	-0.172727
1.161432	0.070888	2.47972	10.216696	13.028486	0							1.31817	-0.172727
1.162758	0.070773	2.482372	10.21666	13.041751	0							1.319497	-0.172726
1.164084	0.070715	2.485024	10.216553	13.055016	0							1.320823	-0.172726
1.16541	0.070941	2.487677	10.216486	13.068281	0							1.322149	-0.172726
1.166737	0.071467	2.490329	10.216579	13.081546	0							1.323475	-0.172726
1.168063	0.071994	2.492982	10.216369	13.09481	0							1.324801	-0.172726
1.169389	0.07252	2.495634	10.216365	13.108075	0							1.326127	-0.172726
1.170715	0.072983	2.498286	10.216219	13.12134	0							1.327453	-0.172726
1.172041	0.073196	2.500939	10.216137	13.134604	0							1.328779	-0.172725
1.173367	0.07335	2.503591	10.216014	13.14787	0							1.330106	-0.172725
1.174693	0.073501	2.506243	10.215912	13.161135	0							1.331432	-0.172725
1.176019	0.073628	2.508896	10.215811	13.174399	0							1.332758	-0.172725
1.177346	0.073616	2.511548	10.215656	13.187664	0							1.334084	-0.172725
1.178672	0.073257	2.5142	10.215678	13.200929	0							1.33541	-0.172725
1.179998	0.072898	2.516853	10.215622	13.214193	0							1.336736	-0.172725
1.181324	0.072539	2.519505	10.215549	13.227459	0							1.338062	-0.172725
1.18265	0.072179	2.522158	10.21541	13.240724	0							1.339388	-0.172724
1.183976	0.071795	2.52481	10.215344	13.253988	0							1.340714	-0.172724
1.185302	0.071401	2.527462	10.215331	13.267253	0							1.342041	-0.172724
1.186628	0.071008	2.530115	10.215388	13.280518	0							1.343367	-0.172724
1.187955	0.070616	2.532767	10.215495	13.293782	0							1.344693	-0.172724
1.189281	0.070205	2.535419	10.215562	13.307048	0							1.346019	-0.172724
1.190607	0.069733	2.538072	10.215543	13.320313	0							1.347345	-0.172724
1.191933	0.06926	2.540724	10.215574	13.333577	0							1.348671	-0.172724
1.193259	0.068787	2.543377	10.215665	13.346842	0							1.349997	-0.172724
1.194585	0.068316	2.546029	10.215669	13.360106	0							1.351323	-0.172724
1.195911	0.067923	2.548681	10.215609	13.373371	0							1.35265	-0.172724
1.197237	0.067609	2.551334	10.215711	13.386637	0							1.353976	-0.172724
1.198564	0.067295	2.553986	10.215694	13.399901	0							1.355302	-0.172723
1.19989	0.066981	2.556638	10.21564	13.413166	0							1.356628	-0.172723
1.201216	0.066757	2.559291	10.215662	13.426431	0							1.357954	-0.172723
1.202542	0.06724	2.561943	10.215646	13.439695	0							1.35928	-0.172723
1.203868	0.067725	2.564596	10.21558	13.45296	0							1.360606	-0.172723
1.205194	0.068212	2.567248	10.215611	13.466225	0							1.361933	-0.172723
1.20652	0.068695	2.5699	10.215573	13.47949	0							1.363259	-0.172722
1.207847	0.069087	2.572553	10.215519	13.492755	0							1.364585	-0.172722
1.209173	0.069344	2.575205	10.215507	13.50602	0							1.365911	-0.172722
1.210499	0.069601	2.577857	10.215526	13.519284	0							1.367237	-0.172722
1.211825	0.069859	2.58051	10.215562	13.532549	0							1.368563	-0.172722
1.213151	0.070109	2.583162	10.21552	13.545814	0							1.369889	-0.172722
1.214477	0.069322	2.585815	10.21559	13.559079	0							1.371215	-0.172722
1.215803	0.068534	2.588467	10.215562	13.572344	0							1.372542	-0.172722
1.217129	0.067742	2.591119	10.21549	13.585608	0							1.373868	-0.172722
1.218456	0.066953	2.593772	10.215494	13.598873	0							1.375194	-0.172722
1.219782	0.066181	2.596424	10.215556	13.612138	0							1.37652	-0.172722
1.221108	0.065479	2.599077	10.215554	13.625402	0							1.377846	-0.172722
1.222434	0.064778	2.601729	10.215595	13.638668	0							1.379172	-0.172721
1.22376	0.064078	2.604381	10.215652	13.651933	0							1.380498	-0.172721
1.225086	0.063374	2.607033	10.215732	13.665197	0							1.381824	-0.172721
1.226412	0.062954	2.609686	10.21572	13.678462	0							1.383151	-0.172721
1.227738	0.06257	2.612338	10.215773	13.691727	0							1.384477	-0.172721
1.229065	0.062222	2.614991	10.215755	13.704991	0							1.385803	-0.172721
1.230391	0.06186	2.617643	10.215731	13.718257	0							1.387129	-0.172721
1.231717	0.061465	2.620296	10.215778	13.731522	0							1.388455	-0.17272
1.233043	0.060942	2.622948	10.215836	13.744786	0							1.389781	-0.17272
1.234369	0.060393	2.6256	10.215787	13.758051	0							1.391107	-0.17272
1.235695	0.059844	2.628253	10.215811	13.771316	0							1.392433	-0.17272
1.237021	0.059295	2.630905	10.215838	13.78458	0							1.39376	-0.17272
1.238347	0.058988	2.633557	10.215926	13.797846	0							1.395086	-0.17272
1.239673	0.058797	2.63621	10.215921	13.81111	0							1.396412	-0.172719
1.241	0.05862	2.638862	10.215919	13.824375	0							1.397738	-0.172719
1.242326	0.058442	2.641515	10.215984	13.83764	0							1.399064	-0.172719
1.243652	0.058265	2.644167	10.216052	13.850904	0							1.40039	-0.172719
1.244978	0.058379	2.646819	10.216105	13.864169	0							1.401716	-0.172719
1.246304	0.05856	2.649472	10.216043	13.877435	0							1.403042	-0.172719
1.24763	0.058741	2.652124	10.215978	13.890699	0							1.404369	-0.172719
1.248956	0.058922	2.654776	10.215846	13.903964	0							1.405695	-0.172718
1.250283	0.059122	2.657429	10.215732	13.917229	0							1.407021	-0.172718
1.251609	0.059334	2.660081	10.215699	13.930493	0							1.408347	-0.172718
1.252935	0.059549	2.662733	10.21568	13.943758	0							1.409673	-0.172718
1.254261	0.059762	2.665386	10.215683	13.957024	0							1.410999	-0.172718
1.255587	0.059977	2.668038	10.215654	13.970288	0							1.412325	-0.172718
1.256913	0.059986	2.670691	10.215677	13.983553	0							1.413651	-0.172718
1.258239	0.059892	2.673343	10.21565	13.996818	0							1.414978	-0.172718
1.259565	0.059787	2.675995	10.21569	14.010082	0							1.416304	-0.172718
1.260892	0.059681	2.678648	10.215807	14.023347	0							1.41763	-0.172718
1.262218	0.059512	2.6813	10.215914	14.036613	0							1.418956	-0.172718
1.263544	0.059263	2.683952	10.215993	14.049877	0							1.420282	-0.172717
1.26487	0.058998	2.686605	10.216085	14.063142	0							1.421608	-0.172717
1.266196	0.058734	2.689257	10.216232	14.076406	0							1.422934	-0.172717
1.267522	0.05847	2.69191	10.216428	14.089671	0							1.42426	-0.172717
1.268848	0.058063	2.694562	10.216557	14.102936	0							1.425587	-0.172717
1.270175	0.057477	2.697214	10.216684	14.116201	0							1.426913	-0.172717
1.271501	0.056855	2.699867	10.216777	14.129466	0							1.428239	-0.172716
1.272827	0.056231	2.702519	10.21682	14.142731	0							1.429565	-0.172716
1.274153	0.05568	2.705171	10.216921	14.155995	0							1.430891	-0.172716
1.275479	0.055257	2.707824	10.21695	14.16926	0							1.432217	-0.172716
1.276805	0.05486	2.710476	10.216868	14.182525	0							1.433543	-0.172716
1.278131	0.054465	2.713129	10.216771	14.19579	0							1.43487	-0.172716
1.279457	0.054071	2.715781	10.216742	14.209055	0							1.436196	-0.172716
1.280784	0.053647	2.718433	10.216693	14.22232	0							1.437522	-0.172716
1.28211	0.053187	2.721086	10.216654	14.235584	0							1.438848	-0.172715
1.283436	0.052711	2.723738	10.216625	14.248849	0							1.440174	-0.172715
1.284762	0.052208	2.72639	10.216503	14.262114	0							1.4415	-0.172715
1.286088	0.051682	2.729043	10.21631	14.275379	0							1.442826	-0.172715
1.287414	0.051107	2.731695	10.216144	14.288644	0							1.444152	-0.172715
1.28874	0.050505	2.734347	10.216005	14.301908	0							1.445479	-0.172715
1.290066	0.049901	2.737	10.215903	14.315173	0							1.446805	-0.172715
1.291393	0.049297	2.739652	10.215875	14.328438	0							1.448131	-0.172715
1.292719	0.048704	2.742305	10.215824	14.341702	0							1.449457	-0.172715
1.294045	0.048213	2.744957	10.215698	14.354968	0							1.450783	-0.172714
1.295371	0.047786	2.747609	10.215557	14.368233	0							1.452109	-0.172714
1.296697	0.047359	2.750262	10.215461	14.381497	0							1.453435	-0.172714
1.298023	0.046943	2.752914	10.215396	14.394762	0							1.454761	-0.172714
1.299349	0.046621	2.755566	10.215361	14.408027	0							1.456088	-0.172714
1.300675	0.046357	2.758219	10.215408	14.421291	0							1.457414	-0.172714
1.302001	0.046094	2.760871	10.215498	14.434557	0							1.45874	-0.172713
1.303328	0.045831	2.763524	10.215556	14.447822	0							1.460066	-0.172713
1.304654	0.045567	2.766176	10.215597	14.461086	0							1.461392	-0.172713
1.30598	0.045088	2.768828	10.2157	14.474351	0							1.462718	-0.172713
1.307306	0.044459	2.771481	10.215838	14.487616	0							1.464044	-0.172713
1.308632	0.043829	2.774133	10.215868	14.50088	0							1.46537	-0.172712
1.309958	0.0432	2.776785	10.215846	14.514146	0							1.466697	-0.172712
1.311284	0.04236	2.779438	10.2159	14.527411	0							1.468023	-0.172712
1.312611	0.041371	2.78209	10.215958	14.540675	0							1.469349	-0.172712
1.313937	0.040383	2.784743	10.215922	14.55394	0							1.470675	-0.172712
1.315263	0.039392	2.787395	10.215834	14.567204	0							1.472001	-0.172712
1.316589	0.038404	2.790047	10.215824	14.580469	0							1.473327	-0.172712
1.317915	0.037578	2.7927	10.215787	14.593735	0							1.474653	-0.172711
1.319241	0.036906	2.795352	10.215741	14.606999	0							1.475979	-0.172711
1.320567	0.036261	2.798004	10.215708	14.620264	0							1.477306	-0.172711
1.321893	0.035618	2.800657	10.215585	14.633529	0							1.478632	-0.172711
1.32322	0.035122	2.803309	10.215467	14.646793	0							1.479958	-0.172711
1.324546	0.034773	2.805962	10.215296	14.660058	0							1.481284	-0.172711
1.325872	0.03445	2.808614	10.215238	14.673324	0							1.48261	-0.172711
1.327198	0.034127	2.811266	10.215219	14.686588	0							1.483936	-0.172711
1.328524	0.033804	2.813919	10.215176	14.699853	0							1.485262	-0.172711
1.32985	0.033409	2.816571	10.215204	14.713118	0							1.486588	-0.172711
1.331176	0.032928	2.819223	10.215287	14.726382	0							1.487915	-0.17271
1.332502	0.032425	2.821876	10.215424	14.739647	0							1.489241	-0.17271
1.333829	0.031921	2.824528	10.215566	14.752913	0							1.490567	-0.17271
1.335155	0.031534	2.82718	10.215615	14.766177	0							1.491893	-0.17271
1.336481	0.031314	2.829833	10.215572	14.779442	0							1.493219	-0.17271
1.337807	0.031175	2.832485	10.215539	14.792706	0							1.494545	-0.172709
1.339133	0.03103	2.835138	10.21561	14.805971	0							1.495871	-0.172709
1.340459	0.030885	2.83779	10.215694	14.819236	0							1.497198	-0.172709
1.341785	0.030794	2.840442	10.215755	14.8325	0							1.498524	-0.172709
1.343112	0.030826	2.843095	10.215891	14.845766	0							1.49985	-0.172709
1.344438	0.030914	2.845747	10.216058	14.859031	0							1.501176	-0.172709
1.345764	0.031002	2.848399	10.216235	14.872295	0							1.502502	-0.172709
1.34709	0.031104	2.851052	10.216461	14.88556	0							1.503828	-0.172708
1.348416	0.031261	2.853704	10.216618	14.898825	0							1.505154	-0.172708
1.349742	0.03147	2.856357	10.216623	14.912089	0							1.50648	-0.172708
1.351068	0.031678	2.859009	10.216635	14.925355	0							1.507807	-0.172708
1.352394	0.031887	2.861661	10.216769	14.93862	0							1.509133	-0.172708
1.35372	0.03201	2.864314	10.216846	14.951884	0							1.510459	-0.172708
1.355047	0.031912	2.866966	10.216833	14.965149	0							1.511785	-0.172708
1.356373	0.031677	2.869618	10.216848	14.978414	0							1.513111	-0.172708
1.357699	0.031443	2.872271	10.216881	14.991678	0							1.514437	-0.172708
1.359025	0.031201	2.874923	10.216887	15.004944	0							1.515763	-0.172707
1.360351	0.030889	2.877576	10.216946	15.018209	0							1.517089	-0.172707
1.361677	0.030477	2.880228	10.21699	15.031473	0							1.518416	-0.172707
1.363003	0.030065	2.88288	10.217004	15.044738	0							1.519742	-0.172707
1.364329	0.029653	2.885533	10.216964	15.058002	0							1.521068	-0.172707
1.365656	0.029254	2.888185	10.216946	15.071267	0							1.522394	-0.172706
1.366982	0.029015	2.890837	10.216912	15.084533	0							1.52372	-0.172706
1.368308	0.028997	2.89349	10.216874	15.097797	0							1.525046	-0.172706
1.369634	0.028979	2.896142	10.216692	15.111062	0							1.526372	-0.172706
1.37096	0.028961	2.898795	10.2167	15.124327	0							1.527698	-0.172706
1.372286	0.029082	2.901447	10.216666	15.137591	0							1.529025	-0.172705
1.373612	0.029431	2.904099	10.216542	15.150856	0							1.530351	-0.172705
1.374938	0.02978	2.906752	10.21646	15.164122	0							1.531677	-0.172705
1.376265	0.030129	2.909404	10.216436	15.177386	0							1.533003	-0.172705
1.377591	0.030478	2.912056	10.216366	15.190651	0							1.534329	-0.172705
1.378917	0.030891	2.914709	10.216269	15.203916	0							1.535655	-0.172704
1.380243	0.031412	2.917361	10.216176	15.21718	0							1.536981	-0.172704
1.381569	0.031933	2.920013	10.216086	15.230445	0							1.538307	-0.172704
1.382895	0.032453	2.922666	10.215977	15.243711	0							1.539634	-0.172704
1.384221	0.032871	2.925318	10.215896	15.256975	0							1.54096	-0.172704
1.385548	0.03309	2.927971	10.215789	15.27024	0							1.542286	-0.172704
1.386874	0.033264	2.930623	10.215708	15.283504	0							1.543612	-0.172704
1.3882	0.033434	2.933275	10.2156	15.296769	0							1.544938	-0.172704
1.389526	0.033596	2.935928	10.215558	15.310034	0							1.546264	-0.172703
1.390852	0.033778	2.93858	10.215556	15.323299	0							1.54759	-0.172703
1.392178	0.034058	2.941232	10.21552	15.336564	0							1.548916	-0.172703
1.393504	0.03436	2.943885	10.21546	15.349829	0							1.550243	-0.172703
1.39483	0.034661	2.946537	10.215322	15.363093	0							1.551569	-0.172703
1.396157	0.034985	2.94919	10.215146	15.376358	0							1.552895	-0.172703
1.397483	0.035423	2.951842	10.215165	15.389623	0							1.554221	-0.172703
1.398809	0.035906	2.954494	10.215144	15.402888	0							1.555547	-0.172702
1.400135	0.036388	2.957147	10.215038	15.416153	0							1.556873	-0.172702
1.401461	0.036871	2.959799	10.215019	15.429418	0							1.558199	-0.172702
1.402787	0.03735	2.962451	10.214949	15.442682	0							1.559525	-0.172702
1.404113	0.037818	2.965104	10.214934	15.455947	0							1.560852	-0.172702
1.405439	0.038282	2.967756	10.214913	15.469212	0							1.562178	-0.172701
1.406766	0.038749	2.970409	10.214952	15.482477	0							1.563504	-0.172701
1.408092	0.039187	2.973061	10.215007	15.495742	0							1.56483	-0.172701
1.409418	0.039496	2.975713	10.215036	15.509007	0							1.566156	-0.172701
1.410744	0.039727	2.978366	10.215063	15.522271	0							1.567482	-0.172701
1.41207	0.039958	2.981018	10.215085	15.535536	0							1.568808	-0.1727
1.413396	0.040189	2.98367	10.215017	15.5488	0							1.570135	-0.1727
1.414722	0.040404	2.986323	10.214961	15.562066	0							1.571461	-0.1727
1.416048	0.040511	2.988975	10.214843	15.575331	0							1.572787	-0.1727
1.417375	0.040496	2.991627	10.214835	15.588595	0							1.574113	-0.1727
1.418701	0.04048	2.99428	10.214808	15.60186	0							1.575439	-0.172699
1.420027	0.040501	2.996932	10.214668	15.615125	0							1.576765	-0.172699
1.421353	0.040744	2.999585	10.21463	15.628389	0							1.578091	-0.172699
1.422679	0.041173	3.002237	10.214684	15.641655	0							1.579417	-0.172699
1.424005	0.041599	3.004889	10.214669	15.65492	0							1.580744	-0.172699
1.425331	0.042026	3.007542	10.214693	15.668184	0							1.58207	-0.172699
1.426657	0.042464	3.010194	10.214774	15.681449	0							1.583396	-0.172699
1.427984	0.042973	3.012846	10.214849	15.694714	0							1.584722	-0.172698
1.42931	0.043599	3.015499	10.21489	15.707978	0							1.586048	-0.172698
1.430636	0.044226	3.018151	10.21497	15.721244	0							1.587374	-0.172698
1.431962	0.044846	3.020804	10.215122	15.734509	0							1.5887	-0.172698
1.433288	0.045379	3.023456	10.214951	15.747773	0							1.590026	-0.172698
1.434614	0.04561	3.026109	10.21493	15.761038	0							1.591353	-0.172698
1.43594	0.045843	3.028761	10.215022	15.774302	0							1.592679	-0.172698
1.437266	0.046075	3.031413	10.214961	15.787567	0							1.594005	-0.172698
1.438593	0.046307	3.034065	10.214946	15.800833	0							1.595331	-0.172697
1.439919	0.046543	3.036718	10.214956	15.814097	0							1.596657	-0.172697
1.441245	0.046805	3.03937	10.21498	15.827362	0							1.597983	-0.172697
1.442571	0.047049	3.042023	10.215051	15.840627	0							1.599309	-0.172697
1.443897	0.047289	3.044675	10.214947	15.853891	0							1.600635	-0.172696
1.445223	0.047551	3.047327	10.214849	15.867157	0							1.601961	-0.172696
1.446549	0.047647	3.04998	10.214649	15.880421	0							1.603288	-0.172696
1.447875	0.047739	3.052632	10.214502	15.893686	0							1.604614	-0.172696
1.449202	0.047831	3.055285	10.214604	15.90695	0							1.60594	-0.172696
1.450528	0.047923	3.057937	10.214529	15.920216	0							1.607266	-0.172695
1.451854	0.048014	3.060589	10.214375	15.933481	0							1.608592	-0.172695
1.45318	0.047868	3.063242	10.214353	15.946745	0							1.609918	-0.172695
1.454506	0.047689	3.065894	10.214375	15.960011	0							1.611244	-0.172695
1.455832	0.047509	3.068546	10.214313	15.973274	0							1.612571	-0.172695
1.457158	0.047329	3.071199	10.214193	15.98654	0							1.613897	-0.172694
1.458485	0.047052	3.073851	10.214132	15.999805	0							1.615223	-0.172694
1.459811	0.046746	3.076504	10.214231	16.013069	0							1.616549	-0.172694
1.461137	0.04644	3.079156	10.214306	16.026335	0							1.617875	-0.172694
1.462463	0.046134	3.081808	10.214367	16.039598	0							1.619201	-0.172694
1.463789	0.045829	3.08446	10.214393	16.052864	0							1.620527	-0.172694
1.465115	0.045731	3.087113	10.214447	16.066128	0							1.621853	-0.172694
1.466441	0.045693	3.089765	10.214451	16.079393	0							1.62318	-0.172694
1.467767	0.045657	3.092418	10.214499	16.092659	0							1.624506	-0.172694
1.469094	0.045622	3.09507	10.214486	16.105923	0							1.625832	-0.172694
1.47042	0.045598	3.097723	10.214498	16.119188	0							1.627158	-0.172694
1.471746	0.04558	3.100375	10.214417	16.132452	0							1.628484	-0.172694
1.473072	0.045562	3.103027	10.21436	16.145718	0							1.62981	-0.172694
1.474398	0.045544	3.10568	10.214371	16.158981	0							1.631136	-0.172694
1.475724	0.045526	3.108332	10.214339	16.172247	0							1.632463	-0.172693
1.47705	0.045574	3.110984	10.21431	16.185513	0							1.633789	-0.172693
1.478376	0.045652	3.113637	10.214311	16.198776	0							1.635115	-0.172693
1.479703	0.045732	3.116289	10.214202	16.212042	0							1.636441	-0.172693
1.481029	0.045812	3.118942	10.214249	16.225306	0							1.637767	-0.172693
1.482355	0.045985	3.121594	10.214199	16.238571	0							1.639093	-0.172692
1.483681	0.046305	3.124246	10.21416	16.251837	0							1.640419	-0.172692
1.485007	0.046631	3.126899	10.21423	16.2651	0							1.641745	-0.172692
1.486333	0.046956	3.129551	10.214294	16.278366	0							1.643072	-0.172692
1.487659	0.047283	3.132203	10.214294	16.29163	0							1.644398	-0.172691
1.488985	0.047472	3.134856	10.214193	16.304895	0							1.645724	-0.172691
1.490312	0.047516	3.137508	10.214286	16.318159	0							1.64705	-0.172691
1.491638	0.047551	3.14016	10.214377	16.331425	0							1.648376	-0.172691
1.492964	0.047587	3.142813	10.214331	16.34469	0							1.649702	-0.172691
1.49429	0.047567	3.145465	10.214333	16.357954	0							1.651028	-0.17269
1.495616	0.047422	3.148118	10.214393	16.37122	0							1.652354	-0.17269
1.496942	0.047273	3.15077	10.214501	16.384483	0							1.65368	-0.17269
1.498268	0.047114	3.153422	10.214518	16.397749	0							1.655007	-0.17269
1.499594	0.046951	3.156075	10.214594	16.411015	0							1.656333	-0.172689
1.500921	0.046756	3.158727	10.214756	16.424278	0							1.657659	-0.172689
1.502247	0.046505	3.161379	10.21493	16.437544	0							1.658985	-0.172689
1.503573	0.046238	3.164032	10.214999	16.450808	0							1.660311	-0.172689
1.504899	0.045971	3.166684	10.215063	16.464073	0							1.661637	-0.172688
1.506225	0.045705	3.169337	10.215096	16.477337	0							1.662963	-0.172688
1.507551	0.045414	3.171989	10.215185	16.490602	0							1.664289	-0.172688
1.508877	0.045116	3.174641	10.215311	16.503868	0							1.665616	-0.172688
1.510203	0.04482	3.177294	10.215411	16.517132	0							1.666942	-0.172688
1.51153	0.044522	3.179946	10.215493	16.530397	0							1.668268	-0.172687
1.512856	0.044196	3.182598	10.215604	16.543661	0							1.669594	-0.172687
1.514182	0.043746	3.185251	10.215754	16.556927	0							1.67092	-0.172687
1.515508	0.043258	3.187903	10.215884	16.570192	0							1.672246	-0.172687
1.516834	0.042768	3.190556	10.215968	16.583456	0							1.673572	-0.172686
1.51816	0.042281	3.193208	10.216104	16.596722	0							1.674899	-0.172686
1.519486	0.041974	3.19586	10.216266	16.609985	0							1.676225	-0.172686
1.520813	0.041751	3.198513	10.216369	16.623251	0							1.677551	-0.172686
1.522139	0.041534	3.201165	10.216496	16.636515	0							1.678877	-0.172685
1.523465	0.041317	3.203817	10.216626	16.64978	0							1.680203	-0.172685
1.524791	0.041172	3.20647	10.21674	16.663046	0							1.681529	-0.172685
1.526117	0.041703	3.209122	10.216788	16.67631	0							1.682855	-0.172685
1.527443	0.042458	3.211774	10.216808	16.689575	0							1.684181	-0.172685
1.528769	0.043216	3.214427	10.216928	16.702839	0							1.685508	-0.172684
1.530095	0.043974	3.217079	10.217028	16.716105	0							1.686834	-0.172684
1.531422	0.044572	3.219732	10.217074	16.72937	0							1.68816	-0.172684
1.532748	0.045073	3.222384	10.217237	16.742634	0							1.689486	-0.172684
1.534074	0.04556	3.225036	10.217477	16.755899	0							1.690812	-0.172683
1.5354	0.046048	3.227689	10.217686	16.769163	0							1.692138	-0.172683
1.536726	0.046536	3.230341	10.217866	16.782429	0							1.693464	-0.172683
1.538052	0.046597	3.232993	10.217994	16.795692	0							1.69479	-0.172683
1.539378	0.046397	3.235646	10.218112	16.808958	0							1.696117	-0.172682
1.540704	0.046158	3.238298	10.21827	16.822224	0							1.697443	-0.172682
1.542031	0.045919	3.240951	10.218346	16.835487	0							1.698769	-0.172682
1.543357	0.045629	3.243603	10.218318	16.848753	0							1.700095	-0.172682
1.544683	0.045299	3.246255	10.218349	16.862017	0							1.701421	-0.172682
1.546009	0.044964	3.248908	10.218417	16.875282	0							1.702747	-0.172682
1.547335	0.044626	3.25156	10.218453	16.888548	0							1.704073	-0.172682
1.548661	0.044303	3.254212	10.218394	16.901812	0							1.7054	-0.172682
1.549987	0.0441	3.256865	10.218275	16.915077	0							1.706726	-0.172682
1.551313	0.044044	3.259517	10.218238	16.928341	0							1.708052	-0.172682
1.552639	0.044061	3.26217	10.218235	16.941607	0							1.709378	-0.172682
1.553966	0.044078	3.264822	10.218215	16.95487	0							1.710704	-0.172682
1.555292	0.044174	3.267474	10.218253	16.968136	0							1.71203	-0.172682
1.556618	0.044416	3.270127	10.218245	16.981401	0							1.713356	-0.172682
1.557944	0.044723	3.272779	10.218216	16.994665	0							1.714682	-0.172681
1.55927	0.045031	3.275431	10.218301	17.007931	0							1.716008	-0.172681
1.560596	0.045339	3.278084	10.218322	17.021194	0							1.717335	-0.172681
1.561922	0.045652	3.280736	10.218302	17.03446	0							1.718661	-0.172681
1.563249	0.045995	3.283389	10.218363	17.047726	0							1.719987	-0.17268
1.564575	0.046361	3.286041	10.218369	17.060989	0							1.721313	-0.17268
1.565901	0.046727	3.288693	10.218308	17.074255	0							1.722639	-0.17268
1.567227	0.047114	3.291346	10.218233	17.087519	0							1.723965	-0.17268
1.568553	0.047555	3.293998	10.218125	17.100784	0							1.725291	-0.172679
1.569879	0.048024	3.29665	10.218019	17.114048	0							1.726617	-0.172679
1.571205	0.048494	3.299303	10.217918	17.127314	0							1.727944	-0.172679
1.572531	0.048963	3.301955	10.217736	17.140579	0							1.72927	-0.172679
1.573858	0.049398	3.304607	10.21756	17.153843	0							1.730596	-0.172678
1.575184	0.049502	3.30726	10.217382	17.167109	0							1.731922	-0.172678
1.57651	0.049341	3.309912	10.217184	17.180372	0							1.733248	-0.172678
1.577836	0.04918	3.312565	10.216996	17.193638	0							1.734574	-0.172678
1.579162	0.04904	3.315217	10.216817	17.206903	0							1.7359	-0.172677
1.580488	0.048998	3.317869	10.216657	17.220167	0							1.737226	-0.172677
1.581814	0.049027	3.320522	10.216505	17.233433	0							1.738553	-0.172677
1.58314	0.049057	3.323174	10.216426	17.246696	0							1.739879	-0.172677
1.584467	0.049087	3.325826	10.216208	17.259962	0							1.741205	-0.172676
1.585793	0.049117	3.328479	10.215903	17.273226	0							1.742531	-0.172676
1.587119	0.049359	3.331131	10.215693	17.286491	0							1.743857	-0.172676
1.588445	0.049816	3.333784	10.215527	17.299757	0							1.745183	-0.172676
1.589771	0.050295	3.336436	10.215297	17.313021	0							1.746509	-0.172675
1.591097	0.050723	3.339088	10.215115	17.326286	0							1.747836	-0.172675
1.592423	0.050648	3.341741	10.214946	17.33955	0							1.749162	-0.172675
1.59375	0.050152	3.344393	10.214775	17.352816	0							1.750488	-0.172675
1.595076	0.049656	3.347045	10.214669	17.366081	0							1.751814	-0.172674
1.596402	0.049161	3.349698	10.214553	17.379345	0							1.75314	-0.172674
1.597728	0.048665	3.35235	10.214477	17.392611	0							1.754466	-0.172674
1.599054	0.048128	3.355003	10.214389	17.405874	0							1.755792	-0.172674
1.60038	0.047543	3.357655	10.214328	17.41914	0							1.757118	-0.172673
1.601706	0.046964	3.360307	10.21433	17.432404	0							1.758445	-0.172673
1.603032	0.046413	3.36296	10.214232	17.445669	0							1.759771	-0.172673
1.604359	0.046057	3.365612	10.214128	17.458935	0							1.761097	-0.172673
1.605685	0.046091	3.368264	10.214116	17.472198	0							1.762423	-0.172672
1.607011	0.046222	3.370917	10.21408	17.485464	0							1.763749	-0.172672
1.608337	0.046353	3.373569	10.214055	17.498728	0							1.765075	-0.172672
1.609663	0.046484	3.376221	10.214098	17.511993	0							1.766401	-0.172672
1.610989	0.046293	3.378874	10.214205	17.525257	0							1.767727	-0.172671
1.612315	0.045306	3.381526	10.214224	17.538523	0							1.769054	-0.172671
1.613641	0.044031	3.384179	10.214355	17.551788	0							1.77038	-0.172671
1.614967	0.04276	3.386831	10.214442	17.565052	0							1.771706	-0.172671
1.616294	0.041431	3.389483	10.214514	17.578318	0							1.773032	-0.17267
1.61762	0.039921	3.392136	10.214548	17.591581	0							1.774358	-0.17267
1.618946	0.038294	3.394788	10.214718	17.604847	0							1.775684	-0.17267
1.620272	0.036672	3.39744	10.214814	17.618113	0							1.77701	-0.17267
1.621598	0.035046	3.400093	10.214884	17.631376	0							1.778336	-0.172669
1.622924	0.033705	3.402745	10.215004	17.644642	0							1.779663	-0.172669
1.62425	0.033158	3.405398	10.214974	17.657906	0							1.780989	-0.172669
1.625576	0.033014	3.40805	10.215024	17.671171	0							1.782315	-0.172669
1.626903	0.032869	3.410702	10.215034	17.684435	0							1.783641	-0.172668
1.628229	0.032722	3.413355	10.214974	17.697701	0							1.784967	-0.172668
1.629555	0.032551	3.416007	10.215025	17.710966	0							1.786293	-0.172668
1.630881	0.032349	3.418659	10.214968	17.72423	0							1.787619	-0.172667
1.632207	0.032147	3.421312	10.214947	17.737495	0							1.788945	-0.172667
1.633533	0.031945	3.423964	10.214815	17.750759	0							1.790272	-0.172667
1.634859	0.031763	3.426617	10.2149	17.764025	0							1.791598	-0.172667
1.636186	0.031647	3.429269	10.215002	17.77729	0							1.792924	-0.172667
1.637512	0.031578	3.431921	10.215038	17.790554	0							1.79425	-0.172667
1.638838	0.031509	3.434574	10.214865	17.80382	0							1.795576	-0.172667
1.640164	0.03146	3.437226	10.214737	17.817083	0							1.796902	-0.172667
1.64149	0.031627	3.439878	10.214596	17.830349	0							1.798228	-0.172667
1.642816	0.032189	3.442531	10.214569	17.843613	0							1.799554	-0.172667
1.644142	0.032748	3.445183	10.214431	17.856878	0							1.800881	-0.172667
1.645468	0.033308	3.447836	10.214291	17.870144	0							1.802207	-0.172667
1.646795	0.033903	3.450488	10.214183	17.883408	0							1.803533	-0.172667
1.648121	0.03464	3.45314	10.214138	17.896673	0							1.804859	-0.172667
1.649447	0.035543	3.455793	10.214041	17.909937	0							1.806185	-0.172666
1.650773	0.036447	3.458445	10.213946	17.923203	0							1.807511	-0.172666
1.652099	0.037353	3.461097	10.213877	17.936468	0							1.808837	-0.172666
1.653425	0.038136	3.46375	10.213804	17.949732	0							1.810163	-0.172666
1.654751	0.038615	3.466402	10.213745	17.962997	0							1.81149	-0.172665
1.656078	0.039042	3.469054	10.213765	17.976261	0							1.812816	-0.172665
1.657404	0.039456	3.471707	10.213767	17.989527	0							1.814142	-0.172665
1.65873	0.039897	3.474359	10.213776	18.00279	0							1.815468	-0.172665
1.660056	0.040232	3.477012	10.213838	18.016056	0							1.816794	-0.172664
1.661382	0.040283	3.479664	10.213952	18.029322	0							1.81812	-0.172664
1.662708	0.040335	3.482316	10.214079	18.042585	0							1.819446	-0.172664
1.664034	0.040386	3.484969	10.214277	18.055851	0							1.820773	-0.172663
1.66536	0.040447	3.487621	10.214601	18.069115	0							1.822099	-0.172663
1.666686	0.040581	3.490273	10.214752	18.08238	0							1.823425	-0.172663
1.668013	0.040732	3.492926	10.214874	18.095646	0							1.824751	-0.172663
1.669339	0.040883	3.495578	10.214883	18.10891	0							1.826077	-0.172662
1.670665	0.041033	3.498231	10.21501	18.122175	0							1.827403	-0.172662
1.671991	0.041174	3.500883	10.215207	18.135439	0							1.828729	-0.172662
1.673317	0.041272	3.503536	10.215385	18.148705	0							1.830055	-0.172662
1.674643	0.041369	3.506188	10.215452	18.161968	0							1.831382	-0.172661
1.675969	0.041467	3.50884	10.215569	18.175234	0							1.832708	-0.172661
1.677295	0.041674	3.511492	10.215605	18.188499	0							1.834034	-0.172661
1.678622	0.042799	3.514145	10.215743	18.201763	0							1.83536	-0.17266
1.679948	0.044296	3.516797	10.215709	18.215029	0							1.836686	-0.17266
1.681274	0.045797	3.51945	10.215685	18.228292	0							1.838012	-0.17266
1.6826	0.047298	3.522102	10.21575	18.241558	0							1.839338	-0.17266
1.683926	0.048806	3.524754	10.215724	18.254824	0							1.840664	-0.172659
1.685252	0.050394	3.527407	10.215826	18.268087	0							1.841991	-0.172659
1.686578	0.051968	3.530059	10.215934	18.281353	0							1.843317	-0.172659
1.687904	0.053558	3.532712	10.215999	18.294617	0							1.844643	-0.172659
1.689231	0.055069	3.535364	10.215981	18.307882	0							1.845969	-0.172658
1.690557	0.055717	3.538016	10.215952	18.321146	0							1.847295	-0.172658
1.691883	0.055826	3.540669	10.21585	18.334412	0							1.848621	-0.172658
1.693209	0.055936	3.543321	10.215736	18.347677	0							1.849947	-0.172657
1.694535	0.056046	3.545973	10.215668	18.360941	0							1.851274	-0.172657
1.695861	0.056151	3.548626	10.215556	18.374207	0							1.8526	-0.172657
1.697187	0.056217	3.551278	10.215369	18.38747	0							1.853926	-0.172657
1.698514	0.056258	3.553931	10.215391	18.400736	0							1.855252	-0.172656
1.69984	0.056298	3.556583	10.215431	18.414001	0							1.856578	-0.172656
1.701166	0.056333	3.559235	10.215497	18.427265	0							1.857904	-0.172656
1.702492	0.056301	3.561888	10.215527	18.440531	0							1.85923	-0.172655
1.703818	0.056209	3.56454	10.21561	18.453794	0							1.860556	-0.172655
1.705144	0.056116	3.567192	10.215703	18.46706	0							1.861882	-0.172655
1.70647	0.056023	3.569845	10.21594	18.480324	0							1.863209	-0.172655
1.707796	0.055944	3.572497	10.216008	18.493589	0							1.864535	-0.172654
1.709123	0.056045	3.57515	10.215912	18.506855	0							1.865861	-0.172654
1.710449	0.056386	3.577802	10.215928	18.520119	0							1.867187	-0.172654
1.711775	0.056762	3.580454	10.215916	18.533384	0							1.868513	-0.172653
1.713101	0.057144	3.583107	10.215899	18.546648	0							1.869839	-0.172653
1.714427	0.057433	3.585759	10.215858	18.559914	0							1.871165	-0.172653
1.715753	0.057497	3.588411	10.215893	18.573179	0							1.872491	-0.172653
1.717079	0.057537	3.591064	10.215941	18.586443	0							1.873818	-0.172652
1.718405	0.057576	3.593716	10.215928	18.599709	0							1.875144	-0.172652
1.719732	0.057615	3.596368	10.215979	18.612972	0							1.87647	-0.172652
1.721058	0.057717	3.599021	10.216016	18.626238	0							1.877796	-0.172651
1.722384	0.057974	3.601673	10.21591	18.639502	0							1.879122	-0.172651
1.72371	0.05825	3.604326	10.215873	18.652767	0							1.880448	-0.172651
1.725036	0.058525	3.606978	10.215803	18.666033	0							1.881774	-0.172651
1.726362	0.058871	3.60963	10.215756	18.679296	0							1.883101	-0.17265
1.727688	0.059514	3.612283	10.215698	18.692562	0							1.884427	-0.17265
1.729014	0.060193	3.614935	10.215619	18.705826	0							1.885753	-0.17265
1.730341	0.060871	3.617587	10.215597	18.719091	0							1.887079	-0.172649
1.731667	0.061549	3.62024	10.215606	18.732357	0							1.888405	-0.172649
1.732993	0.062132	3.622892	10.215669	18.745621	0							1.889731	-0.172649
1.734319	0.06231	3.625545	10.215565	18.758886	0							1.891057	-0.172649
1.735645	0.062436	3.628197	10.215442	18.77215	0							1.892383	-0.172648
1.736971	0.062562	3.630849	10.215286	18.785416	0							1.893709	-0.172648
1.738297	0.062693	3.633502	10.21519	18.798679	0							1.895036	-0.172648
1.739623	0.062867	3.636154	10.215202	18.811945	0							1.896362	-0.172647
1.74095	0.063047	3.638806	10.215217	18.825211	0							1.897688	-0.172647
1.742276	0.063227	3.641459	10.215096	18.838474	0							1.899014	-0.172647
1.743602	0.063407	3.644111	10.215049	18.85174	0							1.90034	-0.172647
1.744928	0.063545	3.646764	10.215078	18.865004	0							1.901666	-0.172647
1.746254	0.063309	3.649416	10.215131	18.878269	0							1.902992	-0.172647
1.74758	0.063019	3.652068	10.215255	18.891533	0							1.904319	-0.172647
1.748906	0.062727	3.654721	10.215437	18.904799	0							1.905645	-0.172647
1.750232	0.062437	3.657373	10.215574	18.918064	0							1.906971	-0.172647
1.751559	0.062076	3.660025	10.215675	18.931328	0							1.908297	-0.172647
1.752885	0.061696	3.662678	10.215736	18.944593	0							1.909623	-0.172647
1.754211	0.061315	3.66533	10.215787	18.957857	0							1.910949	-0.172647
1.755537	0.060934	3.667983	10.215883	18.971123	0							1.912275	-0.172647
1.756863	0.060553	3.670635	10.215965	18.984388	0							1.913601	-0.172647
1.758189	0.061077	3.673287	10.21607	18.997652	0							1.914927	-0.172646
1.759515	0.061742	3.67594	10.216138	19.010918	0							1.916254	-0.172646
1.760841	0.062408	3.678592	10.21615	19.024181	0							1.91758	-0.172646
1.762168	0.063053	3.681244	10.216169	19.037447	0							1.918906	-0.172645
1.763494	0.063684	3.683897	10.21612	19.050711	0							1.920232	-0.172645
1.76482	0.064382	3.686549	10.216102	19.063976	0							1.921558	-0.172645
1.766146	0.065115	3.689201	10.216131	19.077242	0							1.922884	-0.172645
1.767472	0.06585	3.691854	10.216141	19.090506	0							1.92421	-0.172644
1.768798	0.066585	3.694506	10.21617	19.103771	0							1.925537	-0.172644
1.770124	0.066969	3.697159	10.216213	19.117035	0							1.926863	-0.172644
1.771451	0.067154	3.699811	10.216196	19.130301	0							1.928189	-0.172643
1.772777	0.067321	3.702463	10.216083	19.143566	0							1.929515	-0.172643
1.774103	0.067488	3.705116	10.216045	19.15683	0							1.930841	-0.172643
1.775429	0.067525	3.707768	10.216054	19.170095	0							1.932167	-0.172642
1.776755	0.067307	3.71042	10.216022	19.183359	0							1.933493	-0.172642
1.778081	0.066999	3.713073	10.215978	19.196625	0							1.934819	-0.172642
1.779407	0.06669	3.715725	10.215893	19.209888	0							1.936146	-0.172642
1.780733	0.066382	3.718378	10.215837	19.223154	0							1.937472	-0.172641
1.78206	0.06612	3.72103	10.215813	19.23642	0							1.938798	-0.172641
1.783386	0.065892	3.723682	10.215777	19.249683	0							1.940124	-0.172641
1.784712	0.065669	3.726335	10.215775	19.262949	0							1.94145	-0.17264
1.786038	0.065447	3.728987	10.215746	19.276213	0							1.942776	-0.17264
1.787364	0.065177	3.731639	10.215674	19.289478	0							1.944102	-0.17264
1.78869	0.064772	3.734292	10.215684	19.302744	0							1.945428	-0.172639
1.790016	0.064314	3.736944	10.215701	19.316008	0							1.946755	-0.172639
1.791342	0.063856	3.739597	10.215663	19.329273	0							1.948081	-0.172639
1.792669	0.063393	3.742249	10.215576	19.342537	0							1.949407	-0.172639
1.793995	0.063023	3.744901	10.215491	19.355803	0							1.950733	-0.172638
1.795321	0.062738	3.747554	10.215444	19.369066	0							1.952059	-0.172638
1.796647	0.062469	3.750206	10.215344	19.382332	0							1.953385	-0.172638
1.797973	0.062202	3.752858	10.215191	19.395597	0							1.954711	-0.172637
1.799299	0.062008	3.755511	10.215037	19.408861	0							1.956038	-0.172637
1.800625	0.062147	3.758163	10.214903	19.422127	0							1.957364	-0.172637
1.801951	0.062432	3.760816	10.214752	19.43539	0							1.95869	-0.172636
1.803278	0.062716	3.763468	10.214625	19.448656	0							1.960016	-0.172636
1.804604	0.063001	3.76612	10.21455	19.461922	0							1.961342	-0.172636
1.80593	0.063175	3.768773	10.214474	19.475185	0							1.962668	-0.172636
1.807256	0.063219	3.771425	10.214398	19.488451	0							1.963994	-0.172635
1.808582	0.063226	3.774077	10.214383	19.501715	0							1.96532	-0.172635
1.809908	0.063233	3.77673	10.214416	19.51498	0							1.966646	-0.172635
1.811234	0.063272	3.779382	10.214362	19.528244	0							1.967973	-0.172634
1.81256	0.063607	3.782034	10.214299	19.54151	0							1.969299	-0.172634
1.813887	0.064084	3.784687	10.214308	19.554775	0							1.970625	-0.172634
1.815213	0.064551	3.787339	10.214255	19.568039	0							1.971951	-0.172633
1.816539	0.064989	3.789992	10.214131	19.581305	0							1.973277	-0.172633
1.817865	0.065475	3.792644	10.213989	19.594568	0							1.974603	-0.172633
1.819191	0.066063	3.795296	10.213931	19.607834	0							1.975929	-0.172633
1.820517	0.066697	3.797949	10.21389	19.621099	0							1.977256	-0.172632
1.821843	0.067329	3.800601	10.213814	19.634363	0							1.978582	-0.172632
1.823169	0.067961	3.803253	10.213737	19.647629	0							1.979908	-0.172632
1.824496	0.068099	3.805906	10.213642	19.660892	0							1.981234	-0.172631
1.825822	0.067684	3.808558	10.213554	19.674158	0							1.98256	-0.172631
1.827148	0.067271	3.811211	10.21352	19.687422	0							1.983886	-0.172631
1.828474	0.066858	3.813863	10.21344	19.700687	0							1.985212	-0.17263
1.8298	0.066367	3.816515	10.21333	19.713953	0							1.986538	-0.17263
1.831126	0.065672	3.819168	10.213273	19.727217	0							1.987864	-0.17263
1.832452	0.064846	3.82182	10.21318	19.740482	0							1.989191	-0.172629
1.833779	0.064023	3.824472	10.213026	19.753746	0							1.990517	-0.172629
1.835105	0.063198	3.827125	10.212886	19.767012	0							1.991843	-0.172629
1.836431	0.06261	3.829777	10.212904	19.780277	0							1.993169	-0.172628
1.837757	0.062323	3.83243	10.212831	19.793541	0							1.994495	-0.172628
1.839083	0.062066	3.835082	10.212727	19.806807	0							1.995821	-0.172628
1.840409	0.061808	3.837734	10.212708	19.82007	0							1.997147	-0.172628
1.841735	0.061645	3.840387	10.212702	19.833336	0							1.998474	-0.172627
1.843061	0.061807	3.843039	10.212587	19.8466	0							1.9998	-0.172627
1.844388	0.062224	3.845691	10.21244	19.859865	0							2.001126	-0.172627
1.845714	0.062642	3.848344	10.212375	19.873131	0							2.002452	-0.172626
1.84704	0.063059	3.850996	10.212307	19.886395	0							2.003778	-0.172626
1.848366	0.063444	3.853649	10.212257	19.89966	0							2.005104	-0.172626
1.849692	0.063784	3.856301	10.212221	19.912924	0							2.00643	-0.172625
1.851018	0.064115	3.858953	10.212172	19.926189	0							2.007756	-0.172625
1.852344	0.064446	3.861606	10.212162	19.939455	0							2.009083	-0.172625
1.85367	0.064737	3.864258	10.212048	19.952719	0							2.010409	-0.172624
1.854996	0.064818	3.86691	10.212053	19.965984	0							2.011735	-0.172624
1.856323	0.064705	3.869563	10.212039	19.979248	0							2.013061	-0.172624
1.857649	0.064592	3.872215	10.212094	19.992514	0							2.014387	-0.172623
1.858975	0.064479	3.874867	10.212114	20.005777	0							2.015713	-0.172623
1.860301	0.064305	3.87752	10.212184	20.019043	0							2.017039	-0.172623
1.861627	0.064032	3.880172	10.21219	20.032309	0							2.018365	-0.172623
1.862953	0.063729	3.882824	10.212297	20.045572	0							2.019691	-0.172622
1.86428	0.063425	3.885477	10.212324	20.058838	0							2.021018	-0.172622
1.865606	0.063154	3.888129	10.21244	20.072102	0							2.022344	-0.172622
1.866932	0.063209	3.890782	10.212627	20.085367	0							2.02367	-0.172621
1.868258	0.063618	3.893434	10.212784	20.098633	0							2.024996	-0.172621
1.869584	0.064005	3.896087	10.212804	20.111897	0							2.026322	-0.172621
1.87091	0.064384	3.898739	10.212871	20.125162	0							2.027648	-0.17262
1.872236	0.064836	3.901391	10.212881	20.138426	0							2.028975	-0.17262
1.873562	0.065446	3.904044	10.212935	20.151691	0							2.030301	-0.17262
1.874888	0.066137	3.906696	10.212994	20.164955	0							2.031627	-0.172619
1.876215	0.066828	3.909348	10.213074	20.178221	0							2.032953	-0.172619
1.877541	0.067519	3.912001	10.213169	20.191486	0							2.034279	-0.172619
1.878867	0.068202	3.914653	10.213231	20.20475	0							2.035605	-0.172618
1.880193	0.068863	3.917305	10.213365	20.218016	0							2.036931	-0.172618
1.881519	0.069522	3.919958	10.213486	20.231279	0							2.038257	-0.172618
1.882845	0.070182	3.92261	10.213566	20.244545	0							2.039583	-0.172617
1.884171	0.070822	3.925262	10.213791	20.257809	0							2.04091	-0.172617
1.885497	0.071383	3.927915	10.213814	20.271074	0							2.042236	-0.172617
1.886824	0.071886	3.930567	10.213969	20.28434	0							2.043562	-0.172616
1.88815	0.07239	3.93322	10.214151	20.297604	0							2.044888	-0.172616
1.889476	0.072893	3.935872	10.214365	20.310869	0							2.046214	-0.172616
1.890802	0.073334	3.938524	10.214631	20.324133	0							2.04754	-0.172615
1.892128	0.073579	3.941177	10.214887	20.337399	0							2.048866	-0.172615
1.893454	0.07378	3.943829	10.21502	20.350664	0							2.050193	-0.172615
1.89478	0.073979	3.946482	10.215214	20.363928	0							2.051519	-0.172615
1.896106	0.074221	3.949134	10.215393	20.377193	0							2.052845	-0.172614
1.897433	0.074649	3.951787	10.215444	20.390457	0							2.054171	-0.172614
1.898759	0.075259	3.954439	10.215522	20.403723	0							2.055497	-0.172614
1.900085	0.075866	3.957091	10.215508	20.416986	0							2.056823	-0.172613
1.901411	0.076478	3.959743	10.215375	20.430252	0							2.058149	-0.172613
1.902737	0.077177	3.962396	10.215434	20.443518	0							2.059475	-0.172613
1.904063	0.078185	3.965048	10.215422	20.456781	0							2.060802	-0.172612
1.905389	0.079307	3.9677	10.215348	20.470047	0							2.062128	-0.172612
1.906715	0.080435	3.970353	10.21525	20.483311	0							2.063454	-0.172612
1.908042	0.081514	3.973005	10.215096	20.496576	0							2.06478	-0.172611
1.909368	0.082327	3.975657	10.215104	20.509842	0							2.066106	-0.172611
1.910694	0.082778	3.97831	10.215142	20.523106	0							2.067432	-0.172611
1.91202	0.083229	3.980962	10.215042	20.536371	0							2.068758	-0.17261
1.913346	0.083681	3.983615	10.214842	20.549635	0							2.070084	-0.17261
1.914672	0.084094	3.986267	10.214753	20.562901	0							2.07141	-0.17261
1.915998	0.084358	3.98892	10.214532	20.576164	0							2.072737	-0.172609
1.917325	0.084536	3.991572	10.214499	20.58943	0							2.074063	-0.172609
1.918651	0.084714	3.994224	10.214253	20.602695	0							2.075389	-0.172609
1.919977	0.084913	3.996877	10.214258	20.615959	0							2.076715	-0.172608
1.921303	0.085257	3.999529	10.214248	20.629225	0							2.078041	-0.172608
1.922629	0.085854	4.002182	10.214091	20.642488	0							2.079367	-0.172608
1.923955	0.086409	4.004834	10.214001	20.655754	0							2.080693	-0.172607
1.925281	0.087019	4.007486	10.214049	20.66902	0							2.08202	-0.172607
1.926607	0.087653	4.010139	10.213918	20.682283	0							2.083346	-0.172607
1.927933	0.088531	4.012791	10.213802	20.695549	0							2.084672	-0.172606
1.92926	0.089647	4.015443	10.213746	20.708813	0							2.085998	-0.172606
1.930586	0.090764	4.018095	10.213833	20.722078	0							2.087324	-0.172606
1.931912	0.091878	4.020748	10.213693	20.735342	0							2.08865	-0.172605
1.933238	0.092897	4.0234	10.213738	20.748608	0							2.089976	-0.172605
1.934564	0.093295	4.026053	10.213669	20.761873	0							2.091302	-0.172605
1.93589	0.093694	4.028705	10.213666	20.775137	0							2.092628	-0.172604
1.937216	0.094093	4.031357	10.213514	20.788403	0							2.093955	-0.172604
1.938543	0.094489	4.03401	10.213481	20.801666	0							2.095281	-0.172604
1.939869	0.094808	4.036662	10.213435	20.814932	0							2.096607	-0.172603
1.941195	0.095016	4.039315	10.213522	20.828197	0							2.097933	-0.172603
1.942521	0.095225	4.041967	10.213475	20.841461	0							2.099259	-0.172603
1.943847	0.095433	4.04462	10.21341	20.854727	0							2.100585	-0.172602
1.945173	0.095643	4.047272	10.213318	20.86799	0							2.101912	-0.172602
1.946499	0.095882	4.049924	10.213326	20.881256	0							2.103238	-0.172602
1.947825	0.096121	4.052577	10.213236	20.89452	0							2.104564	-0.172601
1.949152	0.096361	4.055229	10.213195	20.907785	0							2.10589	-0.172601
1.950478	0.096599	4.057881	10.21314	20.921051	0							2.107216	-0.172601
1.951804	0.096768	4.060534	10.213029	20.934315	0							2.108542	-0.1726
1.95313	0.096435	4.063186	10.212911	20.94758	0							2.109868	-0.1726
1.954456	0.096102	4.065838	10.212876	20.960844	0							2.111194	-0.1726
1.955782	0.095768	4.068491	10.212803	20.97411	0							2.11252	-0.1726
1.957108	0.095439	4.071143	10.212789	20.987375	0							2.113847	-0.1726
1.958434	0.09535	4.073795	10.212789	21.000639	0							2.115173	-0.1726
1.959761	0.09532	4.076448	10.212843	21.013905	0							2.116499	-0.1726
1.961087	0.095291	4.0791	10.212676	21.027168	0							2.117825	-0.1726
1.962413	0.095261	4.081753	10.212589	21.040434	0							2.119151	-0.1726
1.963739	0.095237	4.084405	10.212496	21.053698	0							2.120477	-0.1726
1.965065	0.095688	4.087057	10.212428	21.066963	0							2.121803	-0.1726
1.966391	0.096191	4.08971	10.212424	21.080229	0							2.12313	-0.1726
1.967717	0.096693	4.092362	10.212333	21.093493	0							2.124456	-0.1726
1.969043	0.097192	4.095015	10.212359	21.106758	0							2.125782	-0.172599
1.97037	0.097334	4.097667	10.212336	21.120022	0							2.127108	-0.172599
1.971696	0.097323	4.100319	10.212258	21.133287	0							2.128434	-0.172599
1.973022	0.097312	4.102972	10.212256	21.146553	0							2.12976	-0.172598
1.974348	0.097302	4.105624	10.212264	21.159817	0							2.131086	-0.172598
1.975674	0.097291	4.108276	10.212357	21.173082	0							2.132412	-0.172598
1.977	0.096919	4.110929	10.212259	21.186346	0							2.133739	-0.172597
1.978326	0.096423	4.113581	10.212215	21.199612	0							2.135065	-0.172597
1.979652	0.095898	4.116233	10.212193	21.212875	0							2.136391	-0.172597
1.980978	0.09537	4.118886	10.212114	21.226141	0							2.137717	-0.172596
1.982305	0.094979	4.121538	10.212023	21.239407	0							2.139043	-0.172596
1.983631	0.094705	4.12419	10.211989	21.25267	0							2.140369	-0.172596
1.984957	0.094451	4.126843	10.212031	21.265936	0							2.141695	-0.172595
1.986283	0.094196	4.129495	10.212208	21.2792	0							2.143021	-0.172595
1.987609	0.093941	4.132148	10.21234	21.292465	0							2.144347	-0.172595
1.988935	0.093994	4.1348	10.212479	21.305731	0							2.145674	-0.172594
1.990262	0.094315	4.137453	10.212624	21.318995	0							2.147	-0.172594
1.991588	0.094677	4.140105	10.212665	21.33226	0							2.148326	-0.172594
1.992914	0.095041	4.142757	10.212682	21.345524	0							2.149652	-0.172593
1.99424	0.0952	4.14541	10.212663	21.358789	0							2.150978	-0.172593
1.995566	0.095114	4.148062	10.212705	21.372053	0							2.152304	-0.172593
1.996892	0.094984	4.150714	10.212737	21.385319	0							2.15363	-0.172592
1.998218	0.094855	4.153367	10.212732	21.398584	0							2.154957	-0.172592
1.999544	0.094725	4.156019	10.212705	21.411848	0							2.156283	-0.172592
2.00087	0.094428	4.158671	10.212571	21.425114	0							2.157609	-0.172591
2.002197	0.093925	4.161324	10.212429	21.438377	0							2.158935	-0.172591
2.003523	0.093387	4.163976	10.212464	21.451643	0							2.160261	-0.172591
2.004849	0.092847	4.166628	10.21245	21.464909	0							2.161587	-0.17259
2.006175	0.092369	4.169281	10.212317	21.478172	0							2.162913	-0.17259
2.007501	0.091999	4.171933	10.212288	21.491438	0							2.164239	-0.17259
2.008827	0.091649	4.174585	10.212401	21.504702	0							2.165565	-0.172589
2.010153	0.091301	4.177238	10.21241	21.517967	0							2.166892	-0.172589
2.01148	0.090953	4.17989	10.212409	21.531231	0							2.168218	-0.172588
2.012806	0.090777	4.182543	10.21246	21.544497	0							2.169544	-0.172588
2.014132	0.091332	4.185195	10.212474	21.557762	0							2.17087	-0.172588
2.015458	0.092055	4.187848	10.21253	21.571026	0							2.172196	-0.172587
2.016784	0.092777	4.1905	10.212611	21.584291	0							2.173522	-0.172587
2.01811	0.093545	4.193152	10.212715	21.597555	0							2.174849	-0.172587
2.019436	0.094737	4.195805	10.212803	21.610821	0							2.176175	-0.172586
2.020762	0.096033	4.198457	10.21299	21.624084	0							2.177501	-0.172586
2.022089	0.097328	4.201109	10.213141	21.63735	0							2.178827	-0.172586
2.023415	0.098623	4.203762	10.21323	21.650616	0							2.180153	-0.172585
2.024741	0.099875	4.206414	10.213345	21.663879	0							2.181479	-0.172585
2.026067	0.100736	4.209066	10.213492	21.677145	0							2.182805	-0.172585
2.027393	0.101502	4.211719	10.213634	21.690409	0							2.184131	-0.172584
2.028719	0.102257	4.214371	10.213723	21.703674	0							2.185457	-0.172584
2.030045	0.102953	4.217023	10.213794	21.71694	0							2.186784	-0.172584
2.031371	0.103371	4.219676	10.213829	21.730204	0							2.18811	-0.172583
2.032697	0.103621	4.222328	10.213777	21.743469	0							2.189436	-0.172583
2.034024	0.103854	4.224981	10.213705	21.756733	0							2.190762	-0.172583
2.03535	0.104087	4.227633	10.213711	21.769999	0							2.192088	-0.172582
2.036676	0.10432	4.230285	10.213747	21.783262	0							2.193414	-0.172582
2.038002	0.104153	4.232938	10.213816	21.796528	0							2.19474	-0.172582
2.039328	0.103688	4.23559	10.213954	21.809793	0							2.196066	-0.172581
2.040654	0.103195	4.238243	10.214081	21.823057	0							2.197393	-0.172581
2.041981	0.102703	4.240895	10.214201	21.836323	0							2.198719	-0.172581
2.043307	0.102461	4.243547	10.214244	21.849586	0							2.200045	-0.17258
2.044633	0.102445	4.2462	10.214231	21.862852	0							2.201371	-0.17258
2.045959	0.102468	4.248852	10.214245	21.876118	0							2.202697	-0.172579
2.047285	0.102492	4.251504	10.214248	21.889381	0							2.204023	-0.172579
2.048611	0.102516	4.254157	10.214233	21.902647	0							2.205349	-0.172579
2.049937	0.102886	4.256809	10.214185	21.915911	0							2.206676	-0.172578
2.051263	0.10357	4.259461	10.214185	21.929176	0							2.208002	-0.172578
2.052589	0.104308	4.262114	10.214155	21.94244	0							2.209328	-0.172578
2.053916	0.105047	4.264766	10.214114	21.955706	0							2.210654	-0.172577
2.055242	0.105564	4.267418	10.214122	21.968971	0							2.21198	-0.172577
2.056568	0.105785	4.270071	10.214136	21.982235	0							2.213306	-0.172577
2.057894	0.105907	4.272723	10.214179	21.995501	0							2.214632	-0.172576
2.05922	0.106027	4.275376	10.214234	22.008764	0							2.215958	-0.172576
2.060546	0.106149	4.278028	10.214304	22.02203	0							2.217284	-0.172576
2.061872	0.106219	4.280681	10.214337	22.035295	0							2.218611	-0.172575
2.063199	0.106229	4.283333	10.214352	22.048559	0							2.219937	-0.172575
2.064525	0.106224	4.285985	10.214399	22.061825	0							2.221263	-0.172575
2.065851	0.10622	4.288638	10.21444	22.075089	0							2.222589	-0.172574
2.067177	0.106336	4.29129	10.214487	22.088354	0							2.223915	-0.172574
2.068503	0.106657	4.293942	10.21454	22.101618	0							2.225241	-0.172574
2.069829	0.107062	4.296595	10.214678	22.114883	0							2.226568	-0.172573
2.071155	0.107467	4.299247	10.214753	22.128149	0							2.227894	-0.172573
2.072481	0.107872	4.301899	10.214676	22.141413	0							2.22922	-0.172572
2.073807	0.108376	4.304552	10.214669	22.154678	0							2.230546	-0.172572
2.075134	0.109016	4.307204	10.214767	22.167942	0							2.231872	-0.172572
2.07646	0.109705	4.309856	10.214784	22.181208	0							2.233198	-0.172571
2.077786	0.110393	4.312509	10.214767	22.194473	0							2.234524	-0.172571
2.079112	0.110954	4.315161	10.214816	22.207737	0							2.23585	-0.172571
2.080438	0.110927	4.317814	10.21486	22.221003	0							2.237176	-0.17257
2.081764	0.110546	4.320466	10.21484	22.234266	0							2.238503	-0.17257
2.08309	0.110189	4.323118	10.214853	22.247532	0							2.239829	-0.17257
2.084416	0.109835	4.325771	10.214936	22.260796	0							2.241155	-0.172569
2.085743	0.109519	4.328423	10.214921	22.274061	0							2.242481	-0.172569
2.087069	0.109343	4.331076	10.214923	22.287327	0							2.243807	-0.172568
2.088395	0.109253	4.333728	10.215002	22.300591	0							2.245133	-0.172567
2.089721	0.109164	4.33638	10.21508	22.313856	0							2.246459	-0.172566
2.091047	0.109096	4.339033	10.215207	22.32712	0							2.247785	-0.172566
2.092373	0.109252	4.341685	10.215356	22.340385	0							2.249112	-0.172565
2.093699	0.109691	4.344337	10.215403	22.353651	0							2.250438	-0.172564
2.095026	0.110131	4.34699	10.215545	22.366915	0							2.251764	-0.172564
2.096352	0.110571	4.349642	10.215667	22.38018	0							2.25309	-0.172563
2.097678	0.111016	4.352294	10.215759	22.393444	0							2.254416	-0.172562
2.099004	0.111495	4.354947	10.215818	22.40671	0							2.255742	-0.172562
2.10033	0.11201	4.357599	10.215825	22.419973	0							2.257068	-0.172561
2.101656	0.112525	4.360251	10.215797	22.433239	0							2.258394	-0.172561
2.102982	0.113041	4.362904	10.215682	22.446505	0							2.259721	-0.172561
2.104308	0.113815	4.365556	10.215589	22.459768	0							2.261047	-0.17256
2.105634	0.115013	4.368209	10.215466	22.473034	0							2.262373	-0.17256
2.106961	0.116254	4.370861	10.215386	22.486298	0							2.263699	-0.17256
2.108287	0.117495	4.373514	10.21521	22.499563	0							2.265025	-0.172559
2.109613	0.118737	4.376166	10.215035	22.512829	0							2.266351	-0.172559
2.110939	0.11999	4.378818	10.214876	22.526093	0							2.267677	-0.172559
2.112265	0.121254	4.381471	10.214792	22.539358	0							2.269003	-0.172558
2.113591	0.122523	4.384123	10.2147	22.552622	0							2.27033	-0.172558
2.114918	0.123797	4.386775	10.214511	22.565887	0							2.271656	-0.172557
2.116244	0.124832	4.389428	10.21441	22.579151	0							2.272982	-0.172557
2.11757	0.125465	4.39208	10.214254	22.592417	0							2.274308	-0.172557
2.118896	0.126014	4.394732	10.214173	22.605682	0							2.275634	-0.172556
2.120222	0.126562	4.397385	10.214038	22.618946	0							2.27696	-0.172556
2.121548	0.12711	4.400037	10.213975	22.632212	0							2.278286	-0.172556
2.122874	0.127598	4.402689	10.213959	22.645475	0							2.279613	-0.172555
2.1242	0.127988	4.405342	10.21397	22.658741	0							2.280939	-0.172555
2.125526	0.128368	4.407994	10.213964	22.672007	0							2.282265	-0.172555
2.126853	0.128748	4.410647	10.213939	22.68527	0							2.283591	-0.172554
2.128179	0.129163	4.413299	10.213919	22.698536	0							2.284917	-0.172554
2.129505	0.129646	4.415951	10.214089	22.7118	0							2.286243	-0.172553
2.130831	0.130151	4.418604	10.21408	22.725065	0							2.287569	-0.172553
2.132157	0.130658	4.421256	10.214057	22.738329	0							2.288895	-0.172553
2.133483	0.131164	4.423909	10.213989	22.751595	0							2.290221	-0.172552
2.134809	0.131678	4.426561	10.213908	22.76486	0							2.291548	-0.172552
2.136136	0.13219	4.429214	10.213923	22.778124	0							2.292874	-0.172552
2.137462	0.132681	4.431866	10.214017	22.791389	0							2.2942	-0.172551
2.138788	0.133203	4.434518	10.214133	22.804653	0							2.295526	-0.172551
2.140114	0.13371	4.437171	10.21423	22.817919	0							2.296852	-0.172551
2.14144	0.134058	4.439823	10.214209	22.831184	0							2.298178	-0.17255
2.142766	0.134316	4.442475	10.21434	22.844448	0							2.299504	-0.17255
2.144092	0.134575	4.445127	10.214446	22.857714	0							2.300831	-0.172549
2.145418	0.134833	4.44778	10.214443	22.870977	0							2.302157	-0.172549
2.146744	0.135106	4.450432	10.214615	22.884243	0							2.303483	-0.172549
2.148071	0.13545	4.453084	10.214642	22.897507	0							2.304809	-0.172548
2.149397	0.135834	4.455737	10.214739	22.910772	0							2.306135	-0.172548
2.150723	0.13622	4.458389	10.214745	22.924038	0							2.307461	-0.172548
2.152049	0.136576	4.461042	10.214818	22.937302	0							2.308787	-0.172547
2.153375	0.136786	4.463694	10.214926	22.950567	0							2.310113	-0.172547
2.154701	0.136877	4.466347	10.215048	22.963831	0							2.31144	-0.172547
2.156027	0.136967	4.468999	10.215128	22.977097	0							2.312766	-0.172546
2.157353	0.137058	4.471651	10.215219	22.99036	0							2.314092	-0.172546
2.15868	0.137155	4.474304	10.215343	23.003626	0							2.315418	-0.172545
2.160006	0.137294	4.476956	10.215498	23.016891	0							2.316744	-0.172545
2.161332	0.137499	4.479609	10.215627	23.030155	0							2.31807	-0.172545
2.162658	0.137704	4.482261	10.215633	23.043421	0							2.319396	-0.172544
2.163984	0.137906	4.484913	10.215754	23.056684	0							2.320722	-0.172544
2.16531	0.138085	4.487566	10.215816	23.06995	0							2.322049	-0.172544
2.166636	0.138213	4.490218	10.215924	23.083216	0							2.323375	-0.172543
2.167963	0.138342	4.49287	10.215989	23.096479	0							2.324701	-0.172543
2.169289	0.138471	4.495522	10.216091	23.109745	0							2.326027	-0.172542
2.170615	0.138601	4.498175	10.216094	23.123009	0							2.327353	-0.172542
2.171941	0.138758	4.500827	10.216172	23.136274	0							2.328679	-0.172542
2.173267	0.138995	4.50348	10.216225	23.149538	0							2.330005	-0.172541
2.174593	0.139234	4.506132	10.216245	23.162804	0							2.331331	-0.172541
2.175919	0.139473	4.508784	10.216399	23.176069	0							2.332658	-0.172541
2.177245	0.139705	4.511437	10.216553	23.189333	0							2.333984	-0.17254
2.178571	0.139921	4.514089	10.216558	23.202599	0							2.33531	-0.17254
2.179898	0.140139	4.516742	10.216589	23.215862	0							2.336636	-0.17254
2.181224	0.140355	4.519394	10.216642	23.229128	0							2.337962	-0.172539
2.18255	0.140572	4.522047	10.216766	23.242393	0							2.339288	-0.172539
2.183876	0.140705	4.524699	10.216869	23.255657	0							2.340614	-0.172538
2.185202	0.140424	4.527351	10.216907	23.268923	0							2.34194	-0.172538
2.186528	0.140141	4.530004	10.217089	23.282187	0							2.343266	-0.172538
2.187855	0.139858	4.532656	10.217169	23.295452	0							2.344593	-0.172537
2.189181	0.139604	4.535308	10.217216	23.308716	0							2.345919	-0.172537
2.190507	0.139487	4.537961	10.217352	23.321981	0							2.347245	-0.172537
2.191833	0.139378	4.540613	10.217337	23.335247	0							2.348571	-0.172536
2.193159	0.139264	4.543265	10.217396	23.348511	0							2.349897	-0.172536
2.194485	0.139149	4.545918	10.217448	23.361776	0							2.351223	-0.172535
2.195811	0.139035	4.54857	10.217507	23.37504	0							2.35255	-0.172535
2.197137	0.139129	4.551222	10.217638	23.388306	0							2.353876	-0.172535
2.198463	0.139249	4.553875	10.217711	23.401571	0							2.355202	-0.172534
2.19979	0.13937	4.556527	10.217747	23.414835	0							2.356528	-0.172534
2.201116	0.13949	4.55918	10.217798	23.428101	0							2.357854	-0.172534
2.202442	0.139583	4.561832	10.217755	23.441364	0							2.35918	-0.172533
2.203768	0.139669	4.564484	10.217668	23.45463	0							2.360506	-0.172533
2.205094	0.139754	4.567137	10.217475	23.467894	0							2.361832	-0.172532
2.20642	0.13984	4.569789	10.217353	23.481159	0							2.363158	-0.172532
2.207746	0.139926	4.572442	10.217276	23.494425	0							2.364485	-0.172532
2.209072	0.140028	4.575094	10.217113	23.507689	0							2.365811	-0.172531
2.210399	0.140135	4.577746	10.217036	23.520954	0							2.367137	-0.172531
2.211725	0.140242	4.580399	10.216846	23.534218	0							2.368463	-0.172531
2.213051	0.14035	4.583051	10.216655	23.547483	0							2.369789	-0.17253
2.214377	0.140383	4.585703	10.21653	23.560749	0							2.371115	-0.17253
2.215703	0.140365	4.588356	10.21641	23.574013	0							2.372441	-0.17253
2.217029	0.140346	4.591008	10.21639	23.587278	0							2.373768	-0.172529
2.218355	0.140327	4.59366	10.21629	23.600542	0							2.375094	-0.172529
2.219682	0.140308	4.596313	10.216207	23.613808	0							2.37642	-0.172528
2.221008	0.140106	4.598965	10.21613	23.627071	0							2.377746	-0.172528
2.222334	0.139775	4.601617	10.216046	23.640337	0							2.379072	-0.172528
2.22366	0.13944	4.60427	10.216027	23.653603	0							2.380398	-0.172527
2.224986	0.139106	4.606922	10.216033	23.666866	0							2.381724	-0.172527
2.226312	0.138737	4.609575	10.215914	23.680132	0							2.38305	-0.172527
2.227638	0.138293	4.612227	10.215824	23.693396	0							2.384377	-0.172526
2.228964	0.137842	4.614879	10.215683	23.706661	0							2.385703	-0.172526
2.23029	0.137393	4.617532	10.215566	23.719927	0							2.387029	-0.172525
2.231616	0.136944	4.620184	10.215462	23.733191	0							2.388355	-0.172525
2.232943	0.136682	4.622837	10.215495	23.746456	0							2.389681	-0.172525
2.234269	0.136708	4.625489	10.215496	23.75972	0							2.391007	-0.172524
2.235595	0.136744	4.628141	10.215468	23.772985	0							2.392333	-0.172524
2.236921	0.136781	4.630794	10.215553	23.786249	0							2.393659	-0.172524
2.238247	0.136808	4.633446	10.215675	23.799515	0							2.394985	-0.172523
2.239573	0.136739	4.636098	10.215803	23.81278	0							2.396312	-0.172523
2.2409	0.136667	4.638751	10.215811	23.826044	0							2.397638	-0.172522
2.242226	0.136595	4.641403	10.215864	23.83931	0							2.398964	-0.172522
2.243552	0.136529	4.644055	10.215912	23.852573	0							2.40029	-0.172522
2.244878	0.136433	4.646708	10.215948	23.865839	0							2.401616	-0.172521
2.246204	0.136216	4.64936	10.216034	23.879105	0							2.402942	-0.172521
2.24753	0.135966	4.652012	10.216151	23.892368	0							2.404269	-0.172521
2.248856	0.135716	4.654665	10.216204	23.905634	0							2.405595	-0.17252
2.250182	0.135466	4.657317	10.216261	23.918898	0							2.406921	-0.17252
2.251508	0.1356	4.65997	10.216324	23.932163	0							2.408247	-0.172519
2.252835	0.135849	4.662622	10.216331	23.945427	0							2.409573	-0.172519
2.254161	0.136098	4.665275	10.21631	23.958693	0							2.410899	-0.172519
2.255487	0.136346	4.667927	10.21634	23.971958	0							2.412225	-0.172518
2.256813	0.136625	4.670579	10.216364	23.985222	0							2.413551	-0.172518
2.258139	0.137175	4.673232	10.216399	23.998487	0							2.414877	-0.172517
2.259465	0.137806	4.675884	10.216368	24.011751	0							2.416203	-0.172516
2.260791	0.138437	4.678536	10.216304	24.025017	0							2.41753	-0.172516
2.262118	0.139067	4.681189	10.216266	24.038282	0							2.418856	-0.172515
2.263444	0.13954	4.683841	10.216211	24.051546	0							2.420182	-0.172514
2.26477	0.139941	4.686493	10.216074	24.064812	0							2.421508	-0.172513
2.266096	0.140337	4.689146	10.215936	24.078075	0							2.422834	-0.172513
2.267422	0.140735	4.691798	10.215788	24.091341	0							2.42416	-0.172512
2.268748	0.141131	4.69445	10.215638	24.104605	0							2.425487	-0.172511
2.270074	0.141353	4.697103	10.215448	24.11787	0							2.426813	-0.17251
2.2714	0.141474	4.699755	10.215352	24.131136	0							2.428139	-0.17251
2.272727	0.141581	4.702408	10.215272	24.1444	0							2.429465	-0.17251
2.274053	0.141688	4.70506	10.215178	24.157665	0							2.430791	-0.172509
2.275379	0.141783	4.707712	10.215067	24.170929	0							2.432117	-0.172509
2.276705	0.14187	4.710365	10.214888	24.184195	0							2.433443	-0.172508
2.278031	0.141956	4.713017	10.21467	24.19746	0							2.434769	-0.172508
2.279357	0.142041	4.71567	10.214561	24.210724	0							2.436095	-0.172508
2.280683	0.142127	4.718322	10.214484	24.223989	0							2.437422	-0.172507
2.282009	0.142313	4.720974	10.214412	24.237253	0							2.438748	-0.172507
2.283336	0.142636	4.723627	10.214385	24.250519	0							2.440074	-0.172506
2.284662	0.142992	4.726279	10.214316	24.263783	0							2.4414	-0.172506
2.285988	0.143347	4.728931	10.214272	24.277048	0							2.442726	-0.172506
2.287314	0.143845	4.731584	10.21431	24.290314	0							2.444052	-0.172505
2.28864	0.144483	4.734236	10.214344	24.303577	0							2.445378	-0.172505
2.289966	0.145156	4.736888	10.21437	24.316843	0							2.446704	-0.172505
2.291292	0.145828	4.739541	10.214439	24.330107	0							2.448031	-0.172504
2.292619	0.146499	4.742193	10.214491	24.343372	0							2.449357	-0.172504
2.293945	0.147216	4.744845	10.214579	24.356636	0							2.450683	-0.172503
2.295271	0.148046	4.747498	10.214622	24.369902	0							2.452009	-0.172503
2.296597	0.148848	4.75015	10.214646	24.383167	0							2.453335	-0.172503
2.297923	0.149651	4.752803	10.214758	24.396431	0							2.454661	-0.172502
2.299249	0.150387	4.755455	10.214814	24.409697	0							2.455987	-0.172502
2.300575	0.150897	4.758108	10.214849	24.42296	0							2.457314	-0.172502
2.301901	0.151278	4.76076	10.214914	24.436226	0							2.45864	-0.172501
2.303227	0.15166	4.763412	10.215006	24.449492	0							2.459966	-0.172501
2.304554	0.152041	4.766065	10.215154	24.462755	0							2.461292	-0.1725
2.30588	0.152423	4.768717	10.215242	24.476021	0							2.462618	-0.1725
2.307206	0.152699	4.771369	10.215386	24.489285	0							2.463944	-0.1725
2.308532	0.152894	4.774022	10.215518	24.50255	0							2.46527	-0.172499
2.309858	0.153089	4.776674	10.215612	24.515814	0							2.466596	-0.172499
2.311184	0.153304	4.779326	10.215732	24.529079	0							2.467922	-0.172498
2.31251	0.153615	4.781979	10.215841	24.542345	0							2.469249	-0.172498
2.313837	0.153987	4.784631	10.215885	24.555609	0							2.470575	-0.172498
2.315163	0.154359	4.787283	10.216011	24.568874	0							2.471901	-0.172497
2.316489	0.154732	4.789936	10.216188	24.582138	0							2.473227	-0.172497
2.317815	0.155105	4.792588	10.216273	24.595404	0							2.474553	-0.172497
2.319141	0.155521	4.795241	10.216411	24.608669	0							2.475879	-0.172496
2.320467	0.15599	4.797893	10.216553	24.621933	0							2.477206	-0.172496
2.321793	0.156475	4.800545	10.216631	24.635199	0							2.478532	-0.172495
2.323119	0.156939	4.803198	10.216749	24.648462	0							2.479858	-0.172495
2.324445	0.157197	4.80585	10.216919	24.661728	0							2.481184	-0.172495
2.325772	0.1573	4.808503	10.217052	24.674992	0							2.48251	-0.172494
2.327098	0.157402	4.811155	10.217139	24.688257	0							2.483836	-0.172494
2.328424	0.157504	4.813807	10.21726	24.701523	0							2.485162	-0.172493
2.32975	0.157606	4.81646	10.217368	24.714787	0							2.486488	-0.172493
2.331076	0.157774	4.819112	10.217402	24.728052	0							2.487814	-0.172493
2.332402	0.158096	4.821764	10.217352	24.741316	0							2.489141	-0.172492
2.333728	0.158506	4.824417	10.217329	24.754581	0							2.490467	-0.172492
2.335055	0.158916	4.827069	10.217348	24.767847	0							2.491793	-0.172492
2.336381	0.159447	4.829721	10.2173	24.781111	0							2.493119	-0.172491
2.337707	0.16012	4.832374	10.21734	24.794376	0							2.494445	-0.17249
2.339033	0.160819	4.835026	10.217331	24.80764	0							2.495771	-0.17249
2.340359	0.161517	4.837678	10.217263	24.820906	0							2.497097	-0.172489
2.341685	0.162217	4.840331	10.217337	24.834169	0							2.498424	-0.172488
2.343011	0.162911	4.842983	10.217319	24.847435	0							2.49975	-0.172487
2.344337	0.163583	4.845636	10.217388	24.860701	0							2.501076	-0.172487
2.345664	0.164237	4.848288	10.217463	24.873964	0							2.502402	-0.172486
2.34699	0.16489	4.850941	10.217512	24.88723	0							2.503728	-0.172485
2.348316	0.165472	4.853593	10.217537	24.900494	0							2.505054	-0.172484
2.349642	0.165903	4.856245	10.217609	24.913759	0							2.50638	-0.172483
2.350968	0.166255	4.858898	10.217591	24.927025	0							2.507706	-0.172483
2.352294	0.166622	4.86155	10.217607	24.940289	0							2.509032	-0.172483
2.35362	0.167005	4.864202	10.217563	24.953554	0							2.510359	-0.172482
2.354946	0.167389	4.866855	10.217544	24.966818	0							2.511685	-0.172482
2.356272	0.167748	4.869507	10.217529	24.980083	0							2.513011	-0.172482
2.357599	0.168061	4.872159	10.217566	24.993347	0							2.514337	-0.172481
2.358925	0.168374	4.874812	10.217572	25.006613	0							2.515663	-0.172481
2.360251	0.168669	4.877464	10.217463	25.019878	0							2.516989	-0.17248
2.361577	0.168878	4.880116	10.217527	25.033142	0							2.518315	-0.17248
2.362903	0.168995	4.882769	10.217484	25.046408	0							2.519641	-0.17248
2.364229	0.169113	4.885421	10.217402	25.059671	0							2.520968	-0.172479
2.365556	0.169231	4.888074	10.21727	25.072937	0							2.522294	-0.172479
2.366882	0.169349	4.890726	10.217216	25.086203	0							2.52362	-0.172478
2.368208	0.169525	4.893378	10.217176	25.099466	0							2.524946	-0.172478
2.369534	0.169844	4.896031	10.21709	25.112732	0							2.526272	-0.172478
2.37086	0.170216	4.898683	10.216908	25.125996	0							2.527598	-0.172477
2.372186	0.170588	4.901336	10.216799	25.139261	0							2.528924	-0.172477
2.373512	0.171019	4.903988	10.216704	25.152525	0							2.530251	-0.172477
2.374838	0.171578	4.906641	10.216628	25.165791	0							2.531577	-0.172476
2.376164	0.172134	4.909293	10.216523	25.179056	0							2.532903	-0.172476
2.377491	0.17269	4.911945	10.216499	25.19232	0							2.534229	-0.172475
2.378817	0.173248	4.914598	10.216507	25.205585	0							2.535555	-0.172475
2.380143	0.173712	4.91725	10.21654	25.218849	0							2.536881	-0.172475
2.381469	0.17391	4.919902	10.216522	25.232115	0							2.538207	-0.172474
2.382795	0.173972	4.922554	10.21645	25.24538	0							2.539533	-0.172474
2.384121	0.174033	4.925207	10.216349	25.258644	0							2.540859	-0.172473
2.385447	0.174071	4.927859	10.216161	25.27191	0							2.542186	-0.172473
2.386774	0.174044	4.930511	10.215994	25.285173	0							2.543512	-0.172473
2.3881	0.173994	4.933164	10.215912	25.298439	0							2.544838	-0.172472
2.389426	0.173944	4.935816	10.215776	25.311703	0							2.546164	-0.172472
2.390752	0.173894	4.938469	10.215714	25.324968	0							2.54749	-0.172471
2.392078	0.173961	4.941121	10.215771	25.338234	0							2.548816	-0.172471
2.393404	0.174462	4.943774	10.215866	25.351498	0							2.550143	-0.172471
2.39473	0.175359	4.946426	10.215907	25.364763	0							2.551469	-0.17247
2.396056	0.176255	4.949078	10.215995	25.378027	0							2.552795	-0.17247
2.397382	0.177114	4.951731	10.215961	25.391293	0							2.554121	-0.17247
2.398709	0.177829	4.954383	10.216074	25.404558	0							2.555447	-0.172469
2.400035	0.178416	4.957036	10.216017	25.417822	0							2.556773	-0.172469
2.401361	0.179006	4.959688	10.216016	25.431087	0							2.558099	-0.172468
2.402687	0.179579	4.96234	10.215978	25.444351	0							2.559425	-0.172468
2.404013	0.180106	4.964993	10.215975	25.457617	0							2.560751	-0.172467
2.405339	0.180542	4.967645	10.215899	25.470881	0							2.562078	-0.172466
2.406665	0.180566	4.970297	10.21595	25.484146	0							2.563404	-0.172466
2.407991	0.180589	4.97295	10.215921	25.497412	0							2.56473	-0.172465
2.409318	0.180614	4.975602	10.215997	25.510675	0							2.566056	-0.172464
2.410644	0.180652	4.978254	10.215964	25.523941	0							2.567382	-0.172463
2.41197	0.180721	4.980907	10.215953	25.537205	0							2.568708	-0.172463
2.413296	0.18079	4.983559	10.215837	25.55047	0							2.570034	-0.172462
2.414622	0.180859	4.986211	10.215761	25.563736	0							2.57136	-0.172461
2.415948	0.180928	4.988864	10.215786	25.577	0							2.572687	-0.17246
2.417274	0.181037	4.991516	10.215739	25.590265	0							2.574013	-0.17246
2.418601	0.181426	4.994169	10.21569	25.603529	0							2.575339	-0.172459
2.419927	0.181817	4.996821	10.215616	25.616795	0							2.576665	-0.172459
2.421253	0.182208	4.999474	10.2157	25.630058	0							2.577991	-0.172459
2.422579	0.182607	5.002126	10.215647	25.643324	0							2.579317	-0.172458
2.423905	0.183068	5.004778	10.21573	25.65659	0							2.580643	-0.172458
2.425231	0.183527	5.007431	10.215722	25.669853	0							2.581969	-0.172457
2.426557	0.183989	5.010083	10.215669	25.683119	0							2.583296	-0.172457
2.427883	0.184449	5.012735	10.215618	25.696383	0							2.584622	-0.172457
2.429209	0.184928	5.015388	10.215473	25.709648	0							2.585948	-0.172456
2.430536	0.185554	5.01804	10.215406	25.722912	0							2.587274	-0.172456
2.431862	0.186217	5.020692	10.215364	25.736177	0							2.5886	-0.172455
2.433188	0.186879	5.023345	10.215284	25.749443	0							2.589926	-0.172455
2.434514	0.187521	5.025997	10.215186	25.762707	0							2.591252	-0.172455
2.43584	0.187998	5.028649	10.21524	25.775972	0							2.592578	-0.172454
2.437166	0.188406	5.031302	10.215105	25.789236	0							2.593904	-0.172454
2.438493	0.188815	5.033954	10.214942	25.802502	0							2.595231	-0.172454
2.439819	0.189224	5.036607	10.214891	25.815767	0							2.596557	-0.172453
2.441145	0.189656	5.039259	10.214734	25.829031	0							2.597883	-0.172453
2.442471	0.190325	5.041911	10.214577	25.842297	0							2.599209	-0.172452
2.443797	0.191139	5.044564	10.214381	25.85556	0							2.600535	-0.172452
2.445123	0.191954	5.047216	10.214275	25.868826	0							2.601861	-0.172452
2.446449	0.192797	5.049869	10.214241	25.88209	0							2.603188	-0.172451
2.447775	0.193928	5.052521	10.214125	25.895355	0							2.604514	-0.172451
2.449101	0.195239	5.055173	10.214051	25.908621	0							2.60584	-0.17245
2.450428	0.196549	5.057826	10.213951	25.921885	0							2.607166	-0.17245
2.451754	0.197858	5.060478	10.213859	25.93515	0							2.608492	-0.17245
2.45308	0.19915	5.06313	10.213853	25.948414	0							2.609818	-0.172449
2.454406	0.200217	5.065783	10.213807	25.961679	0							2.611144	-0.172449
2.455732	0.20108	5.068435	10.213739	25.974945	0							2.61247	-0.172448
2.457058	0.201877	5.071087	10.213701	25.988209	0							2.613796	-0.172448
2.458384	0.202679	5.07374	10.213705	26.001474	0							2.615123	-0.172447
2.45971	0.203198	5.076392	10.213713	26.014738	0							2.616449	-0.172446
2.461037	0.203172	5.079044	10.213725	26.028004	0							2.617775	-0.172445
2.462363	0.203096	5.081697	10.213706	26.041267	0							2.619101	-0.172445
2.463689	0.203019	5.084349	10.213699	26.054533	0							2.620427	-0.172444
2.465015	0.202943	5.087002	10.213734	26.067799	0							2.621753	-0.172443
2.466341	0.202906	5.089654	10.213839	26.081062	0							2.623079	-0.172442
2.467667	0.202965	5.092306	10.213814	26.094328	0							2.624406	-0.172441
2.468993	0.203032	5.094959	10.213897	26.107592	0							2.625732	-0.172441
2.47032	0.2031	5.097611	10.213941	26.120857	0							2.627058	-0.17244
2.471646	0.203219	5.100264	10.21394	26.134123	0							2.628384	-0.17244
2.472972	0.203801	5.102916	10.2139	26.147387	0							2.62971	-0.172439
2.474298	0.204431	5.105568	10.213949	26.160652	0							2.631036	-0.172439
2.475624	0.205065	5.108221	10.213866	26.173916	0							2.632362	-0.172439
2.47695	0.205698	5.110873	10.213823	26.187181	0							2.633688	-0.172438
2.478276	0.20624	5.113525	10.213933	26.200445	0							2.635015	-0.172438
2.479602	0.206407	5.116178	10.214013	26.213711	0							2.636341	-0.172437
2.480928	0.206532	5.11883	10.214048	26.226976	0							2.637667	-0.172437
2.482255	0.206657	5.121482	10.214045	26.24024	0							2.638993	-0.172437
2.483581	0.206782	5.124135	10.21401	26.253506	0							2.640319	-0.172436
2.484907	0.20662	5.126787	10.214053	26.266769	0							2.641645	-0.172436
2.486233	0.206424	5.129439	10.214187	26.280035	0							2.642971	-0.172436
2.487559	0.206228	5.132092	10.21428	26.293301	0							2.644297	-0.172435
2.488885	0.206031	5.134744	10.214429	26.306564	0							2.645624	-0.172435
2.490211	0.205834	5.137397	10.214528	26.31983	0							2.64695	-0.172434
[truncated: 20,462 more rows]
