# Supplementary material for: Hallucination of closed repeat proteins containing central pockets
Source: Nat Struct Mol Biol. 2023 Sep 28;30(11):1755–60. doi: 10.1038/s41594-023-01112-6 (PMC10643118; doi:10.1038/s41594-023-01112-6)
Supplement: Supplementary file 5 — Chromatography raw data. [file 41594_2023_1112_MOESM5_ESM.tar › SEC_submit/E6[20220202].csv]

time (min)	raw light scattering data: detector voltage (V) detector 2	raw light scattering data: detector voltage (V) detector 3	raw light scattering data: detector voltage (V) detector 4	raw light scattering data: detector voltage (V) detector 5	raw light scattering data: detector voltage (V) detector 6	raw light scattering data: detector voltage (V) detector 7	raw light scattering data: detector voltage (V) detector 8	raw light scattering data: detector voltage (V) detector 9	raw light scattering data: detector voltage (V) detector 10	raw light scattering data: detector voltage (V) detector 11	raw light scattering data: detector voltage (V) detector 13	raw light scattering data: detector voltage (V) detector 14	raw light scattering data: detector voltage (V) detector 15	raw light scattering data: detector voltage (V) detector 16	raw light scattering data: detector voltage (V) detector 17	raw light scattering data: detector voltage (V) detector 18	raw UV absorbance data: detector voltage (V) channel 1	raw UV absorbance data: detector voltage (V) channel 2	differential refractive index data: differential refractive index (RIU)	Forward Laser Monitor: Forward Laser Monitor (V)	Auto-inject Signal: Auto-inject Signal	Auto-inject Signal: Auto-inject Signal	absolute refractive index data: absolute refractive index (RIU)
-0.01262247981677453	6.056256491458679	4.894063597535268	1.433461601951498	0.5906469231334714	0.9010166140585461	0.6354625494526424	0.6537781209076028	0.3611041720375339	0.246312762166178	0.2718659261990597	0.324183383726617	0.3981813780961477	0.4924934522868549	0.9189680806059342	0.1999340644802298	1.88855360916138			0.0005571567581755615	0.807665546456711			1.261642049309123
-0.004432699459428447	6.093868835073374	4.841749101198197	1.482586145708832	0.5855916398191021	0.9134291874628108	0.6335285115034935	0.6523914725109154	0.3564365008765423	0.2459866366048979	0.2689392996306202	0.3227834785986316	0.3984765700864076	0.4924982186535365	0.9200348397134646	0.2004100009319071	1.914835372921765			0.0005571575977233438	0.8076072391052218			1.261641333535738
0.003757080897917634	6.024135412954363	4.841279728366608	1.493655961341446	0.5760532596935299	0.9414466249555925	0.6320083360903758	0.6516516970627387	0.3533663026507938	0.2480161265444311	0.2681609798003739	0.3216839088207397	0.3980404595674932	0.491928826502214	0.9190308420017671	0.1999547261165766	1.927573467680224	0.05359793020471405	0.05182618378949721	0.0005571602902437105	0.8075469961323256			1.261640919303075
0.01194686125526371	5.927061027835892	4.837991229369295	1.391736148653524	0.5730179222683993	0.8894609204082858	0.6228335941254005	0.6444062097971035	0.3506918656816582	0.2431313107605507	0.2677911134320466	0.3213816488719174	0.3971034422534143	0.4906260362153151	0.9173212095740284	0.1998225155073179	1.854969646413037	0.0535999101609551	0.05182950551227215	0.0005571609592818848	0.8072413040423748			1.261640737967014
0.02013664161260979	6.072818007231951	5.103687750181958	1.452989230462603	0.6192595225805171	0.892606625412954	0.6362600936925966	0.6449236687782636	0.3528011192077989	0.2410540303503954	0.2680657119519785	0.3222978050550823	0.3973625531529438	0.4913401135925024	0.9183537570341836	0.2004485441474448	1.854750037160716	0.05360140086908819	0.05183660479291736	0.0005571581188682402	0.8070431204434665			1.261640713253464
0.02832642196995587	6.083705959582172	5.136910977963637	1.465636698449522	0.6134708405467296	0.9102828609932948	0.6378322345455756	0.65456662495024	0.3591280717210732	0.2453318219701061	0.2709344742543266	0.3227997528444506	0.3983024505049775	0.4918769311944147	0.9191673920165292	0.2003528256924422	1.865992481442361	0.05360306714928079	0.05183874282386689	0.0005571551987596816	0.8070517130008826			1.26164076602769
0.03651620232730195	5.704314883164773	4.661056024368247	1.340023807005012	0.5549854084587392	0.8673670295623724	0.6205361178235664	0.6500026610673408	0.3525955779955643	0.2421212210653798	0.2669174018003496	0.320774337271906	0.3968436280769431	0.4895739196909131	0.9156994574604332	0.1993302991374045	1.851903545657193	0.05360411491919361	0.05183734027802717	0.0005571559240175697	0.8070077951334428			1.261640812650292
0.04470598268464804	5.745109008030068	4.725647192031087	1.348395426775844	0.5770758176632145	0.8744849740244023	0.6238224488728864	0.6510623679967289	0.351900653656687	0.2425840697839386	0.2660439488271521	0.3209694930749668	0.3967341793854579	0.4901432971064761	0.9162240894266002	0.1996857221050864	1.852207537804375	0.05359909976049557	0.05183175563823451	0.0005571576656830086	0.8069494937939116			1.261640837009446
0.05289576304199411	6.045520240455879	4.939416901787133	1.463507206029106	0.6067440651405952	0.9241773029438813	0.6362146197456425	0.6613615640251407	0.3584088179792122	0.2489792159374247	0.2697951658055751	0.3228829308602298	0.398388442515576	0.4922313335679958	0.9186767417985913	0.2003779879287548	1.859016904398269	0.05359667883446489	0.05181943129257748	0.0005571554927584058	0.8069857323723814			1.26164088565442
0.06108554339934019	6.192895228208566	5.005237140826504	1.507631713215168	0.6319219205824343	0.9563348962231388	0.6549536987108762	0.6617597900285702	0.3648325381714828	0.2492721351400915	0.2740080723156322	0.3243620014502501	0.3992106385425888	0.4930482481547578	0.9203785308083369	0.2005443679628138	1.868456510723341	0.0535969759831959	0.05180641921633058	0.0005571510961147703	0.8069984796564303			1.261640979947935
0.06927532375668627	5.806082988645903	4.726007705214439	1.387417178746637	0.5636198120893556	0.8981281672671848	0.6260911654369168	0.6479420558921642	0.3543392818799367	0.2447359049774052	0.2672332881892829	0.3214021110696481	0.3972062994237142	0.4906570464117055	0.9166070726369147	0.199705439332962	1.856595312891927	0.05359868588567871	0.05179944457132871	0.0005571503161866798	0.8069952729461836			1.261641086258677
0.07746510411403236	5.812105786541751	4.678257782895774	1.38275881455164	0.5373596453761972	0.8859654276386149	0.6178522937011682	0.6488307722259361	0.3523657895573372	0.2439630094761997	0.2674816532070071	0.3219329182726432	0.3968929870132508	0.4905534263387542	0.9158452113733141	0.199495875894027	1.841533805250407	0.05360243812907252	0.05180587987343158	0.0005571529846996609	0.8069595385441642			1.261641172560235
0.08565488447137844	6.417235233434929	5.203753780406749	1.56296528200551	0.6088241544717153	0.9534286283750799	0.6436518150999208	0.6620485715185545	0.3654441026899446	0.2508537718927524	0.2769729849025599	0.3267439825823776	0.399798626538598	0.4945386475168528	0.9216601742022835	0.2010752814391535	1.842249271178926	0.05360457993784589	0.0518140795885234	0.0005571531711650217	0.8068962108198749			1.261641263561567
0.09384466482872451	6.317517788973509	5.214870300246817	1.57582531856039	0.6221480453155326	0.9724029374756386	0.6566371828752244	0.6613234427157499	0.3658196644905272	0.2480099728647726	0.2740694115781558	0.3247321094341021	0.3992557459786127	0.4932127246290549	0.9206291674797734	0.2008217590233073	1.851098647104505	0.05360630143662047	0.05182341753328908	0.0005571493080935779	0.8069895741989199			1.261641340388524
0.1020344451860706	5.885994516936621	4.910775879894158	1.472493615309229	0.5922034315940135	0.9416822088296821	0.637604572205106	0.6554800198863212	0.3582819393812662	0.2455157175696972	0.2701240842759077	0.3232974513027302	0.3979267809394795	0.4913484765101657	0.9178341209230702	0.2002529554954071	1.863420596431393	0.0536088325411762	0.05183672151121153	0.0005571480185302115	0.8071175215593834			1.261641414538509
0.1102242255434167	5.868178269036759	4.743970024807981	1.39260888921174	0.5710916946384987	0.8929259931382402	0.6276489581596331	0.6467023135166522	0.3538979970710979	0.24393933668555	0.2677422485432082	0.3216101276027808	0.3971264669996372	0.4903308588753613	0.9162238291181951	0.1999920637340118	1.852986778884714	0.05361000753469341	0.05184900039471699	0.000557150256196687	0.8071990789888522			1.261641512238829
0.1184140059007628	6.052700276619021	4.922208637551031	1.430817342288138	0.5996006472370067	0.9044983571936331	0.6351099258514202	0.6466304133492363	0.3527460015547529	0.242733397319122	0.2668459643947438	0.3211806690404712	0.3972550109595057	0.4907069218774054	0.9168359914226356	0.2001519065207022	1.849797390871686	0.05361051106831981	0.05185922858853875	0.0005571517550445863	0.807125166510445			1.261641553521715
0.1266037862581088	6.05258581372575	4.821933374702956	1.454272309779434	0.5782015014966031	0.9358981101083607	0.633617275836076	0.6541024378269789	0.3495530971584978	0.2452066018660896	0.2658011121738543	0.3223700528164403	0.3981039681105167	0.492309040000616	0.9185886658271815	0.2003443480652739	1.846224305080272	0.05361203926613639	0.05187085574516294	0.0005571492900170256	0.8070297573334648			1.261641597341099
0.1347935666154549	6.127650253781121	4.783903271338396	1.463505195983283	0.5670430747602674	0.9437020807380984	0.6335660008640922	0.6620622429445546	0.3519707098835688	0.2503937166176924	0.2689238613398409	0.3236218836411393	0.3990792860777754	0.4933603554907869	0.919687515511539	0.2006177772087126	1.865849638037287	0.05361131451153651	0.05187943928793289	0.0005571455849357616	0.8070736614819652			1.261641669531128
0.142983346972801	6.216928613646454	5.028897214243534	1.488835188301257	0.6039160425923679	0.935029082863895	0.6351648155239454	0.6577868543847362	0.3627177077518891	0.2479156441678123	0.270522451749314	0.323657646063397	0.3986989656079523	0.4929123477957432	0.9199601353713815	0.2007039538101833	1.879410072259998	0.05360921091996126	0.05188332131243626	0.0005571453700305393	0.8071482395660493			1.261641752176901
0.1511731273301471	6.338545942020926	5.129804042760171	1.535655393984515	0.606865484600977	0.9268888151669679	0.6372404326946944	0.6552431298634228	0.3598484807192748	0.2444974621313878	0.2683537598225302	0.3224242563316755	0.3978990688549732	0.4925365043370228	0.91941513197536	0.2006372162531347	1.860917246907168	0.05361405147557932	0.05189215871122965	0.0005571471525885731	0.8071292049051073			1.261641814569755
0.1593629076874932	6.314564280442392	5.016101440146234	1.624134893706344	0.5963098822637227	0.9718032753262993	0.635475275319624	0.6641023377664078	0.3542345707304286	0.2467636835979761	0.2686700756315505	0.3230432172764774	0.3984396356237594	0.4942790768159387	0.9198618882605942	0.2011307157796343	1.85484952460757	0.05361875907652851	0.051901376104239	0.000557146726382174	0.8071359540367335			1.261641863059432
0.1675526880448392	6.148538951095442	4.889787424121002	1.580979329147672	0.5730404137286136	0.9802754614771965	0.6267512155815098	0.6610269003479257	0.3504009269751815	0.2469607571373278	0.2685010121454983	0.3237932625798458	0.3987552894565379	0.4942389313896695	0.9196265650908384	0.2009804431401333	1.858127782323632	0.05361706228298058	0.05190201249727166	0.0005571437176766365	0.8071579719470121			1.261641937523112
0.1757424684021853	6.374197769867458	5.152412285151353	1.557496798669505	0.6060747756883913	0.9616231870254727	0.6376347256100519	0.6601790583180484	0.3581976550565268	0.2504644848644503	0.2727303957389212	0.3257698671313171	0.399725571265777	0.494615448186783	0.9213008409052398	0.2013213665949204	1.867098298473201	0.053614200636671	0.0518942316118671	0.0005571418075523543	0.8070939225266032			1.261642038015316
0.1839322487595314	6.209360925704673	5.012083971559075	1.460086386024742	0.6203914725436219	0.9243766856986472	0.6440001625226387	0.6558721972685698	0.3593501671292679	0.2493649247109269	0.2721538392935571	0.3244042776721262	0.3991336097359809	0.4935853440496786	0.9201284597937236	0.2009081895548729	1.849352795851177	0.05361241998807997	0.05189391137340726	0.0005571434066520232	0.8071388336384425			1.261642117745137
0.1921220291168775	6.079690295920672	4.856300604866979	1.436344318691357	0.5980638029094018	0.9136988967276017	0.6385674006647404	0.6532382113370827	0.3558084534247278	0.2479971097599578	0.2710825938964674	0.3234123492388929	0.3986801968776768	0.4930412656230622	0.9196174589743682	0.2004935880696425	1.854368343927302	0.05361132659439138	0.0518970333709341	0.000557145774324902	0.8070413025151688			1.261642165609367
0.2003118094742236	6.065672054626035	4.950186595937555	1.462406439026199	0.6133838147036774	0.9484416101400001	0.6550760782800822	0.6599072956289107	0.3631733220478672	0.2500575708412593	0.2708557254281148	0.3236032583474148	0.3990783150130953	0.4934643982953924	0.9207323164452763	0.2006726371275197	1.869040050490617	0.05361197011088775	0.05188905430137523	0.0005571440478628699	0.8070106102122189			1.261642205533543
0.2085015898315696	6.033771641755242	5.050340493872729	1.455924841786026	0.608379444546145	0.9376266536385129	0.6483103353942217	0.6557798722402457	0.3604560024426975	0.2484499977760456	0.2700658180826307	0.3236012919698986	0.3984709517142515	0.4926675732920566	0.9195717042090719	0.2006912592071161	1.865747665080115	0.05361570553988752	0.05188037141610325	0.0005571392209641256	0.8071418335131816			1.261642295687061
0.2166913701889157	6.212362395142965	5.221026520248163	1.491123607649458	0.6174428249853463	0.9130972458701221	0.6472670755206377	0.6549532546874262	0.3628710492195961	0.2482299834131719	0.2753333642880608	0.3255237677910559	0.3987508313063406	0.4935980473534261	0.9195850345838947	0.2009670424184329	1.848418319060846	0.0536161387645877	0.0518773017578331	0.0005571386516029112	0.8071716949554096			1.261642384086663
0.2248811505462618	6.185109206468168	5.206954958761806	1.485171443274232	0.6281787645792255	0.9202945323574272	0.6399181495297978	0.656210610223447	0.363985129132666	0.2494145145479513	0.2750429500512275	0.3248125469967094	0.3993783385861683	0.4937591084096241	0.9205639805612561	0.2010590322263086	1.848800869047164	0.05361721858433479	0.0518742359330251	0.0005571415365871696	0.8072220541255126			1.261642448408105
0.2330709309036079	6.151558498279885	5.162021668907396	1.52458081079003	0.6340333067823667	0.9489365737699504	0.6345369215732682	0.6566823083819092	0.3585373245201906	0.2502589776220647	0.2722429621598345	0.3243401576493612	0.3994685192390146	0.4936031602239174	0.9210562355045737	0.2010446926514871	1.876905079148957	0.0536195086640664	0.05187234663396795	0.0005571404158241798	0.8072724447104161			1.261642505810415
0.241260711260954	6.06370574245971	5.211557917248795	1.4957929924682	0.6404573990044744	0.9328305202978633	0.6362122543343838	0.6539224967109674	0.3568541354400065	0.2475315067934052	0.271588362974874	0.3244069560759048	0.3990775276139814	0.4923948489545014	0.9202831175521929	0.2004850335875063	1.88404861666164	0.05361762946680692	0.05186649359412239	0.0005571361263140132	0.8072964737398095			1.261642595439697
0.2494504916183	6.051446194040964	5.108696978188765	1.439138903811433	0.612813255260405	0.9216545669291901	0.6409447962782748	0.652808397410501	0.359759929824457	0.2460741669135963	0.2753940896063719	0.3248545471003653	0.399344867390205	0.4923659570182875	0.9207089416940829	0.2006493187941152	1.867205041716109	0.05361673761462425	0.05185818228486748	0.0005571345542547408	0.8072160785570035			1.261642693479325
0.2576402719756462	6.098322704853834	4.985989991290579	1.438859645569343	0.5891343972994497	0.9228969633082237	0.6402421293065369	0.6546763607686297	0.3593979036637915	0.2478144644203248	0.2736164343739174	0.3247319397510299	0.3997896732240059	0.4937645168781741	0.9216761035058566	0.2009842443128074	1.840888379752753	0.05361332480949073	0.05185425250584418	0.0005571378697840297	0.8072100851719021			1.26164276253183
0.2658300523329922	6.084889335445841	5.02134396651094	1.474442386026124	0.5896385497229282	0.9323516692305468	0.6342517094329013	0.6561392031539063	0.3576372437653113	0.2480668668393941	0.2717876366936705	0.3247394935133867	0.398671390822927	0.4936419412698687	0.9195391509796832	0.2006772732310742	1.845889198837403	0.05360699745450336	0.05184581068554026	0.0005571403493833077	0.8073005143789868			1.261642807602627
0.2740198326903383	6.219960239106033	5.02128794622035	1.484989151181306	0.609209158311625	0.9479948208014951	0.6422652917268662	0.6564903709524913	0.3577186069073471	0.2480531262969469	0.2731066732619447	0.3262894113991113	0.3992417311760068	0.4945345666885587	0.9204638902050147	0.2007859414094273	1.862451320479845	0.05360381141506872	0.05183450889150697	0.0005571380601360721	0.8072108390387743			1.261642850285965
0.2822096130476844	6.227992859965847	5.039544914691403	1.487050508312835	0.6223631317855136	0.9574816515262581	0.6548648038512374	0.6594819314578214	0.3613824322533239	0.2515616244137683	0.2759305733507467	0.3267483868155217	0.4007023284693922	0.4949195043120474	0.9217404230532674	0.2011886615142342	1.868874262336613	0.05360558257215599	0.05183428595360565	0.0005571347444672741	0.8071877598395736			1.261642910459598
0.2903993934050305	6.026920734395152	4.983506584559469	1.452062987993853	0.6220249045740082	0.9441145286203481	0.6424055729174503	0.6591600284046935	0.3604717415587063	0.2503501041699757	0.2731887131027828	0.3238181699174751	0.3980221702875795	0.4921707250927015	0.9182613461945733	0.2004943898688934	1.845913858681932	0.05360525047849079	0.05184081472280488	0.0005571351633890363	0.8073212888310431			1.261642965797759
0.2985891737623765	5.804343516050075	4.76742048347913	1.35784343551454	0.5718512489506145	0.8992618088630382	0.6223380556631617	0.6497158392588813	0.3534507985022031	0.2459426600839391	0.270357856675305	0.3225512169851468	0.3971493805992271	0.4907600184385207	0.9169314045832937	0.1996982549594181	1.836663346807123	0.05360441611559336	0.05184625710073721	0.000557137658682358	0.8073428423901109			1.261642990688289
0.3067789541197226	5.78016383039066	4.670135570137893	1.34243193585389	0.5475238878730786	0.8802725002215742	0.6165081369154181	0.64782005435289	0.352328166208485	0.2436992565530894	0.2699700014110427	0.3224024937684035	0.3970063185083961	0.4906328999250617	0.9161973892343025	0.1996055179839717	1.856218368759205	0.05360407655929519	0.05184411957063741	0.0005571369758144422	0.8074158273026859			1.261643008160974
0.3149687344770687	5.949854365203505	4.942209961716831	1.447156823230853	0.5971687485658053	0.9314514854070133	0.6307470312630243	0.6557223846257126	0.3550205481453064	0.2445198271786634	0.2685946992416636	0.322039519196487	0.3974365611813056	0.4911636117624268	0.9170402484007564	0.200154454613982	1.864668435975314	0.05359494996639768	0.05183760842765519	0.0005571326702421834	0.8074336774631002			1.261643049572145
0.3231585148344148	6.074097563098009	5.115005606715346	1.541221993475555	0.6319460752313859	0.9876795281142283	0.654397047308828	0.6685929841125373	0.3621054810591229	0.247467417068397	0.2711685260563685	0.3241584344916017	0.3992754352572455	0.4934641657495323	0.9201197247072689	0.2012030819369957	1.861558210611553	0.0535893335908503	0.05183449714069564	0.0005571304389247435	0.8073512660590143			1.261643124610135
0.3313482951917609	6.11951156411212	4.998245592741921	1.488019503749503	0.6153391994189088	0.946589543134338	0.6476826643929874	0.6676918752631783	0.3607912521056073	0.2486187761013462	0.2707457838292555	0.3242848184199071	0.3997959323463182	0.4938011711676933	0.9211434806660656	0.2011299070626538	1.850013829191257	0.05359056718341134	0.0518302887519019	0.000557133289548689	0.80733423390019			1.261643201781424
0.339538075549107	6.227220046153031	5.087700860869382	1.505553924411428	0.6281439225937323	0.9497904991973972	0.6484951113298427	0.667024570033882	0.358487196440508	0.2510471888329505	0.2709173360049857	0.3245838436862902	0.4000985606121764	0.4943047179397075	0.9218457811820627	0.2009813043468899	1.868500939669119	0.05358994165433666	0.05183100969298227	0.0005571352628829427	0.8073615611089771			1.261643255003871
0.3477278559064531	5.952901891142936	4.982423420974047	1.449560214239866	0.6190231221877592	0.9363561907826466	0.6512863392024486	0.6602405972459112	0.354613353971388	0.2444126560011266	0.270014733546444	0.3241954987625753	0.3989326004141993	0.4925798671430843	0.9197504804961149	0.2002160948708588	1.901151097180369	0.05359339874271256	0.05183476529032364	0.0005571313862571304	0.8074365708946973			1.261643312080091
0.3559176362637991	5.82176499461483	4.731194581584814	1.395382774646912	0.5694698426157254	0.9123173649335489	0.6288084511582095	0.6539629714110611	0.351371730924281	0.2427225463870259	0.2674275064795033	0.3225836640650619	0.3981443226748873	0.4913872592573575	0.9180078787865131	0.1999369213596604	1.889745493457995	0.05360122557728901	0.05183143923323682	0.0005571272208486413	0.8074250795590472			1.261643418926097
0.3641074166211452	6.064752255826346	4.915352313411878	1.487099082036972	0.5912927483842185	0.9517975839825448	0.6382303880604099	0.6610150534831106	0.3570986022031661	0.2477104098677699	0.2720020381548131	0.3244713386859839	0.3989985058559823	0.493357539228388	0.920101399299272	0.2007379877939646	1.863560408048488	0.05360598585887825	0.0518302011602112	0.000557127799395352	0.8073720603581034			1.261643531172591
0.3722971969784913	6.115167078645636	5.157844443222261	1.540239029997565	0.6226393886392085	0.9574400260403115	0.6488893310968478	0.6598047891525645	0.3601856314800628	0.2478412649337742	0.2734901822227005	0.3241241508522159	0.3987895673920617	0.4926578525864616	0.9197500577682821	0.20043726539296	1.86007562981296	0.0536069461351437	0.05183294112157856	0.0005571302925116731	0.8073516056580652			1.261643605188834
0.3804869773358374	5.741463156920529	4.714656543952717	1.354093079190699	0.5555331088138753	0.8893764752889236	0.6223372469105172	0.6459553349853716	0.3527985082933751	0.2423824106543573	0.2684311218048199	0.320507001490393	0.3969160216354017	0.4893610357092252	0.9165039052240809	0.199172098985281	1.865435257947484	0.05360390720407336	0.05183404384839355	0.00055712952403344	0.8074286532092866			1.261643655711304
0.3886767576931834	5.797168200513905	4.676819189716015	1.327130031541369	0.5374613337532146	0.8737329197607665	0.6149098688775857	0.6434546857689072	0.3497174308807357	0.2388142124969525	0.265423853305874	0.320181176779439	0.3966155440071444	0.4895000655933289	0.9161409920306276	0.1992188387540917	1.870905237460554	0.05359629697312379	0.05183438171307039	0.0005571257922638869	0.8074722033335106			1.261643737036266
0.3968665380505295	6.062277006304693	4.915324072417844	1.404519622461301	0.591010092568558	0.9068710298093267	0.6411522201953396	0.6511503476461811	0.3548274889158346	0.2422253181097391	0.2680141942113184	0.3227304481343218	0.3980779112756463	0.4915347769439377	0.9192138629118114	0.2002259532718833	1.862663338538086	0.05359165393653019	0.051833769572935	0.0005571239680498954	0.8073392771939574			1.261643848670219
0.4050563184078756	6.183737583069081	5.194066070070726	1.481646669186166	0.6605453429884328	0.9412743419329562	0.6615741125385853	0.6559236693872902	0.3630765487284668	0.2468386378615933	0.2733789135029626	0.3248225774038111	0.3996361913345238	0.493723894238575	0.9220320167419279	0.2008011595801217	1.845741776493395	0.05358909382580524	0.05183659279168116	0.0005571251167437899	0.8072735193380981			1.261643957129428
0.4132460987652217	6.147029069155963	5.054372647600276	1.432779068041358	0.6229225060047786	0.9282369654422334	0.6556548469938661	0.6581912256601	0.3611941499959892	0.2488298609309597	0.2739071689637873	0.3246314038613122	0.4000804852781883	0.4939109075723203	0.9213990304422701	0.2006073002630573	1.854569632145506	0.05359538698071719	0.051840606328933	0.00055712525624711	0.8073542742775062			1.261644046254395
0.4214358791225677	6.053579153162802	4.847106072709872	1.396529893185798	0.5795228105027629	0.9075273465183074	0.6349577242654072	0.6526444414838956	0.3569297587337383	0.2461908867385007	0.2705404334075769	0.3234073054971048	0.3991645523829291	0.4932053733787758	0.9196360406356255	0.2002242704740862	1.880413035576489	0.05360927199587973	0.05184352684823768	0.0005571221710878464	0.8074593899363924			1.261644134463614
0.4296256594799138	6.133122696092856	4.918600763320045	1.438299699553282	0.5903227592610054	0.9232791557694613	0.6261440512882493	0.6503684917573928	0.3554802437669022	0.2451345844213519	0.2716990465322457	0.3245825040225138	0.3991558728679673	0.4934305159856581	0.9198888586752708	0.2006673471962595	1.882574465240503	0.05361528466513814	0.05184797963461189	0.0005571190074026483	0.8074222436795245			1.261644243846957
0.4378154398372599	6.285170775990089	5.237938997374767	1.538372131750513	0.6257513672958618	0.9602482858230662	0.6472572663805979	0.660594754954685	0.3611141050197497	0.2492665092806505	0.276106260228741	0.3266471961996339	0.4005428104669965	0.4950617905102796	0.9221648925172812	0.2016281958573825	1.847018031554958	0.05361844810650989	0.05184813464898303	0.0005571192292918185	0.8071879813221606			1.261644363700251
0.446005220194606	6.196258328297772	5.213396123574076	1.539644146884203	0.6273253313433533	0.9677998519742843	0.6586542707302281	0.6634998406810576	0.3636142408945474	0.2551623160768907	0.2792824545717323	0.3276864163333388	0.401231043703473	0.4952449800552916	0.9232261407909205	0.2015319111274339	1.840842384455097	0.05361858812521113	0.05184663684452832	0.0005571208670296169	0.8071888051103693			1.261644479099476
0.4541950005519521	6.011244360080605	5.122611045411006	1.468221558925485	0.6306784440114539	0.9502047380639295	0.6586899049780595	0.6567433884962213	0.3584072369796699	0.2510637079484582	0.2761899072623094	0.3255163374951612	0.3998403666143103	0.4935654181992691	0.9218843558395244	0.2006132713546923	1.863536206191272	0.05361375885852835	0.05183896805413658	0.0005571185376528905	0.8073257608860275			1.261644601472898
0.4623847809092982	5.744033022980632	4.815626690266474	1.393018976048015	0.5908259867095863	0.9003066013623038	0.6367093431853635	0.6519486031511476	0.3532443998548331	0.2454823934679684	0.2694636316910328	0.3222822100166692	0.3984371464054434	0.4917687856079697	0.9183907913591239	0.2001754414643787	1.885215864178659	0.05360938975510994	0.05182425336260038	0.0005571132457703523	0.8074089496691146			1.261644737584709
0.4705745612666443	5.751720763469864	4.726340394889991	1.380734553359241	0.5804043950982116	0.8989650013102067	0.6385729556980334	0.656438950037855	0.3574253938600549	0.2459825504690395	0.2699995978225757	0.3226107710171584	0.3980018593154899	0.4914956352562799	0.9178532211321241	0.2004084770244013	1.866191552482989	0.05360211111282433	0.05181203985983185	0.0005571113283180042	0.8074737675121744			1.261644908729151
0.4787643416239903	6.129046137659162	5.117364876553612	1.488486210069709	0.627982528935903	0.9451786121604339	0.6570635230564186	0.6600647441212085	0.3634058091512541	0.2463552083372806	0.2731099687442737	0.3241749809420606	0.3986257817616263	0.4929863485016645	0.9197806412231438	0.2009675782764113	1.850765566986807	0.05359444357223744	0.05180616052514552	0.0005571130653419462	0.8073368312755486			1.261645051884964
0.4869541219813364	6.45116103273946	5.324631677091136	1.644283565818139	0.6590308220244437	0.9859330701103204	0.6650690774529689	0.6662390378464497	0.366308178859746	0.2495183261157056	0.2763619593314363	0.3256284937457482	0.3995767453897149	0.4943559488112331	0.9221002934883624	0.2014146812419119	1.864652458548418	0.0535902505079431	0.05180564951903081	0.0005571124504826942	0.8072831674217432			1.261645189126737
0.4951439023386825	6.236694350433281	5.091938105659477	1.472050561289601	0.6494525239179753	0.9316984800085572	0.6599844287778099	0.6583519974803435	0.3597104009868576	0.2499232318409144	0.2730138631829171	0.3250586949903926	0.3995183863314054	0.4931184291201843	0.9208393071790517	0.200620313904842	1.882852294701216	0.05358891556968304	0.05181241247609296	0.0005571076491568451	0.8073430437564342			1.261645356981353
0.5033336826960285	6.103598363739162	5.117661220879421	1.455989448805332	0.651344201491488	0.9086337229863615	0.6421878105117284	0.6512498849948438	0.3586005074416601	0.2480240658299796	0.2716288866253626	0.3234480410510686	0.3986898520898803	0.4921929212643809	0.9201554705764026	0.2005668771483543	1.867462611249519	0.05359205524068628	0.051821449311165	0.0005571038834909462	0.8073218836184458			1.261645554321076
0.5115234630533746	6.093072456691742	5.209288294731937	1.522360232445148	0.6294865740100727	0.9325076872282931	0.6321203557023284	0.6519242376619878	0.3593970432057844	0.2487236757352156	0.2717834782684111	0.3230742602666474	0.3985890392199455	0.4920501516638266	0.9199850856279458	0.2008603457655048	1.836616703347269	0.05359130337881436	0.05181905742419204	0.0005571043195263894	0.8072458892703623			1.261645742797695
0.5197132434107207	6.107966607964557	5.105658053128641	1.456233566937524	0.5940672543575419	0.9076963953044769	0.6242181841551574	0.6492357244696427	0.3545239515736208	0.2437270391239682	0.2690549648987032	0.3224577809551241	0.3980316577405926	0.4908645318112685	0.9184650767005016	0.2001800419200062	1.837825554299941	0.05358960119731748	0.05181399837308811	0.0005571057845790561	0.8072477590611152			1.261645891593257
0.5279030237680667	6.204779431573926	5.073798868395626	1.477287931994207	0.6019844409481586	0.907389535650387	0.6258943720377419	0.6501907158771333	0.3551117906903316	0.2434344994931727	0.2696348815787398	0.3229387857799981	0.3980529002679646	0.491496431063326	0.9186154654221788	0.2002415703367099	1.856110786682717	0.05359422175611618	0.05181732443017494	0.0005571039039411853	0.8072648530940866			1.261646034307897
0.5360928041254128	6.229556309906179	5.063401395424899	1.507770718587987	0.6148540041210592	0.9316450888225652	0.6397160265531948	0.6575530781893563	0.3604644621262072	0.2475794540367077	0.2721524613542423	0.3241942550245692	0.3989982291882534	0.4931985643458701	0.9197299636420112	0.2007663673973082	1.876932242152169	0.05359440763523562	0.05181863400976802	0.000557099924187618	0.8072388821894356			1.26164619531646
0.5442825844827589	6.111697295293813	5.046748264262185	1.488040127604413	0.6015909297083762	0.9301152687297628	0.6459704630188521	0.6540347039902696	0.3583309224066695	0.2464322733229352	0.2710183822140315	0.3236773310466036	0.3993480043313864	0.4926906205883083	0.9191995191243746	0.2006935748408193	1.869656672487366	0.05359270454495222	0.05181741764684643	0.0005570986783166792	0.8072414555096623			1.261646354864986
0.552472364840105	5.958332678587436	4.809542478160484	1.406783756543486	0.5658719423810046	0.8879054249725452	0.6290644471805551	0.646339037207135	0.3527415794340815	0.2436597420828825	0.2680303417758289	0.3215937165931366	0.3970078034765599	0.4908078820936541	0.9170465700150416	0.1999679107662413	1.865414965875359	0.05359540411983693	0.0518231675107278	0.0005571005407832545	0.8072941079368704			1.261646492056506
0.5606621451974511	6.086359153214614	4.900378331234318	1.441108592626965	0.5846929765804492	0.909543965654629	0.6352527420247699	0.6524151200542159	0.3562202420088447	0.2456739258329748	0.2701056601548296	0.3217139416001256	0.3966287275790595	0.4910101372181017	0.9173305579878077	0.2000401960811025	1.866757010049502	0.05359964571636988	0.05182982754225063	0.0005571002816110048	0.807303108532756			1.261646606874765
0.5688519255547971	6.29585674973599	5.054192142560558	1.500052724273213	0.5942005185614023	0.9349146585780806	0.6416118213004893	0.6556417069718866	0.3585486265032113	0.2474851821060336	0.2714385397394434	0.323262911505547	0.3982336775796164	0.4919694790762804	0.9190090236337817	0.2005119967663818	1.865321606466729	0.05360179938526774	0.05183446292850568	0.000557095775555377	0.8072772908104094			1.261646730168035
0.5770417059121432	6.063551950167245	4.911126152055716	1.47452352590633	0.5882261162006254	0.921189437021156	0.6358118593987977	0.653447451037286	0.3593377887520872	0.2475707749219083	0.2729194762950287	0.3236403283579609	0.3982368765077874	0.4918649248381786	0.9182696057327903	0.2004179502362291	1.858477775577291	0.05360097960701795	0.05183694878342473	0.0005570915189856355	0.8073340592959378			1.261646888610092
0.5852314862694893	5.951281521139898	4.983407365706748	1.466117115788302	0.6080203836114265	0.9301503858055562	0.6410503871652363	0.6565830216740006	0.3636153675622381	0.2478570233253045	0.2748374157272399	0.3244883771375485	0.3986331677097743	0.4923284485497355	0.918765006176245	0.200661460260228	1.832711920428413	0.05359987519104788	0.05183521603983249	0.0005570932142546914	0.8072634371103726			1.261647016465573
0.5934212666268354	6.23345790695336	5.279033118361322	1.514485130793651	0.6575651098836255	0.9432254122069735	0.6503260691251804	0.6608725709277781	0.3662657363907164	0.2515010422782405	0.2769039304353383	0.3259872518338386	0.4005147752338172	0.4948503001736473	0.922413313104531	0.2015397386121843	1.832504432309868	0.05360001979783727	0.05183770931125099	0.0005570962583100184	0.8072147573413607			1.261647125718851
0.6016110469841814	6.247368833991234	5.147312330261279	1.55110127941678	0.6088421423943317	0.9572988139448105	0.6436786675965052	0.6643548132581506	0.3630746513725491	0.250810580270909	0.2722407600111769	0.3238526724025882	0.3996327150985071	0.4934664470040576	0.9206197414227614	0.2007966039520175	1.848822843348815	0.05359958162807305	0.05184256355152034	0.0005570942587251095	0.8073283627831149			1.261647198101037
0.6098008273415275	5.79880784967762	4.666664146009075	1.384968023825778	0.5395516775683961	0.9012801477188573	0.6140213513604337	0.6524776550866361	0.3479461597777196	0.2424998939970761	0.2652070388705156	0.3209957151180386	0.3966506123210109	0.490324154212456	0.9157406259180672	0.1996522477494045	1.853775683149601	0.05359895879836352	0.0518407199650396	0.0005570896881125459	0.8073703891263982			1.261647335709706
0.6179906076988736	5.847180647296845	4.603410208042534	1.337679148506002	0.5424169195386095	0.8700439520754425	0.6146127001140742	0.6480131542647196	0.3474363222073133	0.241535851754461	0.265382926270485	0.3207970562632558	0.3961262508813724	0.4897647964391721	0.9149754884720707	0.1997220580848503	1.831359999726193	0.05360506987063714	0.05183490063653428	0.0005570889058872588	0.8072876192308501			1.261647464634784
0.6261803880562197	6.265882451502383	4.763665564402614	1.456059370892795	0.5601163047525234	0.9217221634322652	0.6204417266651767	0.653467101146436	0.3521775084796178	0.2463000969023025	0.2686920551291793	0.3217126490013358	0.3972412240104248	0.4916546435632023	0.9179065430088689	0.2005234315075076	1.822936366975029	0.05361195850329405	0.05182796812107154	0.000557092062277598	0.8072537775193471			1.261647545737099
0.6343701684135657	6.157527009483264	4.790679614610069	1.485747722147351	0.5536262159427416	0.9332226781936971	0.6177093884787833	0.6530469844194746	0.3523246651487881	0.2457572162417551	0.266324112648875	0.3212353355115923	0.3976386019883018	0.4917970488692863	0.9186718851200425	0.2001967198830474	1.843174573127416	0.05361043382364118	0.05182829373408731	0.0005570930237624508	0.8073263036134108			1.261647584673963
0.6425599487709118	5.903624862450267	4.806916784096403	1.39509962522673	0.5717718949731202	0.908776544393382	0.6230595192715878	0.6508061556902529	0.3531654449984563	0.2436689731554186	0.267235407791881	0.3217429879161174	0.3973701307509636	0.4912073808061388	0.9179111957698187	0.1998402384614567	1.872747302129176	0.05360712066553102	0.05183040034606499	0.0005570900824663294	0.807372216736555			1.261647627990587
0.650749729128258	5.88190858672556	4.829416934784533	1.38924883279237	0.5946021013711201	0.9179654237670642	0.6341534575773926	0.648749248697465	0.3520448065671052	0.2412166747584228	0.2679621192844294	0.322120732848113	0.3973401330376705	0.4909516388678074	0.9174827529558441	0.2000688498381976	1.873014344614388	0.05360386993479808	0.05182281277110855	0.000557087605272897	0.8073299283417685			1.261647700123597
0.6589395094856041	6.048768581284868	5.028728568908847	1.519116825067216	0.6190598145013902	0.9485827412469147	0.6445928493603548	0.6515426640102355	0.3543019201428944	0.2438052906956507	0.2712523800272484	0.3236682348240525	0.3985416610522059	0.4919503036850258	0.9188768682327516	0.2006504400176387	1.857897361912499	0.05359726757087259	0.05181260016156029	0.0005570892009036677	0.8072441818647886			1.26164775734183
0.6671292898429502	6.185853291737502	5.163179389577179	1.497903951631527	0.6407722680579518	0.9347042701086187	0.6501296241314211	0.6544155089815813	0.3634003243762932	0.2481795077391601	0.2785397649212733	0.3268938460108616	0.3998351182858045	0.4936531468941878	0.9212178761934419	0.2011182117713967	1.857915271378469	0.05358993823194804	0.0518071299476934	0.0005570920319146196	0.8072417922408516			1.261647777151602
0.6753190702002962	6.226365863120532	5.194466394588829	1.467671829488209	0.6458022054076179	0.915287019983385	0.6512405674702365	0.6550477547536784	0.3634392783882334	0.2459188779031297	0.276719845180371	0.3255000820199575	0.3993134026052287	0.4930367939151342	0.9205354419553017	0.2006301292177241	1.863857257030692	0.05358726793544461	0.05180851078342908	0.0005570912495459218	0.8073555267097211			1.261647785042704
0.6835088505576423	6.29514006300986	5.226415008921424	1.48561026881205	0.6410761831652737	0.9267639390849585	0.6556533659319187	0.6556032595349576	0.3630150914555678	0.2494243183414007	0.2753354256678095	0.325091906408925	0.3996461577115946	0.4924114678995678	0.9205699296623703	0.2005370762186132	1.873145345881759	0.05359008561087857	0.05180992353898635	0.0005570884774970463	0.8073530443425868			1.261647784295231
0.6916986309149884	5.873823973930536	4.792391367918561	1.411947016847406	0.5734772343708857	0.9082305924192323	0.6265421205972571	0.6501142104394738	0.3533812815096638	0.2472704111050286	0.2701043155439358	0.3231033869696069	0.3982586757497369	0.4906869251348766	0.9171579513718028	0.2001031504399614	1.849923531840276	0.0535979503455269	0.05180980427789894	0.0005570891102733856	0.8073011433917536			1.261647801023201
0.6998884112723345	5.788480294476196	4.724589249850915	1.414103471899982	0.561411065587166	0.9173046882648537	0.6226098426017289	0.6528274953470621	0.3519773979419412	0.2448866364882869	0.2679401527357729	0.3222442779412393	0.3977310371679396	0.4909298634257798	0.91659652444183	0.2002678365491118	1.835177874569942	0.05360818207816242	0.05181001700608271	0.0005570930118958783	0.8072784394474477			1.261647789785399
0.7080781916296806	6.030309338941263	5.062297860441383	1.490862662773437	0.6113392956407505	0.9622449805416949	0.6471929230871307	0.6599731121960988	0.3575626691432363	0.2464130246450676	0.2702240979708067	0.3235140333099048	0.3981064388331816	0.4921970646567795	0.9192313755175935	0.2005541937359127	1.844172031403662	0.05361245795146129	0.0518079050195491	0.000557094915150222	0.8073170193340613			1.261647743260537
0.7162679719870266	6.090992312380516	5.195729800963178	1.512089217522058	0.6367667530243345	0.9605614182423813	0.6590428159546741	0.654496111231696	0.355342752380085	0.245099034877283	0.2705500588463193	0.3239893964474997	0.3981475546528025	0.4925505580571761	0.919615796838955	0.2002913467731407	1.863292504363236	0.05361530973858376	0.05180595571431094	0.000557092535838264	0.8073551012243939			1.261647682097772
0.7244577523443727	6.045255007850313	5.020107247029626	1.501349386261201	0.6313930903956216	0.94198523056354	0.6604978816016706	0.6538838471096379	0.3551505540388418	0.2429042971734734	0.2681178515258247	0.3229480859678122	0.39794193256627	0.4923821932616146	0.9191151885192074	0.2007637561273047	1.857837487385917	0.05361212779404544	0.0518076325356092	0.0005570915013011916	0.8073628384309985			1.261647641799255
0.7326475327017188	5.912563821596289	4.862662836963426	1.430789302697857	0.6011473820946126	0.9066897228650668	0.6377032017574296	0.6518916675033537	0.3510449689051082	0.2419123882437682	0.2656940895836117	0.3215649680974793	0.3974287764223187	0.4911582045109851	0.9175850928827145	0.200570527649964	1.841937031211279	0.05360305224494831	0.05180941507566488	0.0005570954440079956	0.8073969905548697			1.26164757761274
0.7408373130590649	5.848131735847439	4.737635877971716	1.348920716732802	0.5544698402449295	0.8753807519508937	0.6176741972421809	0.6449110307066327	0.3500070773320753	0.242188994181707	0.2664386429617983	0.321963459152233	0.3978425070824753	0.4913088093157851	0.9176731438773773	0.2002145007308897	1.848574499489828	0.05359679762340905	0.05180627570234591	0.0005570992556846892	0.8073500550497985			1.261647467938313
0.7490270934164109	5.955952095586012	4.792490607844217	1.373404679536715	0.5612381090860582	0.8972541399869315	0.6228383428254716	0.6500954870731908	0.3576481811029334	0.2451787450027504	0.2708744103005911	0.3231009701717095	0.3985495282666466	0.4922492998570944	0.9195806066566192	0.2003631530331228	1.86142841297158	0.05359425886227267	0.05180638475371575	0.0005570984530550803	0.8073609776154504			1.261647360840759
0.757216873773757	6.095105166924069	4.914118688400337	1.431378541396884	0.5985888233950581	0.9274393612322955	0.6388955643898013	0.6552353756206966	0.3583755593956072	0.2461380656378622	0.2707564578701263	0.3220591363674313	0.3981707700840533	0.4918880547795698	0.9194220458961557	0.2003239643807899	1.875439368428593	0.05359435693884358	0.05180974860602983	0.0005570970339541609	0.8074060343182029			1.261647262789868
0.7654066541311031	5.93441146437507	4.894427829413115	1.38889960281418	0.5703845093407109	0.8968329290492421	0.6299955774387892	0.6489325739877539	0.3536948786148246	0.2460084546723123	0.2693780367259593	0.3223341902095751	0.3980271625002341	0.4915502095924417	0.9184080268072349	0.2002809603215123	1.84813361036484	0.05359545650835221	0.05181118511363463	0.0005570993045705355	0.807398811690623			1.261647158730762
0.7735964344884492	6.02908907367409	4.97571723018388	1.452240023504102	0.5665801676358057	0.918737834555162	0.6269149349049591	0.6537304299773281	0.3549866181745105	0.2491126685547712	0.2712595202153002	0.3237385751459539	0.3985156437359149	0.492557577399353	0.9189721925176063	0.2006318055795125	1.83308634822963	0.05359672324659465	0.0518125738667195	0.0005571034592490135	0.8073812251642112			1.261647030158854
0.7817862148457952	5.993435570281821	4.777499120841701	1.427652068512271	0.5690364694783174	0.9138991624396497	0.628952431005332	0.6511263443346499	0.3543125563006323	0.2453699774409526	0.2692886492009327	0.3222376121974566	0.397624938598548	0.4915019046199902	0.9177014778015075	0.1998720187165284	1.842141976390396	0.05359602101804391	0.05181421518515889	0.0005571052288409093	0.8074248923722299			1.261646882066828
0.7899759952031413	6.042999814300972	4.896163802461656	1.514333821184982	0.5832930850878474	0.9482938309306457	0.6336267926488445	0.651248773862798	0.3556829971547987	0.2477542102790765	0.2699911285337978	0.3228866173771786	0.3979072467485705	0.4918596848186487	0.917781826343617	0.2000918236597054	1.855688153129825	0.05359259553034249	0.05181344215524671	0.0005571040700702843	0.8074481910778148			1.261646741503389
0.7981657755604874	6.290513757403392	5.107872332520659	1.588938161774207	0.6036806195109231	0.9817337280581258	0.6460514852483221	0.6637195868264005	0.36028932859194	0.254507883570753	0.2721812621501101	0.3249800596353613	0.3988418045160606	0.49378496776713	0.91859404838521	0.2010057608998958	1.846509715768175	0.05358687855245529	0.05181603272722372	0.0005571041233292329	0.8074858633840792			1.261646613859549
0.8063555559178335	5.992411383413236	4.947113187881207	1.478861003896139	0.5842519085840193	0.9450128543709624	0.6390070228756312	0.6672500074802838	0.3551716767784259	0.2503326978863241	0.270890198345474	0.3251589709893198	0.3983448433639403	0.4926182689878429	0.917284598340432	0.2004540959453258	1.834379588676239	0.05358133630223071	0.05182268484139738	0.0005571085259600694	0.8074812346854716			1.261646466573432
0.8145453362751796	5.864644205638477	4.856676262008792	1.447741702836974	0.5681947137727064	0.9350207749400895	0.6263262578664535	0.6651891751990525	0.3526122864290472	0.2462358813358206	0.2695266562174408	0.3233290290211344	0.3973796377480766	0.4913739562137976	0.916627643052737	0.1997012388434372	1.843174281020623	0.05358253994701336	0.05182662687208174	0.000557113497870662	0.8074437900662296			1.26164627882478
0.8227351166325256	5.887900290459767	4.825880381312214	1.403977495100267	0.5700064698110427	0.924886821090548	0.6297424512771067	0.6588710527873223	0.3533892049542003	0.2444314509201745	0.2688205013363688	0.3228378045779618	0.3975529172790658	0.491486812576246	0.917751709412882	0.1996741940574833	1.866957167253913	0.05358699618181744	0.05182818468271746	0.0005571142216719753	0.8074823529369508			1.261646064600085
0.8309248969898717	5.847326776384764	4.830958472002051	1.35509776763153	0.5854498608099173	0.8826246560036796	0.6358556687837822	0.6470225788669801	0.351088772234077	0.2410395243459352	0.2678763418698893	0.321920530598697	0.3970191422555582	0.4905648686822152	0.9173115680317699	0.1997939562525729	1.86931613357853	0.05358954111598358	0.05182709012367652	0.0005571130851288535	0.8074872281949375			1.26164589089009
0.8391146773472178	5.789679125105534	4.794664209768297	1.359267202565367	0.5682911147488922	0.8736887350274167	0.6255330752987155	0.6448380946557329	0.3506889521323099	0.2421178992963823	0.2693479480432374	0.3226444816335861	0.3974736787239468	0.4904015670260922	0.9168405368564986	0.1999387578755569	1.845796803771665	0.05359224911562131	0.0518222999734752	0.0005571166303746126	0.8074462471784537			1.261645692475254
0.8473044577045639	5.985967808487079	5.067252807062966	1.48884100766637	0.6102753232115838	0.9373482433271699	0.637570030393897	0.655626762848577	0.3627773121056576	0.2505829585162512	0.2774247909464965	0.3273857110942628	0.400663977913823	0.493495303846728	0.9202241046686411	0.200962233593606	1.84361859114413	0.05359566661257819	0.05181505793011991	0.0005571232165404481	0.8074050748748116			1.261645451825259
0.8554942380619099	6.218361125128506	5.188261096351622	1.5359685117247	0.6455551392456286	0.9583795213044073	0.6534397603334707	0.6684987786122254	0.3629592513498132	0.2558385837979156	0.2753443453287073	0.3270053157394325	0.4010423182789757	0.4954774541342833	0.9223347359448881	0.2010961257349353	1.850468229218931	0.05359430504873244	0.05180719403776142	0.0005571255181821164	0.8074718990500893			1.261645190038897
0.863684018419256	6.018767062562357	4.920284298461544	1.433520853520379	0.5984028191153088	0.9163219953642546	0.6417557904646111	0.6598958281711149	0.3579947771477893	0.249105289138051	0.2726332301632578	0.3248816990612752	0.3995139903421217	0.4936547660958469	0.9207975047725234	0.2007510821455567	1.860779742935006	0.05358748858193692	0.05179944303023493	0.0005571243536692104	0.8075322891064113			1.261644943303485
0.8718737987766021	5.967814569781942	4.88632655117734	1.418468101547377	0.5877596636798446	0.9079913635770904	0.6305281307916581	0.6560375320993008	0.3541844253994698	0.247152045897807	0.2702111597053	0.3239603509551928	0.3981539953086711	0.4923901873496719	0.9189068514708811	0.200637024612957	1.856509339351185	0.05358476693124142	0.05179798431167637	0.0005571254309536947	0.8075558476526168			1.26164472184487
0.8800635791339482	6.077808818678111	4.989209280603061	1.518099232580292	0.6093448775928024	0.9603888158338001	0.6395481471608075	0.6664635079289916	0.3538367360180559	0.248046659908586	0.2692228643762215	0.3238075472036913	0.3984233823270424	0.4928453886451015	0.9192647216876344	0.2008684957555089	1.830669064261856	0.05358627095128506	0.0518023931769928	0.0005571304945285243	0.8075184536758165			1.261644477318198
0.8882533594912942	6.267030245309418	4.967036857374893	1.530659225942872	0.6025190731455451	0.9779805347883587	0.6494341856089753	0.6673966552513926	0.3579719195962583	0.2494923265070516	0.2706571834964683	0.3235002830965847	0.3986326783240053	0.4928141139999814	0.9195807922650223	0.2008535016001724	1.832536152502659	0.0535915641641964	0.0518059615897166	0.0005571350318728752	0.8075113465502824			1.261644208416452
0.8964431398486403	6.125698919178627	4.963075945511608	1.452306639713006	0.6025002763382838	0.9615787493840336	0.6409286153168204	0.6602652473388152	0.3613588973289147	0.2492322050529897	0.2738008770545204	0.3240172470423193	0.3989571310858012	0.492613093511624	0.9194159723844831	0.2005570439969121	1.84930219909637	0.05359668469573321	0.05180886244086077	0.0005571354727872713	0.8075243509470945			1.261643951425924
0.9046329202059865	5.968001713780775	4.988665554665766	1.464260263222869	0.6130866013655176	0.9742318694364275	0.6417380491855259	0.6596324789369706	0.3613707418585432	0.2482601368945523	0.2746169592787188	0.3260449776781115	0.3999699386507672	0.4941282199357506	0.9203831121088053	0.2009346166245256	1.860289592320102	0.0535980222683845	0.05181023356772863	0.0005571350003321431	0.8075167711956615			1.261643722445533
0.9128227005633326	6.017569518737689	4.960805610184857	1.484219463142708	0.5930912157401877	0.9407721970013836	0.6405507893660106	0.6565957529444391	0.3577939242763619	0.2471415772124921	0.2724288224827385	0.3247738891040532	0.3989690246276608	0.4931597128694047	0.9192354033843951	0.2008871717393664	1.84520054237747	0.05359608436088476	0.05180818517041332	0.0005571383233691154	0.807579515928229			1.261643498679289
0.9210124809206787	6.209028122559175	5.137126915441327	1.545273062499231	0.6240016703001222	0.9400040708466998	0.6417730796690125	0.6571609637377313	0.3573151080609189	0.2471616231968785	0.2722424663828001	0.324750540482837	0.3989595455563734	0.4926869783538386	0.919251924145258	0.2009271688454625	1.832553718262184	0.05358899192682488	0.05180542145699842	0.0005571439039306177	0.8076041510507759			1.26164325258729
0.9292022612780247	6.085870959489429	4.931457490305738	1.468180620193032	0.6050255164718834	0.9149065730067789	0.631951558746601	0.6509041371968384	0.3541977217087766	0.2460773664035839	0.2708439571624388	0.3248469074446775	0.398673935911573	0.4923809054805117	0.9179657688653573	0.2003050881559121	1.829861570269239	0.05358518138943189	0.05180315037220664	0.0005571463688264895	0.8076626760171003			1.261642991357339
0.9373920416353708	5.919702930050845	4.79143701221443	1.378913722941526	0.5668167879755652	0.8861476559105396	0.6224570518263622	0.6454699323906705	0.3509541699129368	0.2431861970586787	0.2692612071066122	0.3226354945986437	0.3977380629138347	0.4910134070401981	0.9172457847765084	0.1998787977138578	1.843507492516545	0.05358567139367682	0.05180309265839402	0.0005571455216730592	0.8076708327754246			1.261642743681025
0.9455818219927169	6.039785618671017	4.90904054780774	1.474238562239641	0.5840499960792341	0.9178216264850542	0.6275430875520396	0.6508931280616315	0.3516056177426174	0.2426803605442718	0.2688561277705341	0.3222368889998745	0.3976408852427759	0.4910322160107848	0.9176253497374676	0.2002848979567924	1.850694170215194	0.05358076097272962	0.05180511909518045	0.0005571469012427842	0.807716192451483			1.261642509372387
0.953771602350063	6.1954401774779	5.08051868098058	1.550330374735067	0.6173290708760981	0.9614719257486836	0.6445310493546732	0.6595909728176942	0.3574006063328009	0.2464030015316811	0.2722845076203758	0.3247383301267451	0.3984960944625033	0.493197907356916	0.9189197386078798	0.2009474550843806	1.843866188363577	0.05358162229619989	0.0518103939566557	0.0005571515162152532	0.8077332224517465			1.261642304047478
0.9619613827074091	6.114200689258635	5.10881857504617	1.511343586033687	0.6239796543864364	0.9597731275291369	0.643734149032978	0.6645042675376212	0.3600588480708468	0.2477397627351875	0.2734836785079075	0.3245705661844366	0.3984110270282902	0.4926622219302513	0.9190713250906619	0.2003630237307387	1.851901866341596	0.05358868851766203	0.05181897724900079	0.0005571544748501581	0.8076571936519389			1.26164207556646
0.9701511630647551	5.983268667650192	4.994176850880015	1.436325552382012	0.6049726455833496	0.9169960962901686	0.6303308550447879	0.6528769367652782	0.356435533422267	0.2443691195435981	0.2703359208455531	0.3227240601294108	0.3973759979071473	0.4912190211867223	0.9175615793427109	0.1997547099904939	1.875746254594519	0.05359346213779739	0.05182453684607702	0.0005571539746890482	0.8076510146652734			1.261641835374975
0.9783409434221012	6.075570830944477	5.001658242414339	1.418636487023175	0.6145005392232997	0.9021846270886558	0.6380264257187279	0.6477629113906013	0.3582584237627002	0.2431836487398607	0.2727890198075029	0.323511744136639	0.3978749222510179	0.4918458748955417	0.9186860199564547	0.200115746450655	1.881003627763679	0.05359481303738683	0.05182150752582736	0.0005571536077565713	0.8076492374297504			1.261641641906202
0.9865307237794473	6.303003647514459	5.016605149974853	1.457504946600265	0.6206294110187095	0.9120179348869372	0.6446903198883815	0.6542812818404019	0.3659443773308355	0.246645521458044	0.2802492806397155	0.326015099642909	0.3987195661664799	0.4936457662103262	0.9201983764087879	0.2009428854810408	1.85263967299346	0.05359327467876014	0.05180956421463036	0.0005571579262621455	0.8076328434131937			1.261641436505509
0.9947205041367934	6.21542716546989	5.209498047896274	1.574929967516224	0.6523307528662425	0.9759467260767573	0.651266240482173	0.6676272842790292	0.3648590858534045	0.2520184244412424	0.2776486392086148	0.3268633873210586	0.3997397098713927	0.4942411763711441	0.921278711042238	0.2012197225979125	1.836979504562382	0.05359434707000215	0.05180544291667757	0.0005571636612829645	0.8076374921182731			1.261641201497236
1.00291028449414	6.039010534700775	4.977942551358036	1.465553974843109	0.6078445702556246	0.9195584279036848	0.6419188895540239	0.6563717786951104	0.3589963242089155	0.247311342765294	0.2715163817303511	0.3234060020555962	0.3985002571914656	0.4915438410660614	0.919011817400179	0.200045925900599	1.844244212581805	0.05359787489297451	0.05181010818081069	0.0005571650871072158	0.8077091183291807			1.261640969873251
1.011100064851486	5.908557744611899	4.874488399421688	1.427000560098372	0.5790112416533815	0.9120610861555339	0.636382838062887	0.6539093421372839	0.3545092641928314	0.2447909436529357	0.2696928179242655	0.3232319566448318	0.3984419168089732	0.4914022920337248	0.918180676098411	0.1997590566902076	1.856711796707174	0.05359993116864915	0.05181211699138013	0.0005571634174664653	0.8076802553998426			1.261640785462465
1.019289845208832	5.941154115271147	5.052362162143076	1.571689234898994	0.6139388011064574	0.9735712034299477	0.644360655136195	0.6548320202147829	0.3558789516686097	0.248471039935776	0.2706824930794794	0.3240753338814468	0.3991286541705815	0.4923145176911533	0.9186876697347202	0.2003674759837096	1.839750643866567	0.05359928148465626	0.05181305857799343	0.0005571643079633858	0.8076983513157553			1.261640605774602
1.027479625566178	6.077401361575754	5.042691787637486	1.594191324672136	0.6274839754318099	0.9788215663290887	0.6590679602599155	0.6633003341562411	0.3585880403110755	0.2533461197737817	0.2722126791015914	0.3247187223244116	0.3995336917937913	0.4930001279496233	0.9192537348367721	0.2006556099558968	1.823454878487541	0.05360337351401012	0.05181820217714509	0.0005571685767380501	0.8077054480066377			1.261640401356265
1.035669405923524	6.153000510610403	5.081692745195418	1.540767207282285	0.6450257400356874	0.9699730102531451	0.6641796285217826	0.6672759516560788	0.3629118845484497	0.251222238290324	0.2755253479107367	0.3266280085825784	0.399643431757717	0.494374856320961	0.9203037245566289	0.2008074032304615	1.829376612832737	0.0536065228564691	0.05182809300713975	0.0005571712794851222	0.8075898978447873			1.261640196616845
1.04385918628087	6.223395600417362	5.168501782993048	1.581785904479182	0.653675425813554	0.9763666934766227	0.6589144166838858	0.6651115548456431	0.3632147099449795	0.2533554887892484	0.2773094099670663	0.3264487832576255	0.3994269986263874	0.4943934066647742	0.9202481695625614	0.2009349272207545	1.836052433647206	0.05360551826318191	0.05183282977784033	0.0005571696851778739	0.8075594738754881			1.261640022501989
1.052048966638216	5.936313019344266	4.787026634156696	1.492703943025714	0.5676214985483777	0.9263998053919879	0.6261830224006744	0.653151524932752	0.3546207515763636	0.2474381687728717	0.270161728385981	0.3218463252433664	0.3973022896807334	0.4911565466439417	0.916444355451333	0.2001047349040402	1.838334549782173	0.05360722999525697	0.05183568287446456	0.0005571677585061594	0.8076286478649819			1.261639893853293
1.060238746995562	5.815728081353674	4.758818704464168	1.407097104322997	0.5675192378779533	0.8996531121238311	0.6277678388979814	0.649016163980756	0.3558007763027933	0.242047947087047	0.2674325962221441	0.3213824945793302	0.397027683487181	0.4909161239018524	0.9161248284735142	0.1999514414525138	1.826864756722427	0.05360993595767282	0.05183734231997068	0.0005571703887176535	0.8076547788834345			1.261639782330657
1.068428527352908	5.970308978439641	5.00319049270706	1.427634540723467	0.60169571250462	0.9076500987355888	0.6487465336105097	0.6550245014282988	0.3616753039053984	0.2444079797220707	0.2706039036013773	0.324204633148044	0.3992674515468845	0.4934548812834362	0.9203110533081513	0.200720085945922	1.820054126363756	0.05360590813192818	0.05183127271847921	0.0005571755026012241	0.8076001459495753			1.261639648981233
1.076618307710254	6.037799642747573	4.861742800470282	1.418985069815243	0.5785418397973383	0.8995545455166275	0.6327479156266784	0.6546297193328334	0.3573515985132069	0.2467740818595747	0.271449248680769	0.3242793914122878	0.3985569648922447	0.492575289108074	0.9191939615691967	0.2002771750837226	1.825534973228745	0.05360073252613219	0.0518223952320902	0.0005571765467992361	0.8076743574792686			1.261639497019955
1.0848080880676	5.935302308499771	4.857342893520866	1.36062300830698	0.5885568490518498	0.8914770492464084	0.6307120656528932	0.6496338391319797	0.3586568291577245	0.2427606608949225	0.2733350141179182	0.3234126962988545	0.3974779633391514	0.4912523511076099	0.9174624241378971	0.1998225817922559	1.852153869771054	0.05360169914908825	0.05181830406244036	0.0005571731228699938	0.8077424093571925			1.261639394286769
1.092997868424946	6.03309857372618	5.026181751236432	1.472792360338011	0.6342469506509855	0.9247145377697457	0.652239226868	0.6545611553126364	0.3645714682144327	0.2444427315440332	0.2749984428092018	0.3241559444397493	0.398372187653006	0.4923097859667067	0.9188634294801482	0.2007283362182997	1.844768418289778	0.05360231260646695	0.05181879464911996	0.0005571730660682096	0.8076100483449011			1.261639329935452
1.101187648782292	6.246667723326674	5.306578427715576	1.583907409027044	0.6600757377237211	0.9626868431738037	0.6598242499185095	0.6604094323773002	0.3620293620540241	0.2507669108229046	0.2732577086975753	0.3258956616707696	0.3999307334162648	0.4944140425976657	0.920815641230938	0.2014046926018634	1.833563597597836	0.05360404681892459	0.05182322497411555	0.0005571776060904045	0.8074959684985991			1.261639232532752
1.109377429139639	6.270441633174581	5.282758163882523	1.551183873541445	0.6342463440323654	0.9724531508628316	0.6443851815778181	0.6614152103796106	0.3610318621241289	0.2526647151273093	0.2731971687331791	0.3253708325106253	0.3997582978585542	0.4946350982071489	0.9209623188648637	0.2011253563586663	1.861965299765715	0.05360700135455639	0.05183164175170303	0.0005571800752199696	0.8074940012987248			1.261639104166422
1.117567209496985	6.13847646288139	5.016647195557461	1.434043938837509	0.606252114780191	0.9276997409711822	0.6382934519574004	0.6604066146115444	0.3607732206860991	0.2486612515860917	0.2751904354971849	0.324731978530494	0.3986154381860612	0.4933739165450428	0.9197358800575318	0.2005272730677986	1.876725532803887	0.05361172262857313	0.05183023562282603	0.0005571778734049869	0.8075783501742404			1.261638999079016
1.125756989854331	6.031883110461569	4.773276201455126	1.370402027390218	0.5715326361045002	0.8888230468656187	0.6298888146115794	0.6542304458185024	0.3573245496256573	0.2454532301468349	0.2729355623474414	0.3238719200417248	0.3976315062351618	0.4916353726804165	0.9175202898463134	0.2002288064437766	1.873861501310508	0.05361039822361642	0.05181999134388104	0.0005571756575401394	0.8076224470384525			1.261638940754662
1.133946770211677	6.084158831775111	4.849091135241107	1.486072862195783	0.5813087088364409	0.9391849331082048	0.6358084279994664	0.6592501628283565	0.3603227485689547	0.2503344482862858	0.2727123532788304	0.3237603121309904	0.3982816881093976	0.4924158606415008	0.9181573729427606	0.2006096245600352	1.847411576133688	0.05359977530310394	0.05181149743474529	0.0005571772761390473	0.8075186383938122			1.261638898115623
1.142136550569023	6.095335615614118	5.09382930801763	1.568809219968109	0.6128395781526609	0.9721083245509582	0.6444907170636618	0.6628055171397231	0.3604223746258631	0.2501950700342597	0.2746998872819305	0.3247840072255715	0.3988467869286391	0.4937039674564789	0.9192447305348896	0.2009588073886547	1.834362700554959	0.05359386180687237	0.0518057731144301	0.0005571797345936529	0.8074869659669776			1.261638852051781
1.150326330926369	6.09070134952242	5.071125376878773	1.460520250118371	0.6001245930565351	0.9288726386382911	0.6372424239423117	0.6573378855692931	0.3555879864528576	0.2466360560201913	0.2712391058277454	0.323391441910395	0.3979010881489621	0.4920776387863017	0.9183477186636509	0.2003085910397399	1.845264186754983	0.0535927246991696	0.05180431847975856	0.0005571786948488898	0.8075676946740764			1.261638810944317
1.158516111283715	5.990062396275007	4.912039525116337	1.403469747534754	0.5770419959741711	0.9014245908321168	0.6290490614359552	0.6531431157989729	0.3549795221001668	0.2463852420369173	0.2685281060573635	0.3215155329819177	0.3973212726630727	0.4905474899609431	0.9172380624796844	0.1999965743105643	1.864093645666612	0.05359193903653555	0.05180806540847617	0.0005571753789223521	0.8075581566415392			1.261638799294392
1.166705891641061	5.848616521757465	4.866197944912431	1.359181392585233	0.5801898752460101	0.8883479050116978	0.6307715255503362	0.6488006466223681	0.3544972891267634	0.244074171605506	0.2693667549978959	0.3214809098674811	0.3969855631770699	0.4899411615079131	0.9163211634665187	0.1999486918024999	1.851231886750005	0.05359227129371503	0.05181639026006107	0.0005571746745997777	0.8075560934710563			1.261638818185221
1.174895671998407	5.694003161243019	4.669705679609664	1.33878825991441	0.5588661354929387	0.8772121510329309	0.6312437210241197	0.6469693824347477	0.3543731636937739	0.2430607962508449	0.2686095701312323	0.3215086567382284	0.3965725814594332	0.4897786178776941	0.9157057736793098	0.1997775488788216	1.843563738714777	0.05359567982101157	0.05182375998270267	0.0005571774269598921	0.8075612671109658			1.261638835657181
1.183085452355753	5.741236645971108	4.58176245704663	1.341092960245158	0.5384340457624399	0.8810452150421235	0.6185314632841212	0.6461250068867375	0.3513917857114289	0.2433704564889713	0.2676322144491904	0.321253855325075	0.3964231468554888	0.4895394524785088	0.9151460815061857	0.1993937607923527	1.853533890278686	0.05359970233744231	0.05182288581876981	0.0005571784536746779	0.8074948510869897			1.261638851492972
1.191275232713099	5.953804094578166	4.752524082545689	1.4210390327929	0.5499955307340508	0.9072705991903138	0.6195020764460444	0.6481931660693533	0.3517329109652531	0.2455446676797169	0.2695037136504805	0.3222899184080045	0.3972142993869547	0.4901297186244921	0.9157977399631426	0.1995287801842127	1.867573554288472	0.05360057794181097	0.05182180480205884	0.0005571749507034784	0.8074611559732684			1.261638876131211
1.199465013070445	6.097885264682644	4.984213548021695	1.488424117096918	0.5843343113990961	0.9298154721885524	0.6299856599559402	0.650626926362444	0.3511778418282406	0.2450714762634504	0.2706797988879042	0.3239738460661101	0.3989092799352428	0.4917857371544968	0.9182670744227036	0.2003856046545008	1.870153390249573	0.05359714069730268	0.05182297520197914	0.0005571713013225743	0.8074763474445774			1.261638950314337
1.207654793427791	6.051067418684966	5.063271482585534	1.495343854450549	0.6132912427105142	0.9386718170507505	0.6397596504864849	0.6543067451272587	0.3532716185822848	0.2458772532687368	0.2713207191174248	0.3249104950858833	0.3989079038974668	0.4929132230594796	0.9191728131526694	0.2009185409448528	1.853035127350604	0.05359785068083343	0.05182310596345301	0.0005571724397121125	0.8074461985513837			1.261639030787459
1.215844573785138	6.126133652571083	5.121971032462493	1.517114634151419	0.611967422092747	0.9411224148159497	0.6340978821881885	0.6594013935576849	0.3584264628363842	0.2493956971850483	0.27223131517155	0.3241060651020645	0.398641284649598	0.4929208942914199	0.9196402565272631	0.2009870964298569	1.858047217880567	0.05360132200948756	0.05182872889932267	0.0005571753390130538	0.8073346279676701			1.26163906993559
1.224034354142484	6.29366122838366	5.265917630939764	1.519254535058492	0.6462397358507491	0.9450290634722213	0.6347759346979747	0.6573952140612797	0.3584094150701324	0.2491150985485432	0.2719305014793407	0.324068543532076	0.3989004340439326	0.4924850428328961	0.9199286809376493	0.2007835538203342	1.870827633080823	0.05360148003018031	0.05183079950759174	0.0005571735534628473	0.8073038724632514			1.261639109518381
1.23222413449983	6.251488418502311	5.343672349528966	1.525132907908705	0.6693236478991146	0.9444452903832959	0.6524323521629948	0.65774126313431	0.3635748006866752	0.2514752565891076	0.2757940761945301	0.3266976920631263	0.3999664493397519	0.493726468257731	0.9208243039335241	0.2011660061394419	1.885747206913207	0.05360566043149968	0.05182799799894961	0.0005571691701920906	0.807278870768834			1.261639195292209
1.240413914857176	6.26484328104658	5.150909597091595	1.512495540519456	0.6448459861401048	0.9317549330954475	0.6584691913505334	0.6594777408652491	0.3638810275089977	0.2540944508388943	0.2782919262949013	0.3278427886968765	0.4010491277767672	0.4952352956042808	0.9223925408845932	0.2018712824150163	1.872044459427966	0.05361155929311838	0.05182595751898347	0.0005571684358229854	0.8072372748142267			1.261639297830194
1.248603695214522	6.197649883166785	5.131888253495465	1.459670809219374	0.650119063212086	0.9132435505215011	0.6532027404131142	0.6576650661468554	0.3618861179357403	0.2516621242442882	0.2749481889128133	0.3247823373904502	0.3996292692686904	0.493463865927487	0.9214353734627263	0.2010631884027605	1.852080395099582	0.05361229251626146	0.0518234759983763	0.0005571709408538645	0.8071935029852568			1.261639372804486
1.256793475571868	6.205980674873605	5.026760728749366	1.475520606803812	0.6054280018552328	0.9027334764061319	0.6387166246966735	0.6546985060793352	0.3566286032675607	0.2477328451852605	0.2705120323001422	0.3232008966366895	0.3984126494235024	0.4924532865544898	0.9201074659390122	0.2004666435381317	1.861453114876197	0.05361080712610462	0.05181963356061883	0.0005571708555912105	0.807244168187766			1.261639440476289
1.264983255929214	6.245929959279639	4.956408039210859	1.482105929663972	0.5969359716585479	0.927096567057938	0.636945213018858	0.6573793156269226	0.3568386255901012	0.2487094919710024	0.2718841855140637	0.3241943476675131	0.3990969025359901	0.4931873893727629	0.9207390977923922	0.2006166164443267	1.891849131355748	0.05360593335316201	0.05181426293967883	0.0005571663301428058	0.807318267344132			1.261639542373873
1.27317303628656	6.117739612343121	5.009317272933913	1.491244936469625	0.6146434854358949	0.9310804077036435	0.6421245098371907	0.6545971124844872	0.3600593829255501	0.2478831717037467	0.2741753854976941	0.3249890991797868	0.3993907358605754	0.4925338654960691	0.9194010822646572	0.2006156273739725	1.905858388630782	0.0535980201048044	0.0518122957577988	0.0005571623622686359	0.8073325829654372			1.2616396735375
1.281362816643906	6.037209592087482	5.055952324459912	1.525226268890334	0.6028476233906152	0.9379855960632311	0.642814788666433	0.6550523720491717	0.3597017141229538	0.2491321755122478	0.2740925581402833	0.3245319529057947	0.3991129513359315	0.4925568125973458	0.9189378619766237	0.2008974447863623	1.882539409647167	0.05359150839501808	0.05181212132569201	0.0005571628478269172	0.8073241750393705			1.26163980351932
1.289552597001252	6.019596088144191	5.036064178982231	1.454322604158227	0.6012608997168272	0.926717878270321	0.6427357425093593	0.6566051291186756	0.3598250657533657	0.2479513495736837	0.2743963656666906	0.3247235852572806	0.3992626840477604	0.4936289853446461	0.920374682741122	0.2010684062603639	1.878377662360679	0.05358979576375422	0.05180569573245696	0.0005571644814889857	0.8073082927366455			1.261639920374669
1.297742377358598	6.041715189995855	4.952508191954744	1.402486993226443	0.5966775414159549	0.8906113473474785	0.626843985900566	0.6496408588446358	0.3524069247737084	0.244627131802954	0.2706098503367191	0.3231346146374143	0.3985744268744855	0.4915724616227689	0.9188232285898779	0.2000824146967093	1.884912868995523	0.05359222485267145	0.05180219065852659	0.0005571620479357572	0.8073586087928331			1.261640039729712
1.305932157715945	5.866683669444188	4.76044134224541	1.357964592267973	0.5630194457715798	0.8748380515768679	0.6239189798617992	0.6512294663484387	0.3527430214809146	0.2447786804336371	0.2691495875102042	0.3224879417681958	0.3979038386633481	0.4907659944417258	0.9176530563825659	0.1998342911900974	1.89147706541734	0.0535936417074559	0.05180274508484935	0.0005571569245319848	0.8074628671690837			1.261640194923842
1.314121938073291	5.910952524296178	4.788752401815407	1.402961921807653	0.574931339835834	0.8988922922965242	0.6321105561425698	0.654619065157249	0.3554193153774597	0.2465343268799506	0.27138097231473	0.3240090516829775	0.3983940368901945	0.4924091631199291	0.9184425557899387	0.2003450122023264	1.882685432264777	0.05359489125459677	0.0518027348751318	0.0005571551562443669	0.8074602326616583			1.261640375720733
1.322311718430637	6.136765840569277	4.992229667538861	1.48602687193285	0.6214224685061198	0.9548607194977706	0.6456447517476397	0.6598996686594089	0.3588574905498366	0.2481888229585003	0.2728450044752473	0.3251267008486148	0.3991202200240732	0.49458183750372	0.9205085076580831	0.2010103739908896	1.868584245990727	0.05359287872440163	0.05180590029286669	0.000557157854704434	0.8074026843244001			1.261640534562138
1.330501498787983	5.976279844329822	5.003147574685291	1.432179961254471	0.6214927524871998	0.9201342319281595	0.6513265294664659	0.6560770510254195	0.3591868989935823	0.2454858893655875	0.2703420187670485	0.3229892485023942	0.3979123437707991	0.4917874178552575	0.9192024499219319	0.2000870492708572	1.869678589412911	0.0535911353993899	0.05180310082616806	0.0005571586141875826	0.8074788269571711			1.261640644403064
1.338691279145329	6.053022790487352	4.997994926236707	1.455393550291471	0.6169916594909279	0.9197959982134718	0.6515899194989238	0.6546724137928775	0.3576227533782364	0.2469578894765751	0.2704754290093317	0.3231574669336564	0.3982715759870449	0.4914064074430869	0.9193415283588326	0.2001357308415044	1.886705677042172	0.0535888475557294	0.05180077406950717	0.000557154622466322	0.8075026640782891			1.26164074495349
1.346881059502675	6.123648499854594	5.120767783261178	1.477037850909105	0.6362539672708855	0.9316035593750734	0.6503637439052199	0.6553421927678106	0.3596342559035618	0.2473119906592154	0.27318990200345	0.3254018527004909	0.3992210221565893	0.492766930560208	0.9201290574707919	0.2008594425575148	1.912488809631956	0.05358671355806068	0.0518010978910043	0.0005571518600324284	0.8074822001720556			1.261640883746148
1.355070839860021	6.076674127088785	5.13849328947975	1.447513857385324	0.6413640574230396	0.930126733022885	0.6545427397493681	0.6548605545008771	0.3590728533140582	0.2459855996038417	0.2723712875633373	0.3252907161488031	0.3988550805785322	0.4934223560868952	0.919923364035001	0.2011866300903295	1.902924908839858	0.0535913128040759	0.0518030645720346	0.0005571528910707043	0.8074934510988874			1.261641021843496
1.363260620217367	6.11127109172394	5.146768080993444	1.503125071120686	0.6374392276266653	0.9534047309243936	0.6644235962003804	0.6577974590532334	0.3589649811023339	0.2476085550106016	0.2714960902471588	0.3245710444553033	0.399020339528531	0.4935851789387175	0.9201967480852909	0.2008779238915004	1.897250723134345	0.05359384576898334	0.05180974043825579	0.0005571534934336836	0.8075459417010986			1.26164113386519
1.371450400574713	6.07246328751451	5.06174009926569	1.435445183702959	0.5954374910670022	0.9007675703681942	0.6349518023343176	0.6499795646975631	0.3528979928882233	0.2435719201996294	0.2696242389267098	0.3234971721784145	0.3980483611649685	0.4917964402157382	0.9186995937022516	0.2001095070525662	1.900121362323204	0.05359337967403439	0.05181540500281484	0.0005571510617255741	0.8076344100119852			1.261641220882106
1.379640180932059	6.127336994398725	5.047856398604444	1.422367811487472	0.5945840995382813	0.8958244233699066	0.6272409231126203	0.6509462702345044	0.3535450480059885	0.2440464139674968	0.2701583705833239	0.3234716942429334	0.3978287688134527	0.4917136771775836	0.9184397653487146	0.2003607945071314	1.904423690984469	0.05359690436456389	0.05181902933783261	0.0005571475422797363	0.8076281632573805			1.26164133332318
1.387829961289405	6.198855383124299	5.147521772929577	1.512931037343503	0.614372076671303	0.9400119910820627	0.6411406500957887	0.6573211679674208	0.3608702057669311	0.2483586511546316	0.273101075103238	0.3245887552521997	0.3990976609716483	0.4926048681801249	0.9195801907864896	0.2009359534761498	1.87159344760507	0.05360035510669701	0.05181692143518602	0.000557147017914755	0.8075887743927004			1.261641450666251
1.396019741646751	6.111542357436668	4.972327421845531	1.432380967241729	0.5852564018686164	0.9253935019001903	0.6334853675218303	0.6534128515972113	0.3603726430822821	0.2467918405514316	0.2719009697268101	0.3232357148794353	0.3985592389052044	0.4922440357054919	0.9186002718260872	0.2004111555672925	1.855172155108088	0.05359763888044065	0.05181257615908788	0.0005571492474215766	0.8075741490648424			1.261641544801164
1.404209522004098	6.050953379436465	4.846980231928126	1.392572687367447	0.5776973113439562	0.9072004950473453	0.6325471164851354	0.6536567837002899	0.3593198813062189	0.2466821821938322	0.2725175941806003	0.3231230625995595	0.3986249038608469	0.4926964689963901	0.9189750844311912	0.200158923964406	1.861633283501804	0.05359188516772136	0.05180960559289489	0.0005571491012614151	0.8075411872335821			1.261641636921611
1.412399302361444	5.874543930164497	4.741740933975755	1.352950987326891	0.5619681604058784	0.8899408164096924	0.6268583309226194	0.6527743506382396	0.3507638899274636	0.2420566517024841	0.2682292966313611	0.3221876749925117	0.3982112519615326	0.4916772871720881	0.9185298087280757	0.1997390937057992	1.883273224295318	0.0535863408448388	0.05181099817944192	0.0005571449237034824	0.8075763541349843			1.26164175077066
1.42058908271879	5.784190408375513	4.642654597793946	1.341040972974249	0.5456848366603479	0.8744756567579038	0.6142441453664323	0.6464685972814198	0.3450301302559143	0.2390823828134007	0.2637847425538316	0.3198710128024305	0.396762663320641	0.4894198641809858	0.9161589875932421	0.1995698274239973	1.880003339744348	0.05358678048725517	0.05181671203961469	0.0005571422134222031	0.8076298354448226			1.261641871973415
1.428778863076136	6.151842984535776	5.001188051277236	1.47817537695425	0.605042639875688	0.9333315706556016	0.6376753934084657	0.654164740872209	0.3501231698811736	0.2437586621036213	0.2679706609117445	0.3225346023002433	0.3976025156588741	0.4916680655438401	0.9185620065387132	0.2005176350342708	1.866366372252224	0.05359183968429414	0.05182597718714398	0.0005571440868711381	0.8075298563032235			1.261641970758437
1.436968643433482	6.437221751333349	5.342074306260485	1.638285323176362	0.6660116716715799	1.010309786517761	0.6642292729233035	0.6639489701017232	0.3598093998850834	0.2488879171377313	0.2755242560163078	0.3256817148851386	0.3991299546228771	0.4943003687202993	0.9210709203821464	0.2009277982785342	1.869297880237952	0.05359860666194869	0.05182689731407814	0.0005571460067386963	0.8074778055925108			1.261642039250978
1.445158423790828	6.303083930799608	5.266548876319006	1.604055299312956	0.6442571383449863	0.9778524190547	0.6524379953047074	0.6623219720309841	0.3615082853791717	0.2524844566507557	0.2746736836864118	0.3251969378323494	0.3993563220833774	0.494023899392401	0.9204221706998766	0.2006375713429025	1.8768617845928	0.05360390182024632	0.05182431440902543	0.0005571435816196534	0.8075561023586915			1.261642114396774
1.453348204148174	6.441829252543354	5.426468923677516	1.605624471545797	0.6638840031733642	0.9849549899795296	0.6626154964728627	0.6686359665168439	0.3677156587813569	0.2566297496853672	0.2768479389556532	0.326830382794765	0.4004778899876104	0.495189507451218	0.9220813936178315	0.2013539144630468	1.89082621725408	0.05360394856654691	0.05181972932008356	0.0005571389284436774	0.8075358871594289			1.261642211829041
1.46153798450552	6.30073985381111	5.283556872460865	1.538378145710216	0.6433000611450985	0.9726957300882217	0.6652419135441674	0.6680341102234425	0.3730745333782932	0.2507414365940365	0.2795538013538876	0.3266253102539053	0.3996397553311369	0.4944925636376403	0.921187749311561	0.2016977146690482	1.868084345876047	0.05360129516868971	0.05180646697085052	0.0005571387523014571	0.8075303482305698			1.261642335151429
1.469727764862866	5.960318453243944	4.901093284510223	1.422366419968967	0.5809733433599691	0.9321426175767613	0.630982472544205	0.6535256743484575	0.3595302401138649	0.2444158025341431	0.2712337538241512	0.3228641808709861	0.3982602838313729	0.4918572364318253	0.9190600552007294	0.2005583642153708	1.860159025021604	0.05359549487227259	0.05179511613162838	0.0005571412757021029	0.8075177655818191			1.261642433402758
1.477917545220212	5.900813016113453	4.707569891859395	1.375765858935198	0.5523577631635844	0.8941278217051364	0.620831018095367	0.6467521629386042	0.353367090550335	0.2426507432165325	0.2677820128383298	0.3215758472940098	0.3977875915715098	0.4909754942996275	0.9179016597302215	0.1999788583343904	1.87017589575351	0.05358923293036952	0.05178551899482792	0.000557140283571695	0.8075112006792191			1.261642499828461
1.486107325577558	5.759491785122919	4.589190587135072	1.328335110883813	0.5394576235046934	0.8575142367225621	0.6106242519833993	0.6424658984366325	0.3475421591746012	0.2397968381180828	0.2651176503808254	0.3201563221189013	0.3963984581259865	0.4894136234908474	0.9164262316127941	0.199334907279183	1.885847965978755	0.05358441085708483	0.0517868341994018	0.0005571359564363681	0.8076006659538884			1.261642601774521
1.494297105934904	5.668715547712551	4.554112269373527	1.324198459030262	0.528366168377575	0.8563146839097289	0.6069252878988298	0.6410547861575925	0.3454079433116303	0.2387368033490857	0.2639356890646522	0.3196252676622053	0.3961285082200986	0.4891233044773335	0.9152353478360618	0.1993778919865372	1.869746367897581	0.05358269054120244	0.05178943702303988	0.0005571340806261567	0.8076037816015188			1.261642719559964
1.50248688629225	5.815910563933159	4.744861901508679	1.399911993979442	0.5588047350618038	0.8895080588298054	0.6192933923559649	0.647852203945799	0.3504267136132429	0.2423677817262312	0.2687061985805631	0.322139354181983	0.3973157979067756	0.4902612882702955	0.9163008417070402	0.200143964711491	1.853500930021927	0.05358475550697499	0.05179272682599324	0.0005571359681460134	0.8075671991980568			1.26164282366659
1.510676666649597	5.997737435076384	4.919732018336833	1.492786626498807	0.6020511035170671	0.93029364668595	0.6415576223155257	0.6516799030440751	0.3560842828410289	0.2479541735216308	0.270246900024572	0.3240732725340403	0.3982618489012879	0.4922372811760038	0.9179727142116892	0.2005945484965444	1.859915794358298	0.05358968518502592	0.05180116148022259	0.0005571373560259676	0.8075208735882919			1.261642900122357
1.518866447006943	5.942388201471754	4.93861137620844	1.439554680696425	0.6160271913059484	0.9351560348331787	0.6407538404395126	0.6514516983472406	0.353174061919963	0.2446014630793582	0.2671566927886124	0.3225116829652065	0.3974791821570064	0.4915026035000053	0.9173407554100168	0.1998257162269648	1.869878188960781	0.05359085540782786	0.05180058763616419	0.0005571351054481819	0.8075939341683325			1.261642976708551
1.527056227364289	5.883559505196398	4.838709253454637	1.348555708309802	0.5836691866247328	0.8932360812640721	0.6190848294121686	0.6453593650388371	0.3474436354456384	0.240419466545732	0.2648373647121256	0.3204472374124404	0.3963752093287192	0.4901897987563751	0.9164444466558515	0.1995559781060187	1.867136810676455	0.05358769443613764	0.05179548108096518	0.0005571316993091007	0.8076532187485962			1.261643075279516
1.535246007721635	5.987991512651941	5.003424218128959	1.442804098650874	0.5948359488667989	0.9055273649952277	0.6211187132964477	0.6471366031492215	0.3504735540264067	0.2452594797955661	0.2681489110893178	0.3218846645709396	0.3975923172863783	0.4912987048491729	0.9187921611421961	0.200352903737372	1.835979193293056	0.05358435415502031	0.05179673857172645	0.0005571313952497649	0.8075852674901773			1.261643177992733
1.543435788078981	5.974136568556361	4.853178802264146	1.420706712263017	0.5818855503608009	0.879969311263188	0.6160440166782533	0.6432841454494438	0.3500207390234923	0.2435590624455292	0.2672942998038442	0.3217164421168032	0.3967415009085786	0.4907492786524932	0.9169058661246042	0.2000767510658575	1.829639965858857	0.05358491766902904	0.05180081365625306	0.0005571333617384479	0.8076148082128852			1.261643262042595
1.551625568436327	6.018366859680096	4.838345669563511	1.414484731799329	0.5671595740444115	0.8743376019137146	0.6124673622920416	0.644208113106743	0.3482020531558616	0.2441965718066833	0.2667210057594581	0.3213443688379621	0.3968209915139891	0.4906685535949075	0.916401792956276	0.2000297279783547	1.847253980554729	0.05359033076166139	0.05180408199952727	0.0005571326592640298	0.8075653242527668			1.261643324189285
1.559815348793673	6.280490745546997	5.257990505921702	1.559777626096536	0.6318248830711473	0.9473967691628381	0.6477734347110001	0.6617827071460686	0.3572849591932469	0.2563440308911063	0.2730623534594189	0.3243508832306492	0.4000579291588122	0.4938448908112738	0.9204151271194365	0.2012620744537084	1.862185263919056	0.05359599612673744	0.05180850849106071	0.0005571291798675324	0.807503403974297			1.261643387665396
1.568005129151019	5.960478448097095	4.850792590936782	1.449944497435097	0.5901321451949395	0.9370738759693598	0.6355559375883038	0.659550779188623	0.354752185003592	0.2487203327028773	0.2705063221740761	0.3230983920114318	0.3980501955930311	0.4922090743173251	0.917697539016132	0.2007584491246883	1.86345888790381	0.05360099500607326	0.0518174291472329	0.0005571274998136286	0.8075995954796283			1.26164348617101
1.576194909508365	5.897110473292417	4.795635256712681	1.408251017266769	0.5691948089741596	0.9126482810185191	0.6194214793278198	0.6507965388484459	0.3549054033966305	0.2460421938564717	0.2716479166164223	0.3236096723553981	0.397567457679804	0.4917824253403285	0.917512150170358	0.2003533794258429	1.849188615745935	0.0536036783135415	0.05183041542948875	0.0005571304180388179	0.807587070015675			1.261643552784065
1.584384689865711	5.971358136330043	4.839339581305657	1.411383353698035	0.5614135073036075	0.9034836086779937	0.6192503314231628	0.649656391479808	0.3495347276481437	0.2423307811888512	0.2685551367390767	0.3226336588502713	0.3975232241764359	0.4913340024379558	0.9182212584311997	0.1998581649897319	1.85008597712685	0.05360873315129903	0.05183813476761853	0.0005571332224850108	0.8075057180734625			1.261643580372211
1.592574470223057	6.053724466120008	4.779941866869223	1.405704039784781	0.5688933800711133	0.8993463757786825	0.6261636473473228	0.6518284238132295	0.3491993108948204	0.2426019215002995	0.2664168009605696	0.3221317947074377	0.3976126505887235	0.4915019599529026	0.9186251187661341	0.1998137899997297	1.860132046813002	0.05360888800471739	0.051838893754351	0.000557130601448313	0.8075510748973009			1.261643609609473
1.600764250580403	6.047343471987015	4.795985445972169	1.425221516682103	0.5831221213869111	0.9018973049356488	0.633759406037807	0.6529754210676184	0.3569038785975565	0.2500326722432996	0.2688068452287842	0.3227741511895653	0.3981910787622793	0.492096687990228	0.9181559065053082	0.20024604235213	1.871894799973885	0.0536037062844012	0.05183861385391166	0.0005571270530921622	0.8076530127513671			1.261643674438017
1.608954030937749	5.982103494427561	4.742738415799435	1.402698957049843	0.5609066373693138	0.8928290112377567	0.6264905963827618	0.6502958724547954	0.3543779190908926	0.2495217797254242	0.2677794956195624	0.3223875937375139	0.3984347153293769	0.4917100795935501	0.9174302887121758	0.2004605562613735	1.855536559985326	0.0535990034751878	0.0518332337745287	0.0005571285806147747	0.8076558172865669			1.261643707968472
1.617143811295096	6.235030689833137	4.950754745346716	1.458707551073314	0.5820975126505887	0.9239646469556242	0.6400202050796929	0.6582310042744735	0.3568782189606869	0.2539163576581641	0.2709055717830607	0.3249873728235239	0.4005511572608251	0.4939195571519561	0.9202817446402545	0.2010312227196575	1.848486843883081	0.0535913921957608	0.05182291007166707	0.0005571317841203653	0.8076061631116458			1.261643706352072
1.625333591652442	6.283054760482591	5.11530689704325	1.541424857779124	0.6117431652210776	0.978746587405089	0.654193134802185	0.6717668812345036	0.3607169685515362	0.2551196322058624	0.272212906143156	0.3250526965634202	0.4004551794269676	0.4946656901147607	0.9216539516996456	0.201144486119491	1.85904671773782	0.05358776781584273	0.05181404050262724	0.0005571307527655006	0.8076344130138206			1.261643712404778
1.633523372009788	6.152707131428619	5.169155740354626	1.548129560149095	0.6288659887167349	0.9602802481909309	0.6504238357576624	0.6636357174275463	0.3595144079093897	0.2516556262295328	0.272131939263794	0.3249077368709037	0.3993176330472605	0.493578813845626	0.9196569138752357	0.2007408416906931	1.880781746020865	0.05358557383845872	0.05181066056518994	0.0005571265673610579	0.8077006848871362			1.261643752640428
1.641713152367134	6.177382251805398	5.20731841501455	1.537843115539754	0.6480227510611062	0.9669129915671804	0.6556792597849052	0.6637687120908703	0.361124255483921	0.2490973596663228	0.2729932757640727	0.3252297032036793	0.3995515362366744	0.4937327885541953	0.9200924817004611	0.2008569833062662	1.880756091791723	0.05358602351792979	0.05181251819485039	0.0005571250510675284	0.8076691696251307			1.261643805586073
1.64990293272448	6.155477693977295	5.265798833301697	1.518825750643351	0.678846270665326	1.00201078616172	0.665300629234469	0.669223309521228	0.3632505378959807	0.2478298686181372	0.2745943752624651	0.3261068439440807	0.4000095343976477	0.4950435660250687	0.9209508534896335	0.201325501540665	1.869095043578376	0.05359141378182539	0.05181665253428341	0.0005571277623530652	0.8075903688687966			1.261643843840988
1.658092713081826	6.150064991474723	5.122430069600203	1.477870000884513	0.6524875093133765	0.9492974537128434	0.6612277331526724	0.6606943232626438	0.3614567501166339	0.2475606702504757	0.2749827569971462	0.3255564219108856	0.3997168482121756	0.4945264581187749	0.9210815598144131	0.2012091026548287	1.884210724553396	0.05359127980710154	0.05182348391572548	0.0005571299232548626	0.807606546394682			1.261643860777711
1.666282493439172	6.23567581717724	4.936747198506285	1.44194538566397	0.5969967893582118	0.9196285754853267	0.6352306784416266	0.654522136711417	0.3562126936036659	0.2462808541176371	0.271841163666884	0.3244249723395608	0.398975553770223	0.4934860620660601	0.919916205455398	0.2006714107757516	1.895547927034387	0.05358974566217835	0.05182043417604071	0.0005571278157111707	0.807669582002595			1.261643873756197
1.674472273796518	6.070144518334509	4.886626921833202	1.432414127024635	0.5824304701967741	0.9046102250009388	0.6289848454284559	0.6490799919691693	0.3547803969165503	0.2459908723961663	0.2703541558511671	0.3233683497791873	0.3982440314044973	0.491881637780727	0.918553719948091	0.2002772682324934	1.8900411528246	0.0535868640085292	0.05181723504696559	0.0005571244720489962	0.8077007520339698			1.261643923638012
1.682662054153864	6.061027927342484	5.013815704891939	1.531981436082352	0.580159786083847	0.9238606046456905	0.6280103310740515	0.6531466221356138	0.3568394045269699	0.2508553981132	0.2714975856822281	0.3239071012511608	0.3988137706868264	0.4923399150667108	0.9193094431712636	0.2008360649187633	1.866943401097266	0.05358649307796887	0.05181758312135999	0.0005571250699919972	0.8076227033290632			1.261643992203649
1.69085183451121	6.239614212306263	4.904993488078691	1.522587515921732	0.5702931488661281	0.9182084918994229	0.6201706847911592	0.6512235296178748	0.354526435224035	0.2483300655226695	0.2713422685824701	0.3242840366039024	0.3983240803183	0.4929483758275551	0.9188493078615461	0.2008072165651766	1.864219727348591	0.05359310806365684	0.05181226817228911	0.0005571285172606344	0.8076570842088984			1.261644020824063
1.699041614868556	6.231135101209048	4.925168161782945	1.49579191676006	0.5875595855645122	0.9161498976472471	0.6338010379863169	0.6523716505981445	0.3595137513240516	0.2469570438129835	0.2734809183018727	0.3254853242202916	0.3984020853543426	0.4930834840546378	0.9188669219062221	0.20063933403267	1.887433625369998	0.05359804454813611	0.05180961555218758	0.0005571289277642235	0.8077725293817855			1.261643996383125
1.707231395225902	6.165857976675976	5.164718014177491	1.503705280792633	0.6379560782137634	0.9254923405301509	0.6510107282945574	0.6597516707299764	0.3646511307311088	0.2476660872874097	0.2753339519046549	0.326308160316757	0.3995967719104747	0.493763490825105	0.9205407953232732	0.2007033048328544	1.903467821968637	0.05360259684682898	0.05180942095107055	0.0005571249619247846	0.8077828591267365			1.261644009123404
1.715421175583248	6.201139524278668	5.190510991808576	1.476927978687395	0.6474057975798563	0.9497735573189973	0.6512994982907028	0.6639278946073933	0.3650615321984926	0.2490915268294374	0.2755961815985498	0.325652970078766	0.3994667913221065	0.4941687133875819	0.9209892722369947	0.2008201209572836	1.858802478340541	0.05360706318528103	0.05180704081490892	0.0005571231101601366	0.8077565306394591			1.261644068544987
1.723610955940595	6.348607325369655	5.30964741476822	1.554508185034806	0.6730704342317498	1.006057590530592	0.6583182571854266	0.6738428928325344	0.3761589969655625	0.2562141790936057	0.2795490309942423	0.3268086073731273	0.4002611543996336	0.4959026560847754	0.9219563608865283	0.2016957821798958	1.833244541369283	0.05360672486165165	0.05180306507288433	0.000557126082916369	0.8076907319081917			1.261644095751919
1.731800736297941	6.083528425160784	4.940496406618087	1.494781875251199	0.5958117891477215	0.9452203125429653	0.6365738098534156	0.6575657232655683	0.3658096682949765	0.2481880509276677	0.2743965909327679	0.3248045815898593	0.3985913831031289	0.494006297937167	0.9187382012830123	0.2007345561367699	1.854970026448634	0.05360283244723784	0.05180037874144258	0.000557127504657477	0.8077711516296699			1.261644108304517
1.739990516655287	6.030130934815476	4.862418240317948	1.488387323898888	0.5788469241408816	0.9476408859373012	0.6284412137855385	0.6551899245592473	0.3592736192938773	0.2470198823074709	0.2736459545624177	0.3238147647322601	0.3977841106901207	0.4924440934414787	0.9173838772166942	0.2002112249075493	1.884576092134963	0.05359714701675975	0.05179896623631017	0.0005571248384795156	0.8078304745002975			1.261644121638316
1.748180297012633	6.016262159101204	4.963340756230624	1.481374056836594	0.5928895972984068	0.9417007429755923	0.6303748892250465	0.6560681521724359	0.3581381744233998	0.2484232926017472	0.2736157660349996	0.3234432332765669	0.3977360188576547	0.4913615052527127	0.9175769440311884	0.2001729806989634	1.880572242365545	0.0535885307102072	0.05179599567011718	0.0005571228443942218	0.8077888350837527			1.261644149447713
1.756370077369979	5.904520584465222	4.898659561978951	1.37056818098192	0.586469586036337	0.8877558873230711	0.6245819000278006	0.6515453607523615	0.3543825358377606	0.2449298641067808	0.2707531402307806	0.3227979275884137	0.3976882046597487	0.4908979001635554	0.9177500561809194	0.200011741733914	1.838899207722673	0.05358495596823078	0.05179708435375246	0.0005571243672962127	0.807760666308017			1.261644178686644
1.764559857727325	5.913983514408138	4.886142578826095	1.351843561308049	0.5839887298650083	0.8939296981424146	0.6272740979540989	0.6548237620905965	0.3522363478194863	0.2415849437934258	0.2677498640714471	0.3219097488440608	0.3972206321437334	0.4910137629614483	0.9176287970098468	0.1997808390840254	1.835379629512374	0.05358723819995431	0.05179885693451546	0.0005571262054721718	0.807736756130952			1.261644208797675
1.772749638084671	6.054338197663342	4.916840960816417	1.437787720813764	0.5759473334536855	0.9201679519878031	0.6264062823024322	0.6504865877950565	0.349348803134238	0.2414275420717468	0.2671214090900657	0.3213928678171009	0.3968888263282365	0.4911876255734773	0.9161830654027193	0.1996988526964295	1.856929536933023	0.0535891111033005	0.05179586465821845	0.0005571245306727027	0.8077663732191145			1.26164424429985
1.780939418442017	6.017258051681712	4.929839817611034	1.450199778410849	0.605478893207014	0.9055039951729674	0.6361429719251716	0.6469565311877542	0.3537883926922307	0.2435367052949739	0.2717993231953533	0.3238420517943822	0.3975670656832705	0.4919977777133768	0.9169609948554273	0.1999251853816712	1.873903714398123	0.05358909355897586	0.0517946048750888	0.0005571206584719994	0.8077478924636444			1.26164429189418
1.789129198799363	5.955111303268938	4.871580556619926	1.416228956872588	0.5974613250454799	0.9029974216225634	0.6312024471678439	0.6518770666996297	0.3563704071947569	0.2449904601440457	0.2735649952198393	0.3244312899164013	0.3978957356176831	0.49215249452242	0.9177059315696251	0.2000787438253281	1.860771942197232	0.05358969341086598	0.05179578294193342	0.0005571194552661283	0.8077320310546729			1.261644355408955
1.797318979156709	5.960687644861798	4.768002174761784	1.39926354906778	0.5650794730884766	0.894407332050417	0.6178763681843412	0.6510129714831252	0.3482120859584802	0.2439061731483342	0.2673987447256264	0.3220028207023884	0.3972750842226021	0.4911911735599298	0.9169904974817438	0.2001358343200824	1.848268511423874	0.05359298448280647	0.05180001866581198	0.0005571224166306808	0.8076746349693813			1.261644401499548
1.805508759514055	5.990318745792796	4.835389911200129	1.386001311649184	0.5642293199744821	0.8784693255086514	0.6205225166154685	0.6467297106788615	0.3491336574978866	0.2448766276163405	0.2680263928139645	0.3224302653284016	0.3975689126392561	0.4912204714516634	0.9176403725988447	0.2001592223476625	1.85807048273175	0.05359398674689875	0.05180777146485711	0.0005571242562022241	0.8076433794839956			1.261644421658741
1.813698539871401	6.053549494867533	5.002683803173648	1.459330203994403	0.6025423944582498	0.9137834585415965	0.6354070071522711	0.6529336061265689	0.354419641981062	0.2495820419374583	0.2723981401085406	0.324621485716259	0.3988230475630212	0.4925832731991699	0.91976926623517	0.2004085725592619	1.868938924669526	0.05359465313727004	0.05181319571572271	0.0005571213027869904	0.8076568973454207			1.261644451769183
1.821888320228748	6.021514129648376	5.024962313120002	1.489782136841561	0.6388198310145862	0.9746094937764546	0.6510798951097266	0.6654911690520938	0.3588188714484479	0.2537737717723044	0.2748479546719971	0.3257838122904891	0.3991913668105757	0.4934574135221573	0.9206595313815897	0.2008509144425864	1.867066149695534	0.05359453201929219	0.05181587208787178	0.0005571188072064572	0.807723111372621			1.261644512928504
1.830078100586094	6.129108929625007	4.999432678089368	1.490394172299896	0.6142239965125266	0.9782783467378392	0.6456902173198731	0.6640071385687132	0.361214972026749	0.2510067438010581	0.2759763145599216	0.3265252130519847	0.399132864663388	0.4934503243564551	0.9198772485420561	0.2010343448009645	1.841572019936476	0.05359121806666739	0.05181716354039813	0.0005571208283070923	0.8077298512394697			1.261644572846366
1.83826788094344	6.04231954455784	4.923846604242291	1.450193800264594	0.5940639594509921	0.9392858251462938	0.6367728740130996	0.6569879747753234	0.3566225116391074	0.2476176276123453	0.2724775002230541	0.3242236359363973	0.3981169576319971	0.4919902787088571	0.9183394582957636	0.2002812206875893	1.841098750590999	0.05359617838116558	0.05181722150463561	0.0005571240492926407	0.8076645411383998			1.26164456458699
1.846457661300786	5.820554184576682	4.708196910766876	1.348769904024264	0.5610813828301024	0.8856857745778551	0.6213574698491201	0.6438826506191202	0.3505851717875058	0.2421105370648783	0.2691209678560531	0.3217592042486486	0.3966034727878129	0.4899783765351148	0.9158566416364042	0.1993423704438178	1.853080819532376	0.05359874781993231	0.05181164044788023	0.0005571231064248599	0.8077295506975924			1.261644552147497
1.854647441658132	6.03124261054009	4.821467458411846	1.444484380752912	0.5652574008243919	0.9104016110181526	0.622260251073588	0.6476759328965369	0.3529696395475996	0.2450355740146216	0.2709656543926919	0.3229691226957951	0.3970914557069727	0.4909978449136275	0.9168391144080694	0.1998959766392163	1.868953833923585	0.05359289924360098	0.05180705052377674	0.0005571195021919954	0.8075983276435904			1.261644563133147
1.862837222015478	6.307284753607415	5.146423465466171	1.546607428150372	0.6185398131745994	0.9588072913274829	0.6460988668380152	0.6672950263731615	0.3619566086448134	0.2522533871300818	0.2730616114234433	0.3246339936091014	0.3990300603309861	0.4931968660922835	0.9203712578624663	0.2008137167965204	1.851493682481675	0.05358810189226736	0.05180674074545933	0.0005571196047081922	0.8073447452084068			1.261644583714362
1.871027002372824	6.125238123276878	5.241882139891165	1.492811443407358	0.6283392222661244	0.9692106021630913	0.6495486666641956	0.6695102026644341	0.3631043787343115	0.2539240321872023	0.2735535717944207	0.3250144668451896	0.3999886487343396	0.4938140305666001	0.9211681194892765	0.2009674304860208	1.828423439472962	0.05358402947931846	0.0518044834534224	0.0005571227232311638	0.8074071799902951			1.261644582802169
1.87921678273017	6.12380950553747	5.102589581777645	1.507086074264225	0.5838665656897548	0.9331749887536617	0.634237634378976	0.6576484865319778	0.3592564649767899	0.2483036377892643	0.2719775144458896	0.3235320607511846	0.3990592676717263	0.4930088308888524	0.919355138332996	0.2003932785562723	1.836666353273957	0.05358127713099795	0.05180681379312058	0.0005571237946616031	0.8075749928289802			1.261644559274107
1.887406563087516	6.199426240243609	5.062430603760213	1.559994813868779	0.5763113090172276	0.9170603575134353	0.6315270912336088	0.6542174454135771	0.358321324883549	0.2451866748802319	0.2709234290989429	0.32277311247408	0.3980747621592295	0.4918736141753086	0.9183617750505172	0.2002003164105138	1.855404709945185	0.05357654043590091	0.05181238309906462	0.0005571213570555955	0.8075957171074118			1.26164455505798
1.895596343444862	6.002716011482997	4.994847976444012	1.491556739329769	0.5981178262181199	0.9041989809914186	0.6333822148020358	0.6538082004919459	0.3570866776239962	0.246707742362597	0.2711743910372866	0.3234103828715587	0.3979637432818691	0.4919375514448046	0.9179090260414775	0.2005284253355539	1.858204961961088	0.05357405310715649	0.05181590759073065	0.0005571191004407174	0.8076081336814271			1.261644578628491
1.903786123802208	5.981937403013688	4.98375239242568	1.477467800611011	0.6281160157176688	0.9350969990171638	0.6411330145695304	0.661098570150529	0.3578114583988633	0.2500848952463395	0.2725129251183459	0.3252210393970716	0.3991562761931712	0.4931680651544321	0.9185539857202988	0.2006991140339688	1.841484313110291	0.05357983179616278	0.05182129225485035	0.0005571202538498648	0.8075728617030077			1.2616446015404
1.911975904159555	6.020800279129156	4.894681397378587	1.429521849867464	0.606961475881437	0.9360306104397048	0.6345506223596733	0.6628005542974184	0.3579650307487981	0.2500717863812845	0.2755839564446746	0.3265666895199832	0.399747542358779	0.4934410029565762	0.9188744140425008	0.2004969824219046	1.850986335679665	0.05358806187267211	0.05181994767324812	0.000557122711320583	0.8075193128630307			1.261644608397955
1.920165684516901	6.13839164281467	5.02444924325747	1.463993879365079	0.6116890833185314	0.9427759939815989	0.6353767503794568	0.660514738275178	0.3581957533526747	0.2494340517996303	0.2753428290679151	0.325150947704525	0.3990902062955521	0.4931720948125449	0.9190947571425745	0.2005709959421375	1.873893223271669	0.05359422006444343	0.05181078416058923	0.0005571218874026343	0.8075399535875935			1.261644598093132
1.928355464874247	6.232912467394768	5.14892336203114	1.541487355109102	0.6223690398194788	0.9457065112548144	0.6356835853322647	0.6542806083084386	0.3581993068252782	0.2498006665581191	0.2719098842906966	0.3233342604643715	0.3981744868578196	0.4924503492325756	0.9188858067451474	0.2007976437153064	1.865896910630917	0.05359703932934915	0.05180408454232051	0.0005571185052008388	0.8075773576087699			1.261644614258344
1.936545245231593	5.980675467031818	4.843228193399192	1.403751110046089	0.5827207746024479	0.8940974389364923	0.6222237393692455	0.6468507400447464	0.3550583987687367	0.2441072232399445	0.2685171656105542	0.3219493699281278	0.3978215799863369	0.4914304138272145	0.9182736891299703	0.2004829804098214	1.816356914915407	0.0535991048786907	0.05179685833366358	0.0005571184981049654	0.8075780111388501			1.261644648627762
1.944735025588939	5.761435821268301	4.762157070180927	1.364652994061273	0.5978586713617318	0.8896452350502718	0.6317020281787897	0.6478151081656969	0.3559607913651076	0.2426052374573323	0.2699552430800117	0.3229584266796282	0.3979370186980304	0.4914163109927715	0.9172757869919336	0.2001449973205017	1.800313889257392	0.05360057137005795	0.05179159676409344	0.0005571222201756848	0.8075939988465409			1.26164466326617
1.952924805946285	5.6659676077981	4.692027567242159	1.371557034646216	0.580405137249294	0.8884404582240051	0.6243673179752469	0.6498153772588894	0.3518305823335497	0.24367374778929	0.2677078828645998	0.3222170959335074	0.3976185480433829	0.4904849836153208	0.9153739348890271	0.199262036592967	1.823551444021122	0.05359924851121913	0.05179288617467628	0.0005571230206537596	0.8075680886905389			1.261644654812952
1.961114586303631	5.753779410591552	4.694018052631019	1.364616930312033	0.5479392636449506	0.8870712268324945	0.6145451459928152	0.6474592303083346	0.3501766986436899	0.2410815553139599	0.2662417345217327	0.3206834399544262	0.3968220751355598	0.4896808513953402	0.9154637774145551	0.1991384163841452	1.850976200326801	0.05359593267769182	0.05179542924255822	0.0005571199008337579	0.8075337700336238			1.261644655887399
1.969304366660977	5.97194562665197	4.786320165291326	1.39704550465621	0.5631452740869948	0.8969144698933135	0.6265244438710258	0.6476311275399319	0.3538672759235862	0.2416241208790954	0.2699259453022741	0.3223719546602992	0.3972052870170401	0.4910093008740805	0.9173667965881418	0.1998377337886984	1.857240078890043	0.05359288693084624	0.0518004060765274	0.0005571180780280456	0.8075133264364652			1.261644680038182
1.977494147018323	5.881095599196476	4.733198040659589	1.39987833010802	0.5744102695621898	0.9095601553045692	0.6337628217388944	0.65828168594196	0.3536417600569516	0.2456762967370854	0.2696566636610113	0.3225658420597335	0.3976262774610857	0.4915189840059113	0.9173380151374296	0.200027784417059	1.843436282486366	0.0535931932292149	0.05180867346472454	0.000557120961570678	0.8075535405585907			1.261644675879584
1.985683927375669	5.904286826186569	4.837484630303669	1.444388561654534	0.6034560557404182	0.9386747190490652	0.6453998900284639	0.6715879344417798	0.3583693988985163	0.2488171679880805	0.2735862304688567	0.3241141819218974	0.398146426553877	0.4922697984824472	0.9183366451360834	0.2001948306595819	1.84691789038995	0.05359965397193889	0.05181485466037911	0.0005571240263190017	0.8075773509561321			1.261644643225079
1.993873707733015	5.854494114420128	4.750583151692175	1.402310363719187	0.5845187442796589	0.9199055185371597	0.6462673121730824	0.6601419953015293	0.3638115036057442	0.245756108575217	0.2719162421386047	0.3237448898206956	0.3985542503520296	0.4918192604519771	0.9188559591459016	0.1997814593629282	1.867019086842299	0.05360315509899057	0.05181782343505345	0.0005571222607712149	0.8075210647575632			1.261644624125504
2.002063488090361	5.893098980750541	4.764493621589589	1.403732629076323	0.5704291693823755	0.9099434341019625	0.6288015224701772	0.6551994206678239	0.357227488419541	0.2452287805346215	0.2696056977383215	0.3231219896777771	0.3984065057193015	0.4917098419661798	0.9182484717427821	0.1999287378153762	1.884017948663333	0.05359797377675508	0.0518128943556042	0.0005571183114758719	0.8075528911108606			1.261644649922446
2.010253268447707	6.016686573559396	5.096692511311023	1.497396756179715	0.6182436570882344	0.9525851597519835	0.6351801882829633	0.6639285478758844	0.3570780495733096	0.2519390494009305	0.2737376337074067	0.3249281452035175	0.3988106130360417	0.4928509861945683	0.9191138582512474	0.2007773032696262	1.850752757682823	0.05359703714985405	0.0518040704991408	0.0005571178697653693	0.8075604479752742			1.261644683301106
2.018443048805053	6.057385041273283	5.145772965762664	1.482426329188991	0.6482863049308694	0.9517774856163199	0.6480651716512112	0.6630572388810627	0.3620131941901517	0.2506371438351342	0.2756674558414546	0.3253168708744678	0.3990426302567261	0.4931938659443953	0.9198381004385274	0.2007171433390341	1.838792366854874	0.05359979994628877	0.05179924051176871	0.0005571209587361645	0.8075490864860069			1.261644684344479
2.026632829162399	6.201535645986462	5.110712908281326	1.481229269696539	0.6276421621910429	0.9442291624862097	0.6423830755431997	0.6591469078589575	0.3571925983926951	0.2453335501832951	0.2726239081659592	0.3246049545288822	0.3992339118617798	0.4934187596587603	0.9209461685736886	0.2005334701993312	1.846040056679101	0.05359578085588228	0.05179374883822267	0.0005571223536207519	0.8075608112183932			1.261644666744327
2.034822609519745	6.035557739220984	4.905446418456309	1.412123721838475	0.581868428968834	0.9150595541334139	0.626687323242989	0.6530717053203565	0.3547372002799937	0.2430434529153835	0.2689837085005234	0.3227029861629467	0.3983341089419602	0.4924709157930671	0.9187099534184547	0.2002811171563521	1.852906382129555	0.05359355287116709	0.05179140753753234	0.0005571197725642599	0.8075691702349711			1.261644667059569
2.043012389877092	5.907688450794363	4.913351630388714	1.388897889689973	0.5848107709842585	0.897708463525815	0.6255988095992785	0.6507136243349164	0.3572531276047375	0.2437580428477489	0.2687326409457588	0.3231095409664508	0.3981466718792046	0.4928366069788528	0.9180606224842164	0.2006224462773273	1.867230780032553	0.05359785143905197	0.05180274229163125	0.0005571176090074859	0.8076400463416917			1.261644696478575
2.051202170234438	5.825296032472685	4.909230131770534	1.389099085472662	0.5976877734041542	0.904362780258233	0.6284346465430494	0.6500704101070514	0.3577953477015884	0.2450662592472482	0.269660031097146	0.3240049978627184	0.3983829995084056	0.4925139724923956	0.9179265225387148	0.2007446491341758	1.84964981759433	0.0536008642629389	0.0518165452744322	0.0005571203220878704	0.8076616534884762			1.26164471816897
2.059391950591784	5.99699855787227	4.790674937910694	1.402748479373779	0.57684432621777	0.8811918113414094	0.6223255621194959	0.6486451215742709	0.3495574586014532	0.2444739973285656	0.2684446203961239	0.3220081736823346	0.3973226420715556	0.4905383652568848	0.9169175873817246	0.200065340351451	1.845642373972026	0.05360721809769454	0.05182342415996934	0.0005571234206019107	0.8076306577605086			1.261644723108394
2.06758173094913	6.110089208753643	4.846185155047599	1.468745913392593	0.579544727174653	0.9062744188787897	0.6306417953936755	0.6579653305825816	0.3533061091047707	0.2490036517018719	0.2713742063137863	0.3234994557832688	0.3979747610489787	0.4920446061705205	0.9177187220458722	0.2001993698815558	1.861696139686043	0.0536106594489526	0.0518223536034008	0.0005571214566200751	0.8076035068315978			1.261644692270258
2.075771511306476	5.872258591106506	4.780627025086901	1.406091348410018	0.5730369889813339	0.9119282673358395	0.6372435011104698	0.6570487169600778	0.3584977358612391	0.2485599335312889	0.2733389822794252	0.3250091558898718	0.3985350348340735	0.4928063158609991	0.9174699599123424	0.2003920693420157	1.870821613919071	0.05360918527635705	0.05181614252986817	0.0005571181305509048	0.8076410491084846			1.261644687304585
2.083961291663822	5.992854587765853	4.777120220237052	1.405939920187039	0.5687078940262947	0.907755174525575	0.6298134921925768	0.6516170600853566	0.3534592590694046	0.244123785735321	0.2687109946095719	0.3231248218318567	0.3977510274228128	0.4921861206423223	0.9174229933198697	0.2005899771207789	1.852853295835121	0.05360727321369167	0.05181357929297597	0.0005571185424448535	0.8075891845240356			1.261644709352558
2.092151072021168	6.088753140171681	4.967814107578935	1.453511476096954	0.5921694783493372	0.9252534936210443	0.635760444154655	0.655743959547431	0.3572604888793315	0.2454838879509453	0.2711925052300526	0.3243779903623005	0.3990489863472182	0.4930099098860948	0.9194216321436844	0.200615203876688	1.852941682717198	0.05359950032384009	0.05181363113138293	0.0005571223602947701	0.8075408752090042			1.261644690895984
2.100340852378514	5.981665476497929	4.939464138193451	1.428880303953264	0.5838739330053577	0.9208666278424952	0.6342826550562634	0.6545848791231604	0.3564461108616669	0.2443469201877493	0.2702788522847083	0.3238873318388986	0.3989595201138398	0.4926794415442459	0.9193543891373439	0.200298316682915	1.861444967308957	0.0535955920720091	0.05181137588128951	0.0005571232128452001	0.8075831815478325			1.261644660132585
2.10853063273586	6.171993070138412	5.029152672458639	1.461567329439847	0.6138260090861335	0.9454329747049689	0.6417975483208334	0.6603848168904176	0.3595909052989034	0.2466841468132571	0.2736459937103051	0.3251334605483007	0.3993104109677312	0.4936788476537251	0.9206064748691214	0.2009101744501289	1.870239019299264	0.05359745302128877	0.05181302665817186	0.0005571199232952227	0.8075549923143356			1.261644650610585
2.116720413093206	6.189447612276945	5.061108681611886	1.480333009107821	0.6328479131951186	0.9479887062185608	0.6497128360275375	0.6614395036978694	0.3642013212618246	0.2483062462430146	0.2766804474186505	0.3250595653818488	0.3989257244225883	0.4931498360669188	0.919735274001958	0.2008456657341263	1.882378110269682	0.05359944149439899	0.05181867947191958	0.0005571177214764586	0.8075377997603007			1.261644690134611
2.124910193450552	6.107076615097928	4.959126052045518	1.492521254494265	0.5992752141283536	0.9406285539334664	0.6432379510344126	0.6604988716001329	0.3626509063015406	0.2476890854769836	0.2736500647909295	0.3245709932011953	0.3989987485508956	0.492921824999793	0.9188561481185169	0.200685373744424	1.853733791681121	0.0536006049823822	0.05181903954755018	0.0005571193038347754	0.8075307866070275			1.261644717045481
2.133099973807898	5.985696127606095	4.856297318456954	1.487011690706148	0.5685837268908818	0.9294894213918318	0.63189597950559	0.6547970371455267	0.3578637787047682	0.246761962422	0.2714546574874721	0.3250517204703102	0.3991401998778325	0.4929735783005187	0.9187130699132261	0.2007019847637158	1.845465867169364	0.05360216742484909	0.05181178958684571	0.0005571212213510583	0.8075135631091185			1.261644716738577
2.141289754165244	6.031499773108036	4.962709604911226	1.495657267793948	0.5934551597480353	0.9326762823602529	0.6333144034640916	0.6512216844616338	0.3538740348045177	0.244480982919638	0.2699786117610654	0.3239441812129579	0.398174824587027	0.4925896063924561	0.9186404235451386	0.2006274277385852	1.850888696928975	0.05360278328745073	0.05180400103451684	0.0005571194834160213	0.8075393908869944			1.261644730404013
2.149479534522591	5.970860900039406	4.885463495182011	1.429298352742422	0.5837363319206371	0.8964892751483162	0.6247720495823922	0.6486301088291221	0.3495858027961233	0.2425493451020576	0.2661003811402159	0.3211377551613697	0.397170738215516	0.4900245659238625	0.9166819671927474	0.1999677814945024	1.872790363914803	0.05359790261806657	0.05179778816946556	0.0005571158432072758	0.807597006315118			1.261644777919133
2.157669314879937	5.636484080109656	4.558076432976691	1.307973293896703	0.5272966976861653	0.8526271441954089	0.6053275094875468	0.6416774238582648	0.346322048502138	0.2402630757305222	0.2646571652353881	0.3197452324289213	0.3959551897110217	0.4885090998920164	0.9144954689340075	0.1993796909489093	1.86886596713064	0.05359513398381383	0.05179243925862959	0.0005571156348580467	0.8075603784894042			1.261644836205737
2.165859095237283	5.736451368925264	4.666933459673982	1.332154962286125	0.5463509906550298	0.8632731224994452	0.6153975744644361	0.64793374254514	0.3510687719378422	0.2416015517633862	0.2677223299101131	0.3213695056781302	0.3968525084215548	0.4896661612480594	0.9157801342319647	0.1996658129027221	1.859665635422069	0.05359631396632362	0.0517935177325473	0.0005571191134825639	0.8075309494895084			1.26164487348681
2.174048875594629	5.856021483727853	4.850091627314976	1.394504220541889	0.585530304321479	0.9036383011637736	0.6429349945468251	0.6566664965719544	0.3595900714754744	0.2438642142041499	0.2714790222637248	0.3237031764948372	0.3979907177279618	0.4913107279117535	0.9176395679304318	0.1998190127511923	1.861831736901628	0.05359899632250787	0.0518012087338928	0.0005571194581483282	0.8075291039789252			1.261644908342878
2.182238655951975	5.888323748660376	4.842075391937031	1.414983419247419	0.5757456716129098	0.9196305591108634	0.6273469302594687	0.6540151549660688	0.3538591690656809	0.2441655179503602	0.2694972600016568	0.3226083431532755	0.3973499593632479	0.4911528752666569	0.917090789983845	0.199840660391519	1.868940377693859	0.05360219589778728	0.05181098388583733	0.000557115009582679	0.8075387804556821			1.261644953911798
2.190428436309321	6.053870803544304	5.015506374364773	1.410299363001072	0.6138260904125921	0.9231608355764355	0.6338716165045274	0.6555962434044148	0.3568998056738225	0.2448801819428993	0.2719884710727945	0.3236449008792009	0.397724848036374	0.4923129213355699	0.918003760856655	0.2006547153544216	1.866606975197252	0.05360375594315926	0.05182243431798636	0.0005571125926262621	0.8074915084694212			1.261645025418697
2.198618216666667	6.165770106799085	5.02629331536217	1.423906582561118	0.6163946202710442	0.9191385260492617	0.6523419824380419	0.6577511093235594	0.3617394434349034	0.2475827078532103	0.2740324778777734	0.3247476197126694	0.3988007341130674	0.4932984162316301	0.9203606034761915	0.2013446406390344	1.845812486183938	0.05360533860201627	0.05182961302254822	0.0005571155825701407	0.8073914853608427			1.261645078544479
2.206807997024013	6.081640156158169	4.958003367374823	1.448935923013317	0.5887410360395712	0.9181098179871618	0.6488100293980661	0.6577816696589418	0.3596312630144571	0.2479577525014281	0.2724397470043679	0.3243483174069416	0.3989352224956074	0.492658024690465	0.9200076200282539	0.2008376159284252	1.850390703969358	0.0536044996600539	0.05183223397325304	0.0005571177461269869	0.8073788217063622			1.261645111427713
2.214997777381359	5.937589537679344	4.93549593069495	1.399436135839081	0.5957083312449504	0.9191949099820014	0.6476299867380053	0.656736659624285	0.3596374817441169	0.2464610304742291	0.2743279958393892	0.3258640378473189	0.3991373574420365	0.4927225307638846	0.9193270337351794	0.2000781477358665	1.874258929312447	0.05359968776346678	0.05182913672947319	0.0005571147776938043	0.8074400056268967			1.261645141655204
2.223187557738705	5.918382094833469	4.887138352332709	1.378499635251459	0.6037870195991274	0.9008948749767712	0.6409477593266013	0.6512600834172662	0.3567763981385224	0.2445152082090435	0.2717852446425122	0.3240426860112757	0.398482225766704	0.4917089865329233	0.9189517542398499	0.2002035182127861	1.877190144980364	0.05359878195207676	0.0518234399946677	0.0005571113562149554	0.8074850336389481			1.26164519855781
2.231377338096051	5.73316629075759	4.692818575254543	1.346297329729617	0.5660522218903528	0.8840687956762106	0.6325628662146923	0.6488118118779471	0.3536841294400018	0.242149087076703	0.2680152081238201	0.3216297233300408	0.3973988575654503	0.4902204266826648	0.9169195711277348	0.1999913147179312	1.860077927668064	0.05359944608419133	0.05182422298387258	0.0005571116986924472	0.8074527519638537			1.261645284890659
2.239567118453397	5.758533781705733	4.628367918604506	1.34321467256353	0.5520808026232056	0.8867868444978529	0.6285157614191773	0.6530582337291021	0.352285069358748	0.2410998635298183	0.2663740283989909	0.3208711366749074	0.3968123761710534	0.4898855666872176	0.916625364427863	0.1998720545157244	1.854827259397999	0.05359831900787874	0.0518215925747248	0.0005571138241934302	0.8074125322954244			1.261645340788131
2.247756898810743	5.92538191092591	4.708094328652093	1.357340300555937	0.5440201449570714	0.8749263233501048	0.6171889745302337	0.6494723356127766	0.3494045141995123	0.2400876657260381	0.2667053665653489	0.3214221502662539	0.397014958806272	0.4901524406418539	0.9173148294314034	0.1998959153326482	1.8768707308259	0.05360240166970816	0.05181708411648148	0.0005571131084077319	0.807405538511039			1.261645383442784
2.25594667916809	6.040267056816558	4.853707088715115	1.418473197651429	0.5700231673040631	0.8872549133780682	0.621806527418916	0.6483160248192744	0.3517257412893279	0.2433631014457873	0.2683377374051414	0.3229218779307255	0.3978137874646695	0.4913211249489444	0.9186355795178215	0.2001073317600683	1.89335160837016	0.05360712764308551	0.05181781118339238	0.0005571098608833079	0.8073460888806285			1.261645439981023
2.264136459525436	6.239483587212268	5.127351148967319	1.544198984879185	0.612094621401877	0.9298860742509082	0.6304452262030253	0.6513509256079323	0.3549167587437713	0.2499321230345081	0.271726634052833	0.3238877095050318	0.3990188887832619	0.4925202722025108	0.9204378944614968	0.2010281323765149	1.871252882299582	0.05360616147210624	0.05181931357258385	0.0005571083116544057	0.8073426913427227			1.261645520373275
2.272326239882782	6.315563219916617	5.183834007523218	1.60976836122471	0.6245042328604786	0.9616705266691761	0.641540246163275	0.6554147298484533	0.357307449327016	0.2533030984274333	0.2735356007713854	0.3243558893895843	0.3997597954739119	0.4930915037531421	0.9204217697969955	0.2014498629953978	1.837557935134585	0.05360531801429011	0.05181465264276262	0.0005571098256756006	0.8073812096386203			1.261645603578069
2.280516020240128	6.30993036228132	5.280600407557839	1.62309698868553	0.6510915556644802	1.002195253346969	0.6564540423569527	0.6674198263514813	0.3583342427120931	0.2504773288914057	0.2718776945278458	0.3251899567513502	0.4006390931773949	0.4945547737642021	0.9217422023473328	0.2012756425033032	1.842563069987774	0.05360550358451248	0.05180665748808053	0.0005571109897948013	0.8073792770252107			1.26164565750352
2.288705800597474	6.013120206037921	4.926079825701694	1.43971697846175	0.5979603277582056	0.9473617090823191	0.6476253204382382	0.6633681397770338	0.3552734028826313	0.2474098050910336	0.2691892788218818	0.3238914279207482	0.3996101759134211	0.4931313136765527	0.9201226522919358	0.2005644268517582	1.869087979187382	0.05360080770909333	0.05180014251163614	0.0005571087834915147	0.8073717884638539			1.261645710781342
2.29689558095482	5.859281271199469	4.783742991343137	1.368346725160959	0.5903563825891208	0.912675196362876	0.6452288773661118	0.657585010538593	0.3585342538125796	0.2497003501908858	0.27025009137581	0.3233597207392669	0.3986177949045192	0.491776694037139	0.9185560861724753	0.2002863932969287	1.876585779729816	0.05359592703678732	0.05179574743907455	0.0005571049985110347	0.8074002621338815			1.261645799803896
2.305085361312166	5.948078237479365	4.790424958266215	1.41782398481379	0.5798100324596114	0.9412792307994017	0.6434203849724066	0.6653355583844565	0.3598545443792592	0.252385643129397	0.272164666378845	0.3249486886239913	0.3988750288690807	0.4926942096732298	0.9187499936373836	0.2006013864627318	1.856333018538747	0.0535960308967191	0.05179512125575945	0.000557104733229608	0.8073458106305664			1.261645898014773
2.313275141669512	6.062956876237863	4.915913140751627	1.569130970141808	0.5878638615643347	0.9846262577602284	0.6482330417570066	0.6688659734571535	0.35756983785338	0.2499356274598883	0.2707280410088725	0.3247786300110792	0.3993009786879004	0.4932262693848276	0.9198542104677114	0.2008499330622311	1.850413568228903	0.05359302489096675	0.05179975460007099	0.0005571078146217044	0.8072820159402215			1.26164596264765
2.321464922026858	6.004000408406837	4.946878893191672	1.456907906832892	0.5851414234234641	0.918612752621251	0.6295267799584134	0.6479459390944012	0.3524658058343197	0.2435440317168361	0.2692083828742695	0.3234658253238671	0.3982894456842123	0.4919718909686837	0.9185328619858284	0.2002214927661252	1.852658422707321	0.05359440847670982	0.05180361720683871	0.0005571068834829919	0.8073453424683232			1.261646016615007
2.329654702384204	5.883304305791129	4.703733114375134	1.35805683569047	0.5606362472212498	0.8875864736235193	0.6297790005004863	0.6441596974982623	0.3547399947842159	0.2427115587196172	0.2692777686993839	0.3234687248923731	0.3985335959005245	0.4916794061183624	0.9178539572783816	0.2001181747691505	1.876660196127728	0.05360408324290344	0.05180469209771914	0.0005571019750092317	0.8073343139272717			1.261646116192226
2.33784448274155	5.872997346580938	4.688607372373532	1.363032631778749	0.5689382305053977	0.8943537613790111	0.6407231199237043	0.6504509158811163	0.3578261249887635	0.2470956446611916	0.2701914960621104	0.3238905414269793	0.3991571464480326	0.4918122848859211	0.9186431773180134	0.2005534140633372	1.881099138636728	0.05360397861073923	0.05180513134684152	0.0005571006152557994	0.807267938006085			1.261646218238714
2.346034263098896	5.929173918109343	4.745089938944655	1.381662673719233	0.5699876419945261	0.8824312398517352	0.626979760204326	0.645025666468741	0.3536711070498568	0.2430724039593264	0.2679081554398576	0.3214009094812268	0.3970577459610277	0.4903180228835257	0.9176873393684998	0.2000784814558397	1.878084883895007	0.0536019167835604	0.0518027412513872	0.0005571035427053483	0.8072596486704773			1.261646290028857
2.354224043456242	6.089713549071598	5.038947709711765	1.437438513526835	0.6084410673713508	0.8905988849367894	0.6291508147642694	0.6491904415508504	0.3581416977997918	0.2444498291174591	0.2689443570208886	0.3214829667257653	0.3973812930380751	0.4908543465046969	0.9185269807305687	0.2001722419375385	1.890598546934211	0.05360073141132595	0.0517988947297427	0.0005571048989733376	0.8072428481658261			1.261646344036121
2.362413823813589	6.290036779400562	5.308397491220322	1.525454662153661	0.6404307906693164	0.9266420561642232	0.6520984608896727	0.6608898368390957	0.3620754276713811	0.251841384229542	0.2731574384848614	0.3245822660744212	0.3999715932810451	0.4932623733735631	0.9217073536235394	0.2008126046736141	1.889637892449839	0.05359753666993786	0.05179590220302083	0.0005571026266896088	0.8072463373333553			1.261646390241642
2.370603604170935	6.159384852062834	5.104254013178297	1.480173716994976	0.6009392357914703	0.9334858592307191	0.6430281231787578	0.6614093120395992	0.3578695311450384	0.2495171767516309	0.2740216892158864	0.3273096697366759	0.4004660572903893	0.4948086419640838	0.9207421680637875	0.201345772041229	1.88796200375243	0.05359745516705307	0.05179805402672519	0.0005571000720397984	0.8072551828410117			1.261646456714218
2.378793384528281	6.01927809501723	4.978051001421679	1.455269669006241	0.5856197104633138	0.9253433747842439	0.6359307104672696	0.6576889569088546	0.3581305532755926	0.2497899883157774	0.2742298395171772	0.3259720623607502	0.3994805712259022	0.4939217068656226	0.9198530538093808	0.2011993813456955	1.867704926357618	0.05359715093580697	0.05179887864461948	0.0005571002879982554	0.8072529604149331			1.261646534085104
2.386983164885627	5.963929246600724	4.987392965987829	1.48667977329922	0.610126389508086	0.9358972216841821	0.6454247360541789	0.6564582553093872	0.3588115580744831	0.2508456742687908	0.2741128546214197	0.3247755673201998	0.3987026069097579	0.4929244934382357	0.9189717462968563	0.2007019565044173	1.857039656449263	0.053595802516565	0.05179885668409059	0.0005571018850611995	0.8072938875926888			1.261646587489191
2.395172945242973	5.880759362588701	4.968575556043595	1.399585314536858	0.6284717660386123	0.9099464359682595	0.6472145441548244	0.6508994209070722	0.3557839723310209	0.2453937540445233	0.2721821713241808	0.323788777006519	0.3982396454088411	0.4919665237271319	0.9190238136238204	0.2001074561455905	1.869193437357268	0.05359607224158035	0.05180034886356451	0.0005571013530493604	0.8073263538631813			1.26164661397494
2.403362725600319	5.996726980755018	5.043645209468345	1.37724517150545	0.6442139080336692	0.8926328030844437	0.6498273594596927	0.6488481186209597	0.3569280547343634	0.2441494396364549	0.2723633584183355	0.3234555629750274	0.3981455239665003	0.492289394751746	0.9197798330294756	0.2001889212986104	1.889814166143447	0.05359620255366809	0.05180105217842788	0.0005570985662856858	0.8073004805827508			1.261646649032089
2.411552505957665	6.077244077956302	4.977267027146858	1.430858041557764	0.6073936655764953	0.9217297882099843	0.6406574369234237	0.6518761874519978	0.3591134072809989	0.2481214784984998	0.2732482229967651	0.3244632614514991	0.398350926283026	0.4931494756029964	0.9190060721287553	0.2008800232162789	1.886627570303894	0.05359452062113557	0.0518016901125543	0.0005570975090211347	0.8073682428061729			1.261646710639895
2.419742286315011	6.062390748405593	4.979506458816392	1.433489557485037	0.5883578833367099	0.9095766591795497	0.6223760879127221	0.6491561775444181	0.3575440177249547	0.2480517566395359	0.2719878804256932	0.3226459294909326	0.3976431412373744	0.4913545713702802	0.917247470363165	0.2006802815650358	1.872579343441235	0.05359447391757521	0.05179896240284802	0.0005570998572964404	0.8074816047824622			1.261646762388902
2.427932066672357	6.065479743785339	5.047856073906405	1.457292149208796	0.5911204219580016	0.8980578438244732	0.6197904040059039	0.6476714051964659	0.3561959188351841	0.2458672148388532	0.2709419237445885	0.3220561882862802	0.3970255399833365	0.4906683054331192	0.9165567462479328	0.1998854820678825	1.876593368460492	0.05359588996298578	0.05179249518092357	0.0005571015114107121	0.8074592477749772			1.261646784191283
2.436121847029703	5.972131977251545	4.91951482408343	1.431892133285318	0.5916723969985515	0.9063382838850264	0.6338786799719385	0.6470238951881965	0.3536549606502549	0.2458798645682662	0.2694666342919069	0.3224212428103566	0.3972933629172111	0.4907257636017834	0.9165249533590558	0.19965219084897	1.885787938303239	0.05359821392331274	0.05178822295248667	0.0005570986791810544	0.8075265643750427			1.261646822498393
2.444311627387049	6.127763296874292	4.942409865074163	1.461523266044025	0.5917387823875131	0.9385403995544503	0.6348551628405088	0.6512747287838614	0.3553343364029287	0.2469875743565143	0.2700444107104203	0.3229774162081397	0.398037546804888	0.4919472554816113	0.91855907381196	0.200509740514009	1.881552064053373	0.05359807076561232	0.05179291963559163	0.0005570955423083918	0.8075166536465445			1.261646875625537
2.452501407744395	6.168053666359294	5.037026091114854	1.502064265682344	0.5984779053991042	0.9604623068345083	0.6277270858242507	0.6537307342871795	0.3559646125580183	0.2481737109732295	0.2724105743624898	0.3240813600591502	0.3988438534987968	0.4925014107355543	0.9199518434637991	0.2009903603591009	1.870678076329557	0.05359931957104982	0.05180123861177086	0.0005570980445187841	0.8073929168444003			1.261646897130062
2.460691188101741	6.127544034215583	4.944031757359292	1.457457253728592	0.5857489966348791	0.9010652231141043	0.623913464014107	0.6497850351596057	0.35439470454237	0.2447261537352205	0.2720729569461103	0.3245569408142767	0.3990548846354728	0.4925117580398756	0.9199328571483626	0.2006414915777857	1.865379770417234	0.0536041412879598	0.05180795048170066	0.000557101894534726	0.8073642386195442			1.261646879896601
2.468880968459088	6.005048468806491	4.740041063725896	1.39501407385931	0.5537520259630232	0.8733848045462844	0.6194597479093213	0.6453767077600027	0.3505108938665222	0.2421577698315056	0.2675027511534912	0.3227619946105298	0.3975794313958407	0.4909972901587714	0.9171854204117208	0.1995929361895763	1.867035222269072	0.05360071320304623	0.05180873959673607	0.0005571011185332415	0.8074324386591968			1.261646866271193
2.477070748816434	5.970576870754472	4.765821458352199	1.455171380924796	0.5476982136104821	0.9169275330890713	0.6247262312376753	0.6515623401907819	0.3531628108635109	0.2461437900379496	0.268263163637254	0.3232583430353143	0.3979310954178216	0.4914598446895203	0.9175204757897133	0.1999179458984088	1.875789016109352	0.05359396252332251	0.05180435652541068	0.000557098190436911	0.8074606418079521			1.261646868475821
2.48526052917378	6.288907556163931	5.030647985978757	1.518960496122748	0.6014116871021032	0.9491763560477372	0.6370531607749574	0.6597420535459354	0.3573508484675901	0.2490111464150542	0.2734802077342394	0.3260439963123081	0.3999884396902943	0.4939642686711185	0.9212825815989469	0.2013350105005295	1.857144700656963	0.05358980227058521	0.05180141992098278	0.0005570979305057433	0.8074385673784			1.261646883579069
2.493450309531126	6.053619957228232	4.92211728663629	1.428641272411995	0.5823931713411011	0.9099818627116051	0.6309777454821589	0.655919151474551	0.3552152977007202	0.2455873847688793	0.2715809096523005	0.3244576182101033	0.3988848439846504	0.4924579606316218	0.919598664996562	0.200517079246306	1.839087840590101	0.05358800704539401	0.05180017188866448	0.0005571005212389806	0.8074473248011655			1.261646874567792
2.501640089888472	5.96845123187252	4.916648102083645	1.444653101906378	0.5828659193783652	0.9301932389066416	0.6364692322138437	0.6577572473567251	0.3566590236887479	0.2465851315130163	0.271171340018912	0.3239716739953769	0.3987779098133297	0.4924474135912454	0.9191551485161636	0.2003975256805295	1.845614758830893	0.0535902931787805	0.05180352373974235	0.0005571020381167342	0.8073743949610789			1.261646835916498
2.509829870245818	5.973493403826902	4.867262370365004	1.438357928108229	0.5940272335527227	0.9388829687545758	0.6364774321792012	0.6604384650337806	0.3555868623511397	0.2509862363377562	0.2718483946972659	0.323886132230472	0.3984601420175599	0.4921316691084413	0.9185949940072315	0.2002874562994699	1.878275236244384	0.05359079067185106	0.05180660923271086	0.0005571004446592878	0.8074405993158982			1.261646798005716
2.518019650603164	5.920045840119704	4.681867120038724	1.387525391183478	0.550694482239679	0.8883573065230869	0.6185134788255878	0.6486385785485342	0.3483608140912359	0.244935855953952	0.2666134427558083	0.3212483302233351	0.3967438621807819	0.4903099145360679	0.9159405735232301	0.2000346990248887	1.879016009683458	0.05359152134472418	0.05181147293142317	0.0005570987776099226	0.8075286223865006			1.261646783985428
2.52620943096051	6.009307849425872	4.767344593061963	1.42640115280128	0.5688295975271833	0.8991639748670744	0.6285300311828887	0.6508417046175033	0.3508725247018269	0.2467070735350679	0.2668384349258536	0.3220742837561777	0.3975654914618084	0.491574057347464	0.9183349625896658	0.2007816881278179	1.839720854326129	0.05359357657000498	0.05181719929368186	0.0005571006165908555	0.8074429068815479			1.26164677607231
2.534399211317856	6.102357791973936	4.99284678075377	1.512045711951223	0.6158335914687002	0.9399113753729889	0.6498208593962462	0.6603725748914658	0.3588979250482777	0.2543574187484604	0.2721583101286241	0.3254988552983032	0.4001635072689934	0.4939153803121968	0.9211212608194097	0.2014245696859624	1.834520535776837	0.0535969280161431	0.05181820676188184	0.0005571039130650239	0.8073972824011044			1.261646738123697
2.542588991675202	6.324546691230792	5.191859824993865	1.559653720053336	0.6280055438060316	0.9692284027373244	0.6530673761080875	0.6669034080568661	0.3621273337514528	0.2523845628419069	0.2744103967743716	0.3257220677869372	0.39989571603708	0.4943949388107811	0.9210694907319799	0.2014676076432378	1.856970749452702	0.05360001082508409	0.05181681800879697	0.0005571036202688564	0.8074249918513879			1.261646689226559
2.550778772032548	6.363713783504704	5.262972151726871	1.522937830365531	0.6446853246537678	0.9506188900968997	0.6543865868456732	0.6641512609574449	0.368708388780815	0.2487088279880139	0.2787022604277457	0.3260505109882096	0.3997754670161746	0.4942725162685603	0.9217002341388366	0.2012821749757464	1.881230009975721	0.05360044351914897	0.05181369292908258	0.0005571005088024113	0.8074951853017545			1.261646662046322
2.558968552389894	6.208047131718518	5.083519326040634	1.484966351298615	0.623048914083714	0.9129187990700253	0.6482629083233502	0.6558541654876106	0.3664869970979193	0.2472240508252775	0.2755936792289995	0.3248177153362541	0.3988684413040768	0.4929190237824691	0.9196750360138478	0.2007500574405448	1.856597984626147	0.0536009140923557	0.05180622053132652	0.0005571013879336022	0.8074604942414565			1.261646619248919
2.56715833274724	6.218747294017324	5.026625190798317	1.493575765265161	0.6191127824342372	0.9144339448082048	0.6449493197517799	0.6549588061290789	0.3624318466544911	0.2466304695616359	0.2723150163964163	0.3242784009284054	0.3985828321806997	0.4930660060532567	0.9197372476676757	0.2007887577804208	1.848315209287258	0.05360135213527786	0.05179747609877977	0.0005571060507200781	0.8073840928166569			1.261646563974468
2.575348113104587	6.237691042961013	5.133335521037582	1.496225201081316	0.6296466184089613	0.9201836943846627	0.6419555123254048	0.6545066460452298	0.3608733333166527	0.2493770896176588	0.2730298810299286	0.3250621761900521	0.3992217623172593	0.4940821543939776	0.9201909778941026	0.2011588673857531	1.864337445966205	0.05360448537688511	0.05179489881870786	0.0005571079912547712	0.8073998829095497			1.261646470216782
2.583537893461933	6.276775596337265	5.33805711179788	1.580506729863	0.654523950925224	0.9432056628192498	0.6517555130666989	0.6563423367460435	0.3601174718420198	0.2519768954573887	0.2733014668144345	0.3244197538420929	0.3992288210834393	0.492982477514498	0.919607315318724	0.2008725915754348	1.876416250426291	0.05360802103325916	0.05179897748627178	0.0005571058738344226	0.8074183759919143			1.261646396394277
2.591727673819279	6.100347184545692	5.166774472504954	1.493706702384618	0.6478205001777895	0.9244402529602309	0.6486147323582157	0.6561130044774568	0.3641148922934295	0.2476496164045967	0.27276026820746	0.3232956185760282	0.398492737866407	0.4922588528491938	0.9194488549851441	0.2005596381110129	1.866067502684149	0.05360863161055163	0.05180878251609439	0.0005571047840594339	0.8074945882246803			1.261646336629909
2.599917454176625	6.065937471479397	5.011039046556126	1.437757906263104	0.6371173688462602	0.9038664983873979	0.6464224647975869	0.6554335373396979	0.3649567739036713	0.2486084810238835	0.2734970554333376	0.3241384777226752	0.3986962110715231	0.4925972900819439	0.919451081089842	0.2005997491011475	1.848300220293595	0.05361090053517353	0.05181911234478655	0.0005571077815502731	0.807460876430696			1.261646269290308
2.608107234533971	6.112874406837616	5.043020896558432	1.419991052757878	0.6192863140212167	0.8895214125411838	0.6394180042240465	0.6511340019779934	0.3602033221691783	0.2472324617285419	0.2722181242527605	0.3236475598505233	0.3992343890540502	0.4919125700939673	0.9197674532872366	0.2004230195171744	1.847520710374193	0.05361113511806918	0.05182553206261593	0.0005571106158858344	0.807449239631758			1.261646176845487
2.616297014891317	6.003512950731647	4.930144196192261	1.384036018549771	0.5776991405562524	0.8546325270548855	0.6254573828685582	0.6454654333599745	0.3543904623308234	0.2416771091775324	0.2686015041250047	0.320904773037514	0.3971752374569115	0.4901070368143822	0.917506722250051	0.1997213837404673	1.873073833727864	0.05360647350195252	0.05182755695830859	0.0005571100830075571	0.8075893009258885			1.261646072940855
2.624486795248663	5.860309670741745	4.760132597477023	1.356045490889737	0.5623599439934311	0.8497752708452354	0.6220922528602523	0.6432257027883316	0.3504587484583827	0.2405372999880265	0.2663684502848812	0.320445166386248	0.3961683539363526	0.4893029261075179	0.9161208709292163	0.1993640275974051	1.881588150286234	0.0536021423219734	0.05182400667265152	0.0005571085196283777	0.8076195225761138			1.26164599307746
2.63267657560601	5.815376311238305	4.737253529119472	1.352660427626235	0.5683774223155517	0.8790629650190628	0.6265455832010791	0.6491285631494597	0.3517752354187917	0.242927367519786	0.2689201121691818	0.3222585861383875	0.3967431794016114	0.4897722736650251	0.9169780909561646	0.1998015135345575	1.854690422844579	0.05360039733210742	0.0518175075309055	0.0005571099435946963	0.8075591627896962			1.261645919243299
2.640866355963356	5.923979981863431	4.868020658174236	1.427852084588218	0.5665568027788384	0.9249301018610948	0.6267090876872888	0.6561696704925177	0.3534155153013821	0.2458616067183617	0.2707761452338593	0.3226708028284238	0.3975146001240246	0.491185523188242	0.9178680931756972	0.2005110295835635	1.837555986984749	0.05359524768839322	0.05181364109067562	0.0005571139488805387	0.8075793160475983			1.261645820857423
2.649056136320702	6.052733715855995	5.063382954646548	1.508412599265856	0.5897936224171179	0.9552255484288653	0.6374721859801459	0.6579036397496687	0.3565348781865055	0.2489412641219382	0.2721068565658579	0.3239440011243445	0.3984943089648824	0.4932364719380089	0.9192954027452267	0.2010478641340056	1.8433705031162	0.05359145633865815	0.05180974502299254	0.0005571157300612057	0.8075828611405085			1.261645715914405
2.657245916678048	6.026941855341039	4.992239354529143	1.46651919507001	0.5989598574847872	0.9348711804751201	0.641985607186046	0.6541557133638239	0.3536049022877528	0.247268968710967	0.2700864453598679	0.3232947921747557	0.3983922713801468	0.4919637919059151	0.9189550956217921	0.200518372684337	1.864515283322386	0.05359385628561533	0.05180395123805339	0.0005571133954463798	0.8075682872292432			1.261645625982741
2.665435697035394	5.780317151836143	4.661481020232279	1.374842976085173	0.5557190349209876	0.9068110251972146	0.6337472877568149	0.6498107960308606	0.3483668599985151	0.2427684459357805	0.2658452897159511	0.3210085966335315	0.3966095919901965	0.4898309425011086	0.9155218509186507	0.2000155442652906	1.893736131302447	0.0535978777796604	0.05180141967055791	0.0005571123519180668	0.8076234459659538			1.261645549700148
2.67362547739274	5.799150313927914	4.717246429910056	1.394279878611888	0.5685970884764426	0.9161310318977759	0.6338126083366762	0.6494180069547731	0.3529344896740078	0.2439980135573843	0.2685073778502634	0.3216948031882933	0.3970832180404624	0.4905829201040356	0.9169777555738795	0.2003482443893376	1.88892764551474	0.05360029049559865	0.05180463821736867	0.0005571162513206706	0.8075391990962554			1.261645459329097
2.681815257750086	5.975402172818102	4.927519120305237	1.478535693352672	0.5776212882335301	0.9356227457096925	0.6245159304032191	0.6519834363041681	0.3567601374932647	0.2496483645030847	0.2737569706508574	0.3236412091555074	0.3984927466046425	0.4933020559185031	0.9192434263133749	0.2007160192087443	1.889698822540562	0.05360069576243263	0.05180906725169535	0.0005571205301786275	0.807508745788359			1.261645325814262
2.690005038107432	5.820142954762574	4.815765613994935	1.390215929338402	0.5705903043114025	0.8954727902060075	0.622766109895735	0.6478873863540989	0.3500991822353841	0.2426642623897248	0.2687182302233572	0.3219887779417772	0.3975171735376659	0.4914174527183326	0.9178066968257541	0.2000405142870997	1.899220178481338	0.05360114013658149	0.051807338842415	0.000557119451105308	0.8075514978293959			1.26164521067192
2.698194818464778	5.761876090412949	4.796164771767623	1.363007586702372	0.5775885781181213	0.8798194632272988	0.6265423730438331	0.6458078610270422	0.349977326190829	0.2403915146384614	0.266778052809039	0.3216740891127589	0.3973228102561421	0.4911343906538818	0.9175308285698058	0.2000796867363714	1.891809458222678	0.05359944568776716	0.05180414967263258	0.0005571166476938149	0.8075348048564972			1.261645123879534
2.706384598822124	5.865278484658878	4.879464112118518	1.389165409835869	0.5843961380875099	0.8924831528366713	0.627144197904137	0.6481980784801097	0.3542875716265946	0.2453675919150861	0.2689717004616409	0.3224324701530144	0.3975930817169486	0.4917941758009937	0.9175935365386788	0.2006351519861574	1.859659930484249	0.05359810354527552	0.05180547687844267	0.0005571185702695887	0.8075619632015221			1.261645050674743
2.71457437917947	5.982061217470966	4.885382823242534	1.413672806099217	0.5796999990869579	0.9021586857415064	0.630261364180824	0.6506369646687311	0.3554349933316749	0.2457501649520626	0.2690747451099698	0.3226205380515714	0.3975088271739864	0.4916018501527376	0.9181609661637885	0.2005381848125263	1.843438249758447	0.05360040523675628	0.05180696701597308	0.0005571229877799722	0.8075099701593396			1.261644945672639
2.722764159536816	6.141325522533143	4.957485381021641	1.473686600865225	0.5933572043824082	0.9235442299882975	0.6332820123939613	0.6545095287054139	0.3590745193900244	0.2465592293302198	0.2720977546130856	0.3241429262682628	0.3983233384431754	0.4924426409557645	0.9194230306358818	0.2005465405866253	1.853189937818382	0.05360126763611144	0.05180892194619204	0.0005571235816102071	0.8074366309246473			1.261644831820987
2.730953939894162	6.17938599056816	4.931787368286209	1.467690705603689	0.582492715313366	0.9209953800689947	0.633671232484593	0.6534709841784335	0.3589452955728233	0.2451190982861513	0.2734377510152333	0.3241223445977107	0.3983331784235405	0.4921892583563847	0.9195054683366738	0.2003139048691188	1.870780240405247	0.05359915434325321	0.05181285197564021	0.000557120898830147	0.8074270259182894			1.261644744322626
2.739143720251509	6.25044874284785	5.015744943941287	1.521259876851667	0.5938504407042647	0.9477493635686695	0.6467605858833967	0.6578557027365307	0.3587938039559607	0.2453582338753474	0.2730506139679276	0.3252001577995898	0.3990848699976087	0.4935746625810528	0.9206106975731631	0.2009748920989012	1.868672042873784	0.05359685104684923	0.05181520069282999	0.0005571208025664513	0.8074136384995036			1.261644672791906
2.747333500608855	6.084856608842241	5.083761803372737	1.481324166039584	0.6242020266009422	0.9546959402009859	0.6383006215385163	0.6577759776735546	0.3586657145617774	0.2479136450597477	0.273515467205458	0.3248881877720994	0.3989127756646106	0.4934354269828796	0.9198635098135051	0.2009454409765774	1.846605605834275	0.05359627273655485	0.05181274113275171	0.000557124500886711	0.8073607518336076			1.261644592590637
2.755523280966201	5.931345065221034	4.799882574672792	1.378298077043732	0.5751306431030294	0.8878876921642405	0.6238541106016433	0.6469238967779222	0.352429854647283	0.2432972824033852	0.2680296840248524	0.3219013168179451	0.3972557653934891	0.4909433596536917	0.9177905668008658	0.2001075672761175	1.85299888215923	0.05359561511167817	0.05180819308776249	0.000557127773273038	0.8073661800837082			1.261644484023876
2.763713061323547	6.089124966023614	4.839348791849469	1.399376633649919	0.5722640816482084	0.8864987461895952	0.628043435811991	0.649580902348743	0.350805742829796	0.2423060885494831	0.2666188214102538	0.3214956218769914	0.3974043973977871	0.4914333846142221	0.9182123531890325	0.2001130081311807	1.868688413419115	0.05359368625773024	0.05180527461040133	0.0005571272870092598	0.8073973960560795			1.261644373092488
2.771902841680893	5.987178585437071	4.895693220764026	1.454487605415906	0.5858485008985835	0.9138352100280361	0.6391154979147368	0.655876188663111	0.3539902534217207	0.24555996765913	0.2682767464792969	0.3223001749545178	0.3976996139417213	0.492084563390443	0.9178890955164652	0.2003203836897929	1.866853296907422	0.05359021273070925	0.05179915904590856	0.0005571248853113251	0.8073600714040965			1.2616443039282
2.780092622038239	5.917710559978514	4.767228613781178	1.379520780830334	0.5855167906607427	0.9057168329728849	0.6556983535321756	0.6543560780249993	0.3533691951818497	0.2452243491733667	0.266960353813864	0.3217768120167342	0.3969104322262829	0.4912518274301681	0.9169067027686811	0.200189790269783	1.843365308722003	0.05359163142009727	0.05179514321628834	0.000557125408142735	0.8073857913742822			1.261644251888934
2.788282402395585	6.004200127756904	4.855169703157102	1.473517409829376	0.5948312558630984	0.930131638294048	0.6377514772671026	0.6531872772413625	0.352787264648657	0.2448641281622368	0.2677934820697501	0.3213823813219125	0.3963180304531086	0.4901618842356802	0.915561120216775	0.1999448794540087	1.837545633451248	0.05359611823353944	0.05179754735492238	0.0005571298601841587	0.8075378700988883			1.261644159176932
2.796472182752931	5.765366603150762	4.679796884860956	1.401449214752975	0.5719504888117017	0.9021794531570034	0.6237981389132033	0.64776558891894	0.3522265635713713	0.2432069517255947	0.2686243142762001	0.3215288462752142	0.3959591245226346	0.4892316835956816	0.9147564554966131	0.1994553172922175	1.850511862886451	0.05359772468966671	0.0517996373809271	0.0005571323143671999	0.8075131698374689			1.261644021661639
2.804661963110277	5.807602674077501	4.652408058205543	1.394330723802857	0.5557841024579881	0.8991268222162703	0.6232058233079849	0.6475776429241884	0.351418953747009	0.242389922010964	0.2685566113805638	0.3223085393037984	0.3969503476849286	0.4908753916588073	0.9165985603903916	0.1998762692301024	1.868362640235894	0.05359886989601531	0.05180381180795574	0.0005571301419912541	0.807381293553975			1.261643908197688
2.812851743467623	6.126933736675902	4.973777324043284	1.520114721585095	0.5916553308799857	0.9306784095100689	0.6294657270152144	0.6517213233738606	0.3550054024180085	0.2454406461051678	0.2708976354004211	0.3231811951624289	0.3983398424407932	0.4917411666255213	0.9190560912865028	0.2008643792519981	1.847870501685497	0.05359336005660024	0.0518057314857407	0.0005571290269112737	0.8074071434617492			1.261643849764734
2.821041523824969	5.97140438150988	4.994711256785251	1.447029776596215	0.6139244954548637	0.9014593965606595	0.6356724353421652	0.6505765398404159	0.3580113944270645	0.2460905334774847	0.2722605969143284	0.3227549540543347	0.3977522295630305	0.4907835435886194	0.9183180826200111	0.2004950205882434	1.827980907879638	0.05358887141260008	0.0518013703749442	0.0005571323453689119	0.807383091064152			1.261643776153825
2.829231304182315	5.771327456484079	4.795054472758295	1.370887310376217	0.5761840967375278	0.8690693955714359	0.6262038876884559	0.6444333254037806	0.3540772971810043	0.2443105174556161	0.2701398361855761	0.3222948642724161	0.3970834567138206	0.4901783981127383	0.9174707661788599	0.1998246369548623	1.841014724242321	0.05359191659046357	0.05179753152022402	0.0005571351348616312	0.8073517643347298			1.261643682652301
2.837421084539661	5.962745196908629	5.057622866457813	1.502748715020536	0.6014988147429325	0.9139683188413633	0.6301439992191017	0.6498981321013549	0.3572860959478973	0.2478187702147211	0.2706756073426557	0.3238341858848857	0.3983901991381877	0.491836803269637	0.9189459109774074	0.2003135453993752	1.862593059992028	0.05359438496618413	0.05179805402672519	0.0005571335555483853	0.8073968230615294			1.261643590489838
2.845610864897008	6.061255817083256	5.083356688454141	1.537463383879262	0.604645844430281	0.9315569610271832	0.6255701228590654	0.6600040948235558	0.3559051487581055	0.2523457745777121	0.2711516497048095	0.3246976554720594	0.3996125434298395	0.4922084657220543	0.9191277974458014	0.2006800742455874	1.882158160071975	0.05359557197568086	0.05179882501469388	0.0005571317034662257	0.8073703792099426			1.261643509654636
2.853800645254354	6.035165122875446	4.923937677901198	1.51447004058953	0.5839069770840454	0.9250830438741126	0.6210134298540267	0.6562637842607686	0.3539932030524981	0.2496194483493402	0.2709554801429461	0.3237760980959689	0.399091072501538	0.4914949911118435	0.9182431777399251	0.200496361742184	1.857873977979891	0.05359939380233118	0.0517991128324824	0.0005571335669182099	0.8073429303741311			1.261643446405429
2.8619904256117	5.903959884590852	5.030844625072304	1.509474125151827	0.6144842920793737	0.9259947202401241	0.62767490648257	0.6545896952753718	0.3573802953734032	0.2460878085986756	0.2731366430650235	0.3242906998116243	0.3985883227226567	0.492227121457002	0.9180100165288284	0.2003391154470822	1.847676714967122	0.05360275226630404	0.0518045427083288	0.0005571365872350999	0.8073424665715764			1.261643381607962
2.870180205969046	5.814837551082479	4.982847538409571	1.424078160827994	0.6096988751458937	0.90174590873254	0.6363843326184224	0.6537004454316911	0.3581753625213327	0.2447432764171032	0.2713198383964583	0.3228576307831174	0.397650581597338	0.4917564848421521	0.917378640472209	0.1997751732044897	1.856355741481493	0.05360542513133854	0.05181323709398725	0.0005571364996836193	0.8072915400619738			1.261643321912612
2.878369986326392	6.086784212811672	5.082120658353571	1.4287230056809	0.6305472618217992	0.8877668245973468	0.6399104715444398	0.6495788133458389	0.361340678912274	0.2451391640061516	0.2703646941078987	0.3225718433584871	0.3976735144976022	0.4915690511903335	0.9189945884968493	0.200330448644527	1.868934045258451	0.05360920213970986	0.05182280385205991	0.0005571339976284138	0.8073791338328232			1.261643279804325
2.886559766683738	6.269406822965521	5.132399502374787	1.481740228430789	0.6544813196790755	0.9012377140338225	0.6421826519309779	0.6522512684416628	0.3617130504613896	0.2461714221387263	0.271908135814451	0.3232029908554572	0.3985235070273528	0.4923896958370682	0.9203109894965474	0.201085372991829	1.866023909865881	0.05361127351884369	0.05182928945147596	0.0005571336936534089	0.8073620026386072			1.261643244300423
2.894749547041084	6.141920573857516	4.896763708151073	1.460699538099946	0.6100160959628647	0.9290979992341701	0.6421653349691316	0.6561305010333491	0.360589995374303	0.2458356027196802	0.2733583961196237	0.323241411674009	0.398589978455295	0.4928493537803788	0.9190700909287681	0.2007667039117612	1.850269247132901	0.05360916312299233	0.05182628363284897	0.0005571372944769655	0.807265930722142			1.261643188841774
2.90293932739843	6.02674429523623	4.872886058587865	1.393096161443575	0.5932795982740893	0.9001054738129959	0.6424322489842904	0.6534100530662755	0.3568420972780795	0.2440756900507397	0.2707237549775738	0.3237140933960505	0.3978014628192141	0.4922440452634204	0.9183325020188251	0.200350110911071	1.854282454688541	0.0536051975029645	0.05181911692952331	0.0005571404768997235	0.8073067499069118			1.261643107550478
2.911129107755776	5.918804801345018	4.813104887048866	1.325057120505524	0.5660126673573429	0.8614071640532557	0.6258731191494161	0.6500174559315228	0.3533821544665559	0.2424587990503152	0.2692017486982792	0.3225880122534578	0.3971091506263232	0.4908043425384836	0.9169826971353763	0.1999011965280116	1.878346128293222	0.053603022724217	0.05181431069419876	0.0005571386816781813	0.8073365535439997			1.261643045600038
2.919318888113122	6.016130714527195	4.839829759618656	1.378209745188865	0.5675472139886762	0.8775990686099	0.6236221764544068	0.6498946307966552	0.3557326943914432	0.2450854348147224	0.2715965218518681	0.3229262212452834	0.3976929157353076	0.4911958086767224	0.9172486490916889	0.2000792476611476	1.888410421565776	0.05359865042145544	0.05181123874356024	0.0005571350692097018	0.8073041780590386			1.261643028898447
2.927508668470468	6.128278568588483	4.935732967132935	1.489570355249587	0.5812914021481068	0.9173287848311594	0.6321691276717577	0.6559540749942162	0.3561100447548665	0.2466633531662357	0.2712076428040905	0.3238055728448914	0.3984124678082372	0.4929638257201828	0.9185675445973365	0.200844976306513	1.849920612616933	0.0535956803419279	0.05181351545333281	0.0005571368406102049	0.8072046570798999			1.261643000662777
2.935698448827814	6.063351233829804	4.915384923407384	1.450623759518055	0.5739121764258238	0.9088503250680662	0.6257634403843736	0.6504584284791709	0.3527466166961778	0.2449572375070577	0.2697425394588224	0.323188815235066	0.3982671817934071	0.4925989400375703	0.9186173643901102	0.2004451021192924	1.841071950595621	0.05359927516959973	0.05181814317266355	0.0005571409980837099	0.8072093236816006			1.261642949681277
2.94388822918516	6.09286943715368	4.995807037579568	1.443145578519009	0.5997429066718313	0.9140672202901204	0.634280871260648	0.6517217511024564	0.3545365259964603	0.2450508471204323	0.2701200693499405	0.3232996450923535	0.3984687231570587	0.4925252143864029	0.919346894188013	0.2002864334801417	1.859771161654391	0.05360336086668203	0.05181765029361557	0.0005571402487395793	0.8072211166245268			1.26164288210361
2.952078009542507	6.125513791279078	5.034688038855248	1.480563598716352	0.6117949242220532	0.9525552280411191	0.6402707074767274	0.6693347681173775	0.3566004599778385	0.2477606442346834	0.2700474527518852	0.3232915576625557	0.3982900593847007	0.4929677034479194	0.9195982482167439	0.2007895380944784	1.874457934052232	0.05360580117137262	0.0518202429075361	0.0005571361999361241	0.8072160548226408			1.261642871405825
2.960267789899853	6.022716319893702	4.967574974147363	1.47495351625446	0.5886156039056113	0.9555723086468497	0.6312423966032398	0.6674786542889289	0.353610999603003	0.2465788502157794	0.2698400363897571	0.322551167226393	0.3976821566131576	0.4916981905408017	0.9182649960012155	0.2007926105674715	1.862302802982215	0.05360978219463785	0.05182560765307043	0.0005571357046855786	0.8071612398175084			1.261642873341935
2.968457570257199	5.981580735378714	5.014530069097641	1.461203958641171	0.6128673650462557	0.9509238356871932	0.6444731943938622	0.663393623149328	0.3591762481234127	0.2479419343191849	0.2744997358226561	0.3251840423870087	0.3986050140525291	0.4925540820328402	0.9188200984450293	0.2010662856673689	1.855838371218796	0.05360855252000549	0.0518260052735034	0.0005571397811809886	0.8070455400787376			1.261642860877194
2.976647350614545	6.095314193310113	5.035911983543341	1.466251582797372	0.6157916966395234	0.9528388271303535	0.6484371371298163	0.6615589278637816	0.3628932440700463	0.2527045523538214	0.278195640195273	0.3268403634545289	0.3989081272018426	0.4940543339664578	0.9201625801677258	0.20105215168082	1.871245604794111	0.05360424988027728	0.05182265138048202	0.0005571418970291428	0.8070613858789393			1.261642823252385
2.984837130971891	6.085657121019827	4.85821866287375	1.443561659924926	0.571761227051944	0.9350175528208509	0.6384358591393297	0.6635543255892234	0.3587046933161804	0.250921893961583	0.273164602695222	0.3243267450931089	0.3987954743504645	0.4933394150809652	0.9205080056191211	0.2006521462944692	1.887832930428684	0.05360178083833253	0.05182153256854381	0.0005571397053341904	0.8070226392397026			1.261642788648847
2.993026911329237	6.05544738654342	4.888135817228386	1.488624620352083	0.5854963976706575	0.9262182506089534	0.634190195383706	0.6624435494055855	0.3591852769271459	0.249095769842299	0.2717251616811032	0.3243927095925509	0.3986770337260027	0.4927397772087272	0.9191820886775782	0.2008543521393922	1.881653766242067	0.05360236399437384	0.0518248284973277	0.0005571374084579111	0.8070178998124301			1.261642787860725
3.001216691686583	6.223130013486766	5.030052684976658	1.54863265953942	0.5957233633388859	0.9369973663766757	0.6324720389291448	0.6570888997037604	0.3591204760865566	0.2498003694745485	0.2734214014187945	0.3249761435723373	0.3984984696957846	0.4921575392368679	0.9187695339029681	0.2010144191678702	1.858838762706696	0.0536031213969498	0.05183138535288635	0.0005571389566167286	0.8070601320064866			1.261642784278347
3.009406472043929	6.379077706466433	5.154236953212462	1.532531712645431	0.6363626115384453	0.9490536765193273	0.6450400628822879	0.6543102534484714	0.3587081455822455	0.2478085582361196	0.2714808304306728	0.3236168780024745	0.3989712537044994	0.4923924818071677	0.920379872971087	0.2008637469250947	1.856385424846875	0.05359963086564518	0.05183340412274847	0.000557142298416396	0.8070547575065238			1.261642744523752
3.017596252401275	6.055845814956868	4.92891212929246	1.372650924273972	0.6114325824162783	0.8877884656854632	0.6434668436869198	0.6467397641057321	0.3533967035182267	0.2417249738160435	0.2667136314436926	0.321128902356025	0.3971396372730514	0.4901138061731768	0.9178193025381873	0.1997320008942783	1.861421303716903	0.05359991221244469	0.05183309026054403	0.0005571426784741188	0.8071272940493344			1.261642685589734
3.025786032758621	5.890527190866905	4.892118019848789	1.338891409514337	0.5952812489364276	0.8904057255964807	0.6383422325236535	0.6496838981876304	0.3544695548224485	0.2439397416430881	0.2693902791568713	0.3228600411510123	0.3973264786749797	0.4906272466060063	0.9172836324880979	0.1997930518570868	1.875689844758794	0.05359918072046295	0.05183044018323575	0.0005571404186770268	0.807146379071487			1.261642627146295
3.033975813115967	6.214430789246792	5.177388706164042	1.513312510096874	0.6295649144295566	0.969078933627638	0.651043064864323	0.6610879854841497	0.3631341130642328	0.2507248521619706	0.2765560972036765	0.3264643808798086	0.3999231916899758	0.4946920386488289	0.9215143505249792	0.2015167297322881	1.874705998117842	0.05359866389821853	0.05182184897354149	0.0005571409122069567	0.8070043234312048			1.261642589433489
3.042165593473313	6.36324387475796	5.069920763564974	1.565842227459631	0.6093052735320309	0.9601428987789156	0.6382484174490414	0.6603825503081775	0.359170189544031	0.2473137793459057	0.2712578731942483	0.3238047669887865	0.3989373349440594	0.4931860463786631	0.9203846782224698	0.2014425225583589	1.852810182108434	0.05360014479994292	0.05181472006544307	0.0005571453123589398	0.8069461407828893			1.261642532797103
3.050355373830659	6.269829785793952	5.060284309219261	1.545472920706677	0.6058319608538351	0.9556215679111564	0.6327311004992122	0.6583371524240622	0.3573665724254703	0.247442762833516	0.2703762643605115	0.3230557373301162	0.3983275005326137	0.4919677565187244	0.9190111738537723	0.2006423448167672	1.851892407377538	0.05360312531149057	0.05180966534865102	0.0005571472070805719	0.8070121818974978			1.261642461844479
3.058545154188006	6.316178987350296	5.107158693702261	1.552407464969785	0.599207672086881	0.9562979315295935	0.637547981169521	0.6583609965399174	0.3616033110206052	0.2504518824215602	0.2743363104404372	0.3250958932095765	0.3991487606425908	0.4935993513560011	0.9204489067364106	0.2009230760063785	1.870839156745952	0.05360690552953924	0.05180705869155079	0.0005571446374968993	0.8070212210155405			1.261642371346301
3.066734934545352	6.166259833092624	4.865250007882323	1.430347292884844	0.5628453577154151	0.8975832633082165	0.6309489953522738	0.6519811368181447	0.3584029938297743	0.2467729907675905	0.2727024242649033	0.3245867289315587	0.398655598971058	0.4925580317489642	0.9198071878444173	0.2010420432154144	1.882572959437474	0.05360972743935172	0.05180395098762853	0.0005571428342363894	0.8070914671809253			1.26164232241132
3.074924714902698	6.179546244523279	4.881256379474998	1.412534890073642	0.5738261473076429	0.8936269187672545	0.6322460094607267	0.6515501483970613	0.3548009900651682	0.2459582251953316	0.2710405939201818	0.3239307435022211	0.3986499336293813	0.4923263069116161	0.9195302210711259	0.2009997983839015	1.857057884835501	0.05360995382900512	0.05180556421970849	0.0005571450260412217	0.8070844868148455			1.261642274942365
3.083114495260044	6.37502595102457	5.138084779772457	1.532176899713416	0.6402925917537643	0.9676518858598793	0.6527897000241822	0.6617498630202937	0.3580048570731749	0.2480197751381883	0.2739813843774622	0.3246104970262418	0.4000674463399673	0.494296871741121	0.9216019142594192	0.2012010543037074	1.860167685120675	0.05361012217044535	0.05180885835697374	0.000557148149460953	0.8071054690215786			1.261642201489472
3.09130427561739	6.305900884882814	5.327439446981479	1.503335068113059	0.6865332271558621	0.9517827971071273	0.6696521600779893	0.6568019085068915	0.3656668223221852	0.2461935546049595	0.275629696425405	0.3243802141766613	0.399177922161327	0.4933292159263346	0.9211683473771552	0.2007501637999643	1.884339662475004	0.05361050623286003	0.05181320159112838	0.0005571471238922413	0.8071668931031394			1.261642135053429
3.099494055974736	6.355331020839392	5.322711348755512	1.546328455429843	0.6795259363533713	0.951985183232234	0.6620618975843386	0.6524952545171002	0.3598794839194559	0.2467255206690191	0.273954761670119	0.3251303137499833	0.3993068876005256	0.4935683313132063	0.9215756001190383	0.2011742189088248	1.889791811501169	0.0536069485795152	0.05181694110334654	0.0005571438616984526	0.807127852622825			1.261642117682491
3.107683836332082	6.351593377370307	5.155170746541777	1.586600781594895	0.6324477729245361	0.9741578093507148	0.6577734263182626	0.6573611391798412	0.3556656499883393	0.2490133245625027	0.2725507332757015	0.3245553023109161	0.3993662110620199	0.4938713164168289	0.9209411505085612	0.2014274969635663	1.872087189910467	0.05360719485370013	0.05181698069009243	0.0005571439446855776	0.8071119020125923			1.261642118426608
3.115873616689428	6.139831271658712	5.054893729749625	1.544458593745935	0.6181046716384426	0.9891061386752289	0.6629492860254894	0.6687749064793607	0.358703917229471	0.251128974926641	0.2730297787945088	0.3245410419863829	0.3990694003896861	0.4936182377889269	0.9199086306301504	0.201045253281973	1.84609889783902	0.05361247768994151	0.05181969664898738	0.0005571477104584439	0.8071130150818678			1.261642079719381
3.124063397046774	5.737015112186938	4.77027328759006	1.38225669652483	0.5704646052396479	0.9182019603728605	0.6377638132963982	0.6574076522702628	0.3574165845673987	0.2467874873138538	0.2713594923908629	0.3233451432480067	0.397646028111984	0.4906758758621761	0.9164588258376395	0.1997928315026474	1.845562321903442	0.05361722569968441	0.05182286385824092	0.0005571499763442252	0.8072041533473189			1.261642018602963
3.13225317740412	5.763958782735197	4.744622806444368	1.386788388352569	0.561338251410363	0.9092390393685447	0.624990426765373	0.6528556878823777	0.3518287155624122	0.2445989597408405	0.2668200908862696	0.3217272609726614	0.3974509881790032	0.4900709599283308	0.916234685358606	0.1996283076578626	1.858136609773607	0.05361193660097034	0.05182310033847221	0.0005571482575777308	0.8072173125626551			1.261641976151524
3.140442957761466	6.024930075579501	4.852651168659182	1.427502562851817	0.5614729417902414	0.9108261921318573	0.6241591218812248	0.6518883944773974	0.3532915975185813	0.2450502213181707	0.2684642183445537	0.3221368948316227	0.3979152759466319	0.4918356039731259	0.9182328886439218	0.2007484541730821	1.867451581641141	0.05360394146970662	0.05182260362596208	0.0005571465338844498	0.8072065434360589			1.261641949669468
3.148632738118812	6.005365634953581	4.831632029583007	1.402923735867339	0.5731750125694068	0.8950524153751056	0.6286169446856721	0.6486412369181941	0.3546060036614185	0.2453917684104315	0.2707479796849426	0.3235000290845974	0.3981388746572768	0.4925149969693711	0.9185478343584607	0.2009020047827446	1.849278766370858	0.05360264818458099	0.05182192814703326	0.0005571491012313924	0.8072065500011308			1.261641908331238
3.156822518476158	6.139894437678501	5.092346979610414	1.492271180451092	0.627058698004422	0.9194584043239561	0.6389916444546003	0.6486515600279031	0.357210294998088	0.2468554807121728	0.2717892434897877	0.3240401305062184	0.3985173871982884	0.4922710810689103	0.9199210927130739	0.2007265602438719	1.84880916454185	0.05360130316563506	0.05182002684673991	0.0005571538594556	0.8071391530019677			1.261641812820544
3.165012298833505	6.411086437909317	5.457620995952402	1.538332453331559	0.6758573986857948	0.9452933965023091	0.6456731423110073	0.6519185308698696	0.3611397914765831	0.2471153583687633	0.2735668683231117	0.3240090481847238	0.3983403001361416	0.4922196742095694	0.92091902177587	0.2007635592111101	1.868022282163526	0.05359558453111025	0.05181609094188607	0.0005571547671247646	0.8071888696615895			1.261641693787338
3.173202079190851	6.271447276197732	5.071271336128668	1.524226917489056	0.6196949531188356	0.9535275792350684	0.6393311488975455	0.6566980040773001	0.3595261137076449	0.24684702728402	0.2734704203637526	0.3244810989100551	0.397776267762934	0.4923430136799741	0.9177486898633122	0.2008136866976252	1.885421811199339	0.05359039455279334	0.05181247656616099	0.0005571521431720954	0.8072932937272093			1.261641585181716
3.181391859548197	6.122713030177226	4.811449825909293	1.476231960808161	0.5679191127218427	0.9343863474260096	0.6288397457902024	0.6539244301914122	0.3569730876508257	0.2449529801967199	0.2705036922133956	0.3226462561716485	0.397338586468899	0.4914434001110642	0.9170910111377217	0.2005617438161219	1.891439164193423	0.05358847538793275	0.05181368655282718	0.0005571529101243296	0.807297970294429			1.261641504007269
3.189581639905543	5.976571171656223	4.716321352646518	1.450476308298781	0.5628809863274276	0.9470970791015799	0.6303349114551298	0.6560949164744494	0.3551138361600263	0.2472306618475242	0.2690420305005396	0.3223530872756529	0.3984679447549844	0.4915702545802849	0.9192614736307292	0.2005701369259014	1.878028515404957	0.05358631970186623	0.05181445958273937	0.0005571579649666529	0.8072612023295804			1.261641389528756
3.197771420262889	5.981410233477257	4.768228343797535	1.488499107405961	0.5856627301255878	0.9642513972641773	0.6403500344514389	0.6585748708026125	0.3532884788958065	0.2464524962439275	0.2697425228837014	0.3235574208451982	0.3986122956676217	0.4924633075693691	0.9186832845057865	0.2005401433539402	1.881341196613168	0.05358801761975795	0.05181390694793526	0.0005571597257810266	0.8073476391792359			1.261641258641872
3.205961200620235	5.999395693370429	4.903716166623964	1.444393700284663	0.6118043376831191	0.9345074414475045	0.6458294174394362	0.6523509473185253	0.3537847113936523	0.2425872936369784	0.269340985109625	0.3234791001637706	0.3976327103131523	0.4916696657278218	0.9175941330070544	0.2001630336511011	1.898372187115826	0.05359004070733448	0.05181916980817431	0.0005571575936961726	0.8074184577032844			1.261641127771993
3.214150980977581	6.078792459905647	4.925987464785261	1.485719537717229	0.5903243983316409	0.939744545991266	0.6408102360976685	0.6542613431906199	0.355722322206553	0.2437255249921351	0.2686155345443813	0.3229259957952675	0.397779510997446	0.491749428330373	0.9181468205015463	0.2003599726468652	1.876709357181871	0.0535921227480546	0.05182798983117556	0.0005571567951675731	0.8073686315817489			1.261641028856063
3.222340761334927	6.299283585707353	5.101925128143868	1.57783496218151	0.599953352328266	0.9612676098316251	0.640951039320243	0.6595874209925169	0.3553200819027716	0.2459547016217348	0.2700561071895184	0.3240148383916277	0.3983781745613275	0.4931705821425911	0.9192654195158603	0.2012598874591993	1.849481594262855	0.05359760054511879	0.05182971261547512	0.0005571599441764592	0.807404972523306			1.261640929187182
3.230530541692273	6.228991324135154	5.107562852339645	1.443037600114422	0.6312627201869244	0.9179818214837242	0.6467635348212244	0.6534564273176547	0.3565745941593023	0.2447357077567142	0.2728296375452688	0.3250090575341791	0.3985223615749984	0.4926634777142131	0.9197780018020586	0.2007800766023692	1.856014789392746	0.05360180412204249	0.05182858205272557	0.0005571636188687522	0.8074252750137071			1.261640806750732
3.238720322049619	6.040959091614971	4.940797018934601	1.42864489663901	0.5985575255668577	0.9185861636819905	0.6384453279802783	0.6559006164663559	0.3579938375817187	0.2452656884713595	0.2715167373524853	0.3238404351151063	0.3982648317441913	0.4921157469783253	0.9188394996237415	0.2002404502407654	1.883906318007756	0.05360266808762709	0.05182804166958252	0.0005571636452018238	0.8074196513991976			1.261640683563537
3.246910102406965	5.767584868485279	4.692390125695994	1.399307682326409	0.5595460092775281	0.9104274323624737	0.6231709110477004	0.6585295530115046	0.3512798518388261	0.2423287391692797	0.2659888993704837	0.3212594330671293	0.3969307006078155	0.4906106406638091	0.9162446955430981	0.1997950310583851	1.896892247202372	0.05359802225844805	0.05182663503985578	0.0005571618968863603	0.8074326306188297			1.261640582831726
3.255099882764311	5.832450940710246	4.775092723585241	1.418909521399244	0.5761033816615512	0.9313373590171201	0.6348252392427087	0.6634109424415309	0.3540953349986758	0.2473498396079364	0.2673458189115516	0.3219354851275191	0.3974355156741675	0.4913265722587895	0.9175150015818873	0.2003162137167031	1.863470831497244	0.0535942226542466	0.05182385753368605	0.0005571632310270836	0.807391209471552			1.261640489651962
3.263289663121657	6.02938115176966	4.928204927262575	1.476714033143037	0.6139347278540674	0.9432331037587398	0.6505314514467039	0.6609867307379823	0.3652939909942619	0.2501184383719007	0.2747517566696712	0.3241492718123811	0.3981110390764436	0.4916834662244329	0.9180295978879497	0.2003966355064807	1.840813952310087	0.05359515892880004	0.0518205570201654	0.0005571674167769562	0.8074011322611654			1.261640375345261
3.271479443479004	5.910767286875897	4.749954203941229	1.378032617964115	0.5798941531526151	0.894229957867323	0.6335700908142589	0.6512382644668174	0.3603604995532871	0.2448891600880218	0.2724655104765214	0.3238189235077732	0.3974908194395607	0.4907511207828081	0.9163851457818578	0.1997341378665378	1.862988473883933	0.05360137690999439	0.05182273667980433	0.0005571691484463592	0.8074125377366994			1.261640247310165
3.27966922383635	5.960457072909101	4.826667772084734	1.433491274543194	0.5600865549557817	0.9078851507143867	0.6309020276946272	0.6539368056617163	0.3563610189025668	0.2477878850344915	0.273157829389051	0.3254625168239374	0.3987836130821841	0.4926738103041459	0.9182651364651663	0.2002214588535547	1.885253630474155	0.0536048255265199	0.05182335265340187	0.0005571667843834816	0.807358962034075			1.261640140299344
3.287859004193696	5.964608883475695	4.967122055690674	1.443815754034334	0.5758940480077986	0.9172602940620771	0.6295800848548611	0.6511455633561197	0.3506895382173377	0.2486505683291539	0.2719426058366252	0.325128758134528	0.3990138897015575	0.493572200379074	0.9193952694838197	0.2007391962587048	1.860775110304368	0.05360325955873409	0.05182390478735625	0.0005571655591092918	0.8073260728705759			1.261640051878238
3.296048784551042	6.094543852149983	5.113632110561234	1.480914487855337	0.6212646448813062	0.9444134072632036	0.6393881133177849	0.6531547529408471	0.3555019965826243	0.248073010475095	0.2731706922756067	0.3250804450874128	0.3993348388464391	0.493595119416478	0.919968810425673	0.2009426796343262	1.840352605470695	0.05360295927677938	0.05182744944803252	0.0005571696941457921	0.8072344792345897			1.261639949787711
3.304238564908388	6.272547376256074	5.273829787679931	1.506991083734044	0.6452014581740613	0.9386325080030739	0.6506618197351712	0.657876792441096	0.3637071157353433	0.2487818367979741	0.2747358476485423	0.3252960428840149	0.399561693607074	0.4932762484768291	0.9203595369325215	0.2006672578624525	1.850352203805132	0.05359810664275911	0.05182839536895772	0.0005571743945319816	0.8072165562658771			1.261639823466815
3.312428345265734	6.02662216278511	4.955683334075059	1.437332473970764	0.6040321961935132	0.8981451576567618	0.6387837161444847	0.6507667472495841	0.358552646310946	0.2441811058324104	0.2718941411665858	0.3235316458132655	0.3978319098839765	0.4913487309045332	0.917245660994061	0.1997863315735223	1.882919871085987	0.05359570330618199	0.05182640851891718	0.0005571729516040645	0.8072734189799631			1.261639699409666
3.32061812562308	6.008608176808012	4.82338318382103	1.454286391655093	0.5883088149819035	0.9033764747797477	0.6256997716152439	0.6512905449680467	0.3570624515442042	0.2464424637134304	0.2717635134845244	0.3234975246638705	0.3977597155869557	0.491151397365884	0.9175064842490503	0.200131990786225	1.892537356396075	0.05359602787799389	0.05182479707835586	0.0005571702757383025	0.8072166706201361			1.26163961360896
3.328807905980426	6.044592865106383	4.923212581194304	1.449375113839295	0.5980436494989358	0.9098478896858414	0.6317177265495458	0.6533286867132718	0.3578763261776607	0.2467746854547136	0.2710101362792404	0.3231123082933779	0.3979000089070365	0.4917707509787713	0.9185842159072805	0.2006180819193803	1.852199390525259	0.05359770809169752	0.05182555785660697	0.0005571719353703861	0.8072295187431499			1.261639544294348
3.336997686337772	5.886559403037119	4.77045730208278	1.365138005044004	0.5600142993093661	0.8625983934064848	0.6208172299305412	0.6437809079377309	0.3499787619489996	0.2412516355754055	0.2672283376166608	0.3212576476065238	0.396238354956283	0.4894423793185859	0.9164990679335331	0.1996106308547274	1.849617644475785	0.0536024025455952	0.05182969040452136	0.0005571759345659998	0.8072779098601558			1.261639443223594
3.345187466695118	5.885852838515246	4.749751666787716	1.344761278842422	0.557149115550328	0.8636273085632127	0.6137532198628572	0.6461607109033461	0.3486161633007568	0.2413996657109158	0.2681269974797497	0.3219002237247721	0.3966677576275822	0.4898833916923376	0.9170405594763651	0.1996094591986645	1.868883098783847	0.05360468726096353	0.05183350371567537	0.0005571770277220298	0.8072357626383617			1.261639323822283
3.353377247052464	6.038453501753508	4.926822195981892	1.400684685666163	0.5910378257667009	0.9095587414203385	0.6249601481201263	0.657635602759099	0.3544995100376667	0.2474139821019443	0.271521415671631	0.3234190112904969	0.3982557957329902	0.4924740694601691	0.9191873085229852	0.2004917328342345	1.884050634746062	0.05360768294463059	0.051827489786053	0.0005571754644982027	0.8072094719501406			1.261639212300749
3.36156702740981	6.135065853116454	4.95742518546758	1.47969064483158	0.6100074514208708	0.9156631449608741	0.6346296500929897	0.6585385355231164	0.3612274076157178	0.2493107960434822	0.2731867911154939	0.3241006076485307	0.3992268646022447	0.4926819653301533	0.9197495456048302	0.2009122390115168	1.876841127221816	0.05360904344805044	0.05181849891398226	0.0005571754542170379	0.8071636628592258			1.261639131835589
3.369756807767156	6.096938306459597	4.919745595375646	1.43353509390869	0.6119231916852564	0.9060417635337029	0.6390797571117554	0.6523978625743642	0.3628370723531559	0.2463480523787296	0.2730492736066979	0.3240587255305328	0.3995179402681046	0.4925672643749223	0.9197736868911723	0.200808303142061	1.849435500177445	0.05360721599135852	0.05181627941717257	0.0005571784442849285	0.8071930845576691			1.261639054047322
3.377946588124503	5.88232306482971	4.740203500859385	1.350975237174122	0.5689296590247589	0.8925643130907326	0.6325775913739977	0.649767073102865	0.3521987577299019	0.2465647940655785	0.2683329071375452	0.3219313046822687	0.3975621981860164	0.4907052559059477	0.9166158737523036	0.1996981269104119	1.85611966454559	0.05360782215578892	0.05181709203383066	0.0005571814644693648	0.8072509823133502			1.261638942834046
3.386136368481849	5.984132712380353	4.863439135172409	1.448647464308366	0.5820826684459655	0.9320988353543822	0.6370719970109624	0.6581962245847344	0.3538344946207714	0.2509654896199254	0.2705457024518178	0.3237836294544104	0.3986771726026322	0.4924634253351208	0.9178809932289942	0.200184631537287	1.889471302695199	0.05360809285417206	0.05181886207180041	0.0005571814247704665	0.8072253469514407			1.261638820689879
3.394326148839195	6.377798068382575	5.381963579238814	1.65384734573854	0.6801567834669787	1.027987996092539	0.6680342607033217	0.6677169905657226	0.3674534633882567	0.2538872279395432	0.2778524122858967	0.3273390616923977	0.4008044768597268	0.4964633844449123	0.9235251095026035	0.2019596285137105	1.890181447796716	0.05360879630121861	0.05182637584782099	0.0005571796018565323	0.8071922977569782			1.261638728951702
3.402515929196541	6.238281448690798	5.217598814272586	1.518130953985855	0.6472749494954994	0.9691524721371433	0.6490163885658373	0.6580518510233938	0.3619622455606352	0.2534423408844152	0.274472812114314	0.3240797476043329	0.3992285729209664	0.492776772099512	0.9211221053265942	0.2013872434764293	1.865015075828281	0.05361043734467223	0.05184178389492788	0.0005571804140833349	0.807221629659013			1.261638654388943
3.410705709553887	5.998675835863862	5.074836663843657	1.423603785226303	0.6039760584536851	0.9080213123407395	0.635590626665825	0.6515366607982233	0.3542852991224029	0.2460292622304644	0.2689431675488908	0.3220507073681141	0.3976018904548289	0.4905321418595372	0.9175131422757355	0.2001202945803546	1.854512158478353	0.05361480593090203	0.05185476455220293	0.000557183906764501	0.8072961811000718			1.261638565721846
3.418895489911233	5.929876806864161	4.923388381864183	1.393707561374526	0.5892772211650836	0.8867326357536902	0.6415362990936718	0.6492059977875554	0.3539427352009731	0.2418814442787192	0.2674310396220394	0.3218759807119912	0.3971498251227334	0.4907607689149651	0.9172985749945474	0.199557311161317	1.863563880620631	0.05362051138920852	0.05185702005272122	0.0005571846459970937	0.8072150518883731			1.261638463767588
3.427085270268579	6.100192428298771	4.907368428227891	1.472285595170374	0.599919833022042	0.9198591334770536	0.6482487689783979	0.6536242818057318	0.3529896382383209	0.2442449853599385	0.2688319729094388	0.3229143759446284	0.3982766367475836	0.4922191899351726	0.9192680934443429	0.2002249692337412	1.893515677858035	0.05361667849634753	0.05185113534347896	0.0005571815601925861	0.8071619557376456			1.261638398126226
3.435275050625925	5.995865810881949	4.898889185280468	1.431849352687944	0.5943540286908884	0.9084528184977856	0.6410915560885821	0.6484582636580011	0.3538917028478312	0.2437500002803283	0.2697645714211881	0.3231274843290817	0.3978820368729812	0.4918210231886827	0.9183700258503233	0.2006104830539952	1.889919296417758	0.05360888232955326	0.05183965732582024	0.0005571806772677756	0.8071789307839725			1.261638360466186
3.443464830983271	6.011887573728512	4.90417363686146	1.423255105315175	0.5772103026155022	0.9120974039532564	0.6380421114894141	0.6468727206790903	0.3554214582294113	0.2427233604049524	0.2691247782516192	0.3234547695666398	0.3983315178238239	0.4922834800746735	0.9189743108089211	0.2008481270083961	1.86662079795424	0.05360680356415561	0.05182864997625575	0.0005571846139005164	0.8070788195576856			1.261638295964508
3.451654611340617	6.090491140285952	4.97222819936517	1.492266751130892	0.5967171224008809	0.9681316130177111	0.6453166370576237	0.6587810940334518	0.3582114694958702	0.2492930631944022	0.2720732831178386	0.3255900473479312	0.3995523781877808	0.4941947446684262	0.9207820882659433	0.2011095569628868	1.864156625010429	0.05360551981954245	0.05182192022968409	0.0005571876704946113	0.8070721620023862			1.261638220877438
3.459844391697963	5.879910650119202	4.839850560398308	1.438282563832125	0.5953350163862096	0.9402876374848074	0.6365125154107294	0.6580292855965776	0.3547530789952942	0.2473616227645611	0.2698473408222507	0.3234611301344321	0.3981942084599573	0.492483141033544	0.9184208519951758	0.2003096164640608	1.870230495480455	0.05360640748516953	0.05182092451229544	0.0005571856599250689	0.8071346792550395			1.261638168075098
3.468034172055309	6.102779070909481	5.01345301601624	1.543698642053711	0.6268686967792996	0.9521573508127312	0.6480066264952797	0.6596402421960237	0.3578563741269114	0.2464942307436364	0.270094679016731	0.3229648991087886	0.3984431878588058	0.4926868019653962	0.9194123947138533	0.2006873123535189	1.884363477050044	0.0536105203073	0.05182591718096297	0.000557183374872415	0.8070158337657232			1.261638134270837
3.476223952412655	6.386080085816854	5.396019224787999	1.61827282479118	0.6655143493611672	0.9696880381989886	0.6592818943133041	0.6656758245803855	0.3629657578268767	0.2504742876241335	0.2731553707013121	0.3247936208655345	0.3999194061355245	0.4942701518248178	0.9224949691284535	0.2014745350393299	1.865640458133035	0.05361310826363751	0.05183524950074785	0.0005571852851086474	0.8069137465379508			1.261638092532617
3.484413732770002	6.191366367329028	5.279108852372774	1.559932679984907	0.6385786233509836	0.9346042381487749	0.6462645133307691	0.6598942446669418	0.3594349214712315	0.249764700817546	0.2732266255691125	0.3245720175301428	0.3993590981997441	0.4933659636430028	0.9208090788735505	0.2008638085853177	1.85480851796046	0.05361546965286974	0.05184258909508652	0.0005571888100270636	0.8069172737619309			1.261638023479288
3.492603513127348	6.101033916961172	5.118815496514341	1.522570302573319	0.6264827318649473	0.9564974097867526	0.6490673667490818	0.6605313499657656	0.3606051746922506	0.2504288768345226	0.2745905909798486	0.3248041290885776	0.4000383794338828	0.4932319577358786	0.9204087635909772	0.200659152061495	1.864018120612261	0.0536131908370668	0.05184651529107253	0.0005571890857092562	0.806851624863071			1.26163795071888
3.500793293484694	5.99774404917138	4.954489946543074	1.452840252887974	0.6062174642053992	0.9573533210158891	0.6442890081121887	0.6610127130485492	0.3560070156689893	0.2478732775411818	0.2716921510127652	0.3239121196085525	0.3994589348082712	0.4929423683397808	0.9196688702396691	0.2003642383025608	1.880007329213278	0.0536054459500603	0.05184684728034371	0.0005571860874468632	0.806805607984556			1.261637908878582
3.50898307384204	5.82931167209591	4.804758664227515	1.396055797120352	0.5974060126958424	0.9024674346884126	0.6387412893003733	0.6500766009325627	0.353486246347314	0.2420997419164585	0.2700435574455392	0.3231710683647882	0.3981215081862501	0.4918047952710345	0.9185100123342904	0.2002538807062262	1.865175289016994	0.05360304874886228	0.05184454044226819	0.0005571846464927772	0.8067999368795742			1.261637895544603
3.517172854199386	5.941765139445002	4.861386969855584	1.40652401652766	0.5986234893343179	0.9009836394302677	0.643387364059831	0.6501396435105903	0.3586017730489752	0.2440375581212257	0.272799319188911	0.3241836925013338	0.39857365912073	0.4924508282970527	0.9197130222377502	0.2005430368540933	1.852004031345157	0.05360754380779239	0.05184374774419549	0.0005571871387454882	0.8066878662585455			1.261637883119106
3.525362634556732	6.25496253136413	5.206257365606962	1.554054247597298	0.6268528858561658	0.9591110158346496	0.6544227251101516	0.6599888145570533	0.3633086573352302	0.2493888893687445	0.276319328623677	0.3261239359925456	0.399482663265838	0.4941565577567235	0.9216234472213682	0.2010266136001344	1.859462222072064	0.05360768319267079	0.05184221981143784	0.000557188952028713	0.8065722417717934			1.261637860679925
3.533552414914078	6.15931005771993	5.084985115075914	1.495937804701356	0.621594101874985	0.9609643996767231	0.6530103606273343	0.6623732194999167	0.3591334882346262	0.2466739586969008	0.2721563546081868	0.3249786084540018	0.3996180345877019	0.4941502830178937	0.9217738576187112	0.2010210457280528	1.878592262502674	0.05361273837235478	0.05184294458598036	0.0005571861511344605	0.8065512897208985			1.261637842045034
3.541742195271424	6.023722777916134	4.992718371571856	1.444336562663575	0.6015578791083087	0.9304978006254297	0.6403111909820074	0.6551218934318556	0.3529098383203465	0.2432030001070176	0.2677146471359002	0.3225481568744799	0.3986031934136815	0.4918912818575697	0.9204187960626918	0.2008331134931571	1.892994526733034	0.05361931819993223	0.05185070121848764	0.0005571826251413722	0.8066365742254078			1.261637874479339
3.54993197562877	6.100758336751856	4.926893975630304	1.484126223157121	0.5818141805505784	0.9188222033788466	0.6358923269002801	0.6525449682569338	0.3533481932118153	0.2438323710400433	0.2673036821111804	0.3225970795747619	0.398422441629709	0.4919883180905154	0.9195404772436485	0.2010698484174612	1.86995498923028	0.05361826482609742	0.05185730199510408	0.000557183658184724	0.8066860661899763			1.261637923974495
3.558121755986116	6.25141149324291	5.041730168484526	1.514225657278141	0.6082494927005656	0.9424135174122998	0.6446537357387204	0.6549606025839988	0.3590872371079027	0.2481417942041854	0.2723355625031171	0.3247337383469374	0.3996667451033288	0.4939536735920537	0.9208219683659939	0.2014529158954489	1.860092122186393	0.0536151369851919	0.05185630065273462	0.0005571872490499151	0.8065687946308442			1.261637944184692
3.566311536343462	6.266071803761008	5.111440713797278	1.529677607404955	0.6212900464951867	0.9631424921678599	0.6431730919952945	0.6597688122418196	0.3538409672475861	0.2495944611501797	0.2705196318828312	0.3239786617771083	0.3994615932135951	0.4935758315361238	0.9209897263700882	0.2012690631212313	1.856650138892976	0.05361357967522102	0.05185500715826476	0.000557186548106499	0.8064937799695056			1.261637953648606
3.574501316700808	6.327847248686212	5.158548176617597	1.580370805888586	0.6241588818291409	0.9792098478081216	0.642749154612702	0.6640816952709532	0.3551578919223827	0.2481436374478834	0.2714799277057428	0.3255080360463322	0.3995377725913311	0.4942479151144157	0.9219519213608549	0.2015794668293001	1.868091561478536	0.05361042367612519	0.05185407348900063	0.00055718208974849	0.8064712491758196			1.261638005179311
3.582691097058154	6.372965849971956	5.259804029905613	1.579743715374274	0.6393317173177477	0.9857181776437185	0.6420681356613404	0.6644990605543909	0.3589349853396401	0.2490692594000306	0.2728763848710306	0.3254938444873199	0.3995786319522988	0.4941602431771909	0.9218665518893699	0.201997560209508	1.868660505806377	0.0536103445456584	0.05185030255781062	0.0005571806088512821	0.8064793277665652			1.261638081559438
3.590880877415501	6.255463213195387	5.150355116159893	1.515584173115502	0.6302303030915433	0.94954756938569	0.6414901317791769	0.6599894193531327	0.3584347004445426	0.2504416030642644	0.2735092307416391	0.3251944343644578	0.3995206885628614	0.4941094874688241	0.9211713774753997	0.201754212426595	1.860756940716466	0.05361237752304829	0.05184490026747392	0.0005571831893116244	0.8065648726245522			1.261638132455308
3.599070657772847	6.067928182132327	5.106356630819135	1.471974903077547	0.6388567857194102	0.9260676070366901	0.6499101147547929	0.6585749343981983	0.3601531780434801	0.2502306619212585	0.2757004472461377	0.3257318389432521	0.39949550553333	0.4938900956329218	0.9210366970925343	0.2009602679382278	1.871651415693206	0.05360993548068656	0.05184107137204642	0.0005571844325537983	0.8066126833424274			1.261638157406245
3.607260438130193	5.893568430863619	4.885917906194484	1.463668577367598	0.5958096071771295	0.9201613798513659	0.6331118470212062	0.6578761408206426	0.354490257068865	0.2477134945416878	0.2706266091122871	0.3239900641758968	0.3982294739695763	0.4923831620921029	0.9191134160414266	0.2003175822435561	1.875783267057028	0.05361206473748902	0.0518426802698145	0.0005571812521131143	0.8066038169305425			1.261638209732935
3.615450218487539	5.969854005196666	4.814716836991595	1.475999956434558	0.5807677611799661	0.9478511411747971	0.6356939915174247	0.6629891680592969	0.3548935144500023	0.2477415201489232	0.2698774144860272	0.3246704902748289	0.3987198251214122	0.4933298311303506	0.9195178975193092	0.2007278497650019	1.867707160144209	0.05361927760764681	0.05185188924462495	0.0005571769692079528	0.8065393292993993			1.261638311927317
3.623639998844885	6.069900626004129	4.877151963456944	1.437403846806989	0.5892700622632971	0.9181641255034098	0.6424167032487209	0.663067250777684	0.3605634079142632	0.249372473900024	0.2742296464744032	0.3246127093562283	0.3997454404891451	0.493547559913464	0.9204970129066607	0.2013913670352999	1.83842235757593	0.05362253909628923	0.0518618196613655	0.0005571766308564068	0.8064643433975749			1.261638419580779
3.631829779202231	6.135763607178338	5.077897881052623	1.474399947453534	0.6086277031973517	0.9149930398469782	0.6415109311532553	0.6609165898948371	0.3606962522397251	0.2501585589095772	0.2746457268041025	0.3249558106314198	0.3991931640212819	0.493601820347875	0.9201221532117806	0.2011817931069217	1.841764941786062	0.05361928401006179	0.05186886122819809	0.0005571790770642543	0.8065200377540255			1.261638501366582
3.640019559559577	6.130182521907022	5.010109810038283	1.482010031497866	0.6095827591029636	0.9353682440711772	0.6479231005569066	0.6583048309972798	0.3581120645109588	0.2451733934321921	0.2712106538634527	0.3238048176455196	0.3983115108692604	0.492961162828539	0.9197174309727675	0.2005514667037744	1.873884876776973	0.05361772884724558	0.05187173857771958	0.0005571779275951143	0.8065931288746591			1.261638588255337
3.648209339916923	6.152916209673939	4.973211478078658	1.471584117709928	0.6162447176557962	0.9370807166464643	0.6445243293402484	0.6629073627028884	0.3602974260696493	0.2448900811533994	0.2714884040083428	0.3231851906108746	0.3989024361678338	0.4933638193731804	0.9209659447327733	0.2007133443083384	1.884156381948463	0.05361692850698152	0.05186910179231641	0.0005571724387866168	0.8065027656359065			1.261638708919565
3.65639912027427	6.367862948877153	5.106521277152824	1.511560602474148	0.641530608189088	0.9660847325330849	0.6533828075606611	0.6741707980376865	0.3654717129738001	0.2515091279280768	0.2747698717397254	0.3253684417190157	0.4003461069083948	0.495889062738523	0.9232905636775951	0.2019772915699659	1.862078901767328	0.05361511894864104	0.05187074081838743	0.0005571694847771837	0.806436977905868			1.261638870400118
3.664588900631616	6.280912501816111	5.038939093744676	1.517792493998037	0.6284535756778333	0.9563673507277544	0.6476274449654528	0.6696381711994325	0.3607721402600312	0.2535233029828167	0.2738250458861386	0.3258500523017137	0.3999147039550857	0.4943663881619619	0.9220173007156532	0.2013018121354746	1.845806072635479	0.05361600345638158	0.05187470251723231	0.0005571709483382007	0.8064017028213667			1.26163903531522
3.672778680988962	6.170473306838483	4.945425381939564	1.488863797422204	0.6055208237442471	0.9373826841349261	0.6369055481853152	0.6642004453322666	0.3559370368446939	0.2492178085096103	0.2721833340125937	0.3248620208249185	0.3994467749937194	0.4938143373213941	0.9211920768227748	0.2007242124773737	1.853234310518374	0.05362140649524789	0.05188112965156113	0.0005571703495119993	0.8064086669165923			1.261639207085302
3.680968461346308	6.167524763359872	5.041760156242329	1.479178437416524	0.6154427469559169	0.9255472558527135	0.6410340901719715	0.6619539255266048	0.3588403782700839	0.2496583298767704	0.2741911150680441	0.3259535339605502	0.4002060467571776	0.4944348740907013	0.9219088821573759	0.2009610687400408	1.880261360734248	0.0536267379969361	0.05189258391717231	0.0005571644367992652	0.8064241237599638			1.261639384688963
3.689158241703654	6.211447588244848	5.151684993678269	1.53226991986808	0.6400300664264409	0.9327117930384361	0.6439938420283708	0.6609496976634196	0.3608591848228726	0.2499431905735489	0.2743882196000964	0.325821249732524	0.4003060909578122	0.49420991841586	0.9225027958221667	0.201458936273778	1.873457805399621	0.05363077185068626	0.05190158270659224	0.0005571588387915986	0.8064307926671701			1.261639614524278
3.697348022061	6.070814819655775	5.000525945221561	1.489842297278942	0.6295889485873895	0.9336320810720614	0.6476934407041526	0.6622821420684066	0.3602691974145341	0.2489426587083693	0.2718891604124237	0.3234162618891551	0.3993900115985423	0.4930446693037754	0.921369900024232	0.2010579286815217	1.84781094222606	0.05363258679449428	0.0519044955589726	0.000557158231944035	0.806444408650197			1.26163987068033
3.705537802418346	6.166947650356792	5.067670349078198	1.473836761943172	0.6377475529169201	0.9399909057844327	0.6607324873184803	0.6661810627101028	0.3667511617380287	0.2504742706219305	0.2745555264877653	0.3242745058419644	0.3993598406238159	0.4934973174162355	0.9216648613463574	0.2010435989570187	1.850572384644643	0.0536292708311808	0.0519050757792864	0.00055715912973177	0.8064513211139468			1.261640104530986
3.713727582775692	6.179098732658023	5.233239092536649	1.518362089453303	0.6683925630347691	0.9496264204244343	0.6685913692540874	0.6641948362269559	0.3711707440792941	0.2502182456559945	0.275193114580341	0.3255851703006778	0.3998938758521071	0.4939960730143682	0.9222164024595031	0.2010756717265356	1.877044944031022	0.05362729950315314	0.05190417786330601	0.0005571560840976228	0.8064170046733072			1.261640330104115
3.721917363133038	6.129588043499643	5.087306679953207	1.48870528784518	0.6124259387081921	0.9300047492122678	0.6472802782828639	0.6585926317603489	0.3628098088273963	0.247894087868661	0.2720144301590612	0.3247095822188245	0.3999096794684189	0.4935121693207729	0.9220276054459375	0.2009110076293384	1.886376804141018	0.05362775337097047	0.05190101677988301	0.000557151080732088	0.8063507571373938			1.26164058049061
3.730107143490384	6.302147451185366	5.19617240283401	1.531370920331706	0.6351557306458219	0.9362030597591781	0.6553900209948976	0.6568531702162826	0.3652721788458119	0.248486495137906	0.275426445121362	0.3265513161219065	0.4003121160352832	0.494375531155364	0.9227126386340182	0.2013885932628721	1.862563313888572	0.05362696611903341	0.05189738298642228	0.0005571485603162989	0.8064329460641763			1.261640855239257
3.73829692384773	6.08286269423151	5.081276571887789	1.464321666410066	0.6277830915014136	0.9382255244128581	0.6544349188334755	0.6597294346343884	0.3647904120209234	0.2470264071966708	0.2734632317976813	0.3246500980148391	0.3993393726756408	0.4932543892329681	0.9211561720681981	0.2008530760447112	1.850932707779985	0.05362799259318756	0.0518927075125716	0.0005571482852949887	0.8064345650497738			1.261641120766486
3.746486704205076	6.003194571999457	4.95966969373905	1.464403837801865	0.6113457625778428	0.9813470128755822	0.6434556132449429	0.6741456588600202	0.360497476044166	0.2473840464049261	0.272143540578761	0.3239805898872561	0.3986841909545049	0.4929449626026794	0.9196991454451749	0.2005059186266694	1.865714599057522	0.0536303982677033	0.05189584842698436	0.0005571463944844294	0.8063871669964885			1.261641366638153
3.754676484562423	5.955014029438941	4.938639534510711	1.460140530516558	0.6099793810122639	0.9524734648701	0.6431041805602024	0.6644004201784958	0.3609470682978476	0.2487639712809428	0.2745474378358421	0.3251847162496239	0.3988573198852844	0.4928816543669933	0.9188371142229662	0.2004312551291351	1.884737947022406	0.05362957211172054	0.0519033667877417	0.0005571410777895703	0.806449117896318			1.261641624542152
3.762866264919769	5.921859053792678	4.933263198286711	1.426807947132674	0.5982687282149142	0.903622612026217	0.641328694818614	0.6567733736603426	0.3615053884888041	0.2502891730871006	0.2776238597963777	0.327377269816884	0.4005016041885219	0.4933718245847226	0.920601098045162	0.2009251280192798	1.892365101408266	0.05362537479020467	0.05190825065546425	0.0005571355431271014	0.8063903901434517			1.261641914582808
3.771056045277115	6.051476942961234	5.007714565667558	1.48444307794681	0.6254540447273607	0.9398225876926056	0.648735076282411	0.6602748475635388	0.3630510418085444	0.2523733742871195	0.2771384910073785	0.3274410074831845	0.401703977280739	0.4939624428745444	0.922838471565215	0.201435158029141	1.862065247735492	0.05361946895508029	0.05191064662632423	0.0005571343639297184	0.8063589883352388			1.26164220631748
3.779245825634461	6.215023563317791	4.986574067935067	1.512272859497005	0.6151909476848954	0.9681531282697403	0.6461241187259832	0.6629896244174343	0.3617860457460489	0.2528983440873643	0.2753328235751711	0.3267786379231462	0.4008944184920614	0.4945888850238285	0.9221792463802646	0.2014541093986867	1.856780821357378	0.05361734660919495	0.05191736770427212	0.0005571355028101467	0.8063640614815981			1.261642469675872
3.787435605991807	6.415171368106611	5.117707524582614	1.573006902816631	0.6374635158266853	1.00154825919906	0.6520060544141579	0.6679034499628798	0.363480098745426	0.2534227942325652	0.2762343274813819	0.3275225116065748	0.4008896353010496	0.4959631648742464	0.9231972819356284	0.2017431986044872	1.881866588879288	0.05361854244144993	0.05192981768727194	0.0005571320259427126	0.8063138387261324			1.261642736027379
3.795625386349153	6.330027072103726	5.253823444929417	1.548722529682655	0.6401465060346641	0.9652387573054572	0.6469997777509959	0.6595496590352142	0.3615356035231506	0.2527305884360349	0.2722345219801927	0.3262782307036711	0.3998892117152124	0.4948040865005688	0.9223093884830498	0.2014000600107316	1.898864498124252	0.05361750234118506	0.05193602263497404	0.0005571244083062884	0.8063666435840009			1.261643063922618
3.803815166706499	6.328999477441344	5.305720512550434	1.533665323535855	0.6348684487967071	0.945446118057285	0.6471976934378401	0.6596729451973846	0.3633471456009498	0.2524130456186441	0.2729575297934805	0.3261352987962645	0.3998147370457437	0.4947847388275573	0.9220060582141762	0.2015685394149191	1.873898959147447	0.05361948512883849	0.05194219770479808	0.0005571211662294744	0.8063811005477509			1.261643392181846
3.812004947063845	6.129384105775936	5.165093048166453	1.467609977211253	0.6321023881833437	0.9296183225221447	0.6471099480995999	0.6659967266789227	0.3614339445530263	0.2477472308713669	0.2731277209327014	0.3251430261728167	0.3992867004658622	0.4936650195786886	0.9206839568937178	0.2009549377756074	1.868059565324471	0.05362612386725287	0.05194876043576239	0.0005571221355570918	0.8063610070113123			1.261643691214375
3.820194727421191	5.981057206165763	4.966661352326531	1.450361985949425	0.6016562147305413	0.916922164073854	0.6378547533663707	0.6600701104792817	0.3553218908336206	0.2455579229406714	0.2695585071113248	0.3242185005178713	0.3984963847825089	0.4922052562242533	0.9188435581745867	0.2003881013739015	1.885828781784852	0.05363220395189158	0.05195113315542458	0.0005571192005002941	0.8063552660436144			1.26164399814986
3.828384507778537	6.044242514072764	4.978461512870674	1.495452851489858	0.6036913777237564	0.9272980755389081	0.641421042778444	0.6596270811185707	0.3603476828421213	0.2471682675958151	0.2714621789619785	0.3247216514192295	0.3991675464681764	0.4928012707964913	0.920416252870386	0.2007761227955805	1.89467639164402	0.05363161971433845	0.05194580466402372	0.0005571126813851787	0.8062854366306781			1.261644302688579
3.836574288135883	6.175915350022089	5.043686917302707	1.537156635771805	0.5963370168145368	0.9375461925875611	0.6356192152588701	0.6627813366387535	0.3618783064449343	0.2486454437141773	0.2742599564444449	0.3254138550471103	0.3991797092425228	0.4935434196620909	0.920800158846077	0.2014731463156401	1.883002771599037	0.0536296996390743	0.05193697697409816	0.0005571080462915399	0.8062673712689953			1.261644639250113
3.844764068493229	6.155902501079923	4.9616248510614	1.519596228290478	0.583020258840834	0.9384262111288213	0.6318841562209245	0.6590018938861302	0.3556299787436568	0.2451934095221233	0.2709023305999052	0.3244511168739164	0.3984676395029092	0.4933214720500194	0.9197180105726933	0.2012719699768251	1.852838376645193	0.05363157900762956	0.05193057717485416	0.0005571078698430441	0.8062949082082211			1.261644963593075
3.852953848850575	6.168287406705634	5.017571624645401	1.464117744157186	0.615036223259351	0.9193784615945091	0.6495732818487195	0.6585015388374104	0.3591673547190556	0.246183713290684	0.2725150423970659	0.3250696057521285	0.3992880140398272	0.4939988159879399	0.9213942984574572	0.2011831167655042	1.855050140008974	0.05363226883559755	0.05192634528443776	0.0005571078671427062	0.8062692632603001			1.261645267521222
3.861143629207922	6.223825158896183	5.229219914181919	1.579751473651472	0.6701425196152313	0.9568289969835863	0.6694103855984177	0.6695693989991132	0.3651566569222416	0.2537351318778156	0.275265553234891	0.3268279101432093	0.4004414016723201	0.4951359721363577	0.9222363282930697	0.2015595414090928	1.872501445383799	0.05362986160615699	0.05192112763592539	0.0005571037460152078	0.806349995231247			1.261645562437572
3.869333409565268	6.194957344315375	5.17526422824808	1.600100077118611	0.6547246966422112	0.9828030032757277	0.6707948866581642	0.6686961636613742	0.3622239403179983	0.2528803157708796	0.2735700487778429	0.3264610740217245	0.4000048498360447	0.4947433994417929	0.9212296394837381	0.2016655929596455	1.882052104342194	0.0536297131871185	0.05192071980577485	0.000557097632231727	0.8064690323724749			1.261645879007218
3.877523189922614	6.214850470430103	5.149881235707129	1.587806323808097	0.622735766650062	1.005623290836839	0.6656071094295856	0.6702056169619202	0.3644594790144807	0.2528815831632346	0.2755635037512191	0.3274019992412124	0.4003825594743466	0.494992285038258	0.9222750343998851	0.2022748060255335	1.869293414433977	0.05363804248087363	0.05192981335296006	0.0005570944992487038	0.8064545532642253			1.261646215283565
3.88571297027996	6.240633138113425	5.185247545822652	1.621081688916848	0.632546286907956	1.034789477403561	0.6711270924940429	0.6747841454255317	0.3643133737881284	0.2555729903044453	0.2760604390278926	0.3275072964492275	0.4013341204472606	0.4956941754677784	0.9236510100695082	0.2020998720025741	1.853694145357902	0.05364340493814471	0.05194288493453823	0.0005570946466137075	0.8063636492148888			1.261646513980516
3.893902750637306	6.235035953359111	5.176057359660888	1.581692016524888	0.6459074533220071	1.011893124869208	0.6732624107404283	0.6707785973507765	0.3628231967258611	0.2545430082062438	0.2745750970158772	0.3266087647851453	0.4009133572511559	0.4953758714887288	0.9234459531176898	0.2015129220788688	1.855321946648736	0.0536420558362091	0.05195219196118179	0.0005570932966931155	0.806409274912893			1.261646775960499
3.902092530994652	5.915250790817456	4.782334974188643	1.427397698686786	0.5699226536961525	0.9239420516818826	0.6394180785562422	0.6555917682971042	0.3532269635739147	0.2463578324753418	0.2692146947846266	0.3233062388165929	0.3985480532575447	0.491950011730767	0.91829821703554	0.2002469350856265	1.87012382591463	0.05364232179517146	0.05195089667519328	0.0005570874009484301	0.8065282062348788			1.261647063421105
3.910282311351998	5.847609054710571	4.691555342827374	1.383500694912066	0.5400996617887233	0.8851362002001751	0.6204468389722989	0.6469646662113769	0.349338492519162	0.2418570467288225	0.2668057992788314	0.3217689340611041	0.3976485422002995	0.4910790989679219	0.9170191880221338	0.2002219398066755	1.867606815119381	0.05363703186303388	0.05194664103272934	0.0005570818982200002	0.8065939741031953			1.261647381569342
3.918472091709344	5.963923534214156	4.698164303980402	1.390510023632057	0.5495660109167702	0.8844322795659877	0.6209391198729219	0.6510692033218141	0.3516789952980233	0.2438512291584755	0.2684484205959636	0.3223760513437745	0.3976858385717442	0.4916206752031698	0.9176349492530154	0.2007430139912386	1.851646591072648	0.05362471533635961	0.05193896790802572	0.0005570826030198084	0.8066064571499012			1.261647685523376
3.92666187206669	6.077012659683915	4.884511147251015	1.441335886828895	0.5741714944359769	0.9211717934164892	0.638433048650343	0.6624266085041542	0.3590659363318919	0.2499275093992193	0.2737115756577527	0.3239199973987403	0.3987469953216487	0.492525997185227	0.9191752111323457	0.2009429398352549	1.862689498535542	0.05361892192060683	0.05192943511171814	0.000557084042587837	0.806563948135762			1.261647938104675
3.934851652424036	6.158882928695525	5.161379036910171	1.536480274756497	0.6234190448260467	0.9514693230563076	0.6568493222009083	0.6681069713447526	0.3665483542140228	0.2544276239615662	0.2754017830844043	0.3245716524827152	0.3999283985938309	0.4932183178130862	0.921169962076427	0.2010664095150817	1.886367935523552	0.05361892815227796	0.05191875362559429	0.0005570800537821705	0.8065893995338883			1.261648176971458
3.943041432781382	6.191339031482676	5.116841543602531	1.546940505053039	0.6256198832921852	0.9497839902563346	0.6455986578665422	0.6622861449815374	0.3624601524103747	0.2538521186918745	0.2736002476156522	0.3244887199340306	0.3994409001437052	0.4934793890163543	0.9213575696643435	0.20123618909833	1.903326272944001	0.0536220521889421	0.0519134182570883	0.0005570754601795711	0.8066588678792151			1.26164841630384
3.951231213138728	6.160066613320274	5.062884090486244	1.536641098401824	0.6344442982569048	0.9530209965218474	0.6426024865548421	0.6638769553233387	0.3611638996549721	0.2536615162989322	0.2736421568568317	0.3255075595844608	0.3990337467131161	0.4939325432572154	0.9204491505078113	0.2014190245504674	1.876101887545931	0.05362908217859427	0.05191856235708968	0.000557074206651764	0.8067320121666844			1.261648668051728
3.959420993496074	6.071463392291643	5.010453717808711	1.524785125186196	0.6461782027808775	0.959978363719483	0.6549483579092595	0.6680484833013116	0.3623193644252212	0.2519347525540355	0.2740153286764082	0.3260589007267186	0.3992595630875519	0.4939580973679928	0.9199360719489706	0.2011207727696436	1.862555364365529	0.05363596816417116	0.05192141545371391	0.0005570751728068071	0.8067570288599117			1.261648884163874
3.967610773853421	5.811096139431496	4.76491625470582	1.419381669467037	0.587009557109765	0.9215952394236481	0.6486640979986453	0.6609234024214756	0.3569103626958974	0.2460547949234412	0.2696901756315952	0.3234216302126656	0.397987569613538	0.4922927922618476	0.9183402173896142	0.2001348791659365	1.867257849864713	0.05364047984528918	0.0519250234531836	0.0005570739287563881	0.8067840999005235			1.261649065849743
3.975800554210767	5.772666313149234	4.644320006726025	1.330832699026053	0.5574306990430021	0.867405016767446	0.6332613456412465	0.6499524545119524	0.3544962730311457	0.2431564513307268	0.2693073781909828	0.3231896850542709	0.3976985036568838	0.491998340983512	0.9180547328766356	0.1998834309298337	1.876683045831713	0.05364285324305821	0.05192874533918476	0.0005570695231539326	0.8067415938094834			1.261649247991702
3.983990334568113	6.152429238647485	4.85077071037252	1.430784435954763	0.5879039430785603	0.9010867993565564	0.6403771097972902	0.6533195983669202	0.3580569174571887	0.2476068974961756	0.2760195374971358	0.326495906241325	0.4001542153583051	0.4944205202300039	0.9213357985447581	0.2010725842480325	1.880223973418094	0.05363963298814411	0.05192409411823135	0.0005570657596260901	0.8066597648215974			1.261649465031316
3.992180114925458	6.266019876171601	5.056241864473301	1.544042522639209	0.6323493974316983	0.9501495484167236	0.6586057071822841	0.662974318725435	0.363555746489628	0.2526297287444796	0.2771308183118977	0.3264840260295671	0.4007876151850245	0.4950250388876214	0.9224913764272834	0.2015644318614649	1.856103615768318	0.05363266709732155	0.05191956011642184	0.0005570658212848302	0.8066754304676095			1.261649669528281
4.000369895282805	6.166665162977234	5.076524546711678	1.522069773601806	0.6277559086005612	0.9658884317565481	0.6646962786482754	0.6678392918263881	0.3644819972921795	0.2517008196092345	0.2739967044846798	0.3261150401004126	0.4007159179507457	0.4950799398593118	0.9220413619881943	0.2013332885585425	1.851227619179302	0.05363000288351943	0.05191511753976518	0.0005570669789037422	0.8066589626885431			1.261649830221597
4.008559675640151	6.319532405881501	5.164509937875323	1.611996329026375	0.6418768231177145	0.9905026673644213	0.6590534328792705	0.6709213882632619	0.3676923604114618	0.2551322326912946	0.2760432147404668	0.3276944542626914	0.4018382627065342	0.4960473097204474	0.9229263527762199	0.2017595001411271	1.857937846304598	0.05362654922300112	0.05191118930183566	0.0005570642881866947	0.8066374361020788			1.261650002830937
4.016749455997497	6.314477094478028	5.191597505470218	1.581755842354038	0.6272139373918405	0.9761086158885564	0.6535515777969948	0.6659994510046722	0.3650368065872878	0.2538249578121152	0.2747549693639827	0.3272706417378076	0.4013648433785638	0.4955902113824898	0.9227120389502232	0.2018146558592136	1.87676994432277	0.05362507235531009	0.05191271673374357	0.0005570594802930832	0.8066775716560284			1.261650192780877
4.024939236354843	6.07530206439226	5.001777490672502	1.460428964370594	0.6257091186791151	0.9526175500169956	0.6556942481870995	0.6592235909504439	0.3585987971190951	0.2478626771150615	0.2731809684682364	0.3255461234445288	0.3996488540802718	0.4943388541932386	0.920876843321669	0.2012218133827297	1.876143064456762	0.05363141209907788	0.05192242625452631	0.0005570589513605773	0.8067746863394702			1.261650371858383
4.03312901671219	6.049498265329475	4.883750983052192	1.428434279470788	0.6069019405288619	0.9365876669184391	0.6434407726773935	0.6605334804755809	0.3598428377163716	0.2470557252807956	0.2744634525363154	0.3249592474187796	0.3993097806709645	0.4941597406842668	0.9207005400011598	0.2009680039575622	1.87367102325864	0.05363226853402523	0.05193461983870946	0.0005570620740035129	0.8067482466874304			1.261650510031521
4.041318797069535	6.074062362786995	4.835086216556491	1.445771761973003	0.5928970520738215	0.9474143238771017	0.6445596909707904	0.6615172973969861	0.3603480633576468	0.251285608719381	0.2744094336980988	0.3259488509388065	0.4005543276968827	0.4951435468843911	0.921404881158306	0.20087890491767	1.887296424229832	0.05362609120697332	0.05194147267983069	0.0005570623310619145	0.8066868491839164			1.26165061963049
4.049508577426882	6.154929567622384	5.102782431169107	1.530484250911273	0.6479649708580781	0.9731302593174412	0.6659636274039354	0.6626515483704315	0.3624431517408031	0.251660597778041	0.2763180643444587	0.3274307683806695	0.4016970319364893	0.4955173279137211	0.922410708593453	0.2013472784724117	1.893117607270426	0.05362621314550783	0.05194482657285207	0.0005570573775243022	0.8066767033869383			1.261650743285763
4.057698357784227	6.250314172957077	5.330581353055742	1.549548744723014	0.6635833132155657	0.9667232620927446	0.6744865761771088	0.6697246517795223	0.3715903338212201	0.2527123878021455	0.2814259929314389	0.3288691746977562	0.4014674723588	0.4956875949403942	0.9235076782713144	0.2020317127432084	1.871011565199244	0.05362839279323399	0.05194630291762763	0.0005570556239778536	0.8066560091965803			1.261650842006017
4.065888138141574	6.148984956226611	5.11786737092026	1.492577527748025	0.6225795711565008	0.9407790166810335	0.6587642818792614	0.668831019697057	0.3648560577784516	0.2518816237399448	0.2787311388135181	0.3281475165450554	0.4010583478505047	0.4956913440565981	0.9230964164237848	0.2017660208350724	1.85413391092693	0.053629061806965	0.05194553013814031	0.0005570595458208937	0.8066153513576341			1.261650916732392
4.07407791849892	6.280458609728539	5.075930570045592	1.544953405583089	0.6192857961404814	0.9630602490219832	0.6521740392537364	0.665973048314943	0.3630698948033794	0.2517570251512978	0.2748078572484706	0.327603563548666	0.4011598866385024	0.496332843190106	0.9235857680115366	0.2017503694258478	1.860539450703613	0.0536291091600135	0.05194402979089235	0.0005570620832135079	0.8066330354735662			1.261650940299526
4.082267698856266	6.172763186493593	5.124380632508844	1.502976510228361	0.6420190742967385	0.950910077349856	0.6598524099972594	0.6651764367440387	0.3682123999007859	0.2504155250419515	0.2753581676201916	0.3272034263074475	0.4005389178912253	0.4953834479531093	0.9228585095413921	0.2011465897287609	1.868899256480656	0.05363038299805279	0.0519478145148372	0.0005570600483609434	0.8067018271632742			1.26165095033161
4.090457479213612	6.168875653057587	4.985242604179464	1.489584901187855	0.6146749660453815	0.930301883246229	0.6531120703361025	0.6612594644358935	0.3621732492803502	0.2471163745296223	0.2720511467568261	0.3252939699633391	0.4000017982975425	0.4944598799529906	0.9215558973537252	0.2010748380907977	1.870939112667254	0.05363821403777119	0.05195453226017266	0.0005570573478102853	0.8067049279030643			1.261650978991026
4.098647259570958	5.992673068584605	4.931692421159131	1.441805144968261	0.6003318745870625	0.9220475029594242	0.6414958147777668	0.6585464237091947	0.3591277611306886	0.2478911345121097	0.2718358693298872	0.3246538670314267	0.3995094863711797	0.4931828185670417	0.9202437764551348	0.2008825800511114	1.842367709944862	0.05364388351182595	0.05195694456658073	0.0005570581238571716	0.8067489949441047			1.261651008246712
4.106837039928304	5.933017326297096	4.969287010006811	1.435224833815345	0.6006614056321268	0.9195097392618926	0.6431032581662997	0.6620009335243345	0.3614249715698181	0.2504108595091916	0.2736218164154631	0.3245378735710725	0.3989475136363233	0.4925874814015833	0.9200589344271393	0.2007017249105492	1.840961558072236	0.05364245307334296	0.05195542250922874	0.0005570610542611997	0.8067336830252662			1.261651004101393
4.11502682028565	6.232837006597892	5.165022890934654	1.491546649232042	0.6307264167535844	0.9244577312606117	0.6541516924212007	0.6640897031348644	0.3621347382507403	0.2500420015940437	0.2741154518719361	0.3252385962102387	0.3993573362357691	0.4943705100449492	0.9217544772195928	0.20121892857594	1.869181080410796	0.05364236152174624	0.05195598281095717	0.0005570616641450392	0.8066622930842985			1.261650967121134
4.123216600642996	6.320051745642039	5.186216578396461	1.497170213839219	0.6290161959442903	0.93083812786373	0.6453295444656574	0.6606837559385417	0.3591645143363901	0.2499154978809012	0.2730819759864372	0.3262745552550224	0.4002633649863653	0.495061104471155	0.9226777910620007	0.2013147533377661	1.881262874166186	0.05363641121825857	0.05195600477148606	0.0005570594782541132	0.8066449548570924			1.261650932223242
4.131406381000343	6.347370719452736	5.202298153612079	1.546708524734811	0.6185901909163465	0.9610140605129288	0.6471191251613531	0.6649307635596552	0.3589186122046009	0.2531544377253992	0.2724448691441059	0.3261306454250897	0.400983840572091	0.4952651497334382	0.9231957478071142	0.2018790330981	1.866547169121222	0.05362920312436197	0.05195463772850522	0.0005570590943555947	0.8066455354776834			1.261650917124621
4.139596161357688	6.341232314547649	5.478266224270647	1.565112799148941	0.6590964561979736	0.9644599492234379	0.6477067557687951	0.665355255778962	0.3633134504493613	0.2532377525000832	0.2767128269142019	0.3268578017398777	0.4013282983535604	0.4955213748543421	0.9234351975860482	0.2021079251024748	1.858335522298335	0.05362627697128246	0.05195539850675634	0.0005570627694234559	0.8066491810031776			1.26165088684003
4.147785941715035	6.222644698193441	5.414837858657506	1.509392456907334	0.6696083153606687	0.9593419084580834	0.6556695034887975	0.6624620426429609	0.3647070526444945	0.2509936148145356	0.2779959346026554	0.328214354609152	0.4014094608680289	0.4956665498907591	0.9240994422473231	0.2018003199676672	1.872874222003738	0.0536254629761744	0.05195942379481951	0.0005570664644341811	0.8066738404298759			1.261650804552974
4.15597572207238	6.140415736825756	5.102296039694489	1.501754902500124	0.6338830945858621	0.9412949983075112	0.6539359148041611	0.6619421141985101	0.3587854616584946	0.2501398452885361	0.2750627563615095	0.326703452560384	0.4002058095707685	0.4951749008698975	0.923194495307148	0.2014442097422728	1.884962034187291	0.05363253061046806	0.05196315947357552	0.0005570654696858841	0.8066768431778737			1.261650723062022
4.164165502429727	6.091699236288076	5.055151902414146	1.457106790564618	0.6330085508050188	0.9283818881684694	0.6429094851045957	0.6559238560319195	0.3577656884202815	0.2484918051354648	0.274055535648122	0.325255446637338	0.3990135473493112	0.4932788305503154	0.9215018227465835	0.2011188445235576	1.884647420022785	0.0536356931859377	0.05196030637695129	0.0005570627079440878	0.8067152665517593			1.261650656315413
4.172355282787072	5.967004329957058	4.932537853874128	1.405719086719491	0.5859855918341905	0.9153780406964773	0.6384308713121091	0.6517094383697766	0.3580174119659719	0.246500936166305	0.2726266781566138	0.324777921272107	0.3988620273346708	0.4927356839890231	0.9202231730925355	0.2009765096046284	1.846058224009358	0.05363336189843758	0.0519593977504036	0.0005570655116388753	0.8067099955177944			1.261650574817837
4.180545063144419	6.181746189485514	5.031702401453916	1.509544268705654	0.5895512598033639	0.9634483816144083	0.6431252116143987	0.6628329768081195	0.3634978799031881	0.2551894945484082	0.2756862900319655	0.3263394094578599	0.4003364903823864	0.4945355841217143	0.9220188100671505	0.201684224973444	1.838405926552206	0.05363395856534624	0.05196871015160311	0.0005570710662101613	0.8065749191971803			1.26165044131991
4.188734843501766	6.338431907889163	5.313190060465579	1.576595850103949	0.6411501196957992	0.9998466249974401	0.6644059121265617	0.6743744586912929	0.3733978146242886	0.2599741342980037	0.2799990392869868	0.3286621735105684	0.4016203913462409	0.496614688888556	0.9249979412528879	0.2022564534100499	1.861842600489001	0.0536375694433564	0.05197623668013449	0.0005570720482198724	0.8065708860406754			1.261650294042899
4.196924623859111	6.071092493406463	5.028955002111525	1.437699575929257	0.6102884995628923	0.9269679308971694	0.6588805156264657	0.6615491108023556	0.3689024221991347	0.2494091802438581	0.2748317004518705	0.3266645598358013	0.4005790285289073	0.495534257299181	0.9234300275652435	0.2014886166595736	1.89052886615089	0.05363643274261832	0.05197922462211962	0.0005570702123283595	0.8066663214223617			1.261650160862401
4.205114404216458	6.191950776803687	5.034587099357053	1.481258397092277	0.6118431882247168	0.9416816585652406	0.6488108574251525	0.6658172663087848	0.3631142290913903	0.2475275637839225	0.272192619913589	0.3253653909737065	0.4001981763001888	0.4948993757611728	0.9232623053172296	0.201639580947602	1.873565033079512	0.05363618391302902	0.05198654225592939	0.0005570709356200425	0.8066314019473663			1.261650047604503
4.213304184573803	6.363396346435513	5.228349951938169	1.653937075875044	0.6578928330069812	1.004951134734667	0.6587006130687217	0.6750555918611324	0.364344415601003	0.2515897739068187	0.27367304591007	0.3259635646926213	0.4008469659644944	0.494999099201281	0.9239703475403384	0.2018139724021968	1.854465015207212	0.05363841735977019	0.05199210364452427	0.0005570746315191702	0.8065893466644974			1.261649925014809
4.22149396493115	5.980739840626964	4.930086983992994	1.454859258945881	0.615506707453088	0.903106127427074	0.6507978672057708	0.6546973566387447	0.3634165875276276	0.2467389640699957	0.2744680407792436	0.3250739021968621	0.3993555832151132	0.4927888531516021	0.9201994989643918	0.2007494279586159	1.855702041798827	0.05363866928025889	0.05199321862300031	0.0005570774692755587	0.8066718903493424			1.261649770826038
4.229683745288495	5.872269148661067	4.789517020673214	1.369999071382001	0.5715763329215693	0.8705165203434766	0.6317692034681828	0.6498753096378054	0.3582003325900843	0.2444047475140171	0.2718844098895195	0.3235907525636846	0.3985123053410301	0.4921175510489342	0.919114985985421	0.2003144313821607	1.859317551889119	0.05363887892641548	0.05198828137577703	0.0005570769995530758	0.8067410838749843			1.261649613943119
4.237873525645842	6.04459224796377	4.969034969469814	1.4536323349884	0.589365380428224	0.9320288734684694	0.6355678008448213	0.6592985866045811	0.3568556220165513	0.2479491324442505	0.2733724580800692	0.3252546289397053	0.399857319286649	0.494176286451289	0.9212303082222911	0.2011243018903038	1.866038249417653	0.0536379300968365	0.05198323049244714	0.0005570761229148777	0.806692101331399			1.26164948047556
4.246063306003188	6.059033108868156	5.173058245258595	1.473625104484056	0.6431571322270246	0.9401990546375755	0.6457696680773486	0.6582341758361777	0.3586437211373861	0.2492635345400103	0.2736784492338541	0.3266100859120419	0.4002941995940018	0.4946664644507869	0.9216710592007841	0.201451350645882	1.851345760818285	0.05363734453618154	0.05198348076543329	0.000557079039792391	0.8066654095712265			1.261649345958553
4.254253086360534	6.119521712464527	5.181815324194345	1.520999115244443	0.6305015804210817	0.9643744396477696	0.6494920143392638	0.6612920412712827	0.3606628675377885	0.2530676821983487	0.2743793535107037	0.327325393222982	0.4007439048250659	0.4952483693981843	0.9219876612992618	0.2014989904219502	1.845946556674095	0.05363540287164476	0.05198463916411739	0.0005570841880855366	0.8066694252592544			1.261649179166036
4.26244286671788	5.992916436491416	5.019642806669808	1.460724617408091	0.6083322087687226	0.9546018024362486	0.6405212331119434	0.6613968292666745	0.3637888477372941	0.2493021248992739	0.2771210610882442	0.3263071561829534	0.3998209888545167	0.4941820229052695	0.9206553231231843	0.2008216635493058	1.852862173925088	0.05363465268015151	0.051984523986917	0.0005570859785876497	0.8067169629037083			1.261648996234021
4.270632647075226	5.833280129357609	4.827356719944016	1.382281646007422	0.5925579072784296	0.9009385483841394	0.6377197485095122	0.6550475789355976	0.3639773109130583	0.2463837179043238	0.2744842161158095	0.3251241810053946	0.399461737132099	0.4934417559677169	0.9203833203425162	0.2006113901973157	1.870349444459024	0.05364056006109304	0.05198384238215766	0.0005570845347953026	0.8067197083213965			1.261648829381043
4.278822427432572	5.832594556698522	4.732506959183992	1.342907061319386	0.5785225994030936	0.8927318338748733	0.6533380998378043	0.6595335035258535	0.364192442934791	0.2488713807737268	0.2733165933532093	0.325821370932022	0.4000375217814652	0.4945001577118678	0.9216074274483078	0.2011302613712512	1.869275880417875	0.0536459125198302	0.0519851953819588	0.0005570851565520402	0.8066592058838782			1.26164868165421
4.287012207789918	6.125209472170322	4.947326639264507	1.459184454131219	0.6000575321131483	0.9357570723512643	0.6692893959583491	0.6724607587357998	0.3686655897416745	0.2531776110211848	0.2774231444564098	0.3292303279354455	0.4018088605159575	0.4971191835510702	0.9239196153365006	0.2018890116500078	1.85534086168141	0.05364663866147192	0.05198674527524533	0.0005570899901198798	0.8065792626043176			1.261648502950627
4.295201988147264	6.243008104048361	5.036795201967737	1.524272455597873	0.6128762222632597	0.9644009220465031	0.667309261630973	0.6742521233557356	0.3696924802638147	0.2532937527361937	0.2787938351325628	0.3280726964281272	0.4020125999044258	0.4971081005117849	0.9245099681181277	0.2019734828983348	1.858840755111835	0.05365069707844224	0.05198665564161113	0.0005570939561247458	0.8065416885596106			1.261648299426268
4.303391768504611	6.249191356920178	5.107230536137848	1.506324224630554	0.6255870069716225	0.9584047426760329	0.6579449874942294	0.6658027388087764	0.3656159170849992	0.2515768555055878	0.2768073371351545	0.3266365538475487	0.4014667279291106	0.4961854000924779	0.9243168958581885	0.2016286481910568	1.872378231363899	0.0536512512632645	0.05199023197168411	0.0005570928268183822	0.8065567055265221			1.261648095376586
4.311581548861956	6.633590498798455	5.36259726426534	1.598730620527437	0.634299855580158	0.9890606588376522	0.6630645131563313	0.6721605458267855	0.370181830591796	0.2556438513041025	0.2808711564285421	0.3292126550079242	0.4029216540642774	0.4982176900425765	0.9269351996286713	0.2024181212300398	1.88550227043689	0.05364428628058682	0.05199262844339382	0.0005570916930972116	0.8065426572502221			1.261647936621039
4.319771329219303	6.469340216263357	5.250688777548471	1.539489540206478	0.6347661321123282	0.9583023313031387	0.6574561676111919	0.6654926448316336	0.3642473561342924	0.2525501515889062	0.2767843612474449	0.328363417340176	0.4013622869160206	0.496532449019813	0.9239870381763171	0.2021416310734084	1.852557420147863	0.05363818275001819	0.05199073864348693	0.0005570948827706602	0.8066421179080776			1.261647784751792
4.327961109576648	6.319591853277701	4.98152769568977	1.536303506293573	0.6040368015934136	0.9562384285154377	0.6444189991927696	0.6638966703381904	0.3600099860612377	0.2516477708671223	0.2740977571141678	0.3266241198267688	0.4005484188129698	0.4958567552078281	0.9220159552213703	0.2016538766319045	1.853381063293641	0.05363843419593252	0.05199360374134736	0.0005570997853187558	0.806664945682394			1.261647589533122
4.336150889933995	6.373660513604341	5.19290772071094	1.566013460711587	0.6472607669899992	0.985186307009409	0.6605104121121247	0.670278594432185	0.3683436873619874	0.2539938841376967	0.2772754767533319	0.327398062397799	0.4015726650246846	0.4966986041734837	0.9238658211214821	0.20180284342399	1.880733738585483	0.05364016665911919	0.05199495494962984	0.0005571008596000055	0.8066114581289542			1.261647403043638
4.344340670291341	6.237262907235801	5.219255383384736	1.509492637764818	0.6513162945495611	0.9560636693289798	0.6648704191371121	0.6676528851671722	0.3730892318879788	0.2528188645910628	0.2790548985354353	0.3291557729899111	0.4026517416888887	0.4975847067737452	0.9256136348001022	0.2021239473909275	1.893166020469223	0.05364360253389753	0.05199518505360574	0.0005570994994922152	0.8065238841755318			1.261647235085704
4.352530450648687	6.225125938180902	5.071072788957586	1.50798370296655	0.6129227537167594	0.9711353330984661	0.6523236153558253	0.671719324970897	0.3671286232523971	0.2555322148815877	0.2790481260672288	0.3294251841523407	0.4028495689403487	0.4976611325024723	0.9254633949660533	0.2021947749243073	1.870583364734654	0.05364738517730627	0.05200158664436839	0.0005571006414032011	0.8064148289739387			1.261647083034913
4.360720231006033	6.329832132950332	5.143944879088646	1.53637872712373	0.6358183365392061	0.9773548124896844	0.6592003335747417	0.6709071916869797	0.3666859676136078	0.2532265198270541	0.2793940367422943	0.3294232169723684	0.4026529678420501	0.4974312997886413	0.9252282287246691	0.2020506181457342	1.848883951815641	0.05365082891306063	0.05200703106424424	0.0005571050173226701	0.8064115383995006			1.261646915237429
4.368910011363379	6.349275641275004	5.231654073124941	1.551269303066607	0.6573618998629542	0.974748516515782	0.6660329111785231	0.6710693763680182	0.368740273289263	0.2535528936737843	0.2787141676090272	0.3298799895980852	0.4035327019387177	0.4980848297632903	0.9262558537045417	0.2021419307906386	1.850810783854911	0.05365952512961986	0.05200491116036144	0.0005571086418802887	0.8063852455363693			1.261646715261306
4.377099791720725	6.386723413030816	5.103445307104598	1.601513896034741	0.6075486133242903	0.9925687437010781	0.6463614291949122	0.6695506463873017	0.3655629716077535	0.2561823173364173	0.2767603383470591	0.3271517735369218	0.4030038458504231	0.4967628719542714	0.925104641929932	0.2021079124707431	1.864556860545784	0.053660611091512	0.05200189309007338	0.0005571084819819284	0.8062921594213756			1.261646526780836
4.385289572078071	6.159543420840885	4.885668764891656	1.475868983657499	0.5751443721649951	0.9249144405942334	0.6307914549763739	0.6566304055490452	0.360725815761744	0.2517025725725585	0.2758696758587574	0.325995611650453	0.4010692540817317	0.4951967066296917	0.9226297858364887	0.2016177687526249	1.864956640503113	0.05365420742783643	0.05199730212572585	0.0005571068863350377	0.8063398423349861			1.261646374595098
4.393479352435417	6.202163023058036	5.013958743156611	1.458753268783641	0.609337075090246	0.9311805393054156	0.6421155204750212	0.6596691998738811	0.36215560381834	0.2519144814185829	0.2770146622049702	0.3279121531757445	0.4015592493815882	0.4961675970679085	0.9237999326567371	0.2017464951680867	1.835359157740885	0.05364681469968346	0.05198234507855268	0.0005571092610350071	0.8063671327463237			1.26164622923351
4.401669132792764	6.379545466784909	5.214716655830415	1.59156946856089	0.6502792106222203	0.9747102522642277	0.6606126937861659	0.6678860389578157	0.3670608738030342	0.2557160105918423	0.2791453125896605	0.3295962747969027	0.4033343959373656	0.4978351558001703	0.9262493390899377	0.2022665764224845	1.834063032163714	0.05364087530923174	0.05196914811005657	0.0005571137166340262	0.8062700774352893			1.26164607641678
4.409858913150109	6.208298277039415	5.118078403659256	1.51557408484695	0.6373982330519543	0.9542911866456217	0.6569912662816324	0.6636295722784961	0.3672651656858805	0.2528850152539484	0.2796129246718528	0.3298932677372592	0.4022926647948931	0.497433367301089	0.9246796529811717	0.2019228213695618	1.86732569873876	0.05363791049363442	0.05196026908257378	0.0005571138238612804	0.8063341238264529			1.261645906309336
4.418048693507456	6.257311189269349	5.134602495537579	1.530985915349595	0.6240147257680171	0.9743929208791734	0.6530597169179432	0.6686197923391105	0.3684280048429165	0.2555640288179546	0.2813841338131713	0.3309152904612195	0.4026314384491474	0.4982465174126962	0.9251825351487996	0.2022623179007877	1.887653934813333	0.053635018309375	0.05194917618326211	0.0005571107829350038	0.8063474018775633			1.261645790872965
4.426238473864801	6.285169615195779	5.130835482476829	1.564653402190771	0.6019959003968027	0.9578323562062321	0.6451333069345018	0.6691669570798895	0.366275555336425	0.2559196014530727	0.2789525927023623	0.3298584185856467	0.4032684146937589	0.4976254089483315	0.9253866636621324	0.2026366562257609	1.878914380993411	0.05363824886728866	0.0519448602841923	0.0005571108580765112	0.8062971827129455			1.261645705310203
4.434428254222148	6.217474888868283	5.034147148500535	1.488335899871449	0.5860720859990949	0.9443617400341009	0.6390838248451294	0.6651852522237064	0.3626475568510779	0.2509866755386832	0.274761988110425	0.32744153777959	0.4016785811705024	0.496275463636718	0.9244708538048236	0.2018491548832061	1.856687499649815	0.05363941715419462	0.05194871855664813	0.0005571139557573064	0.8063831109949768			1.261645635740665
4.442618034579493	6.227524617877457	5.092382663111164	1.50559951969817	0.6024956912566125	0.9644272317838921	0.6425435263555539	0.6677661632008817	0.3635909852722375	0.2546614655861519	0.2776321853522262	0.3276805768604393	0.4014112208136101	0.4964352972074748	0.9245464014092705	0.2017079952227672	1.85854716317702	0.0536342939185733	0.05195504684932466	0.0005571150082415005	0.8064300203231306			1.261645565231083
4.45080781493684	6.256291650861391	5.261436880742914	1.577523483012882	0.6621005887172394	0.9856262920955435	0.6600755934556194	0.6726543268199706	0.3736754690688039	0.2628826141356902	0.2828896827566023	0.3307615430813697	0.4027847031603327	0.4981428806332845	0.9260398647037157	0.2022119678873864	1.879138126786621	0.05363020476885092	0.0519583629471188	0.0005571130927054203	0.806451125328455			1.261645496200978
4.458997595294186	6.270636148910897	5.309003162414426	1.580417511076956	0.671078149919903	0.9923383700774702	0.6582042290193292	0.6725895497396948	0.3687083247116666	0.2595122565118558	0.2786383308126871	0.3294750345480517	0.4028621230405475	0.4975749411529111	0.9255237326988544	0.2023383817365197	1.881473234362987	0.05362914884231249	0.05196116037187391	0.0005571117389686045	0.8064384274605069			1.261645470308188
4.467187375651532	6.192231967650957	5.134897460079823	1.514214717647441	0.6451564662809457	0.9917429015281946	0.6556812660796658	0.6744290551829659	0.3657791352860579	0.2535212599560224	0.2775586937174677	0.3286010010502838	0.4021546231348866	0.4970381522612442	0.92442497110857	0.2020132348881949	1.867477768403229	0.05363465703610328	0.05196475662053227	0.0005571133324562668	0.8064293649739922			1.261645456242073
4.475377156008878	6.305347399346154	5.246138015711647	1.522801408313373	0.6610279998638617	0.97564651365628	0.6687967944280278	0.671597460273769	0.3677332542535715	0.2523646116545913	0.2765441398398673	0.3285267353314515	0.4016894035452252	0.4971566479174024	0.9251377412617279	0.2018042493717461	1.868049004839189	0.05364189832979797	0.05196734156752848	0.0005571156445071359	0.80650621187897			1.261645424019008
4.483566936366224	6.444259506200098	5.32254004806927	1.571612542921479	0.6675383530823097	0.9583560089571377	0.6643604147646841	0.6665518888897105	0.3680034434646209	0.2530140290155296	0.2767737635291491	0.3282059553929589	0.40212624516045	0.4972070202251055	0.9252747388837119	0.2017215599003695	1.870717413130675	0.05364638564552254	0.05196944155282589	0.0005571151089522658	0.8065990772096259			1.261645392010019
4.49175671672357	6.104067224745668	5.039775772935747	1.501564142850812	0.644826364333172	0.9444933500195465	0.6556921930799835	0.6649463798180988	0.3650107476355281	0.2491440212106586	0.2759446569344779	0.3279479291827802	0.4018582380691448	0.4967938541555347	0.9239244484650136	0.2014519662115799	1.876393307054229	0.05365262945345638	0.05197300409014402	0.0005571124521899215	0.8066773962285056			1.261645386438042
4.499946497080916	5.973697123335368	4.900161476380251	1.443242750366933	0.6187176317135036	0.935635439675253	0.6562183376768812	0.6638149144176559	0.3609328292926126	0.2487196286544104	0.2731039934624274	0.326787346054955	0.4016358573120704	0.4959810569196053	0.9234188137907057	0.201422514242906	1.869948617144263	0.05365744300478627	0.0519744605163342	0.000557111966687696	0.8066540872010386			1.261645395577589
4.508136277438262	6.010589348987805	4.922254782580021	1.460780752131318	0.5956850663817445	0.9476883914593233	0.6497354716148322	0.6643337472459014	0.3602933092340349	0.2522864569012758	0.2721153289922937	0.3260689638909171	0.4011738872754794	0.4957378103623291	0.9226549161353254	0.2013631791830955	1.860826728459431	0.05365722051061873	0.05197500089947726	0.0005571147036417923	0.806698994559872			1.261645384213628
4.516326057795609	6.262650811954275	5.158804996735755	1.540856196123138	0.6303946471821502	0.9636794846371655	0.6642666258946323	0.6680343958137277	0.3680677163781144	0.2578063305059887	0.2770776834012023	0.3286880389143657	0.4020612455561138	0.4975134804790842	0.92475217063906	0.2017883657008338	1.869918172654918	0.05365276220205802	0.05197495952121272	0.0005571162436104053	0.806719129006117			1.26164535471712
4.524515838152954	6.42923347910253	5.266195223715384	1.550756187677775	0.6502244481757552	0.954298212772578	0.6723621328914742	0.6673044101031322	0.370017039595602	0.2567609707449034	0.2802886384861915	0.329865740557835	0.4031582853183325	0.4984827439923354	0.9267823763073886	0.2020222251172732	1.877880051839074	0.05364432061756506	0.05196938638180652	0.0005571133843651215	0.8066957736767982			1.261645357532679
4.532705618510301	6.219123339664699	5.160676442364176	1.509474710344913	0.6244461732214202	0.9603893465013225	0.6582251448639695	0.6710559095309599	0.369001505925568	0.2543796879674156	0.2795200161247738	0.3289946576405571	0.403103854785235	0.497840180562854	0.9258029235753265	0.2020396280064733	1.871630244666461	0.0536389006789498	0.05196473899431527	0.0005571105706805535	0.8067349184516336			1.261645381049431
4.540895398867646	6.427661980438539	5.370882992601413	1.581593754544877	0.6474256137096011	1.001453137444751	0.6665185151452706	0.6788151456505973	0.3733342258247945	0.258698734736883	0.2823527012895631	0.3310087808652183	0.4044220611735931	0.4993514887492359	0.9273686319257014	0.2029538465340838	1.859620990305018	0.05363693962392611	0.05196202507736382	0.0005571127430074214	0.8067172760532728			1.261645404018762
4.549085179224993	6.397777061216653	5.348600943727134	1.587815424261269	0.6503165587066176	1.013579150837347	0.669449322349739	0.6750334941744127	0.3701388295613593	0.2586641978650582	0.2831452590872739	0.3313257211194765	0.4036265431325683	0.4985432359020227	0.9257282493664015	0.202466128264075	1.863963179070497	0.05363673409732415	0.05195792803230831	0.0005571151974683782	0.8067941948932864			1.261645407875205
4.557274959582339	6.105310997764747	5.024135739858762	1.526561195259685	0.6142593108459645	0.9842988523949298	0.6596183597774455	0.6674373373815896	0.3642775765383278	0.2527430921990005	0.2786525435722111	0.3286451245571763	0.4023339136382596	0.4977005366852196	0.9243425823698735	0.201835160290781	1.875413145832746	0.05364157242785222	0.05195740323343875	0.0005571132093803921	0.8068792738979232			1.261645415936287
4.565464739939685	6.115854649984974	4.966807708611808	1.459051898599084	0.6142661050015114	0.9325861850069203	0.6583229295900976	0.6631152231548206	0.3652578656722664	0.2501888609651916	0.2780509646237437	0.328828928390699	0.4021278464025478	0.4974398052367967	0.9243417275538705	0.2019443911315793	1.887334939986686	0.05364460885547185	0.05196049101877563	0.0005571094704245582	0.8069269671311476			1.261645461121387
4.573654520297031	6.068900107561559	4.930306197430479	1.43238526104398	0.6108016600409153	0.9310460736565332	0.6505749774316881	0.6638287308399847	0.3663336187120815	0.2519980858398999	0.2801715215848274	0.329940522349711	0.4019075243348924	0.4972272701951018	0.923657699201918	0.2019621181458819	1.877411977610158	0.05364476775621834	0.05195886807782785	0.0005571090979035049	0.8069540573236121			1.26164551978002
4.581844300654377	6.226602672324127	5.160450895165592	1.525756486940898	0.6299394713091174	0.9911916193713158	0.6553185699919555	0.6688699561472159	0.3673883735775885	0.2545470296832511	0.2796591744647444	0.3290799207447357	0.402392181908963	0.4982943658537144	0.9249991121166854	0.2023145347983341	1.865570587752155	0.05363837581714066	0.05195193402127133	0.0005571111743700892	0.8068617061738048			1.261645572576263
4.590034081011723	6.354735249351944	5.294030422232395	1.640974802729544	0.6631788029097552	1.030181994136669	0.6784569879772828	0.6758144257277546	0.3697078010183633	0.2542872537373019	0.2787162590698268	0.3291220705891038	0.4029474136619173	0.4987656456930648	0.9264019876818671	0.2023872906282508	1.873729362179597	0.05363073432885453	0.05194459646887617	0.0005571110748818951	0.8068964446563367			1.261645612754784
4.598223861369069	6.097003770384216	5.163380733360173	1.58766104064152	0.6710816135025043	0.9821249907321397	0.6996947165090364	0.6735592924381762	0.3724279251861465	0.2524540641025962	0.2777014539821971	0.3285134869696333	0.4030040145835683	0.4969422417186348	0.9251845169379939	0.2018712789045337	1.879900484334435	0.05362906939194262	0.05193895386484601	0.0005571076520359961	0.8070533471893077			1.261645679481896
4.606413641726415	5.982364758267502	5.002861052700641	1.461206611147836	0.6376661911340054	0.9320643102660513	0.6848520639301184	0.6673708016091496	0.3734452563413781	0.2507629481735962	0.2774165025100794	0.3281820646525413	0.402622878355214	0.4962977182301602	0.9237986496076624	0.2018007057339414	1.86690906176594	0.05362937042436383	0.05193281838176787	0.0005571047733349427	0.8070959669515707			1.261645781306891
4.614603422083762	5.915497829726044	4.824304733120903	1.418103041340991	0.5830110436199092	0.9138921654089617	0.656078872231181	0.6663871318546682	0.3698162452630882	0.2531292867872736	0.2791640985618767	0.3284869840451053	0.4016270209947135	0.4960628243734753	0.9215512089725925	0.2016972340623626	1.842843637756227	0.05362797006352084	0.05192929338925211	0.0005571056845252688	0.8070680640890452			1.261645875204431
4.622793202441107	6.053744670423046	4.927899757226762	1.505643107167007	0.6185568944051471	0.9617100920442012	0.6754017009551903	0.6780735047137545	0.3770048255235005	0.2629632498148319	0.2852630378054211	0.3298224941660536	0.4026501360674239	0.4977076641073059	0.9230134302302478	0.2021495249536118	1.847855724911503	0.05362808742050924	0.05193203693365676	0.0005571078537990427	0.8070319097069352			1.261645939924489
4.630982982798454	6.117707948853035	4.966361596566202	1.456097251964903	0.6145782418583868	0.9460764236473325	0.6582996063982325	0.6728175118129679	0.3695097516141676	0.2554671389110325	0.2798726885091275	0.3286282233066696	0.4023150253992702	0.4975732627613498	0.9246758381447664	0.201892169089081	1.874121135513882	0.05363233982678388	0.05193989086672256	0.000557106333809319	0.8070358446366453			1.261646004855497
4.639172763155799	6.291516655925143	5.106542995935863	1.444236244046807	0.6195749005062958	0.9449854960211127	0.6484418433413003	0.6694633085558654	0.3661035194670087	0.2515004363217826	0.2771015161852766	0.3289290265625934	0.4019858255050552	0.4971810950646115	0.924891036300676	0.201930252319273	1.88275321979808	0.05363236788341047	0.05194796773768969	0.0005571023706297575	0.8070737538861473			1.261646093670405
4.647362543513146	6.469850898491513	5.385408254550946	1.592203301099676	0.6783922731108547	1.010260155155634	0.6731931678987005	0.6742168736365582	0.3733809026372341	0.2574665217749808	0.2841483974422907	0.3320567664914756	0.4036582906058955	0.4993909333757811	0.9272876687388034	0.2030623184131047	1.860254146581203	0.05363260890258658	0.05195101747737446	0.0005571022454654934	0.8070355695974079			1.261646183510667
4.655552323870491	6.218686146631898	5.26370221088882	1.520147476863367	0.6726528414749663	0.9628121681911695	0.666358338949157	0.6636585228222717	0.3676529510766285	0.25112949306315	0.2784730624646726	0.3281755356068386	0.4023282716017181	0.4965781383612228	0.9255887349845245	0.2023183025003985	1.845305290955312	0.05363592088825771	0.05195584338085952	0.000557105410169063	0.8070016975822697			1.261646253151895
4.663742104227838	6.085701549573152	5.144960331637212	1.485993098817399	0.6390268932515082	0.9449621752297361	0.6455749497521147	0.6627404797074324	0.3652483709776307	0.2503488975234142	0.2753472669224249	0.3275268855388089	0.4020157159043541	0.4961405971473628	0.9236342224391502	0.201784206615789	1.852389832357499	0.05364119591248665	0.05196165733480891	0.0005571048632382501	0.8070965403912456			1.261646312847783
4.671931884585184	6.105746599923431	5.097938392019441	1.526686975918645	0.6321710792565728	0.959052625664072	0.6539364805625044	0.6645007301331173	0.3683435626887275	0.2511124948305701	0.2790669338094069	0.3311478730774606	0.4026260137483706	0.4984633109224439	0.9242683475966537	0.2019411273318466	1.873001981449091	0.05364155524991874	0.05195966077590055	0.0005571000362294839	0.8071819037327418			1.261646387062505
4.68012166494253	6.09430722273327	4.981221168960122	1.483344150796341	0.6034336069807603	0.95361421915102	0.6513543733451189	0.6627569821380174	0.3630744778981743	0.2511204807695173	0.2771828005069908	0.3290414690893114	0.4026628136096166	0.497727044591066	0.924712753380846	0.2019706459129052	1.863532748195958	0.05363820355097053	0.05195421277298742	0.0005570972438014707	0.807128579351526			1.261646489460197
4.688311445299876	6.229759208253052	5.064297124308458	1.501782785679642	0.6101794545971693	0.9705675768076381	0.6450026457313217	0.6679604483889858	0.3620202860586605	0.2577236165129181	0.2774899933557295	0.3285571475103342	0.4031275943486767	0.4978632250576303	0.9248625949849097	0.2021089839597213	1.846180382678671	0.05363776419315627	0.05195108310853627	0.0005570990629644446	0.8070498091580375			1.261646585142694
4.696501225657222	6.436481218801653	5.332773811766871	1.64589099023202	0.6415384929200498	0.9991553298371185	0.6546579742394362	0.6728372984337665	0.3654637135005013	0.2579320578288803	0.2789790073792944	0.3299422121117349	0.4034119254804643	0.4981224676014073	0.9257650194910898	0.2024601711935343	1.852754488208759	0.05363943799443804	0.0519545996828531	0.0005571003896288317	0.8069915931769178			1.261646662525123
4.704691006014568	6.435640785107746	5.372092087800572	1.66248671158656	0.6548850243690947	0.9944618094411164	0.6649885901088326	0.6714374919691882	0.3672353284151362	0.2595127855723071	0.27830327559901	0.3297319855631659	0.4033532242298658	0.4982001969860506	0.9262956422731684	0.2023571850895609	1.869152820714075	0.05363897220809002	0.05195884407535544	0.0005570976420632907	0.8069991840417869			1.261646742919982
4.712880786371914	6.294401582554344	5.163681270758299	1.571127944845396	0.6457632508538959	0.9803436122121102	0.6601995712105687	0.6677173198802461	0.3673980345272547	0.2580753507740569	0.2795091578830612	0.3295427506164362	0.4027665398036311	0.4981801613106162	0.9254884603180061	0.2020643367254138	1.866709084040055	0.05363860891429215	0.05195444541975656	0.0005570942892981826	0.8069987389822647			1.261646853782701
4.72107056672926	6.315575121179319	5.20756420949831	1.515494263665329	0.6314458151192605	0.9769711354033954	0.6572854568305825	0.6677710778334794	0.3672340512641666	0.2537133617441436	0.2787412731487307	0.3292864468310524	0.4028194362257566	0.4977707620677066	0.9255691107074299	0.2022945382469959	1.8471672767476	0.05364288791295523	0.05194683563384637	0.0005570949294811427	0.8069691986790646			1.261646956686199
4.729260347086607	6.43654498174751	5.381484934497214	1.51231919022754	0.6419119288659879	0.9761168194706207	0.6579485480977069	0.6665989266142509	0.36888486293068	0.2528258756954256	0.2781123675195766	0.3286362367609634	0.4025920142098461	0.4975308356914711	0.9257476381217232	0.2022154202181211	1.847567572482879	0.05363972115716106	0.05194217036971326	0.0005570980749432231	0.8069759188319607			1.261647018695532
4.737450127443952	6.091817969497554	4.995487853866725	1.438787957281442	0.5949650415613458	0.9399307976435806	0.6443152990043924	0.662532349984354	0.3589609026897736	0.2494061123146555	0.2746139873076578	0.3280533743415328	0.4016360813265643	0.4969903809601416	0.9229043652212316	0.2013618072290952	1.863550684805926	0.05363205428673642	0.05193958950660406	0.0005570985566432456	0.8069915256411819			1.261647055307608
4.745639907801299	6.012139287019692	4.901474809366879	1.43018115492853	0.5861875067470372	0.9318910904748224	0.6451832194591219	0.6633927626280794	0.358346707406665	0.2497353295315539	0.2734857267120538	0.3277928679433602	0.4013508193466275	0.4968633894884695	0.9222778596594811	0.2012947307920197	1.877316211724648	0.05362879380388055	0.05193673820149848	0.0005570955139579289	0.8069755470500646			1.261647095379436
4.753829688158644	6.176211394630857	4.993782690980073	1.477297793811574	0.6103382650560834	0.9426702908865998	0.6520711355325757	0.6641117946088927	0.3635089983012806	0.2538859807525161	0.2760406717173792	0.3274679118236901	0.4013921915154157	0.4961297970651362	0.9230952158257881	0.201776514040851	1.87173255823847	0.05362774300511891	0.05193677395478222	0.00055709392510226	0.8069325360374098			1.261647143637252
4.762019468515991	6.17882462506261	5.174028345365156	1.511825519893241	0.6527573730263849	0.9656143720811026	0.6650511509984369	0.6698888443024733	0.3671818003016199	0.2559368395868573	0.2786643663946871	0.3281310880084412	0.4016501783272582	0.4960256856906937	0.9230140007855913	0.2018745111310035	1.861633772368372	0.05362829390188826	0.05193665086023265	0.0005570968061881679	0.8069020722892614			1.26164716671688
4.770209248873337	6.047561974053542	5.079600274733204	1.448800530794136	0.6567498344337281	0.9518790838743884	0.6620922995705437	0.6710865827074491	0.36483455878526	0.2505953991779875	0.2756997351496651	0.3267673688560143	0.4016430739728379	0.4957886728866604	0.9230366277856323	0.2013189476601824	1.877080370995458	0.05362940952770216	0.0519352401466189	0.0005570996467806599	0.8069357989793549			1.26164715165901
4.778399029230683	6.241096342879907	5.171706731974799	1.501199038125967	0.6430947021965562	0.9699954806540887	0.6608861583984474	0.6689391022854591	0.3632996335459707	0.2521102356069172	0.2772425431415937	0.3281117245909264	0.4026656446523896	0.4973767018877518	0.924943228823864	0.2017849437777587	1.89360848882396	0.05363127577864047	0.05193357149309468	0.0005570979928604699	0.8069188587363461			1.261647112847969
4.786588809588029	6.163657025325716	5.01179003244081	1.475123416012665	0.6162079073348211	0.9572507435943327	0.6630788446675547	0.6659232187621904	0.3680699921928126	0.253617959799907	0.2790078561285875	0.3287730928331473	0.4017676248328181	0.4968213532354973	0.9241880016480053	0.2017371024680065	1.880457460812373	0.05362970766578346	0.05192576352303017	0.0005570953709729267	0.8068570284840479			1.261647098674134
4.794778589945375	6.001341426884997	4.844535902212452	1.399302691610885	0.5928716919649971	0.8960243382556399	0.6530799116893202	0.6552598121114115	0.3590442452818204	0.2471208946532837	0.2714413160528032	0.3247075810492933	0.4000000151437303	0.4940675750262847	0.9225438136413184	0.2010219020422062	1.840706790701755	0.05362768159471438	0.05191296800842918	0.0005570974191128448	0.8068880264146865			1.261647090803384
4.802968370302721	6.198263470899648	4.998129475099889	1.480983648572728	0.6092497840847801	0.9239841416699668	0.6561685346921137	0.6585010916971985	0.359899469871733	0.2478954627115478	0.2717111448689962	0.3253475049205731	0.4002602135365297	0.4947858455970406	0.9235984593412812	0.2014489826666551	1.838476299647986	0.05362796677611499	0.05190473612309092	0.0005571011809948198	0.8069541013356459			1.261647052456828
4.811158150660067	6.289149037518277	5.026589490966527	1.565955278467805	0.6073269421464782	0.9837888229063917	0.6581775651093672	0.6695924109702488	0.3691161791788913	0.2520734173460317	0.2769481080134885	0.3282879509906566	0.4013734601219001	0.4967191167147482	0.9234841413266156	0.2017888834117439	1.86435356875889	0.05363142985656	0.05190350596741448	0.0005571007210301197	0.8070001375394619			1.261647002820773
4.819347931017413	6.095460651768564	4.87794183247776	1.446100893274471	0.5909094526334516	0.9427205968755058	0.6603112438015794	0.6699918674321226	0.3709247839605571	0.2538134628267354	0.2791563971188191	0.3289062568498087	0.4025849962467668	0.4972804532380939	0.9240596455876345	0.2016507240763935	1.884201169865267	0.05363439104370895	0.05190743983032481	0.0005570976038045463	0.8069579433974207			1.261646969412182
4.82753771137476	6.101610690429901	5.008719666090798	1.45589823871654	0.6147325216115207	0.9363374126260167	0.6611800005864545	0.6692057557667951	0.3702251721615388	0.2578928048159153	0.2797184031452253	0.329400921294713	0.403159187497052	0.4974080793313914	0.9242771038421431	0.2022045433186792	1.86536976625833	0.05363334248266266	0.05191371807611302	0.000557097147680668	0.8069777177250917			1.261646957596844
4.835727491732105	6.066552326624969	4.949472099101582	1.421057678115173	0.5985630290431234	0.9165404616977721	0.6403792064177218	0.657244138481073	0.359717876222566	0.2490321666928434	0.2742826001129651	0.3259452082767788	0.4001460507366971	0.4944885308668241	0.9211363330128417	0.2014955639796062	1.848717525911332	0.05363299882778856	0.05192370187235431	0.0005571001484389745	0.8070563111650457			1.261646925796218
4.843917272089452	5.992728265894736	4.948715937325628	1.409449044462839	0.599233363482983	0.9187757369000464	0.6372675711626836	0.6567914854808801	0.3555215742460995	0.2461433992229917	0.2717523520100976	0.3245447284725353	0.399451097094189	0.4939463491466714	0.9203318931788587	0.20108182162488	1.849756125884087	0.05363254036601545	0.05193450670345259	0.0005571021419100298	0.8069895432106591			1.261646876225914
4.852107052446797	6.306344575348088	5.265728444960757	1.588722561120067	0.6639770344014455	0.968150860974478	0.6563212272117247	0.6661571423393898	0.3620385416171419	0.2519607632259674	0.2745922337986593	0.3267981620008819	0.4013203707532163	0.4966340708276084	0.9241629980819045	0.202053780919271	1.857850740186472	0.0536303667067148	0.05193853836777117	0.000557100868674768	0.8068450448286901			1.261646829441857
4.860296832804144	6.5144650799772	5.627341912835209	1.64682249837544	0.7043438898077697	0.9643296834366557	0.6615221334416508	0.6657883663738418	0.3652850477940751	0.2515406909328757	0.277514530166457	0.3284727518271885	0.4018244128161059	0.4979460001367845	0.9264389532327045	0.2027403042779631	1.857516050173301	0.05362776319840124	0.05193671649139446	0.0005570995602712412	0.8067839598090315			1.261646796964298
4.868486613161489	6.383173288311359	5.650644018423868	1.590593357605958	0.6898160255447211	0.9612816767520803	0.6532057338617463	0.6681866039992788	0.3647726212468915	0.2517170214125961	0.2770746706132091	0.3285915405764814	0.401613443194118	0.4969652821897956	0.9248592327289785	0.2024054202538679	1.830549749749232	0.05362455887948958	0.05193410370846368	0.0005571015927111589	0.8068243628884846			1.261646767446376
4.876676393518836	6.000568023099996	5.065957924244415	1.464588836463533	0.6221963591562695	0.9044861340151805	0.6421838744925806	0.6563252865577622	0.359566419305194	0.246801003825136	0.2744668187914417	0.3267895985369729	0.4003404463660889	0.4948918430659294	0.9217484814082822	0.2013587971387993	1.821125379269991	0.05361991596357475	0.05193147942514645	0.0005571051547611769	0.8068662027567582			1.261646704477777
4.884866173876182	5.930906209207001	4.930961566236956	1.391176440896656	0.6158244292680854	0.8847880960648943	0.6478072961232229	0.652714514553614	0.360248029985867	0.2453394605887227	0.2737790307040536	0.3264470072053852	0.4002855633748139	0.4951389985945993	0.9222856717171056	0.2011061591601662	1.846139706662643	0.05362054951070609	0.05192355577703182	0.0005571059399858212	0.8068415846797935			1.261646613767138
4.893055954233528	6.284767494616861	5.280000556476171	1.495133363544616	0.6625025301132144	0.9556214236120787	0.66917831327655	0.6659438936834235	0.3677822392300095	0.2525243170731386	0.2774673962446245	0.3287793916639871	0.4019573611155046	0.4976000247899505	0.9255222866516006	0.201995441668764	1.873737140485386	0.05362603705374648	0.05191738454066994	0.0005571034054640729	0.806801775274123			1.261646542806403
4.901245734590874	6.247439411751364	5.075977390444558	1.526134591390955	0.6147421347225249	0.9875335500755585	0.6560323143333828	0.6701848425927864	0.3675625116390965	0.2525372065608597	0.2770439644642349	0.327917434003237	0.4014459389112734	0.4971866034569441	0.9235437366223492	0.2023450580741283	1.866187178335964	0.05362952268193791	0.05191332120695465	0.0005571026481265733	0.8067998449299009			1.261646497966492
4.90943551494822	5.991125945018213	4.917292496929166	1.458874641973796	0.5702216291427269	0.9500431923460294	0.6302406210257955	0.6595318429165262	0.3573973456541503	0.2478120137485095	0.2731899384961299	0.3256976724457563	0.3999014557856662	0.494031602998432	0.9205026130340912	0.2012489750963261	1.855234619007492	0.05362953104702819	0.05191417520187727	0.0005571068263473522	0.8067917354316239			1.261646424407729
4.917625295305566	5.942931980180934	4.867298576010101	1.460222166978854	0.5749618155915929	0.950256097252315	0.6315029530882836	0.6606974888597991	0.3592148092367968	0.2503019748505556	0.2728566999363483	0.3260502188717331	0.399871558018023	0.4937485250258413	0.919630974503577	0.2008343404611277	1.855186487690397	0.05362961516195029	0.05191990948148515	0.0005571097851752548	0.8067772865461642			1.261646310886759
4.925815075662912	6.049868765253771	4.886521264621183	1.488595010431055	0.5890863813288455	0.9728843152343434	0.6444146295642152	0.6634523574836737	0.3619921589716217	0.2508847769229616	0.27263699115396	0.3253684088106085	0.3997967092718238	0.4947372708834732	0.9202391070899566	0.2010019869362656	1.863417837718274	0.05362750359689963	0.05192152092204647	0.0005571077539819256	0.8067828449684392			1.261646225934707
4.934004856020258	6.27535925216086	5.113429005794383	1.523900043163131	0.614000297188447	0.9664972082080242	0.658061270692115	0.6670241420794755	0.3650233116745003	0.2523577536797789	0.2745350152294928	0.3261680027516068	0.4004304473567566	0.4956077217786291	0.922418624330541	0.201606652260911	1.856436566236967	0.0536243063890772	0.05192076014379535	0.0005571057767909511	0.8067047605738763			1.261646176674694
4.942194636377605	6.239724555498036	5.077872734752905	1.577376886373096	0.6118112803152267	0.9826115731956441	0.6448329998911784	0.6678148486801821	0.3607615525530208	0.2532250628369619	0.2734206889302623	0.3267423951518093	0.4005951336613171	0.4957528707805932	0.9222837127564825	0.2019012984121735	1.829423178618117	0.05362306699910451	0.05191662759588097	0.0005571081784656373	0.8067096930554358			1.26164611531715
4.95038441673495	6.244951904668818	5.085573786125399	1.5745535569977	0.6195938666217815	0.9791006368575907	0.6439384574343436	0.6641740769226308	0.3608032215026707	0.2523367018068267	0.2742600406642667	0.3270637023674695	0.4006884225019597	0.4958900593502776	0.9222668192583543	0.2016974056031305	1.831358371512996	0.05362391943492724	0.05191093723733087	0.0005571118707413883	0.8067306448929965			1.26164602832563
4.958574197092297	6.217790609270524	5.059427775317199	1.489769593357635	0.6152567255469632	0.937950512552447	0.6537143158581088	0.6632086095498357	0.3645985780267169	0.2593708131861734	0.2761975937017468	0.3281444948324488	0.4015689419613217	0.496038370195226	0.9230207735540483	0.2013576279381906	1.854139478256855	0.05362881143369293	0.05190626993125424	0.0005571124142088837	0.8066699480421292			1.26164592752629
4.966763977449642	6.273055632579372	5.050421149913996	1.471321446839559	0.615423928778958	0.9329259094771455	0.6484712325441496	0.6705515345645794	0.3626536496070935	0.2596363980024657	0.2754750164394181	0.3276433266159045	0.4017090786053763	0.4962546424709518	0.9243082440560189	0.2014000750251444	1.866764160743451	0.05363193322869653	0.05190545910611481	0.0005571112039117704	0.8066221296190962			1.261645829326086
4.974953757806989	6.406275015852367	5.217401991078212	1.501858432538797	0.6519402112558578	0.9400656414281798	0.6558052137558469	0.6694857426060272	0.3672292351493934	0.2554726175836802	0.2799015814580064	0.3281501849283032	0.4015563239425766	0.4969889824884804	0.9250222697182933	0.2019124893049231	1.841191499009414	0.05363265514879664	0.05190840541941052	0.0005571124581531074	0.8066105207183654			1.261645735961881
4.983143538164335	6.315877760405846	5.058564262932698	1.490080211194375	0.6243796248862359	0.9215865640397292	0.6419922236944033	0.6606336000075558	0.3608706674619273	0.2517877893819554	0.2789204658445446	0.3278509235105493	0.4004729408825308	0.4961376474662572	0.9218796235944168	0.2014213506758588	1.831402378022403	0.05363331844442153	0.05191475925565323	0.0005571167000257182	0.8066996691948887			1.261645621454183
4.991333318521681	6.314124146307858	5.241353038244839	1.564873374922658	0.6374077711424116	0.9629530252915428	0.6485086062239691	0.6679162066539472	0.3628516098185176	0.2553546981430429	0.2798878803253523	0.3290497756235028	0.4012933907243347	0.4965600316571319	0.922606240022085	0.2014838870232728	1.844432615115454	0.05363138343025264	0.0519212785664095	0.0005571198451857692	0.8066821452073216			1.261645474236886
4.999523098879027	6.212601011319227	5.154657457547368	1.492752411237198	0.6278844234369192	0.9650267197781802	0.6537298466131471	0.6688452181813319	0.366904847526288	0.2556748962082316	0.2784762890239237	0.3274090551956031	0.4015414180913991	0.4953946976214629	0.9231306649967362	0.2014181799691311	1.86534887063118	0.0536311432672105	0.05192009845762138	0.0005571188342701124	0.8066725167011162			1.261645332971163
5.007712879236373	6.116432417181045	4.864647719143337	1.449691221816878	0.589315114683221	0.942651454246348	0.6458433771211098	0.6633024534794735	0.3618654974370629	0.2502400528627072	0.2723205659497422	0.3252778506878187	0.3997869752451448	0.4940243500513208	0.9211787104300552	0.200920025931002	1.867603420068208	0.05363242437648594	0.05191759701842884	0.0005571167274654718	0.806772917233899			1.261645221845641
5.015902659593719	6.134519315971158	4.953902868792793	1.468620245715947	0.6127163835041658	0.9393888280276311	0.6547681409827637	0.6632099975501595	0.3627755712709029	0.250399187851046	0.2725929720521947	0.3255075655149804	0.3993391099849525	0.4941741189116871	0.921067553237475	0.2009114144652354	1.852151450031031	0.05362903739080136	0.05191429904770143	0.0005571190010933865	0.8068112556761449			1.261645111017354
5.024092439951065	6.246648585787073	5.093579492255141	1.495769656085906	0.6331586761661046	0.9355406421492546	0.6621386867510495	0.6592152256745752	0.3624959248357781	0.2506453499827571	0.2747676849964863	0.3268491588880397	0.4003167334420132	0.4955372838615785	0.9223338272687663	0.2012168313980197	1.844504480431995	0.05362634920626307	0.05190788545570259	0.0005571238586384913	0.806760958374564			1.261644961141474
5.032282220308411	6.407767437088792	5.134722494800499	1.569776046927787	0.621190625644955	0.973564968427114	0.6516132508778709	0.6627894187415579	0.3598512920385937	0.2518505421926171	0.2743472114074587	0.327582560232971	0.400862868273036	0.4965472788100652	0.9228328115773056	0.2014246335428263	1.856606372157096	0.05362946287023326	0.05190296379275279	0.0005571241173667374	0.8068093335255412			1.261644815615261
5.040472000665758	6.295659631917149	5.123585194372405	1.604461054635524	0.6170010649554861	0.9851565441771737	0.6403210350762457	0.6641942200882672	0.357580870958595	0.2510544487289532	0.2757471500542167	0.3270368166096176	0.4005429157977532	0.4959525439836506	0.9223869748272429	0.2016572460362687	1.881384873985978	0.05363439895759571	0.05190287211717508	0.0005571214750816676	0.8068026194864645			1.261644705018191
5.048661781023103	6.119616047956256	5.07864824333133	1.562317157319981	0.611386459737949	0.9730201677068073	0.6420483821868903	0.6648615581984423	0.3585805994367642	0.251665019433381	0.2760260561103059	0.3262860066708396	0.4008331144728955	0.4953827693920377	0.9225345611411406	0.2018426350663762	1.870758841996581	0.05363817956879252	0.05190660958744973	0.0005571229742465961	0.8067352314295775			1.261644607296755
5.05685156138045	6.034627762024773	4.886452657831638	1.475573758958917	0.5818376176926965	0.9359275821965052	0.6294159872237408	0.6621101025208729	0.3557858506895272	0.2528847288476848	0.2720948366630824	0.3245410114544799	0.3998293248175215	0.4939376614714094	0.9211150533867716	0.2012509968011754	1.854362446885517	0.05363794344298597	0.05190605949543885	0.0005571276153924151	0.8068046025231429			1.261644494093198
5.065041341737795	6.072877062316512	4.95828893788781	1.461127412021887	0.5986797229700657	0.9267482650806319	0.6346261733907882	0.6574945715526276	0.3570658829245484	0.2506170919036962	0.2737955528803073	0.3257315173583147	0.3998217391566098	0.4943363508488027	0.9210182380500063	0.2009210807356173	1.860337225007668	0.05363212100822041	0.05190213917485851	0.0005571299130604536	0.8068733390393136			1.2616443593452
5.073231122095142	5.961613381504511	5.079933534457703	1.440517086331501	0.6380758909717467	0.9242067257251713	0.6421124798944479	0.655406917999407	0.3584867679729016	0.2455818845358	0.2732776410440745	0.3255549238078626	0.3996889461531288	0.4941439624009943	0.9214889786196263	0.2004881531731696	1.882815075044518	0.05362890748986553	0.05190250079158288	0.0005571277103928505	0.806869336766465			1.261644247414724
5.081420902452487	5.979465639006297	5.011395166899582	1.428519050639597	0.6130172035150612	0.9230294923001601	0.6341648171295604	0.6556254220542881	0.3561113258152822	0.246732403208673	0.2714227471574615	0.3244575217054845	0.3995263278936115	0.4938668133376656	0.9219940082965653	0.2007733510305165	1.868982412833128	0.05362809757663493	0.05190094756568391	0.0005571255428846106	0.8067987370132922			1.261644172540907
5.089610682809834	6.107667117105549	4.962312425228732	1.460067204348017	0.5955308288633303	0.9323964689188621	0.6388755806097896	0.6608752397667822	0.3591400600730659	0.2495672940723733	0.2728511992704014	0.3247527144966906	0.3999772290194995	0.4943826915450674	0.9222681487702068	0.201349028053176	1.846315330869247	0.05362569098341374	0.05189121404242877	0.0005571279121827566	0.8068115888454056			1.261644089428752
5.09780046316718	6.010809359091323	4.817304763880256	1.397447684441443	0.5818662066967542	0.9061346405736154	0.6390965027379324	0.6555254448852903	0.3585785262848962	0.2470168543190235	0.2712542614564512	0.3239685864721409	0.3987815638874285	0.4928861289058158	0.9192682873110982	0.2001584700131965	1.854579241905089	0.05362954236093165	0.05188237205889863	0.0005571320239762738	0.8068871789574157			1.261643973700919
5.105990243524526	5.968013620208169	4.689251474213486	1.373618476945597	0.5570439735206691	0.8889827059169427	0.6258844516698036	0.6520643845376454	0.3531630043398963	0.2480184093371131	0.2706123301295764	0.3237274028503448	0.3981563235999583	0.4919350639568633	0.9179615851721611	0.1999011253129422	1.875736257719071	0.0536376533553507	0.05188341069564559	0.0005571327754435222	0.8069278535263438			1.26164385177652
5.114180023881872	6.154478674170603	4.854437620286101	1.479620363777275	0.5711287727921973	0.9341330395892654	0.6327061672936158	0.657066544089121	0.3575128652970063	0.2518511816439114	0.2751467454894717	0.327267544513409	0.400472006217483	0.4946711547564688	0.9214836413544992	0.2009872743695632	1.86968163244535	0.05364346583748251	0.05189188672813948	0.0005571307654962831	0.8068152279374532			1.261643764192499
5.122369804239218	6.001762976832463	4.849219352059256	1.415968420644427	0.587409835135581	0.933079191702692	0.6412576908127245	0.6581275913125129	0.3598413481696294	0.248729074148434	0.2743723252191254	0.3261217180513051	0.4010191843571332	0.4951475130252734	0.9220253632888306	0.2013392589637913	1.846314035241287	0.0536403364824225	0.05189710054318968	0.0005571308559081268	0.8067966717289556			1.261643708512982
5.130559584596564	5.853330150999769	4.804235668930232	1.38566052669863	0.5928165349755125	0.892296519848342	0.6304662717648833	0.6539719096126031	0.3570853737307551	0.2473574183935404	0.2721185545115989	0.3241913092590298	0.3985169976865969	0.4926503260771233	0.9188199924696161	0.2005317587042372	1.843960278238486	0.05363367816787483	0.05189774410229692	0.0005571346070145291	0.8069000257585502			1.261643628223786
5.13874936495391	5.866004568447527	4.859540243370642	1.403574783378833	0.6031629970916454	0.8974470372877668	0.6399186083187874	0.6548940493297728	0.3600220348487616	0.2491321424426084	0.2720813920073101	0.3239974740564517	0.3983435551406632	0.4918151480011711	0.918661417668837	0.1999665118883351	1.859125064392142	0.05363229656091677	0.05190073050318826	0.0005571370580501196	0.8068252844983378			1.261643533226066
5.146939145311256	5.931107403299641	4.860571591806763	1.428531335703441	0.6072564062609068	0.9367816245594545	0.6495263020048223	0.6582553667587138	0.3586665577417268	0.2491255496868914	0.2719802088763157	0.3243717274148941	0.3992578154474334	0.4929640623727358	0.9193159553406268	0.2001976094943249	1.883058898206968	0.05363115428280733	0.05189999168546602	0.0005571345979173677	0.8068391631735644			1.261643426719398
5.155128925668603	6.109670776974486	5.018593738560467	1.428083852219356	0.6239512269672538	0.9276234592398576	0.6588514741389653	0.6615887931121492	0.359737231027878	0.2477122395627595	0.274359222679205	0.3255188538536073	0.3998525577284697	0.4941598658611463	0.9207820488259808	0.2008121550971977	1.861357192424944	0.0536333552726459	0.05189543955658978	0.0005571319120018111	0.8068725559043335			1.261643370604402
5.163318706025948	6.094304689817328	5.071197156698638	1.435380529743893	0.6357832692908838	0.9209484442610273	0.6577301750631683	0.6608843676119099	0.3629812231510293	0.2484421640957392	0.2743048826313901	0.3261708408934532	0.4001902494877175	0.4945750057848498	0.9226648337186397	0.2009496427521833	1.831013752779431	0.05363698062926259	0.05189656170114041	0.0005571346427373798	0.8067426844396632			1.261643322964584
5.171508486383295	6.410031212482296	5.295460113973912	1.576336390179326	0.6804876827277855	0.9586321021473417	0.6607541767169726	0.6635269102485232	0.3645541824010442	0.2495649201730372	0.2760795657827997	0.3271434312708421	0.4007886794592669	0.4959404118674032	0.9246270156136595	0.2017092690491301	1.836149460919556	0.05363930183920461	0.05190471570365581	0.0005571381183657017	0.8066926556987103			1.261643255099767
5.17969826674064	6.670100831812654	5.384367051123286	1.65425563816668	0.6631059995247803	1.004983420740241	0.6716682621122223	0.6730958930358664	0.3720496931808819	0.2558388634146649	0.2787330922434017	0.3278982294014192	0.4024513332574545	0.4976438754289816	0.926246802112264	0.2024452092569141	1.850612018748463	0.0536441414862729	0.05191300096849481	0.0005571366442299762	0.8067562472887894			1.261643204043204
5.187888047097987	6.220574134601401	5.129179658461346	1.47887633451299	0.6177193814638503	0.9560433891951339	0.6522976432623849	0.667789053538379	0.3618492934096589	0.2532212761376558	0.2722821948669165	0.3249968527100351	0.4013649836730712	0.4955963481258951	0.9232232346764582	0.2014607528622623	1.866140859233598	0.05364466054939458	0.05191831616799056	0.0005571334858755611	0.806923348182233			1.261643179592206
5.196077827455333	6.052627469685631	5.028347762837654	1.442671547615398	0.6105378373859884	0.9424768030414926	0.6452740106623821	0.6637887415939853	0.357112854537067	0.2488397995873826	0.2701181584581205	0.3240999188911347	0.4000466078059025	0.4942306825650556	0.9208039296113703	0.2010589007042637	1.857224958199579	0.05364183847498029	0.05191689574550898	0.0005571339950584403	0.8069147982475884			1.261643173153494
5.204267607812679	6.107981106396387	5.086385465787508	1.520897302747187	0.6101315860125107	0.9638322973251515	0.6453390280607092	0.6628531483743494	0.3585620436396479	0.2522483515479886	0.2724756538923149	0.3248568798709836	0.3997140196059983	0.4940429803110434	0.9210155875421997	0.2011375297099838	1.8405540833805	0.05363565918506741	0.05191299942740103	0.0005571369052362825	0.8068218845070614			1.261643158829716
5.212457388170025	5.978172720703502	4.858818941000642	1.460088027195558	0.5825994137418805	0.9437916011666573	0.6367086265551775	0.6620783862740387	0.3591803333858101	0.2485337776759554	0.2711797891580199	0.3237163329662323	0.39925960640092	0.4930369107966892	0.9201050650810119	0.2007268417032351	1.85018688289691	0.05362999653716639	0.05191036697630975	0.0005571370533613816	0.8068817034907315			1.261643146340403
5.220647168527371	5.92743920326078	4.689695088133881	1.396712709282812	0.5641576626907271	0.9145188226051865	0.6404673588503288	0.6591894049725203	0.3601295809612566	0.2464830395809869	0.2723118134208843	0.3244916792400349	0.3992646515195343	0.4936101842650734	0.9199714130264421	0.2007093866402899	1.868004737309117	0.05362640571927801	0.05190596602834249	0.000557133825076557	0.8068767170943844			1.261643151917935
5.228836948884717	6.037826021055698	4.888095303353608	1.45778764943163	0.6033741345349223	0.9245973944185465	0.6515492817793795	0.6596743903594016	0.3643329597483806	0.2484109705908588	0.2765308207360992	0.3262954385722227	0.3995858333363479	0.4947924132233888	0.9205551562891254	0.2011441050437572	1.846291062124944	0.05362135905777236	0.05190352001059419	0.0005571317382000973	0.8068605625886087			1.261643181592647
5.237026729242063	6.208496210905459	5.180498407352744	1.521171180392834	0.6540444737835949	0.9497501178741516	0.6505344753563223	0.6656480128766264	0.3634733287278749	0.2495204269204284	0.2753119124891084	0.3264668942731493	0.3997103954682411	0.4949622779035175	0.9209271937074703	0.2014037892742663	1.814012773795598	0.0536238992936273	0.05190378841064708	0.0005571334694126918	0.8068343345296048			1.261643217391506
5.24521650959941	6.133946257336711	5.102663331905413	1.486270984751608	0.6294436144875709	0.9341183369474377	0.6417875031542404	0.6612468402392556	0.3597008186136549	0.2480443369580638	0.2733080196049584	0.3254277811497183	0.399542470583065	0.4942757896691867	0.9204002131635203	0.2012027447993706	1.819013243560873	0.05363259033996084	0.05190072283626395	0.0005571357487554335	0.8069023422419183			1.261643232187927
5.253406289956756	6.006093511643198	4.890813241282486	1.426224289102148	0.5778958193782181	0.9286608871441752	0.6330079029815547	0.6635637157614589	0.3611707821066853	0.2475866542631584	0.2724626028562091	0.3250546432797698	0.3989191860221645	0.4935740720699157	0.9202730584550167	0.2006898367078036	1.842989261586498	0.05363336465534357	0.05189522528731223	0.0005571340032170446	0.806974566209096			1.261643251350832
5.261596070314102	5.913249739871973	4.78659347043573	1.408757520150066	0.5653322101488426	0.9416558137707498	0.6280915378576093	0.670013092200744	0.3570423174768257	0.2482229235106682	0.2709482146918007	0.3251121714656594	0.3987564900268711	0.493090793707953	0.9193511195798769	0.2003635257977259	1.856331014120126	0.0536266816757243	0.05188913347486701	0.0005571299405906214	0.8069246838815455			1.261643304227976
5.269785850671448	5.894278473020608	4.759000045265649	1.409353057719183	0.5647099925691343	0.9195361671329129	0.6385529765353092	0.6564599057120273	0.3557556144032147	0.2473375197585688	0.2703760639171366	0.3243670182564888	0.3988174900178423	0.4928228825736265	0.9193397705006243	0.2006654431238783	1.830454401625842	0.05362387911856729	0.05188630387986545	0.0005571291625949363	0.8068981156617536			1.261643394947696
5.277975631028794	5.93987726490526	4.817395694561705	1.425423154593671	0.5750747783019408	0.9081259928190792	0.6274118663164439	0.6504382182904427	0.353722532255204	0.2464480474991069	0.2706056376331958	0.3244360123411201	0.3988001722924825	0.4924954683345641	0.9190120383963133	0.2005368798196822	1.819592697877048	0.05362303879868735	0.05188825906050928	0.0005571319967189217	0.8069037881540615			1.261643454959112
5.28616541138614	5.952789977758735	4.842143152485625	1.4226752223686	0.5757472510874797	0.9197469777752177	0.6161408699887546	0.6528436969036363	0.3508799469513386	0.2457183723711522	0.2698001165316494	0.3238262374377343	0.3981674734290564	0.4924104230501737	0.9182000321145107	0.200260428204568	1.835073016826358	0.05362401848812025	0.05188875960648157	0.0005571321087464296	0.8068989147117837			1.2616434859929
5.294355191743486	6.047092054257608	4.89369788824951	1.406812928769631	0.5957338940127662	0.9077105896870891	0.6353328444200235	0.6552908656330085	0.3549632206777293	0.2466177312212713	0.2710605873157861	0.3238133077910554	0.3984764086260192	0.4929696267034375	0.9186249333187596	0.2006277022362214	1.845933280866426	0.05362772988293026	0.05189218475564555	0.000557127680242494	0.8069428925266051			1.261643558382797
5.302544972100832	5.955347676765356	4.869661108307261	1.408549554466376	0.5898049501873127	0.9023087174044226	0.64249470718057	0.6539795166104403	0.3575342968917133	0.2458784699989664	0.2721160836513545	0.3243127613980627	0.3988895113644232	0.4925876083478459	0.9185926406052339	0.2009587237141855	1.830221251898884	0.05362972761364116	0.05189854267577529	0.0005571245124126904	0.8069436610348798			1.261643675848115
5.310734752458178	5.956106363899776	4.945126665273397	1.427152958715273	0.5883163527209241	0.9144956524776088	0.6359671424572884	0.6547440469252769	0.3574846097877081	0.2462386239276504	0.2734133322381843	0.3243613267513006	0.3988601298434392	0.4927993584460106	0.9192314489557055	0.2010480846006041	1.815904946081395	0.05363083264698151	0.05190389950396043	0.0005571263479361826	0.8068330176271563			1.261643770840538
5.318924532815524	6.109929593805134	5.088806479728216	1.453558877182437	0.615987796136868	0.9179489732949647	0.643507492918763	0.6573864743657198	0.3583382013233085	0.2473362101385878	0.2737962868564588	0.325503426105107	0.3996514656925835	0.4936895091582535	0.9210776971790023	0.2010057161918263	1.828270367386662	0.05362963390387152	0.05190458698412545	0.0005571283254582264	0.8067642050770132			1.261643838493877
5.327114313172871	6.180282145598686	5.132768088572344	1.456327018932062	0.5892546762411615	0.9269756226656543	0.638795308556204	0.656962180698802	0.3583231584657856	0.2460242755059031	0.2722901659433564	0.3256612268979872	0.4004712497723406	0.4939532594199073	0.9220798283360498	0.2011016223756996	1.853875801307728	0.05362835681065295	0.05190360581076624	0.0005571258834815775	0.806746011936102			1.261643917035808
5.335304093530216	6.011414049230808	4.978005211514885	1.422496633461927	0.5735527826592897	0.9136298692652246	0.6290606611076487	0.6533134339791477	0.3571970163478199	0.245644056306433	0.2712566224825499	0.324814366052385	0.3990343848489929	0.4932286881537903	0.9204805689182	0.2009294598013713	1.842467065839899	0.05362884505381173	0.05189653282496181	0.0005571222806954767	0.8068169238364827			1.26164401556153
5.343493873887563	6.161150625433318	5.242406511343617	1.500144701707417	0.6530135201584478	0.9277466897161721	0.6492107249974335	0.6548801620608273	0.3607864426368247	0.2469700856555072	0.2740515626759136	0.3252438174672881	0.3981096786165926	0.4930690751226787	0.9202987283842556	0.2010518677706662	1.825093716965168	0.05362864838905568	0.05188734530983052	0.0005571224755115094	0.8068920819184643			1.261644108080593
5.351683654244908	6.368301380196509	5.339301821533606	1.555694341820205	0.6942308426295565	0.9579396575466512	0.6566032971465012	0.6581036039071505	0.3642446904975465	0.2483439972646818	0.2755446672040699	0.3259843374329687	0.3988006015883502	0.4938697115008795	0.9209477623759715	0.2014629512549866	1.83071665847972	0.05362796812823601	0.05188381852579612	0.0005571252200226845	0.8068859995743959			1.261644176306784
5.359873434602255	6.328410230355334	5.122815411092574	1.525490165921461	0.6620470111570417	0.9529035504578721	0.6513877675771084	0.6614828898455256	0.3660598792893385	0.2529109084626857	0.2771951666901835	0.3264515414523765	0.4006720691297065	0.4950147532370951	0.9225708952150382	0.2017957958020175	1.859888760362328	0.05362998180449925	0.05188307920722415	0.0005571252934760572	0.8068729125038857			1.261644228263164
5.368063214959601	6.181697844362738	5.247812858626097	1.513462910664267	0.6712664471106109	0.956076655157349	0.6628318692935985	0.664133722855064	0.3673608039616543	0.2538100080324362	0.2786744163621055	0.3269210486031319	0.4012041336098146	0.4957077323888219	0.9231061794639859	0.2016516770120901	1.879210593846438	0.05363551333939455	0.0518859759744813	0.0005571219659435783	0.8068738882791209			1.261644276804232
5.376252995316947	5.885223854885039	5.016259342159098	1.452584173733129	0.6046762508845033	0.9389526846293784	0.6447367118065896	0.6579386165590599	0.3593248394600329	0.2487032264232922	0.2729898870083747	0.3248415442828712	0.3994538240437796	0.493431224078374	0.9205090675574458	0.2011485017517222	1.86105772523195	0.05363937379411716	0.05189069053422813	0.0005571203966897675	0.8069358509881696			1.261644328802882
5.384442775674293	5.85827467843515	4.912628399020533	1.423922397405355	0.6082505097687373	0.9161024888804026	0.6494826554088424	0.6563153172490861	0.3575426479032872	0.249054021227751	0.271063923472859	0.3238900593400597	0.3991545589376093	0.4928757708162528	0.9208800402618326	0.2010848073352257	1.843488140849977	0.0536396234985813	0.05189857255365335	0.0005571226690708845	0.8069424814104375			1.261644393652569
5.392632556031639	6.039328919449271	5.03946957562202	1.457743293359915	0.6591564815001985	0.9165203582640725	0.6671029961683441	0.6612370480087015	0.3674761677943733	0.2496870543120205	0.2740463205705949	0.3251630803039383	0.3994337733746715	0.4936038285505365	0.921078582809697	0.2008197429181033	1.850552148767895	0.05363593829360986	0.05190231410781503	0.000557124454718921	0.806933320121378			1.261644423488679
5.400822336388985	6.064509181743923	5.0354948484348	1.444681882983939	0.6313509062220256	0.9214639516192503	0.6555574397667746	0.6625657383366886	0.3677161023292277	0.2496594397903568	0.2758985305768066	0.3263053264969374	0.3994251290293029	0.4934985446240429	0.9199429235327258	0.2007435476024601	1.871628768609791	0.05363126928926128	0.05190104844927972	0.0005571226970891434	0.8070094859027193			1.261644419921819
5.409012116746331	6.073050954529192	4.880924375745357	1.423927547555115	0.5786142201414181	0.9231645006646999	0.6353092052978649	0.6592041532166395	0.3600568516468912	0.2469501976216112	0.2739742198388969	0.3248521040913236	0.399008747692502	0.4934746040034267	0.9201554616145501	0.2012368601238118	1.87172632441063	0.05362465456267423	0.05189958435616523	0.0005571199044536489	0.8070205418748738			1.261644451377293
5.417201897103677	6.282228649440832	5.022578652840686	1.497805729654625	0.5901344594299311	0.9460071403139002	0.6388582934050218	0.6585448725030787	0.3616870778471198	0.2468211019085095	0.2736251790870439	0.3242263347634171	0.3992762176233976	0.4937584131470313	0.9209007335156669	0.2015190936717949	1.844240102690113	0.0536217063975552	0.05189404517852411	0.0005571211029180254	0.8069836725376343			1.261644491173169
5.425391677461024	6.43586892829758	5.288428592739097	1.599162444804934	0.6454511234633645	0.9773340051685159	0.6561594061979312	0.6621548479591548	0.3652192504262737	0.2517447396958787	0.2756281527604184	0.3259363721906372	0.4002888022162694	0.494407407898569	0.9220749820642404	0.2015841287109779	1.838133252488194	0.05362788962597925	0.05188609573641844	0.0005571241808640116	0.8069586966415389			1.261644497507114
5.433581457818369	6.22510487314806	4.956449272757318	1.559010585770555	0.598265379431568	0.9815778673888633	0.6407124230594283	0.6626587828753406	0.3561305135661367	0.2480135227044443	0.2704475365130882	0.3247250952227688	0.3996268471639627	0.493689532224004	0.9203143311765219	0.2008671307134604	1.851709756945839	0.05363099587350184	0.0518807585763938	0.0005571236231081591	0.8069759606918127			1.261644488389776
5.441771238175716	6.126461625460243	4.843253645452981	1.533873952713355	0.5677573166338505	0.966733529872282	0.6327003129252124	0.6684414059673895	0.3555572699103962	0.2457977641571787	0.269165192992502	0.3233537901923919	0.3986775127459765	0.492938201671598	0.9195640637992809	0.2006041020092715	1.865866657817055	0.05363009898921679	0.05188342090536315	0.0005571199099952799	0.8069836953340673			1.26164452093022
5.449961018533061	6.152939389051548	4.916300034524665	1.5078882532323	0.583627401558122	0.9779282295550781	0.643052834960202	0.6702933918773387	0.3618496435293031	0.2511459923137641	0.274556097476257	0.3255718243165794	0.3996935106564767	0.494135496196734	0.9213404019523295	0.2012419574689709	1.858635066585862	0.05363075988467143	0.05188646885352928	0.0005571184822580501	0.8069630644513679			1.261644564980388
5.458150798890408	5.985185947493262	4.857836131427296	1.493137804417442	0.6027109903356929	0.994682985688905	0.6481517092772729	0.6651973515388709	0.36217923109126	0.2494594102444429	0.2751699792618609	0.3251381396361372	0.3991459511684037	0.4936595676334684	0.9198426539087077	0.2010192258854146	1.853644802483808	0.05363020074241347	0.05188800853709827	0.0005571207691734975	0.8069798630699616			1.261644585787525
5.466340579247754	5.843807738828523	4.768220156305954	1.444527952955076	0.5994000248444069	0.9524292430344117	0.6476683504711808	0.66414793318461	0.3572880872448934	0.246932209683715	0.27250414453644	0.3228630500782229	0.3982683345685992	0.492254463053275	0.9180839813399576	0.2001701687428101	1.870233135844699	0.05362742659516956	0.05189031562559864	0.0005571219814858509	0.8070010505586949			1.261644603326004
5.4745303596051	5.79491663923025	4.752554936065128	1.365523197767012	0.5777252637418837	0.8882249695452828	0.6343562770044509	0.6544568552242448	0.3545066619075908	0.2454250614725999	0.2721631675129563	0.3227607425160433	0.3977172313101625	0.4912733909814465	0.9171740463999174	0.1996716792261632	1.881753612537617	0.05361915885285397	0.05188630233877167	0.0005571192697989777	0.807071296536834			1.261644642126398
5.482720139962446	5.99843666807987	4.861373940673949	1.392651189182931	0.5737432589974246	0.9012997871558407	0.6327426392408253	0.650587221838831	0.3546009258189501	0.2451241225857594	0.2711239538680427	0.3231067874626644	0.3983594784238796	0.4923256841737216	0.918463512867595	0.2001612058015226	1.877364241054834	0.05361737548512828	0.05187939816009322	0.0005571164657344173	0.8070175222114876			1.261644696975055
5.490909920319792	6.350630420675611	5.201549176096123	1.539769112895054	0.6313596814542948	0.9812909803100381	0.6574467622595563	0.6627349300054066	0.3624389580035143	0.2512771247410249	0.2747920190498591	0.3257062809553792	0.400229615416146	0.4949580570855406	0.922185336773549	0.201622100668548	1.846604024437308	0.0536179610682738	0.05187097575752495	0.0005571178451954571	0.8069220020454199			1.261644749195124
5.499099700677138	6.2595697154632	5.288283257090395	1.555822878810522	0.6453009153707201	0.9960948913776358	0.6555321781004741	0.6729445362495859	0.3678590925218597	0.2553212409285197	0.2788282379782313	0.3267508560161359	0.4002567239214939	0.494854386301208	0.922176435109317	0.2015625614582301	1.847834958675356	0.05361701587699071	0.0518665068860275	0.0005571212651361444	0.8069328598938732			1.26164477244685
5.507289481034484	6.005754257030825	4.89214767041968	1.423592115569561	0.5914133408606086	0.9223345515223984	0.6300093690927498	0.6601428441951646	0.3536536095958316	0.2479303001200536	0.2687870769417594	0.3223351364463934	0.3980091363847018	0.4918854639210037	0.9188723738348118	0.2004772212482578	1.862245234377369	0.05362549891385585	0.05186953874907041	0.0005571217603978344	0.8069083455017938			1.261644763345067
5.51547926139183	6.029931978040265	4.87285867603734	1.410316243932438	0.5921762590487046	0.9038461448661188	0.631604386037937	0.6535941835595668	0.351966571766851	0.2474849435226891	0.2680055733236568	0.3224257109795666	0.3978769852138203	0.4920177302685361	0.9193083651417016	0.2005903558744317	1.867483788181166	0.05363237073463489	0.05187419380348596	0.0005571181928263218	0.8069626588473042			1.261644778004417
5.523669041749177	5.89630955875819	4.788880642905674	1.392979508804123	0.5727117324271073	0.883559187636721	0.6298602790475729	0.6498281689498352	0.3502491339060076	0.2459273204689922	0.2676180476998804	0.3219823533721406	0.397534437301893	0.4911934916938194	0.9177913827592905	0.2005792658389063	1.854248202382822	0.0536367715140281	0.05188119144926077	0.000557116091590242	0.8070443316212845			1.261644827081683
5.531858822106522	5.8665894477522	4.692411003988053	1.347314362378918	0.5523842116234186	0.8660195658547075	0.6179036251447646	0.6477249523389441	0.3501347483848457	0.2403699030969544	0.2663147235597803	0.320790042322659	0.396808732101931	0.490525615684124	0.9167329542695718	0.2002674081894788	1.840684501827313	0.05363831803594096	0.05188762521026986	0.0005571191057600422	0.8070627026071645			1.261644858077693
5.540048602463869	6.156261065737197	4.915302535572101	1.397799417385293	0.5705970365535744	0.8925077226758703	0.6273689949065053	0.6540216432256066	0.3552993772994145	0.2438069032708173	0.2696099589525591	0.322518989570978	0.3978359258429653	0.492581529140328	0.9188373734166106	0.2006963411252952	1.850401154228238	0.05363256241495234	0.05188717854464804	0.0005571200125026062	0.8070271513976702			1.261644856874969
5.548238382821214	6.106602720241292	4.964585891913107	1.496910106295288	0.5864160104376549	0.9513084958790806	0.6452605975614635	0.6630984241352652	0.3588435651862468	0.2508274466408315	0.2715338897288765	0.3242646640178925	0.3993472913303364	0.4935168820708241	0.9202933510929067	0.2009897929080053	1.868393875786838	0.05362833937040885	0.05188049680302119	0.0005571161655259604	0.807009852446067			1.261644882885345
5.556428163178561	6.244664203412913	5.21221575294707	1.584915111684616	0.6328286662033072	0.981684022593985	0.6538692209873356	0.6683275830427796	0.3647042839424297	0.2540344706740722	0.2739014908822146	0.3251139062856142	0.3995114269191199	0.4936358206252218	0.9204002662982644	0.2013739459934815	1.873268892317061	0.05362836987664523	0.05187437102881087	0.0005571124019271464	0.8070374071996683			1.26164496498387
5.564617943535906	6.334290520293784	5.376781432843633	1.593570499540485	0.6843089853660667	0.9667424807669304	0.6605646239033333	0.664233052208696	0.366851720237831	0.2520826227227989	0.2789169452063117	0.3271282721508412	0.3997482976067042	0.4949043294113085	0.9212165531860782	0.2016954093432713	1.847694020838005	0.05362694757966806	0.0518742535592421	0.0005571129175688099	0.807054866675036			1.261645050325733
5.572807723893253	6.140595563019462	5.110809698815463	1.489070418349948	0.6363329067783869	0.9278063196195089	0.6488773492087211	0.6557783206420668	0.3572609083257531	0.2440600650335478	0.2724818668958154	0.3242251076347637	0.3984025047838872	0.4929509881462796	0.9192751349465149	0.2006342001924075	1.836789854588737	0.05362928631155922	0.0518789859956308	0.0005571154411386946	0.8070558802189428			1.261645115250013
5.580997504250599	6.060931554006788	4.99290143983189	1.482248360990929	0.6074101502742589	0.9175258402981961	0.6421526282834213	0.6586792597544247	0.3561357015991315	0.2433409526852753	0.271746737128132	0.3241337564067472	0.3987991704832377	0.4927086626000438	0.919590863151772	0.200506352164217	1.844315818251737	0.05363406495515867	0.05188837961226559	0.0005571150453151585	0.8070193351339827			1.261645170723119
5.589187284607945	6.178934410079052	5.153659360219226	1.547543201505674	0.6381405970786327	0.9674343440267141	0.6597156882003925	0.6653825970192897	0.3613031300484147	0.2505301533385706	0.2771662646651993	0.3272108575163897	0.4006659277259481	0.4953508532888907	0.9222995189177724	0.2015950526317173	1.867171466131363	0.05363465072576164	0.05190076575562226	0.0005571119927729733	0.8070259916485315			1.261645243079992
5.597377064965291	6.081106119392047	5.00850029047858	1.477194031551207	0.6062181839213906	0.9360937721958333	0.646819337751158	0.6571831687183168	0.3586472055688568	0.2480383765716009	0.2755269948130672	0.3254294038622709	0.3988749237219671	0.4930041665003673	0.9194866943026757	0.2011493037556628	1.835749496823188	0.05363614092476474	0.05190949843735768	0.0005571110417375896	0.8071183041445369			1.261645326489605
5.605566845322637	5.860439374721979	4.813600840461985	1.420322507801795	0.5796989620026651	0.9179392168419145	0.6389673208111508	0.6528737955433714	0.3555346467404948	0.2441785207961369	0.2717744601810893	0.3236827840041692	0.3981083968441975	0.4915680026159239	0.9175623010418855	0.2005289400336112	1.812687737120569	0.05363481964383617	0.0519084896784888	0.0005571138521111513	0.8070941848176179			1.261645378004287
5.613756625679983	5.907322695743151	4.801989482946085	1.404414464019632	0.5829339748303777	0.918101009879951	0.6440753743939444	0.6558837495869396	0.3570957399784845	0.244186714447168	0.2709574132997218	0.3238240751050094	0.3990947436858945	0.492832824121883	0.9196697649824568	0.200624082738883	1.835545017269852	0.0536281680074724	0.05189864276955191	0.0005571159032753027	0.8069889998780356			1.261645389157015
5.621946406037329	6.008921421873158	4.870796325815222	1.407829736127916	0.5852335992502548	0.9186615219574852	0.6399999139201931	0.6575449631361515	0.3578006134681765	0.2439671071267747	0.2702639205303304	0.3238040688423244	0.3991490206851296	0.4933449152870327	0.9201309806818645	0.2007552687844379	1.866626511426248	0.05361951291590071	0.05189011719101946	0.0005571130859244003	0.8070112057938713			1.261645411356157
5.630136186394675	5.9104117166997	4.7389358868386	1.376145019650061	0.5513037903525135	0.8870431198767934	0.6201491037658121	0.648686546994477	0.3505495136973457	0.2415122407236743	0.26784146994275	0.3227831572636773	0.3979052412471962	0.4919904750358385	0.9175701440245169	0.200736585956922	1.851470135254732	0.05361756379289959	0.05188224513088691	0.0005571090754688892	0.8070443710999159			1.261645455679167
5.638325966752022	5.9600694174553	4.719326943871199	1.395573600514214	0.5480731834169438	0.8986694862676008	0.619058997277855	0.6500674782008729	0.3505214893064446	0.2437886635194662	0.2691112390348494	0.323425870582257	0.3987604938809038	0.4926512960298431	0.9185640677943668	0.2011880333095452	1.823154578863588	0.05362177634780969	0.05187917880522919	0.0005571098827513298	0.807014528449716			1.261645507869626
5.646515747109367	6.135521615172532	4.950681578179348	1.468050480389825	0.5974109983140472	0.9547009431694705	0.6334882290961029	0.6637395676777896	0.3539612320945885	0.2476999385040501	0.2714877818621398	0.3243448157647137	0.399562204707258	0.4936664540945469	0.9198787078922253	0.2013259229840766	1.824938598212086	0.05362675344178265	0.05188611490372921	0.0005571127670216127	0.8069978729051018			1.261645545778134
5.654705527466714	6.115376533548709	5.1403851736139	1.530442615741995	0.6274385465335621	0.9715453619637054	0.639159367608863	0.662243512840511	0.3578903667026423	0.2490477614907777	0.2734762891082875	0.3247327248797801	0.3993873895460589	0.4930441739233222	0.9200454801278186	0.2009616183270962	1.863178509753594	0.05363187191347567	0.05189254049696426	0.0005571109184806917	0.8069627411249172			1.261645578297258
5.662895307824059	6.111657085308322	4.998600568854581	1.535264843485356	0.5838611343707283	0.9592012305374178	0.6400637698366478	0.657083788309169	0.357096986795311	0.2487045703954185	0.2713824054236731	0.3252828125441541	0.399419323287601	0.4931851895888398	0.9201457599635589	0.201342909832463	1.87138752157729	0.0536349299632438	0.05189659974679253	0.0005571060474212143	0.8069705946200606			1.261645655646114
5.671085088181406	5.938551883579533	4.759702771897767	1.451561142913386	0.5473620815256826	0.9233429134069483	0.634887679619624	0.6570615268614212	0.3528848083310462	0.2473812460349697	0.2683748055303818	0.3241318042189561	0.3992710888779366	0.4935821682771989	0.9200051416877109	0.2013596401762928	1.841960454684299	0.05363496091395167	0.05189760542347386	0.0005571041873840677	0.806952317368246			1.26164577452522
5.679274868538752	5.978509121987369	4.811836005275238	1.420073421326396	0.5632216303441835	0.9161247569138294	0.637007933787766	0.6624866724144791	0.3588891364497767	0.2506584329617665	0.2715020596035753	0.3250093481003641	0.400250637037789	0.4949383967081483	0.9216225642864569	0.2015119853300496	1.826332095126979	0.05363230564702547	0.05189387791249191	0.0005571060280735924	0.8068813506069884			1.261645888650204
5.687464648896098	6.278937035370824	5.068532340987667	1.487462705046923	0.6077950171559965	0.9607310135349372	0.64515487889218	0.6645508008283669	0.3586648082028897	0.2497630399896223	0.2725583341219016	0.3247783757788189	0.3999040364249797	0.4949147950123148	0.9222655515682038	0.2014235567385905	1.846367480221578	0.05363105934151802	0.05189283289948954	0.000557105943509868	0.8068954376513242			1.261645988762025
5.695654429253444	6.100054337450608	4.904247509523056	1.504998357398858	0.5935679114793396	0.9783169504109575	0.6453719783084688	0.6598797805694113	0.3555642082579593	0.2451270488494554	0.2708588730654156	0.3238601828686979	0.3991022409312652	0.493302370462508	0.9196236310750033	0.200560797352517	1.87628142329424	0.05363076891122637	0.0518904507213844	0.0005571023111267118	0.8070090959178413			1.261646096283278
5.70384420961079	6.106919100625375	4.937805599560402	1.515700638461741	0.6047993710584687	0.9747014286755894	0.6536973863156831	0.6629487610528678	0.3588312077614298	0.2474759931339717	0.2727873535758314	0.3248532270887629	0.3990387041184859	0.4942594143120528	0.9194043009059764	0.2009073399650949	1.857676793650886	0.05363611554440038	0.05188822714068769	0.0005570996082502933	0.8070682710594971			1.26164622575374
5.712033989968136	6.254527844924631	5.220243006708944	1.587827112729485	0.6462621806856721	1.011551184914957	0.6661519257111405	0.671535133747617	0.361730502999401	0.2506441914298492	0.2745059277533644	0.3255555584901593	0.3991370886481384	0.4949176439337297	0.9206775352273839	0.2013833735302305	1.82851053531946	0.05364198962130216	0.05189093518223347	0.0005571005644088126	0.8070136506050066			1.261646353071
5.720223770325482	6.073749424057217	4.920067026094307	1.489436894770709	0.6034649894484357	0.989192096366365	0.6487871805485295	0.6713215283880369	0.3564595145363569	0.2476368824864339	0.2713745111874847	0.3241539096582792	0.3988689400876226	0.493428626323305	0.9191668435119248	0.200623281998318	1.826926449374647	0.05364596362051727	0.05189383807532115	0.000557102381469514	0.8070105112926564			1.261646452879116
5.728413550682828	5.962290589826472	4.812585516642194	1.430777425993846	0.5771960775330615	0.9514020396667571	0.6311723513816535	0.6636602234936508	0.3544022200196257	0.2461216790438863	0.2685579853531933	0.322225161586851	0.3980057509801704	0.4921879466038887	0.9183026897047787	0.200155856090761	1.843238943470949	0.05364594545507589	0.05189410059996836	0.0005571008946676381	0.8070540304806576			1.261646543565021
5.736603331040175	6.000349342175119	4.96446358415685	1.445797484639019	0.593420452464218	0.9244305138447454	0.6309218408673075	0.6581349590078042	0.3588299037827625	0.2460532776762477	0.2707246374534392	0.322356959860511	0.3976267211152725	0.4912648773421461	0.9178416838581605	0.2001511377132626	1.865352374199973	0.05364003695933924	0.05188951909406378	0.000557096636240323	0.8070405575958064			1.261646656314916
5.74479311139752	6.052708010206384	4.996281323370322	1.482139941262623	0.6222773486495592	0.9325952182371657	0.6520150673959554	0.663681446375641	0.3720547675129989	0.2505644006448374	0.2785944807245661	0.3260381713089555	0.3989269156367983	0.4928778528892404	0.9193035549472351	0.2009219105922008	1.843769561085093	0.05363486404311411	0.05188130967010414	0.0005570947424659608	0.8069531104967178			1.261646780555555
5.752982891754867	6.029098287813145	4.912678577582325	1.464160064743527	0.5924275431498329	0.9354127329240736	0.6491027228851732	0.6592999834395421	0.3716159589020415	0.2479919093867198	0.2765139094072101	0.3257122883613607	0.3993000786176022	0.494167944225044	0.9195644785529953	0.2010987848720829	1.839687599094924	0.05363229545038645	0.05186967255418726	0.0005570968823533662	0.8069064200518931			1.261646887770486
5.761172672112212	6.033435904312838	4.955302971085021	1.436850448436301	0.6095517591518026	0.9229842855047873	0.6436050644964358	0.6569916586220319	0.3650011470363017	0.2459650182447063	0.2741323249453522	0.3242811812309277	0.3989185911553855	0.4931544521912696	0.9196538386956556	0.2008433720854601	1.863972038498467	0.05363136865552307	0.05186159364127662	0.0005570978868676496	0.8069591109708152			1.261646950504259
5.769362452469559	5.981685946756321	4.896148902445629	1.420554986459024	0.6158472103225106	0.9351296815957089	0.6449782860970039	0.6610172590779354	0.3622372511335658	0.2488966057974004	0.2746289372829986	0.3247131124993476	0.3992844765294943	0.4936666963591467	0.9201888949664396	0.2009081398284207	1.870537665648755	0.05363009909263695	0.05186120777165498	0.0005570935318301754	0.8070295881577962			1.261647052500065
5.777552232826904	6.060482917093611	4.798844579113712	1.43593336303665	0.5992088763663155	0.9459759039949754	0.6473155039725635	0.6604096519470065	0.3605719958002636	0.2493287169831521	0.2745771098125737	0.3257649799735178	0.3996791227740067	0.494071799822827	0.9202238693423741	0.2014180512382041	1.84667729425131	0.05363267954527459	0.05186821921018463	0.0005570898261225476	0.8069494713085801			1.261647177671055
5.785742013184251	6.249532006058944	4.971820515420839	1.50594589474396	0.6143266758237605	0.9654196003771061	0.6443037523713232	0.6655336944247785	0.3604218112773399	0.2518505201352739	0.2763024687519504	0.3269066856340501	0.4006085387974671	0.4948403533338859	0.921444336924961	0.2019132925036858	1.829626010852533	0.05363740199938381	0.05187750581739308	0.0005570924005927817	0.8069024713513322			1.261647280143066
5.793931793541597	6.360003641588476	5.086035981809916	1.534190485046536	0.6007518592851369	0.9470081978289824	0.6385144282186038	0.660138216550695	0.3580506383807237	0.2510440233532647	0.2760467261625388	0.3264274425917155	0.4002593595710907	0.4949171260073069	0.9220514302077336	0.2018496943760911	1.832047375985136	0.05363916760890581	0.05188499046681021	0.0005570948005341133	0.8068974772245903			1.261647360271418
5.802121573898943	6.246732941622513	5.054340050792375	1.534433232176485	0.608158517442321	0.9288033403419282	0.6408179078897798	0.6588111184634561	0.3574365438537618	0.2500417538845535	0.2744824263108095	0.3259175186540657	0.3996418246519293	0.4940873028926873	0.921690123801845	0.2013594010819915	1.858429172121699	0.05363867914200118	0.05188844191081497	0.0005570922848560288	0.8068370628041693			1.261647434900017
5.810311354256289	6.229101193818356	5.191324099161466	1.517842119104794	0.6323526591094422	0.932944410187215	0.6409777070657535	0.6609877225709685	0.3626515557635502	0.250975373174032	0.2750682436480371	0.325153960966961	0.3997023812587893	0.4937500848081498	0.9214404682271425	0.2014887941446922	1.883320212800529	0.05363812291429675	0.05188783972997228	0.0005570872949455638	0.8068610679988862			1.261647554928806
5.818501134613635	6.290336683800621	5.292446312336032	1.492491257011811	0.6316246376343466	0.9217075250868494	0.6429140460365543	0.6568782019403656	0.3604971554098279	0.24943966189599	0.2724354413323662	0.3239793766132286	0.3991337408997519	0.4927966360761691	0.9200832429673881	0.2015631915025467	1.861019686965959	0.05363488063216131	0.05188971140281243	0.0005570857315082979	0.8068923248463978			1.261647681697911
5.826690914970981	5.991490235462064	4.952022355386597	1.46967434439563	0.5993969756972495	0.9348501076947611	0.6432653398906617	0.6578869931278317	0.358433498082721	0.2487488086483497	0.2709019163224013	0.3241039928610007	0.3987748851292512	0.4928632147637093	0.9191257878814783	0.201167171879251	1.840160194452152	0.05363141190806015	0.05189008706271652	0.0005570876600027689	0.8068433678029998			1.26164779025237
5.834880695328327	6.075596639369052	4.979085150074989	1.536106573585144	0.6070556081899925	0.9902522492937549	0.6442609397874254	0.6625584341729532	0.3592334279939675	0.2526234880473955	0.2738996783426483	0.3258371123992083	0.4000553243117034	0.4946824010726654	0.9212718669349322	0.2015388679236211	1.849235103327218	0.05363038042996705	0.05188885103163442	0.0005570874861907678	0.8067448408564386			1.261647883826811
5.843070475685673	6.247310065122408	4.923686786312287	1.50669424535951	0.5677828275844533	0.9408659781365304	0.626317926008698	0.6583049668911594	0.3564773090753968	0.2518991222303382	0.2719843374725945	0.3238351568543522	0.3993521603574545	0.4934246160160931	0.9199875264193698	0.2011981633202476	1.868541503960571	0.05362999261926531	0.05189205553526546	0.0005570833594462848	0.8067387489457948			1.261647997107316
5.85126025604302	5.973144188793204	4.801390451656195	1.417866776882643	0.5555308342460877	0.8931443007085992	0.6236239669418774	0.6531879513182018	0.3544981303870828	0.2497110995580825	0.2691661421538902	0.323052582427652	0.3986065347350997	0.4926157138527446	0.918270241503747	0.200953084617748	1.860486055212318	0.0536298442328805	0.05189947455352078	0.000557079985190092	0.8068100237157484			1.261648148435722
5.859450036400365	5.901000021448732	4.913254000718192	1.421038937648074	0.5906241561869607	0.9012298032412547	0.6332543496680587	0.6519917329715649	0.358004268983926	0.2480195213446758	0.272591309760798	0.3251161952614823	0.3991280751716066	0.4931062156261961	0.9191941729622133	0.2011200073040714	1.821284584590528	0.05363300370116499	0.05190334737000605	0.000557080952575879	0.806807097479829			1.261648299206032
5.867639816757712	5.923416173684092	5.035618564902396	1.43015528686384	0.624389834303353	0.9099370334635219	0.6381711387627238	0.6540085803407064	0.3589098970301103	0.2473339852778255	0.275383641670058	0.3261496212256332	0.3996816814737815	0.4933126474482368	0.9205308279444986	0.2009388629186569	1.8240955191249	0.05363673976803482	0.05189979095851846	0.0005570830831137068	0.806732606121773			1.261648416252142
5.875829597115057	5.921639685797777	4.982260975609267	1.436641332770344	0.6100095881204337	0.9081731478640452	0.63508572757198	0.6579100329887192	0.353209394514068	0.246046382508658	0.2715233494299625	0.3247189521466192	0.3991075127212165	0.4929327359432676	0.9197913996486993	0.200664399427998	1.846643123867246	0.05363518747269493	0.05189568803805728	0.0005570811986606865	0.8067524160784356			1.261648518918362
5.884019377472404	6.022547964695785	4.999875882572921	1.456267915216349	0.6064652635382247	0.9149345337297446	0.6348192445183493	0.6601274137541598	0.3530555981991272	0.2447043868278744	0.26990245223556	0.3234897957032919	0.3984356549180347	0.4926747205402238	0.9196699330586297	0.2006909831679329	1.862220182637308	0.05363333315488742	0.05189387970401055	0.0005570762649538997	0.8068546600359064			1.261648640016834
5.89220915782975	6.214457341328183	5.11657837309286	1.491756784444565	0.6367295281952465	0.9310421594384851	0.6565662600636619	0.6602787899551938	0.3626893714783209	0.2489687720581973	0.2748214597303161	0.3256302422204966	0.3993657792921512	0.4941820167990292	0.9215042564362843	0.2014180236933439	1.844684606831343	0.05363320009259011	0.05189769226388995	0.0005570748331693568	0.8068080806665389			1.26164878891358
5.900398938187096	6.199100854739171	4.978319645244401	1.523406979324622	0.5966862199554772	0.959283458663979	0.6496583398682045	0.6611609859725279	0.3601909224389617	0.249221223357118	0.273468205635801	0.3263271737841671	0.3993293471330144	0.4946006383894033	0.9204828523049222	0.2013923130321704	1.831890969746929	0.05363250982726549	0.05190400472186813	0.0005570776131925303	0.8067716109134286			1.261648911921015
5.908588718544442	6.188941584699271	4.821921931553588	1.453775016861137	0.5503513925973715	0.9009633423680687	0.6217151302783405	0.6526135109663157	0.3513015676998176	0.2425010520170547	0.2679918006126154	0.3234221290193126	0.3977484268882164	0.4924434560434289	0.9180138491850756	0.2006355723580056	1.840932165053822	0.05363450864994074	0.05190598773844651	0.0005570771114407787	0.8068288361561533			1.261649001518395
5.916778498901788	5.941524848385238	4.729005489492339	1.34995344897078	0.5514416265373255	0.8761482051144063	0.6167203726848995	0.6486510321752018	0.3494223084293854	0.2405449737777508	0.266717793891137	0.3218422535108955	0.3972203962836486	0.4911412175445336	0.9168536974177288	0.2002393680578782	1.855096868849646	0.05363750631094819	0.0519056539576567	0.0005570724315432193	0.8068597048838336			1.261649115629019
5.924968279259134	5.835326932090119	4.779355231863232	1.359198864064054	0.5671862218792323	0.88634402819902	0.6217563810380331	0.6517151920977766	0.3535060730883219	0.2436755132559036	0.2688610939915467	0.3221905849358682	0.397476053109983	0.4910260998829774	0.917584146387283	0.2001963247303283	1.848766627191717	0.0536363867601514	0.0519037628670809	0.0005570694962906582	0.8068118468523144			1.261649259112912
5.93315805961648	5.839976420403246	4.777031792857187	1.385281038692556	0.5566342773131446	0.8789098892029699	0.61924506564642	0.6486562338596881	0.3531993518506335	0.2457167981263311	0.2691152336223032	0.3222796143610541	0.397372507318198	0.4907089778420486	0.917068957377699	0.2001770359120172	1.832005482491616	0.0536344130856081	0.05189485600366355	0.0005570716938627975	0.8067432938040598			1.261649372734236
5.941347839973826	5.976357842658575	4.89738779519665	1.417353600168794	0.5876138253920882	0.8993824131391269	0.6278648545763736	0.6551709101083223	0.3579448260153418	0.2479498418707101	0.272911048924326	0.3247441978998309	0.3982817741237006	0.4921478763366635	0.9181471652846497	0.200612360808971	1.832256082434891	0.05363104401906742	0.05188524099022122	0.0005570738691632877	0.8066924873986333			1.261649461902566
5.949537620331173	6.108228953923148	4.984774307048063	1.431415427156885	0.6056069730151539	0.9182203191470115	0.6302097219602211	0.6588023615310253	0.3588927402538724	0.2490091854593805	0.2748288830628598	0.3255173699275373	0.3987693749286887	0.4931142841845139	0.9193599981439208	0.2006760934952888	1.848892725202217	0.05362818451553118	0.05188718979460965	0.0005570718635190874	0.8066350816754323			1.261649540132595
5.957727400688518	6.15019049639911	5.049528616583418	1.46798862314915	0.6248054034363998	0.9544272608362103	0.645385324771354	0.6607306568551126	0.3607624902178833	0.2503037717006997	0.2747292689141018	0.3256234590601917	0.3991586579572468	0.4933659571782207	0.9203502885833215	0.2009239004840851	1.864518254735636	0.05362915410759659	0.05189333727892399	0.0005570683250702875	0.8066486497455724			1.261649637659729
5.965917181045865	6.211717787340516	5.114208018254147	1.530912551417177	0.6323307666528551	0.9832339815881619	0.6558562938964493	0.6670623559963532	0.3645782387862407	0.2525974734226835	0.2761479169151901	0.327314323405559	0.4005999597303497	0.494956337194257	0.9225392875563062	0.201832226730489	1.854206726113059	0.05362971647176717	0.0518973227298164	0.0005570676577237636	0.8066624007349842			1.261649745328628
5.97410696140321	6.210737818781616	5.059142325839626	1.528043435720572	0.6075947954313564	0.9737730612524735	0.6451414501571496	0.667311458851151	0.3602511280133467	0.2506935132201998	0.2733303922682853	0.32514111825181	0.3999737028726241	0.494227077718522	0.9221139811548327	0.2014894273523671	1.8509621611364	0.05363627412021413	0.05190498972868949	0.0005570695449528796	0.8066452500543339			1.261649825549952
5.982296741760557	6.42802445984842	5.343685647959678	1.637551996732142	0.6634963147410951	0.9978062925225392	0.6684799994846402	0.6691583079452662	0.3672360055817228	0.2525943326668763	0.2756608826143694	0.3254950523359901	0.400246748729419	0.4947938540026512	0.9236090328760991	0.2017962498681629	1.858759330859802	0.05364792408994017	0.05191661484337017	0.0005570696578788563	0.8067121829887988			1.261649879777037
5.990486522117902	6.313981063358371	5.199321264393978	1.635203947749477	0.6662111098923629	0.9764763056527607	0.6612322895620999	0.6616301875907137	0.3590767547307719	0.2489582079213523	0.2731976107481331	0.3250034838973058	0.3995065421721941	0.4945962022285499	0.9215615452170537	0.2017078169793159	1.861855577527014	0.05365660283060279	0.0519248589803695	0.0005570661211268088	0.8068226652134664			1.261649939674997
5.998676302475249	5.970959741085172	4.855534902159194	1.452330600393302	0.5943397501415373	0.925265179473898	0.6387811489738709	0.6587852770190941	0.3541855232885994	0.245503222348946	0.2703971368739311	0.3244188209135632	0.3988878983427174	0.49350216239619	0.9193933618546557	0.2013248013435396	1.853913686264679	0.05365852252115052	0.05192031347817352	0.0005570633462410956	0.8068095952214002			1.261650031614416
6.006866082832595	6.23057682524111	5.11620635565659	1.5200388973279	0.6160202797461964	0.9528320155109455	0.6530917629538739	0.6736514930289837	0.3638611146584051	0.2513760478697256	0.2757683434324465	0.3263210762898475	0.400177780234514	0.4945264075775048	0.9212054890785342	0.2018054343451125	1.831867802486839	0.05365494084127254	0.05190958832141675	0.0005570654196174989	0.8067530343090501			1.261650124523647
6.015055863189941	6.38754687613817	5.325907669095556	1.586916447708138	0.6410018232951467	0.9930897279840551	0.6609748403211342	0.6729958883372257	0.3701632673813193	0.2551371259689303	0.2786661144645792	0.3274860730094784	0.4007044229524088	0.4951596733966357	0.9224343759166128	0.2016472543428519	1.831997716308743	0.05364862144874277	0.05190041126642789	0.0005570687205278905	0.8067404077603456			1.261650161160043
6.023245643547287	6.054402979235244	4.983074814494612	1.472121835753778	0.6130868236272252	0.9486085860798035	0.6431946357401271	0.6571422885960017	0.3581445700264772	0.2502856756414099	0.2728989372666874	0.3249008045446358	0.3995808268174039	0.4931811685211227	0.9199424415275156	0.2006512840990746	1.857931188466082	0.05364449764867515	0.05188787623453061	0.0005570662025179557	0.8067602963736059			1.261650215052059
6.031435423904633	6.107738603632519	5.040828490800551	1.50101201338324	0.6197998512337478	0.9331540218513019	0.6360237284572164	0.6547490848128074	0.3566886914367619	0.2463495781448868	0.2724267882488194	0.3238252830275995	0.3985482456279312	0.4927780985971318	0.9192449338053089	0.2009026521545854	1.887566058481364	0.05364115715930088	0.05187699377103433	0.0005570615669920577	0.8068372579079092			1.26165029764394
6.039625204261979	6.243140853081766	5.089250260707641	1.459984480032601	0.6198281352598281	0.915943084446539	0.6403978410018027	0.6552343936297783	0.3579505665679736	0.2441527800458376	0.2739612056768864	0.3240458418513067	0.3987547378004948	0.4930173713252397	0.9202665722190974	0.2013162917091216	1.871682284535234	0.05363726944278291	0.0518756760236672	0.0005570622224726767	0.8068337577232434			1.261650369506612
6.047814984619325	6.360466396979302	5.209002213942639	1.498547971095191	0.644683335091095	0.9623078482689469	0.6583559557185279	0.6631417955371669	0.358620681982821	0.2477435539489988	0.2733055405220997	0.3246143257224982	0.3996855677388231	0.4941070259025235	0.9221068712541166	0.201789269025739	1.864085367489287	0.05363871149840405	0.05188222062756478	0.0005570655873640928	0.806788857295032			1.261650407099137
6.056004764976671	6.296397220846504	5.22590453500493	1.526589888000589	0.635550048470372	0.955557867287238	0.6538873301121018	0.6578033119943055	0.3546931070876919	0.2454547027592349	0.2695286023968463	0.3234389289730771	0.398247019212513	0.4929099049637511	0.920126016142968	0.2012164133192136	1.868789723466977	0.05364168394153628	0.05188940724947582	0.0005570655498659663	0.8068361834027791			1.261650426814135
6.064194545334018	6.01089818582013	5.088705834298217	1.454976011028188	0.6259033686314543	0.9328051488831552	0.6449575153972842	0.6555202227972103	0.3560307511792224	0.2446086090179972	0.2717154987808451	0.3239471665217503	0.3982383138512737	0.4927602590865442	0.9193681558109819	0.2010026607351223	1.871725977972821	0.05364146676283237	0.05189238189955583	0.000557062650779487	0.8068531998434259			1.261650450747733
6.072384325691363	6.181001400632543	5.162577834251563	1.531653000030748	0.6422449425460947	0.971144292990389	0.6535740713832555	0.6652256756252261	0.3677395085636891	0.2498101747213109	0.2782628714617742	0.3267115427283732	0.4002556628728989	0.4946346276469594	0.9217447377135544	0.2020690720666561	1.860846010749681	0.05363766881737427	0.05188925477789792	0.0005570618203466862	0.8068637779776529			1.26165048514607
6.08057410604871	6.372899846006376	5.404833004837953	1.630284321870157	0.68576988708972	0.9949184392110905	0.6729551433673125	0.6759387125705635	0.3732192319472458	0.2546503484209044	0.2806596462554931	0.3287356125646711	0.4011277610508505	0.4953478081937606	0.9232124574292618	0.2025444577880743	1.851154512913977	0.05363577975424195	0.0518831770086324	0.0005570643180221486	0.8068023952768613			1.261650513709612
6.088763886406055	6.093812374376625	5.188524435883748	1.533305371550777	0.6619320136143994	0.9441825630116316	0.6585232037561914	0.6596775820326238	0.3649218320973867	0.2488814780160682	0.2751026489716747	0.3255650931098813	0.3989069566941201	0.4925887817837093	0.9199101998003614	0.2011443412196534	1.859960747074174	0.05363038786963127	0.05187585579178534	0.0005570662694289472	0.806757044780448			1.261650514770176
6.096953666763402	5.962469475171711	4.887098943620318	1.435475180091002	0.5971635437451871	0.8859284920966974	0.6322052308161622	0.6440537927835026	0.3522494660386475	0.2431175966024438	0.2689139922937856	0.3222266708454904	0.3972345602337615	0.49084850663729	0.9170796335628526	0.200440511664529	1.876033558461075	0.05362441224986829	0.05186407949619568	0.0005570646500067606	0.8068552771174252			1.26165050075444
6.105143447120748	6.004059057812275	4.940898289041377	1.408759982538146	0.585618737249024	0.8794815623535052	0.6229781924812463	0.646532969911423	0.3506119181859487	0.2434399686355298	0.2681849775799626	0.321951918667944	0.3969820383431446	0.4912538824562568	0.9176590627714705	0.2007030561760582	1.890899059928212	0.05362275160628299	0.05185859907261123	0.0005570620089254706	0.806881875540661			1.26165050343349
6.113333227478094	5.819260358027948	4.788037167834196	1.346881703506441	0.5539963139605684	0.8633448137938792	0.6156026328244573	0.6471359504260343	0.3512245424280209	0.2423213405532829	0.2677225351790142	0.3214879698051725	0.3966153593043517	0.4905682865729332	0.9162292851122076	0.2006099320021759	1.873289310224865	0.05362407836387188	0.05186446819758	0.000557063096979034	0.8068650165751425			1.261650509339677
6.12152300783544	5.794000971309327	4.732741670943049	1.390646175624632	0.5436237216575507	0.8835564073094646	0.6197864055078874	0.6498376549662909	0.3527178802818819	0.2425674219288025	0.2686161174991235	0.3224633914582289	0.3972095273826777	0.4913124213942108	0.9163959569422362	0.200596718230975	1.859025245590833	0.05363236878880103	0.05187091550091907	0.0005570671173298238	0.8068246393717758			1.261650480719297
6.129712788192786	6.292519807379194	5.118951578812074	1.631878090006	0.6229522156924939	0.9999770210511126	0.659061042602152	0.6690217821264912	0.3626972959806883	0.248922987664089	0.274346536774129	0.3254286514285596	0.3994313237912955	0.4949073841522473	0.9201674234099548	0.2016271643763834	1.863844133617154	0.05363978695271731	0.05187807403647069	0.0005570675549979326	0.8066974388068152			1.261650439900377
6.137902568550132	6.599663970897272	5.274763450248682	1.750719213508577	0.6616978767297608	1.054440464597256	0.6705333224802067	0.6807577942126813	0.3670086747909099	0.2569749910208903	0.2742338149300804	0.3256853235931836	0.4003980944530858	0.4955220206793852	0.9217216980952481	0.2023790074000973	1.883401953887795	0.05364156900393829	0.05188568790626791	0.0005570639103497523	0.8066487788191005			1.261650417852977
6.146092348907478	6.121233763903399	5.160323356209638	1.567124742024611	0.6299487146646433	1.005225082551898	0.6581091520626822	0.671921359026001	0.3643296932259464	0.2530718817801119	0.2729324743739875	0.3249402368150935	0.400211439232664	0.494243785151786	0.9215291585690191	0.2018451820093798	1.858536126463687	0.05363960524796582	0.05188724213386633	0.0005570630999445023	0.8066613247203339			1.261650422540957
6.154282129264824	6.126252988322742	4.99782743250335	1.475810233803401	0.6040728513396002	0.9506012200191903	0.6410154344749747	0.6632220654706954	0.3621647879669512	0.2513232408254586	0.274872340175434	0.3246736564988506	0.4000650334793433	0.4936239930606205	0.9211690427401193	0.2015676365078042	1.829742027701343	0.05363192803174735	0.05188046896708663	0.000557066811732613	0.8066251989940526			1.261650398125778
6.162471909622171	5.965285658107527	4.833825372230775	1.403796759540927	0.5807740920460894	0.9017859440163438	0.6289951611454803	0.6569519424576632	0.3550580974912503	0.2479849100756919	0.2729877179209553	0.3242664821093289	0.3990331572776629	0.4924783345304744	0.9200244647143728	0.2012155226264525	1.845603870078999	0.05363001195862889	0.05187449028989827	0.0005570692715565474	0.806593424120961			1.26165034221666
6.170661689979516	5.982755234510634	4.963762730442985	1.436200849470851	0.6014531055805431	0.9121475010943141	0.6345441706140836	0.6578425042968292	0.3546017937780142	0.2457654016311701	0.2720035887727983	0.3240500148195166	0.3985653504580464	0.4922976667017288	0.919811562778998	0.201174096589737	1.877335715460438	0.05363394432742629	0.05187359391501165	0.0005570668349309764	0.8066176622304174			1.261650302979944
6.178851470336863	6.312960121285349	5.155104031159516	1.609589712185422	0.636960829210229	1.017182238882179	0.6625740305644631	0.674070534885938	0.3603084572260567	0.251940518745641	0.2728040202055503	0.3247605267233612	0.3999957508420348	0.4941380076518048	0.9218128509801155	0.2016646362560452	1.876821524350637	0.0536361496898338	0.05187877530939054	0.0005570640893291483	0.8066674976865996			1.26165029623345
6.187041250694208	6.191565846387595	5.108244700557123	1.488030237218553	0.6144486915615082	0.9535459779034963	0.6493705663755779	0.6653690842902893	0.3644762947501436	0.250511621303355	0.2741188094194508	0.3251367730321552	0.3994450878875268	0.4937817515680271	0.920785625334545	0.2012228572069127	1.839258790135258	0.05363705671225678	0.05188865005426199	0.0005570654660724368	0.806672671754098			1.261650298880784
6.195231031051555	6.068113341225692	5.078735087714315	1.458348384720353	0.6138478263264561	0.9213278094399689	0.6395046223555214	0.6536922295615399	0.3596622988111018	0.2456291916098761	0.2716167497985574	0.3242549014312531	0.3984574221908589	0.4927892138983241	0.9195131876690036	0.2009427007389095	1.843986391029294	0.0536366610829498	0.05189594801991125	0.0005570683646695888	0.8066239146305844			1.261650274011301
6.2034208114089	6.153309597526912	4.972846642896436	1.482422925334365	0.6051351377875299	0.9425654633362542	0.6461637641372456	0.6546040977849498	0.3550490457444355	0.2469232107139457	0.2677894011013238	0.3236645666034688	0.3989589127893519	0.4935654182554388	0.9206067713721058	0.2012299026032139	1.866372483521487	0.05363900987235935	0.05189760542347386	0.0005570682884245485	0.8066300008167312			1.261650238041846
6.211610591766247	6.123736567376667	4.997060871076763	1.534745093209296	0.6067892494488694	0.95660976110921	0.6453762023734151	0.6561854737187126	0.3574727985501794	0.249599589933589	0.2715347585361442	0.3244506445124343	0.3991858165146461	0.4936287458413491	0.9199437130078483	0.2012726977496463	1.877198735068488	0.0536352633060295	0.0518925014110681	0.0005570659159378699	0.8066825087047689			1.261650219335117
6.219800372123593	6.042752117441108	5.092378194127662	1.566367299474781	0.6264204724228584	0.9801490310578607	0.6543949424047603	0.6583503103549281	0.3587913845348949	0.2488506647962964	0.2717883619021623	0.3246128776292299	0.3988227693734245	0.4931857121918157	0.9202376903430444	0.2012823478486051	1.88472719804385	0.05363223007384513	0.0518846651042193	0.0005570660951858199	0.8066281792472484			1.261650203706963
6.227990152480939	6.13084057248782	4.910904268862957	1.502406144933111	0.5949003857016856	0.9532601148377733	0.6462779276059735	0.6545465990098578	0.3548505090447371	0.24869934772132	0.2678252710008766	0.3234379217711697	0.3983953562440566	0.4926174134982008	0.9203147770862283	0.201128921597838	1.867315492408777	0.05363327312329622	0.05187924110377857	0.0005570701124585968	0.8065881249494671			1.261650164911595
6.236179932838285	6.107953508278035	4.807725640905669	1.452045150164024	0.5739397110331349	0.9250003737069996	0.6365117108272894	0.6539632824474578	0.357533686174724	0.2483338007397603	0.2704441914279336	0.3240884008437652	0.3987167698517016	0.4929610862345803	0.919845711349322	0.200944169747564	1.867050917697001	0.05363117002947921	0.05187270620874881	0.0005570726882865032	0.8066238679609533			1.261650108169784
6.244369713195631	5.962864651510431	4.74914350884327	1.397166580792906	0.5750065918357314	0.9199796372696913	0.6401053322260413	0.6584254068941539	0.3593967309112686	0.2466413006502248	0.2731023144995966	0.3237230900611914	0.3987115855057733	0.4929980134170127	0.9192503049775635	0.2005676811419518	1.88113642019384	0.05362879095277922	0.05186949916232452	0.0005570703230221082	0.806604856711336			1.261650048818233
6.252559493552977	6.180402794785128	5.084228180862913	1.474217621165112	0.633244703415583	0.9367911585569295	0.6501870531784844	0.6612495820743409	0.3595962747415548	0.2465885417878848	0.2718654208268788	0.3236392442497667	0.3990595049839884	0.4928404569956963	0.9207839518209883	0.2011903713589911	1.883823186377684	0.05363107116207756	0.05187033373951149	0.0005570679465048308	0.8066208902639557			1.261650005904113
6.260749273910323	6.174689361313003	5.196556188484467	1.495475644446264	0.6513941428961385	0.9428329285754744	0.6499260589450686	0.6604363844215257	0.361137380471669	0.2500196780876757	0.2736756637072135	0.3258871109412199	0.3998201948677715	0.4936856130161543	0.921411840814151	0.2017072322478789	1.864142200468931	0.05363957621255813	0.05187039707830492	0.0005570697716880585	0.8065903997432224			1.261649979615564
6.268939054267669	6.14489646731146	4.90983625273775	1.49604506745453	0.5888452628108465	0.9391970189844865	0.6415463470317191	0.6616462277170859	0.3592480444298891	0.2528969659155536	0.2737502539638288	0.3257259265997939	0.3993572286238893	0.4937084208807762	0.9200159226083986	0.2015959336972429	1.869012887286263	0.05364375197417803	0.05187394173898118	0.0005570733662517295	0.8064710140464996			1.261649911164828
6.277128834625016	6.095683542770471	4.916893757554957	1.48895807390857	0.5914084911985533	0.9210776611215704	0.6364284477726453	0.6576768417638998	0.3592691914149523	0.247826586687904	0.2736772697829738	0.3244515916302561	0.3985676380361888	0.4924533723530149	0.9186937981476819	0.2008388911825723	1.881791538356953	0.05363894938296283	0.05187427985408288	0.0005570734012907234	0.8065176860675672			1.26164982562619
6.285318614982362	5.810992743050475	4.858487484077896	1.402558680105275	0.6000004954507743	0.9031568487144308	0.6402597067217898	0.6537278783820122	0.3586363604432161	0.244784582855843	0.2715604718850316	0.3244955328170852	0.3990146499919381	0.4921459789341908	0.9191990606216893	0.2005020207642738	1.886742984128606	0.05363271277532185	0.05187000583412734	0.000557070179105204	0.8065759393641063			1.261649786049779
6.293508395339708	5.942943591517523	4.950291642121496	1.428335118305055	0.6081117824803441	0.9263180503694612	0.6466560524374068	0.658830208620971	0.3585647280124563	0.2457978110637347	0.270917584439825	0.3245613490027477	0.3993139082011081	0.4930575829594117	0.9209603092997252	0.2012454763927168	1.871763525120907	0.05362850349753824	0.05187173807686985	0.0005570699302708998	0.8065042672340907			1.261649782727454
6.301698175697054	6.125269022110653	5.003513810096405	1.501820606643054	0.616571489434285	0.981345817846634	0.6447763727110466	0.6665458485773751	0.3588503098262986	0.2494353675444196	0.2715869734070995	0.3239125631823373	0.3992681876393219	0.4939042382139988	0.9214015481133332	0.2015854723886829	1.857929888218942	0.05362435335716791	0.05187799869644107	0.0005570736598044064	0.8064687300795382			1.261649746120589
6.3098879560544	6.099025514518091	4.971132879491796	1.484848416031515	0.6113356725427076	0.9660496684566707	0.6491240691312805	0.6669407064129927	0.3590279753008111	0.2506561324026189	0.2710484274684373	0.3237181516725069	0.399025586458488	0.4935236598220905	0.9204276652410549	0.2010904927744208	1.873580929118523	0.05362869139917786	0.05188352408132733	0.0005570761397285701	0.8064829802809715			1.261649668248044
6.318077736411746	6.214349242952062	5.066152317892173	1.486538817960891	0.6210631119872282	0.9435608697870074	0.6497462414572966	0.6636583342537051	0.3583724471598405	0.2508988063792243	0.2709898014947954	0.323930217890569	0.399144168817765	0.4931530942370514	0.920932920112505	0.201085585006631	1.886938987253844	0.05363763452065486	0.05189001505529932	0.0005570739472144259	0.8063990437213912			1.261649627699261
6.326267516769092	6.389248185568533	5.334832471120023	1.582868461778278	0.6490625318316683	0.9858682265717565	0.6514543783102689	0.6651223113789874	0.3603870807967273	0.2513115661903538	0.2728101046392746	0.3246782998596695	0.3999054526812307	0.4946287677597357	0.9227890796594496	0.2019725042975041	1.887332045659526	0.05364408068616029	0.05189777960515578	0.00055707139990944	0.8063935866024236			1.261649611653762
6.334457297126439	6.193464382370639	5.028802129016774	1.542677316582501	0.6059890807195292	0.9649060786502107	0.6432388449973261	0.661627891905341	0.3575683350324419	0.2474489717000165	0.2709071663557678	0.3236846637123992	0.3988999650217686	0.493704196729535	0.9200311350314904	0.2017114139001319	1.863328595321772	0.05365222937823756	0.05190573517309199	0.0005570734493488827	0.8064298075011632			1.261649574055154
6.342647077483784	6.232403834037767	5.008659626097482	1.566972723193643	0.595669396757845	0.9601755380778808	0.637468803638632	0.6649768293061762	0.3565893205763762	0.2486573946504769	0.2697538576392913	0.3232050573505458	0.399393591705559	0.4937707242251274	0.919979884590906	0.2016042346619654	1.85928845216435	0.05365236011915489	0.05190901576802726	0.0005570778652080124	0.8063807430522452			1.261649501087647
6.350836857841131	6.607736967300702	5.487174238235514	1.699744598030958	0.6519222643028542	1.002582892835536	0.6539389027698934	0.6705753073740511	0.3629287357564584	0.2533798012848959	0.2743319779316046	0.3259438774720063	0.4012042487897254	0.4960423374599944	0.9227566451284319	0.2021476344949475	1.868966817408002	0.05364548042271187	0.05190673701631118	0.0005570789954556567	0.806354209640456			1.261649407153153
6.359026638198476	6.379635607943371	5.289085565640418	1.538197417506614	0.6550487470072931	0.951385918566091	0.6499548780671371	0.6594000852788818	0.3642823966498449	0.2500008985369681	0.2765955902325495	0.3259701338383594	0.3994559810520744	0.4937199627411962	0.9209138780768413	0.201471306778327	1.87374308443759	0.0536428911343847	0.05190182352113542	0.0005570767023471057	0.8064103854901874			1.261649334239665
6.367216418555823	6.258374140292031	5.239228038019364	1.48167533139666	0.6471350912386599	0.9240380112117542	0.6355958827756801	0.6522623806281692	0.3638322122626886	0.2490234580383543	0.2759890751375829	0.324883924317026	0.3988141572714947	0.4928265821945097	0.9203042569123837	0.2015171691860284	1.853943061622058	0.05363929002896926	0.05189577792211635	0.0005570761168635568	0.8064335436476164			1.261649285051819
6.375406198913169	6.250113126356784	5.144775312265757	1.493683144937858	0.6279755517522482	0.9232332595504119	0.6392225500897234	0.6530402186847083	0.3642112514052612	0.2486737196535462	0.2751240293632977	0.3246370894057317	0.3992212411125451	0.4935990341635865	0.9209537554862122	0.201632353827379	1.854132113874888	0.05363464174953128	0.05188429965403277	0.0005570791754850279	0.806337187417191			1.261649242915944
6.383595979270515	6.252328233116629	5.078208423019831	1.492235730047506	0.6216970874512071	0.9401027027606074	0.6460634072147207	0.6619311133062188	0.3614571268306261	0.2487320645019781	0.2744107412799114	0.3250612862273013	0.4001518920621172	0.4941344901209058	0.9220236575574989	0.2013998889923062	1.875425199738078	0.05363709902384737	0.05187934965429868	0.0005570817345791792	0.8063310859315309			1.261649155335626
6.391785759627861	6.306313103003073	5.049257327399033	1.50990381185582	0.6020065373638127	0.9624867802999394	0.6417934829907904	0.6618970581711461	0.359763894189807	0.2489540461138502	0.2736751784121313	0.326389377216846	0.4001327509874152	0.4941554945826095	0.9217095998397518	0.2011110892897654	1.874376389332021	0.0536442573041266	0.05188707640892791	0.0005570796503312196	0.806407993912664			1.261649057238724
6.399975539985207	6.032905539757902	4.851154090918294	1.457099728895694	0.5862740970972014	0.9507635858869089	0.6362604729515365	0.6533250522759019	0.3542691655467913	0.2469022571065927	0.2698757522932129	0.3238357049686616	0.3982235277541388	0.492120989174544	0.9178936117311549	0.2005030286629731	1.864704718137955	0.05364866887851189	0.05189515532183854	0.0005570770974278297	0.806478734234386			1.261649011400894
6.408165320342553	5.93372033196266	4.94485594890127	1.4278240732817	0.6145654180385511	0.9275052576619515	0.6391352961714112	0.6534645418006672	0.3535816149074604	0.2464450414658151	0.2698619590204886	0.3233295315505451	0.3983307342438975	0.4919471060039212	0.9183732369818347	0.200471777442153	1.843873716824301	0.05365199976250207	0.05189616687392555	0.0005570803256199321	0.8064769649848071			1.261648953919842
6.416355100699899	5.986169174163499	5.079198989363035	1.436151779025863	0.635848593391946	0.9230973869834618	0.6512918837270836	0.658622676381784	0.3584592135923627	0.2472192547035916	0.2759063138928632	0.3260840158648909	0.398836364133534	0.4936487655181694	0.9197931595401843	0.2007544932478931	1.851321379970733	0.05365005502118977	0.05189383015797197	0.0005570842295341825	0.8064846847884847			1.261648886440203
6.424544881057245	5.999628478582587	5.014449020847348	1.417653808439526	0.6443798305822265	0.9235692788224703	0.6603526068922992	0.656745858400077	0.3631329508537059	0.2476911042256514	0.2766488841686662	0.3267613382008547	0.3985851936864235	0.4939577547538985	0.9191585055474267	0.2007399229345587	1.884952014817965	0.05364184825233249	0.05189337149111395	0.0005570839325447143	0.806521446515246			1.261648806221986
6.432734661414591	5.803258381291438	4.847225625470198	1.367305538677486	0.6191013626887327	0.9045453331215272	0.6477464848534079	0.6530801355317981	0.3614976468656967	0.2476762447145457	0.272770140425499	0.3242246596827705	0.3979712429396931	0.4916539006054654	0.9176759196837069	0.2001223414241075	1.875766190757557	0.05363551331918013	0.0518878918188041	0.0005570815464226091	0.8064730674668863			1.261648755662111
6.440924441771937	5.783477833209597	4.694076963712869	1.353999383808137	0.5629975929250126	0.9063730741356291	0.6257118940083903	0.6544166136464088	0.3538660689241776	0.2465378850544908	0.268459191365168	0.322555283912596	0.3976837579429669	0.4907351937465562	0.9174042318083605	0.2000453899754448	1.85357245913665	0.05363063374119599	0.05188202448535397	0.0005570818733461531	0.8064093922846733			1.261648704193044
6.449114222129284	5.853572693698365	4.691588568163294	1.361954093335387	0.5529778170148989	0.8917248070604006	0.6252827069745315	0.6543943961490942	0.3529808658228999	0.2446670461303271	0.2674241482780104	0.3225259314112509	0.3974882401231409	0.4913272881526114	0.9173909563877473	0.2002479237172299	1.844046532532026	0.05362733183144863	0.0518794533311126	0.0005570852991661356	0.806456212083942			1.261648633560676
6.457304002486629	5.961210304161829	4.920103641066549	1.451388164574771	0.5890901428177798	0.9142263627590983	0.6452191467651331	0.6583830595727905	0.3615791160787836	0.2464388600410373	0.2721645608673715	0.3241801434205079	0.3981265264816625	0.4923799543447689	0.918416951384838	0.2006255571855797	1.846980267864277	0.05363159900493671	0.05187958050954918	0.0005570872251672643	0.806424847357621			1.261648548286223
6.465493782843976	6.306986107957681	5.320869919776332	1.590449606002127	0.6421047855264082	0.9679193759150867	0.6570380905051435	0.6598600802066782	0.3665928176564133	0.2504982328411469	0.2767286334856172	0.3254122022735865	0.3995151207838884	0.4940910707550202	0.9218723872204965	0.2011817880712977	1.860564447549942	0.05363472794825224	0.05187838073260055	0.0005570855036028176	0.8063294621550069			1.261648465790006
6.473683563201321	6.264237462182526	5.143373356973084	1.515782963809404	0.608831741495736	0.93212526167039	0.6477298212266361	0.6562899418668702	0.3611180306087564	0.2470368483406413	0.2746292425626664	0.3244436659252675	0.3986625622096296	0.4932890778538312	0.9205340373094874	0.2011530026087208	1.862444608291554	0.05363368216794632	0.05187340543972515	0.0005570844361051085	0.8063947615890903			1.261648398891252
6.481873343558668	6.060197443370832	4.914607889537954	1.456256483044794	0.5948313425263405	0.9085831746039723	0.6437405021923062	0.6536489006058771	0.3597514934234283	0.247174098600644	0.2738463076361128	0.3244450662583271	0.3982247586380178	0.4922845574700606	0.9191114357438818	0.2009885777084817	1.84195428941268	0.05363617334387719	0.05187264032716214	0.0005570877379287876	0.8063970892593489			1.261648327640448
6.490063123916014	6.111214751966989	4.924075247436198	1.480488243192368	0.5915964931944763	0.9098935931952268	0.6198547389367125	0.6475198812144256	0.3528391200533004	0.2449311590956146	0.2694615428685024	0.32248159484009	0.3974517198026427	0.4911571562557843	0.9185208762713248	0.2006887472278707	1.852754716418545	0.05363282502894082	0.05187415446716494	0.0005570913943732	0.8063643404945896			1.261648240277907
6.49825290427336	6.131153187962317	5.11353570156416	1.439444584222716	0.6222593694282098	0.913290402307903	0.6231378497972965	0.6478634297809277	0.3532649150222631	0.2424764417482472	0.2696319357654938	0.3222309051756483	0.3975405302102846	0.4912926036089818	0.9184550809542195	0.200406765237214	1.875543707599563	0.05362807860531246	0.05187266841352156	0.0005570909412188487	0.8063168230114152			1.261648137500744
6.506442684630706	6.196205551096045	5.209706870810256	1.444992890013201	0.6348400459119136	0.9475215942115754	0.651698663815734	0.6576326305336309	0.3592695970280557	0.247759949934822	0.2711491418620876	0.3234877752463327	0.3989481858561172	0.4927756240227157	0.9212305679987071	0.2007666571227262	1.878842681134867	0.05362734259220463	0.05186972976715015	0.0005570886885656444	0.8062613113524081			1.261648046753411
6.514632464988052	6.208266425845531	5.052481819321896	1.441164487037691	0.6008100581904304	0.9401848087194863	0.6364981638589093	0.6584287937223401	0.3543653699715479	0.2476295709360806	0.268866065502098	0.3225585700820965	0.3987534836797481	0.492114614742885	0.9207001351077483	0.2009001831459288	1.836887342327532	0.0536304024955367	0.05186896465458714	0.0005570895898406456	0.80633371215256			1.261647976810042
6.522822245345398	6.20618261604977	4.976748021191841	1.40899596968144	0.5976852833524516	0.89942193908738	0.6331576406842444	0.6508020577749603	0.3558578379595864	0.2475209571767736	0.2716518357444703	0.3244886823013892	0.3987086516590588	0.493036161791463	0.9199200369323471	0.2010993248004487	1.827095204739159	0.05363496966339311	0.05187131899675772	0.0005570941918316201	0.8063266075784861			1.261647878882228
6.531012025702744	6.134137793529542	5.019257182798887	1.446609597219517	0.6003134245284849	0.9049457246024853	0.6312692263400468	0.6506777803930374	0.3585366797361754	0.2485111015555203	0.2735173637677158	0.3248213377842901	0.3990601314724832	0.4934455573535602	0.9197041573837073	0.2010672586472814	1.855543519493015	0.05363870126020886	0.0518751634764587	0.0005570953934977621	0.8063659044333255			1.261647766698022
6.53920180606009	5.961193010403226	4.832039728141641	1.433515357830106	0.5701821523723628	0.9000559252683152	0.6217367932027442	0.6511848929720725	0.3544558924726359	0.2469869069739358	0.2717192945959925	0.3239222925017672	0.3985277511737539	0.4922485510864732	0.918447263576989	0.20052952461542	1.868202483016078	0.05364219118625542	0.05188124891264854	0.0005570928404943235	0.806479597867334			1.261647670274696
6.547391586417437	6.124303406921676	4.840297186627332	1.459022369679943	0.5712298343539107	0.9206335472377414	0.6254645229504853	0.6538620530258276	0.3567085964805235	0.2486197625335076	0.2731015057069542	0.3248822329732463	0.3991857524718241	0.4934598071192128	0.9198545331173359	0.2011193773892994	1.879780164528355	0.05364310510118511	0.05189224605249547	0.0005570917886576338	0.8064543523882838			1.261647625160562
6.555581366774782	6.117572749419613	4.959900720084734	1.460718746216072	0.5859551808954155	0.9181617155564892	0.6335458204717874	0.6499448088560931	0.359870408227733	0.2475023981762864	0.2734650273665613	0.3245315227739475	0.3984564675113531	0.4924883345965705	0.9187797698761976	0.2007025538382647	1.859411336961436	0.05364189772705809	0.05190348196494209	0.0005570949880105296	0.8064432357031943			1.261647547323564
6.563771147132129	6.091633132672716	5.04789643043314	1.467559413255066	0.5997298174512572	0.912413793511178	0.6406361303407532	0.6506069045732438	0.3643420600780511	0.249006691981671	0.2749484327812476	0.325850273758978	0.3984086603674684	0.4926614301277361	0.9185733411495596	0.2006938712691563	1.860580029642791	0.05363932146044967	0.05190921828649347	0.0005570985517923799	0.8064317269738016			1.261647442828765
6.571960927489474	6.455415370940811	5.420055435524582	1.580191257155291	0.6617836289809934	0.9603733548049034	0.6662142401463019	0.6648580053833332	0.3748802073510188	0.2556391490165764	0.2802658333969544	0.3283051453579644	0.4013631650846539	0.4960444295957577	0.9237177077996205	0.2019589060625625	1.883021253774571	0.05363830514606582	0.05190984626132721	0.0005570978322128323	0.8063690743133985			1.261647357038166
6.580150707846821	6.44606728674276	5.453880062723438	1.581494621058894	0.6818788977465943	0.9601300562481405	0.6762860002209865	0.6669471851723544	0.3738567629538955	0.2512359969765366	0.278203667371528	0.3270893441408924	0.4008437785261053	0.4969055064552605	0.925344607556484	0.2025546313304228	1.893642515732062	0.05363383445257855	0.05190853489021548	0.0005570955509450699	0.8063914430684456			1.261647291477503
6.588340488204167	6.186591593000278	5.157462140035779	1.537103941555063	0.6314989246196804	0.9249119658052495	0.6587904728355213	0.6594688845323086	0.3642379198692756	0.2477135269161513	0.2733889208115399	0.3239770845939674	0.3989046557081098	0.493712295458464	0.9217957297824597	0.2019686259026082	1.87171198010359	0.05362981657200846	0.05190886050323126	0.0005570970823383333	0.8064023215019512			1.261647223517215
6.596530268561513	6.223439678235041	5.187088142002174	1.588460308986901	0.6297046319384216	0.9470886786090936	0.6478474902022575	0.6582887922863212	0.3581539905434952	0.2488995076484672	0.2742606360764046	0.3249577435211619	0.3995203649619492	0.4936919329123302	0.9218721530021039	0.2020651750066318	1.86030833133905	0.05363156252519839	0.05191252238305141	0.0005571016658408066	0.8063949625402208			1.261647126628031
6.604720048918859	6.337097507085458	5.28240912796363	1.557149353982693	0.6448081129109802	0.9534834442027713	0.6523924366342073	0.6600771337110281	0.3643612865061576	0.2497087141743395	0.2782376086794831	0.3259751307153603	0.3997804151807221	0.4944550795846444	0.9223739744955227	0.2016057752535296	1.858424621060537	0.05363138393576412	0.05191368486562254	0.0005571040182230294	0.8064640526519057			1.261646993607514
6.612909829276205	6.122420688453878	5.062630872762615	1.542722799367979	0.6163564847016171	0.9654124890585083	0.6472745621806707	0.6623476505493252	0.3657715396558581	0.248608902831186	0.2738749310021557	0.3247487010836885	0.3985986482310199	0.4932374290952777	0.9191616825302577	0.2009110353031961	1.86716532257951	0.05363032185847552	0.0519126396021953	0.0005571020872691361	0.8065429819672062			1.261646886827811
6.621099609633551	6.176897443009342	5.089646090722289	1.598018586761843	0.6112906677554776	0.992855572355785	0.6400339425505535	0.6636251464013425	0.3597920292184938	0.2490892960001202	0.272111438193079	0.3249312530117142	0.3988901318469598	0.4939173126850797	0.919322517632159	0.2013579283396639	1.871546876500856	0.05363252053189171	0.05191345451122177	0.0005571001661826719	0.8065758356502081			1.261646806007991
6.629289389990897	6.196697420837899	5.150926183167625	1.519192319433547	0.634667896566987	0.9522609327504977	0.6425516150988463	0.6634929923448893	0.3592744684326808	0.2487013205632225	0.2735691504716938	0.3244328323952311	0.3991820199174677	0.4935723831127469	0.9211293949545281	0.2011947384169967	1.864526007160938	0.05363123307261797	0.05190995352117842	0.000557103562938597	0.8065288853363927			1.261646728119386
6.637479170348243	6.143362772609709	5.039275565930864	1.488840781723008	0.6265255224593095	0.9267880223054562	0.6414469331419685	0.6618881361982909	0.3576867267768929	0.2492487425178083	0.2731202799937885	0.3240238499947704	0.3994588642942754	0.4930727536384308	0.9207080560930128	0.2009633846172496	1.875790153254977	0.05362470526180185	0.05190982813426048	0.0005571082993887787	0.8065399914128283			1.261646597045358
6.645668950705589	5.971430299496865	4.849859138161953	1.447332887006943	0.5807355324806063	0.9318067245783769	0.6304153035877768	0.6567163165486974	0.3517738515155635	0.2461850613602952	0.2700378497063995	0.3236780688108042	0.3989443416243921	0.4927799297835069	0.9195357088343841	0.200510821362646	1.881997884430817	0.05362185516857063	0.05191347392895741	0.000557108306410979	0.8065733172419398			1.261646431493839
6.653858731062935	5.970396217019895	4.863048751814897	1.405210571863048	0.5889685241747009	0.937072533844064	0.6401211689806297	0.6560305070543335	0.3554938109731795	0.2473647051664044	0.2732746763380244	0.3257188554498021	0.399492999321392	0.4939623332859244	0.9208096161073198	0.2007959474237694	1.882789386037033	0.05362364458501057	0.05191919979036638	0.0005571061002530253	0.8065569775661109			1.261646334679454
6.662048511420282	6.197635562334922	4.948096857149883	1.398215180301392	0.6143992625912321	0.9205886004186488	0.649007213599365	0.6583793303889872	0.3641038928846175	0.251293072776171	0.276176945982846	0.3242932949773843	0.3998713175555287	0.4942714339947418	0.9216207917108665	0.2017157485485866	1.869384468055424	0.05363042241830311	0.05192813882403017	0.0005571075815137397	0.8066400159301921			1.261646239754069
6.670238291777627	6.123293564229305	4.930718553653897	1.421470915883308	0.5971145548182573	0.9154276888757721	0.6336641192955772	0.6575545382214704	0.3596032066915622	0.2454000882656049	0.2724834950803079	0.3222354773603099	0.3981056059198474	0.492607252300188	0.9193418770271063	0.2010591374160278	1.858647881652598	0.05364119577726901	0.05193348952638479	0.0005571114825199606	0.8066874170979246			1.261646137024273
6.678428072134974	6.097441659673016	5.023781434471948	1.432205506070444	0.6210885723028774	0.9374616553969439	0.6504855251871662	0.6614670772436333	0.3609385731501966	0.245481714009551	0.2737067347064527	0.3237341852903046	0.3988646374817774	0.4935136834945034	0.9208114000551708	0.2008844745115786	1.867737062005736	0.05364982906501323	0.05193641233805785	0.0005571128104546096	0.8066251282974661			1.261646007376953
6.686617852492319	6.263525285653296	5.197852985547184	1.448677896127889	0.652641737253321	0.9357625327441991	0.6603615296500069	0.6588565886875286	0.3595340267700373	0.2459244716465325	0.2728901373367908	0.3254667251164559	0.399870693081658	0.4954876633306105	0.9229123430601082	0.201250594570436	1.888231926167087	0.05365107906751053	0.05193530807014907	0.0005571111840822697	0.8066410851173852			1.261645888112024
6.694807632849666	6.17712258605028	5.113594070051526	1.440894956957387	0.6264438112537133	0.9252253003150402	0.6431373760723389	0.657270216582553	0.3574521692835336	0.2462670729240247	0.2709962589861054	0.324722487596602	0.3994742652983047	0.4945938556991138	0.922145113242745	0.2012413620845376	1.873672582594618	0.0536502277938195	0.05192693163058209	0.000557111184938233	0.8066490956658887			1.261645780403342
6.702997413207012	6.149193378701868	5.044239870693297	1.482995970357919	0.6058733393034903	0.9582928224792182	0.6454441903716427	0.6655348912041015	0.362452264486976	0.2530972828452588	0.2752594254235696	0.3267327706701121	0.4003236146882668	0.4960364904074875	0.922158783090582	0.2016785732578909	1.850657609687287	0.0536505649802586	0.05191879883732099	0.000557114739167296	0.8066448545190594			1.261645667975377
6.711187193564358	5.861054121826543	4.873065780796865	1.420640537654181	0.5893141799093649	0.9302719487527676	0.636658348570034	0.6623801833899383	0.3575765323670569	0.2467070540141217	0.2712059559943139	0.3240453512513147	0.3982686912556592	0.4929358390738693	0.9187014475604641	0.200466459903706	1.851441116928044	0.05364984700408803	0.05192120476747366	0.0005571178763091094	0.8066836463171929			1.261645550641907
6.719376973921704	5.852991118310311	4.757564162859982	1.354738788138872	0.5722756757216984	0.8793279613865123	0.6235552625598129	0.6511916363612115	0.3560119144621626	0.2415971060481363	0.2689839517123186	0.3219813112318529	0.3969265798863248	0.4904377662499502	0.9173665210507834	0.199955308307356	1.864248283511926	0.05365175285698056	0.05192411403681673	0.0005571172489531993	0.8065734043693692			1.261645432780794
6.72756675427905	6.151194156117024	4.87834494488348	1.424934487050314	0.5888070081953257	0.8958673640446529	0.6273485805163717	0.6539168767013814	0.3590115152739081	0.2435786975171949	0.270782116446976	0.3230501995846281	0.3978140657026027	0.4917790894327879	0.9186574519217743	0.2006305526212184	1.876368929425366	0.0536538301365499	0.05191890838954057	0.0005571158804179617	0.8064663681638921			1.261645320918169
6.735756534636396	6.162866321130519	4.947435140674014	1.514548070678195	0.6014688638609184	0.9466581603964298	0.6389120659243553	0.6646727042379194	0.3575866570624985	0.2474649007099507	0.2702581848250804	0.3243539930374169	0.3987160475959604	0.4934721432402998	0.9198138435863298	0.2011499390649752	1.85956193749358	0.05365607844396855	0.05191626164484471	0.0005571179666907942	0.8064471304395466			1.261645217730351
6.743946314993742	6.472553011596731	5.233580978903554	1.633001919532532	0.6118650016582519	0.9998285659538041	0.6503853081861536	0.6711563858393451	0.362807420044629	0.2501455086082253	0.2729612867259891	0.3254093847022123	0.4005410779623878	0.4962795485551778	0.9226765943071904	0.2021360286504578	1.860549059245873	0.05365680520015151	0.05191808352122142	0.0005571220812047226	0.8064640942292001			1.261645096419919
6.752136095351088	6.313175282289889	5.132299014840633	1.56592452512753	0.6060617553500467	0.9574380449468183	0.6411469874857016	0.6659476293288483	0.3648304562740623	0.2512683200318921	0.275849747525181	0.3260155568170122	0.4001979069099831	0.4958737676070787	0.9221143533200258	0.2018228066596177	1.867040589650137	0.05365566557729059	0.05192017788153803	0.0005571232321999617	0.8064719014019027			1.261644962033522
6.760325875708435	6.141265662695163	5.023715365865002	1.486650120177294	0.614294861991266	0.9549016836108081	0.6386968591352639	0.6655829926280953	0.3649695662569137	0.2516629219348657	0.2777928058318413	0.3259766344187902	0.399536374236211	0.494626986526633	0.9213715427181342	0.2012828143317732	1.870900038925095	0.05365562955062535	0.05191933130311485	0.00055712029347077	0.8064289610372013			1.261644851876323
6.76851565606578	6.17400949350758	5.060041214553205	1.477409082259072	0.6215599308686501	0.9587962976822133	0.6394627450963044	0.6636100852662312	0.3628858341469959	0.2504451101573311	0.2756320621056819	0.3256586264093098	0.3994621347967031	0.4939082584845678	0.9211751748513661	0.2012529849439181	1.87621143144447	0.05365523347697492	0.0519230263934255	0.0005571196736954122	0.8064071374000539			1.261644784331136
6.776705436423127	6.009634059921924	4.948536734999214	1.432305878983793	0.5798791045672064	0.9028243853656729	0.6307976734492015	0.6534491767788876	0.3562150869829576	0.2471070422183438	0.27047027974449	0.3239883204689773	0.3988050029638461	0.4925655413547136	0.9199626705463742	0.2008043842502684	1.851314553505133	0.05365389008402811	0.05193367800167129	0.0005571246849068566	0.8063987983782485			1.261644668290226
6.784895216780472	5.885631919418009	4.88769949184631	1.411790714341607	0.5851021140570811	0.8963331203983048	0.635425496084982	0.6528314675915223	0.356889668590864	0.2442987581411291	0.2698321279878186	0.3233545492961668	0.3984854557084211	0.4918558939063085	0.9192652876256591	0.2001693124774612	1.844266249829029	0.05365312509619617	0.05194267245677932	0.0005571282959840267	0.8063398817367811			1.26164452858001
6.793084997137819	6.042847405824819	5.005667407526804	1.445941143875227	0.6127943870772038	0.9364345175182845	0.6431047481133512	0.6560817621861013	0.3589820940551488	0.2440234006509733	0.2715595565609233	0.3246895377504304	0.3986371290352433	0.4931981871149074	0.9203135369923262	0.2005785493904508	1.865436079948631	0.05365644766184526	0.05195230459558892	0.0005571266932286586	0.8063329395115941			1.261644415185241
6.801274777495165	6.236741879999303	5.18496192636663	1.496900650480218	0.6417593914958942	0.9561287395188853	0.6465465376317263	0.6546365205514953	0.3595358251984957	0.2458432416349453	0.2733085986089678	0.3255632214807537	0.3992766072680146	0.494274396327162	0.9221536110463407	0.2014677182417208	1.884449542482704	0.05366079134480559	0.05196313905414041	0.0005571248595870429	0.8063639850357318			1.261644334253345
6.809464557852511	6.349118643482309	5.341951533349611	1.570590467629855	0.6602998108168699	0.9787799394954154	0.6521859169092027	0.6564020252380008	0.3626507378532072	0.2484045699231339	0.2760343028061926	0.3264756128081177	0.3999990262087787	0.494357619999128	0.9236462903005833	0.2017622568474877	1.856272822209098	0.0536623844793197	0.05197006952765964	0.0005571272461494823	0.806235710350242			1.261644241167545
6.817654338209857	6.197103803639495	5.125191277892682	1.505331557359711	0.6277513278861533	0.9666088306149799	0.6563143631551577	0.6613784768061491	0.3617921875337515	0.2484390574177441	0.2720387808981232	0.3253100639555969	0.4000250857518345	0.4948178463269947	0.9236730449448868	0.2013888172888742	1.860517805769108	0.05366141687737526	0.05197058436723651	0.0005571314983442739	0.8061380130544618			1.261644117269697
6.825844118567203	6.033545441353065	4.916998024023753	1.438923204189976	0.5977057436075732	0.9429750721300073	0.6554080992768637	0.6618732106896718	0.3590637035544054	0.248860874376326	0.2714885235916614	0.3250696126484038	0.3999541025150423	0.4947044426725676	0.9227327774078697	0.2010228251924061	1.886300609634215	0.05365667576302423	0.05196635656070712	0.0005571326716459706	0.8061708989824973			1.261643980539325
6.834033898924549	6.039464456299449	4.874021678229561	1.4469707374629	0.5965636301158662	0.9352978114639271	0.646606763382814	0.6614542313828978	0.3603850778382591	0.2521283317037303	0.2717522454594608	0.3247027645552113	0.4001345038724389	0.4936867971467905	0.9209580321500276	0.2009367745458606	1.889097753209477	0.05365087474627464	0.05195847479170676	0.0005571309700278666	0.8062572569934517			1.261643854484282
6.842223679281895	5.936111391185937	4.820938250523703	1.42295562212616	0.5998897930776214	0.9275084149777457	0.6551356413682642	0.6612298364298209	0.3609808240622111	0.2504819725657896	0.2711900732141962	0.3239277710456961	0.3992336677471844	0.4929071026027056	0.9197202447464997	0.2009608430428599	1.857887659530514	0.05364609941808947	0.0519504814285433	0.0005571312626108112	0.806304003163989			1.261643749224621
6.850413459639241	5.886044487347747	4.80353822906408	1.370939740273179	0.5796726256201793	0.8865633424210749	0.6333255503534964	0.6515893777811432	0.3581229554360439	0.2465192204856699	0.2718826864449947	0.3239133652816216	0.3983648452576293	0.4925687598938033	0.9193098419492326	0.2010390483476652	1.847478137781498	0.05364271116321539	0.05194716328880566	0.0005571351070532689	0.8062316140533113			1.261643647414646
6.858603239996587	6.025948840143041	4.918622759524862	1.400826807455682	0.5915637962704279	0.895491253676956	0.630642107540899	0.6502883714117647	0.3579894838847013	0.2454009052409828	0.2708416750169933	0.323601131455462	0.3986004922958437	0.4927187113615568	0.9197836965261694	0.2010089699341573	1.861146528261926	0.05364066517100557	0.05194561747940613	0.0005571379918732038	0.8062016450383898			1.261643515595329
6.866793020353933	6.166543216924123	5.023526460171422	1.493062289624652	0.6057483214404298	0.9295924995621351	0.6388658409944339	0.6562896211329746	0.3624914361797549	0.2475508169210977	0.2721592967740392	0.3239990856525502	0.3992254482673505	0.4929717702769953	0.9204753644003809	0.2009928093839304	1.868419030260715	0.053643868643675	0.05194549209248819	0.0005571364983039508	0.8062650020578691			1.261643385306666
6.87498280071128	6.19059849036764	5.076437605810131	1.530165687537891	0.6084380736042917	0.9576330383342564	0.6476896538068034	0.6665265703221315	0.3614936405567628	0.2508704435800564	0.2746139337676706	0.3251731018275644	0.399885852368375	0.4938222047434164	0.9217164246888435	0.201487179786024	1.863414044269876	0.05365067871301697	0.05194919151711073	0.0005571339557190271	0.8061642184329115			1.261643295256165
6.883172581068625	6.137659396988542	5.146015510257969	1.504938911000762	0.6285968838945837	0.9660304726346802	0.6657591645909101	0.6694949938174681	0.3660273522478357	0.2514228391038912	0.2761482854031086	0.3264868411857088	0.4011940373378166	0.4955009826537055	0.9240236812274548	0.2019415935599975	1.850490125069273	0.05365292367391013	0.05195183672071282	0.0005571369512392349	0.8060617232311346			1.261643199153977
6.891362361425972	6.223601755366526	5.260549855296356	1.509217446486286	0.6486810462337299	0.9468709771397311	0.6651780813247696	0.6627890075896435	0.3672835849303109	0.2536287115162529	0.2765584669720833	0.3272544204464753	0.401036685613129	0.4960875196733616	0.9243138870486105	0.2018203892792944	1.862259937553194	0.0536555635608835	0.05194278071833	0.0005571413452155833	0.8060928677906719			1.261643099052208
6.899552141783317	6.389713394921997	5.35755467429887	1.562578228986686	0.6539316923970244	0.9627848702316936	0.6632911837016693	0.6634731752536117	0.3630058751993405	0.2510921152192201	0.2767069179821343	0.3268249141615239	0.4005892995261211	0.4952373742458736	0.923421558703556	0.2014256275621407	1.888208388079869	0.05365559636400127	0.05193491019929124	0.0005571403921414103	0.8061683140313769			1.261642993968566
6.907741922140664	6.172912870966636	5.067521472710938	1.49323607790459	0.6168888154519505	0.9244141957659211	0.6520220113857791	0.6574989721557317	0.35842758754985	0.2449306987725443	0.2708028818830464	0.3234431669314388	0.3989065049523569	0.4927286999852405	0.9203660219716493	0.2010771105071415	1.894922391115545	0.05365008190339981	0.05193716519895979	0.0005571375826682701	0.8062460830600315			1.261642925568865
6.91593170249801	6.066102102721222	4.822457975344159	1.450269359443564	0.5886721702610914	0.9091495199166628	0.6409406197722827	0.6560171415300808	0.3566889423815406	0.2460784717411359	0.2689559611591448	0.3228749565889091	0.3985087033969553	0.4922346401371889	0.9196495798451267	0.2014081959743351	1.868555820401753	0.05364259049233768	0.05194069581645634	0.0005571383285545484	0.8062095295826257			1.261642869225282
6.924121482855356	6.334512618308537	5.014049235677022	1.542410318182629	0.6239119034524367	0.9762071281270057	0.651087683472778	0.6648136627638407	0.3625673206967642	0.2541939434569734	0.275138007836867	0.3254374835539419	0.4000743252410677	0.4947664598028449	0.9225558825787308	0.2024599770765267	1.840106917905822	0.05364337801687298	0.05194457809138457	0.0005571417374647336	0.8061300072150762			1.261642807442115
6.932311263212702	6.310286602721443	5.126946318409434	1.582475640205579	0.615009270342262	0.9703365528060711	0.640392394535817	0.6625612484008617	0.3604280158396277	0.2511823394604059	0.274562511031795	0.3251317051448971	0.4002642246765405	0.4945204688210554	0.9222568944049819	0.2018696955376044	1.850589342472519	0.05365107178535729	0.05194887765490629	0.0005571434473822969	0.8060744072038338			1.261642722346506
6.940501043570048	6.123146918813053	5.117663468871105	1.518257532306411	0.6081215425356999	0.953494693161491	0.6409938855632368	0.660644420468383	0.3598571828371442	0.2486877592975159	0.2752363546023373	0.3259414284523944	0.4006704669523501	0.4944074093848445	0.9222672960381928	0.2014892378655427	1.881721453796383	0.05365446498765664	0.05195213628931267	0.0005571418671023203	0.8060767465171395			1.261642646083905
6.948690823927394	6.26316917948985	5.183579217503656	1.536563919031372	0.6309597216553809	0.9679259775712135	0.6540068648411576	0.6647791217471427	0.3619188872815653	0.2504912456537099	0.2766181346233153	0.3282368552687044	0.4015787308665017	0.4966383553830838	0.9243357730088073	0.2020264002537927	1.872326705717265	0.05365340392968489	0.05195158211341478	0.0005571401950579191	0.8061663468460545			1.261642608609689
6.95688060428474	6.267604198463183	5.14518509713071	1.508024940233513	0.6312016343988652	0.945082730079451	0.644780058443106	0.6636234767818794	0.3596768732554501	0.2509084813101446	0.2740696830047556	0.3253765749068728	0.4000277433303359	0.4944385112167282	0.9225910281090758	0.2016251234667028	1.852519431896785	0.05364981168746161	0.05194778743017724	0.0005571419908941897	0.8061251827044011			1.261642573432857
6.965070384642086	6.329401360276128	5.19165731316044	1.538551209741905	0.6412576913548796	0.9716472091847573	0.6521990777156073	0.6652253412752087	0.3652653134049828	0.251609187088325	0.2751154328024901	0.3262396759876758	0.4003023682663941	0.4944765860963724	0.9225893567246841	0.2016716031819327	1.865457866179621	0.05364412125967813	0.05194016205999356	0.000557145443306466	0.8060670219718834			1.261642501302644
6.973260164999433	6.314712391859477	5.17273742293172	1.613947449901257	0.6314856330029657	1.013833309421657	0.6556641219098013	0.6698085125022504	0.3658779844147963	0.2513313902392035	0.2750786067719937	0.3274795064732848	0.4005317419717549	0.4952628752818083	0.922356001936976	0.2017149676468414	1.895150381292443	0.05363910005088007	0.05193003704213597	0.0005571455459471937	0.8061301245665964			1.261642422083393
6.981449945356778	6.206473963960571	5.26003697850925	1.504647407643437	0.6499785027842492	0.9580156384884368	0.6496750881648494	0.6639104737532567	0.3611874182958845	0.2496850488314864	0.2735072938159971	0.3246591636604931	0.3995046328533819	0.4946331654179602	0.9216635577380331	0.2013039876678936	1.897854364415745	0.05364216145226016	0.051922742659524	0.0005571427438035402	0.8061446131739188			1.261642372868399
6.989639725714125	6.182910724341306	5.306451959970965	1.495270260710129	0.6797532168278735	0.9538451597451764	0.6629449869106973	0.6638588154878191	0.3683873247737989	0.2516512684618424	0.2756857590455352	0.3255491660114188	0.4002741120926143	0.4953797872120593	0.9235084209315536	0.2017639705190917	1.862185910169569	0.05364517376586829	0.0519270677666119	0.0005571422148334781	0.806165579836763			1.261642358775807
6.99782950607147	6.006779739821368	4.946350230819856	1.451754263469707	0.6215835802708649	0.9399871816109754	0.6556521778847254	0.6612840992298634	0.3682945055076963	0.2500902132121542	0.2735218448943934	0.324849892098353	0.3993001374653894	0.4935805841919588	0.9206411320224076	0.2013821238265007	1.850556044025145	0.05364467476035273	0.05193531727816716	0.0005571461272311665	0.8061840469492735			1.261642299631402
7.006019286428817	6.061818809438782	4.970517443065629	1.469487663654023	0.604226961058744	0.9633641247494414	0.6488477053584506	0.6666020676779105	0.3605257031969515	0.2494832657990755	0.2722766326043287	0.3243596072128401	0.3990154599390364	0.4933856903369133	0.9201296191423515	0.2012215453518036	1.866246074710426	0.05364634422944439	0.05194243597654802	0.0005571489210545425	0.806172696945095			1.261642229579442
7.014209066786163	6.170560885791607	5.106172735301976	1.541644685902516	0.615296361569146	0.978916079990634	0.6456559373068192	0.6696239525196335	0.3606894241036762	0.2507435817658016	0.2727195956023795	0.3248934387338782	0.3995166207378514	0.4943614818862798	0.9218471367310495	0.2013876925763886	1.875201000819424	0.05365018341924481	0.05195205048914062	0.0005571454364810738	0.806117196821298			1.261642182571688
7.022398847143509	6.11638923554159	5.056410568401132	1.454662631159334	0.6060161684143519	0.92210819155165	0.6352577188886406	0.6603842771523077	0.3601271139708693	0.2502825250954664	0.2738745761450695	0.3246600791950734	0.3990347553660314	0.4933519146076785	0.9210989764546953	0.201281867312321	1.855160397276436	0.05365530299380843	0.05195801537357414	0.0005571432400333572	0.8060857419737237			1.261642158743065
7.030588627500855	6.14037481645836	4.991186642733727	1.448289584088434	0.6088923941610372	0.898434169203243	0.6288469425834724	0.6551249405429752	0.3574632601616988	0.2490087530065858	0.2734610113469576	0.324100216552152	0.3987133193153802	0.4927148207001507	0.9203196780894436	0.2012107386621625	1.836542497826073	0.05365480496003674	0.0519575426635364	0.0005571466444235564	0.8060640162156792			1.261642120124986
7.038778407858201	6.019108398350248	4.948528208535589	1.486249517913454	0.6041699861200148	0.9410721885791878	0.6307329072156264	0.659915908184478	0.3570346634048328	0.2467730830738041	0.2737563376918496	0.3246600440810224	0.3987865002904559	0.4928543990666854	0.9205510460738036	0.2012367685708414	1.845025619662767	0.05364667952285119	0.05195465968903411	0.0005571502233707968	0.8060328962444069			1.26164205419731
7.046968188215547	5.952521063163522	5.002062180444447	1.516796349542494	0.6176497628762402	0.9833181270843682	0.6467191429792387	0.6667822394537134	0.3604757019833788	0.2486948468579725	0.2746803072091082	0.326562665308602	0.3996870112479944	0.493843434448428	0.9208345799395746	0.2011153990952565	1.870727051749412	0.05364210132908639	0.05195245831929116	0.0005571488840226109	0.8060362005301516			1.261642004434131
7.055157968572893	6.004166948937909	5.041486478209186	1.479709341553725	0.6406621851181624	0.9399920244896639	0.6508740485136548	0.6582480162618701	0.3602339848803533	0.2483970282787563	0.2734150414607527	0.3257967237663464	0.3997068345328585	0.4931952764723558	0.920849021885452	0.2009644098701751	1.872905626743061	0.05364355744608289	0.05194906483952388	0.0005571457625700315	0.805955402253417			1.261641972976608
7.063347748930239	6.022809186835808	4.961854180295888	1.466431911118484	0.6264829411507251	0.9222908070290941	0.6426929804720861	0.6559549940127229	0.3603764069924111	0.2485015937573189	0.2752055600776553	0.3256330527594196	0.3995934012274974	0.4934265339958331	0.9209592705207863	0.2014624871235529	1.850088921015532	0.05364792184448951	0.0519448010292859	0.0005571457972897401	0.8059095954050435			1.261641962236855
7.071537529287585	6.090657852782146	4.97394381172724	1.498205781501545	0.6121183116750519	0.9408670115466073	0.6469640593759834	0.6623464248168301	0.3642397022452414	0.2537037639381673	0.2767587871354125	0.3254653943909818	0.3997144617009059	0.4942402224652347	0.9208999113801352	0.2016321390913984	1.848301675065178	0.05365163129434012	0.05194154443682303	0.0005571488943958868	0.8060101426109233			1.26164193649522
7.079727309644931	6.067450497556501	4.937878608399512	1.47302971087326	0.5887259695927318	0.940426007027764	0.6361327912098433	0.6642662916666404	0.3601939269746544	0.2492838470651713	0.2735040213347967	0.3245160398570833	0.3990953137785445	0.4932445684453971	0.9199729015405286	0.2010642129393102	1.866573909122492	0.05365402264709213	0.05194175870610057	0.0005571506691234756	0.8060449459215003			1.261641878779161
7.087917090002278	6.167150497998851	4.915717566044202	1.43472374175585	0.5895713852819269	0.9094424524940875	0.628674987391321	0.6561763718182896	0.3546797855237601	0.2466198896251176	0.2705986223975461	0.3243739816091861	0.3987756699573393	0.4930905160762587	0.9199467192226094	0.2009202958282698	1.886175543059196	0.05365390404146231	0.05194652331273571	0.0005571488185571867	0.806061487285588			1.261641830781866
7.096106870359623	6.31639195422009	4.998691984884206	1.463866003101154	0.6106983170224308	0.9187584890975514	0.636460023178793	0.6545742539292326	0.3581986421763454	0.247537450352971	0.2728871850230519	0.3249890314374299	0.3992824959925318	0.4938097796603583	0.9216103059465751	0.2014023247010063	1.874418092538276	0.05365484878323791	0.05194802365998367	0.0005571468303481721	0.806011251550796			1.261641819276628
7.10429665071697	6.264570475324389	4.917003026824239	1.460474426585173	0.5989175988258313	0.9234797535168663	0.6410638449774196	0.6570380027617616	0.360649473035982	0.2485084323696413	0.2752451951040245	0.3263161473754269	0.400816887392917	0.4942444959444383	0.922216097375309	0.201650366282131	1.850302166106316	0.05365636170985858	0.05194570482067196	0.0005571489930132143	0.8060197754173172			1.2616418157913
7.112486431074315	6.241365746212971	4.951959265570507	1.45923312081241	0.6000974456681789	0.9090756578399007	0.6359343725330043	0.6519044032201446	0.3584390066738512	0.2468865817254894	0.2733886176532834	0.3252320336320222	0.3999319189467231	0.4931537689475373	0.9215267886530749	0.2011470634207533	1.856930807088599	0.05365508876031171	0.05194738343348886	0.0005571525702859263	0.8060780544878428			1.261641770997576
7.120676211431662	6.175169705822134	5.051132007288464	1.511822742834978	0.6052715173100446	0.917542476612346	0.6373502136432042	0.6532629173596134	0.3575385567622289	0.248220981776723	0.2723458761429594	0.3249938745211574	0.3996849823365529	0.4934831789291826	0.9210087074891196	0.2010911374354742	1.871515567754444	0.05365295223781369	0.05195320301241906	0.0005571520328947323	0.8060325579857052			1.261641704740296
7.128865991789008	6.219606675507212	5.090588087937164	1.564886881802212	0.6031074270105559	0.9532356845256237	0.6371551848275377	0.6607404415647077	0.3549917079154596	0.2497323652909365	0.2717062407718426	0.3252785954550973	0.4001864171209877	0.4943438052612296	0.9214874153017071	0.2013908771040009	1.885767677361511	0.0536518769287117	0.05195799316262038	0.0005571478725757938	0.8060183750184285			1.261641692780887
7.137055772146354	6.143836455546854	5.053210123770745	1.504238542620803	0.6004098771066356	0.9478408388170343	0.6390781444276258	0.6588261716251773	0.3562617181726579	0.2475009910598804	0.2734374278723439	0.3249983747342876	0.3995920680722564	0.4938141100308852	0.9213771191911627	0.2014784440683783	1.876368991928958	0.05365707939750186	0.05196605753150157	0.000557148389435471	0.8060357446450629			1.261641670298238
7.1452455525037	6.030465748602289	4.98379040779593	1.469185649641312	0.6134348953419532	0.9400581397318934	0.6594686181160093	0.6578638034460971	0.3613366542781105	0.2487834367591698	0.2762776874373667	0.3258585973522072	0.3992534721522999	0.4937164869443312	0.9206962257457558	0.2013530305690585	1.87065667331864	0.05366303114257177	0.05197616721551054	0.0005571521819596393	0.8060689182328972			1.261641652344084
7.153435332861046	6.292180227453612	5.125444761743862	1.525798814722265	0.6156680166096394	0.9548983692930044	0.6554451593858502	0.6665973495464078	0.3595972206823712	0.2495127669558909	0.2725976751072952	0.3247482537141327	0.3999474279553502	0.4940032609135744	0.9221710903416517	0.2011379512066064	1.879477676408244	0.05366475970505973	0.05197534105652247	0.0005571528651608151	0.8060638642785407			1.261641606005449
7.161625113218392	6.40386762460925	5.3101990542211	1.56961766639829	0.6456133566039053	0.966907850382192	0.6602567190260554	0.6692290457462566	0.364624802258242	0.2512835925134138	0.2768541953732488	0.3266205156991468	0.4011965962680953	0.4958784141954178	0.9239796411817687	0.2016880757342031	1.888782188755385	0.05366342875585541	0.05196871882022688	0.0005571496496467691	0.8060082995903042			1.261641595502629
7.169814893575738	6.236165301320036	5.226597193978654	1.521087824518267	0.6560968443254138	0.9715817943596993	0.6618162560787281	0.6693285710247495	0.3687886851994779	0.252991746278906	0.2782992635112071	0.327742009564767	0.4017475353341335	0.49730442203599	0.923082846537487	0.2020557047233378	1.87670046993679	0.0536597779541695	0.05196317351675523	0.0005571475361456121	0.8060715881676793			1.261641612903822
7.178004673933084	5.96516060439652	4.905744464838242	1.456265370492016	0.6087428368730824	0.9424132272177235	0.6501613568953115	0.6591595437620436	0.3579505631629842	0.2473170195283843	0.2708992416222346	0.3246375805314805	0.3996046980938021	0.4942879503488447	0.9201866468074867	0.2010841601386994	1.870243369784002	0.05365636184380305	0.05195749515944133	0.0005571500096904161	0.8061928630381664			1.261641615997222
7.186194454290431	5.944155138526029	4.896537544942496	1.443887733254123	0.5977843548287176	0.9213051848848273	0.6414798356773365	0.6545667834039761	0.3544872289346461	0.2450299546242771	0.2708001887780493	0.3252431081561923	0.3992347762622491	0.4938042652174015	0.9197669028559877	0.2007099441306281	1.883055043231246	0.05365212848874483	0.05195067832202871	0.0005571529766681098	0.8062324808024207			1.261641596028733
7.194384234647776	6.065747722217765	4.838860495787617	1.414691545128945	0.5714994428397455	0.9098284875047375	0.6239389248121064	0.6543781295558952	0.3533919309819326	0.2461043348544052	0.2706811418874819	0.3248932115789451	0.3989529232806413	0.4931891984491331	0.9195504003778239	0.2004090036764018	1.884317641155298	0.05365259884070082	0.05194405787725177	0.0005571517666992949	0.8062382069565586			1.261641577764365
7.202574015005123	5.93327132905061	4.634891670756891	1.379905314552442	0.5492000547328363	0.9036414822465699	0.6223632158485153	0.6543250379987059	0.3535795902359831	0.2471011381745182	0.2689442592345622	0.3235232928374989	0.398618876493336	0.4924183796470973	0.9186383565811536	0.2004781265152758	1.889089431656717	0.053659105128407	0.05194310378855253	0.0005571480592627906	0.8062639892838578			1.261641600943614
7.210763795362468	5.976400071789246	4.762994762002088	1.41121815482367	0.5728850689557144	0.909592490044129	0.6299762246458136	0.6571779340711329	0.3604811081125611	0.2511550570374432	0.2720737669833785	0.3244192242697914	0.3994741440512271	0.4931959423658851	0.9198987497823444	0.2011621578178066	1.877973600236557	0.0536647712404186	0.05194897087157779	0.0005571471033917257	0.8062296719620702			1.261641650433971
7.218953575719815	6.311781065789216	5.094268309165095	1.489106442251152	0.610315155619054	0.939452538040802	0.6438069242467114	0.6629880254496034	0.3640574498385237	0.255068676157625	0.277407489481541	0.3269737205620399	0.4009647190231757	0.495271947918422	0.923568477703918	0.2017922362212586	1.874841415405886	0.05366940939780344	0.051955650821686	0.0005571501084204953	0.8061029840826293			1.261641660923933
7.227143356077161	6.413251762741177	5.310443518747232	1.57199911120934	0.6776895147940759	0.984315617637157	0.6740973853873152	0.6679152102649886	0.3654816960102453	0.2536429583704339	0.2788159487293118	0.3274400285355821	0.4009870825260758	0.4959656164730979	0.9252606287991498	0.2021527158129926	1.896982534374568	0.05367194365842958	0.05195918756501308	0.0005571522538405781	0.8060461548329491			1.261641640444606
7.235333136434507	6.335351739886609	5.38451078080328	1.601202310003446	0.7041519240767191	0.9954637906822372	0.6902939630758723	0.6695781629128481	0.3671634999127831	0.2516550576352458	0.2774238255935109	0.3267393675636477	0.4008398567221277	0.495488403471861	0.924955035870456	0.2020262190283369	1.905479361219623	0.05366666412385848	0.05196003005954923	0.0005571498566709064	0.8059730662720799			1.261641623260477
7.243522916791853	6.274755970291215	5.160643421636798	1.531336522432488	0.6474491924679311	0.9662481574662659	0.6614288295550695	0.6669514559733051	0.362642299709685	0.2516980511827157	0.2743628025006723	0.3263542324978144	0.4006030898243973	0.4957632312951222	0.9236618766758996	0.2019224571715004	1.87390986341427	0.05365900155398046	0.05196084038383894	0.0005571475485438924	0.806011388685382			1.261641640335422
7.251712697149199	6.419464866160623	5.135703679292391	1.564591907130705	0.6571397140444686	0.9718231299385288	0.6622512751156587	0.6667325691927525	0.3622448048183127	0.2526411105287996	0.2738776777204522	0.3261057970685783	0.4002155038647637	0.4962158649517875	0.9232028466623505	0.2019312819736801	1.856299158033391	0.0536566646438638	0.05196711275422149	0.0005571501117668014	0.8060616206073971			1.261641668818019
7.259902477506545	6.563965596587185	5.364615202520534	1.598246553564725	0.702763547309435	0.9919765782274086	0.6782685437395202	0.6711749009325401	0.3693332523789086	0.2561913987017846	0.2806309668788887	0.3295522612429254	0.4020623894026451	0.4983304241722166	0.9263805710771684	0.2027504347823312	1.857305649479636	0.0536530831826848	0.05197534822259705	0.0005571525929374868	0.8060309909032948			1.261641666802136
7.268092257863891	6.357355911954989	5.30442419816587	1.568983803417467	0.705598939406975	0.9905662917155991	0.6954358793413713	0.6718663711355818	0.369381278104993	0.2552938795425541	0.2788637023988669	0.3293344403773539	0.4020884999494586	0.4977204413041528	0.9253018931668497	0.2024229672083844	1.867783722011681	0.05365444308271716	0.05198483122244117	0.0005571503408074219	0.8060951666470147			1.26164165533434
7.276282038221237	6.364380485934463	5.271487143227074	1.57980908857752	0.6875095367050564	0.9845945245720276	0.6894877116610838	0.6707173273937925	0.3650689352258594	0.2510194190689971	0.2744362391071314	0.3277066248199155	0.4013987807611633	0.4971452204136425	0.9241465980949252	0.2019477806946582	1.872562393680181	0.05366091959167343	0.05199796435129413	0.0005571472172503961	0.8060937921324727			1.261641654476607
7.284471818578584	6.527687029125721	5.286078730357059	1.63403929339955	0.6429331062904317	1.001802079703029	0.6673835803069675	0.6723905241913072	0.3651517259025614	0.2508126327465461	0.2769784292574949	0.3279343700280046	0.4019880236765205	0.4976238741613149	0.9254981644046796	0.2024233789758966	1.841724100958517	0.05366150578609225	0.0520079588581027	0.0005571474878419334	0.8059634328533812			1.261641678747113
7.292661598935929	6.338049483670636	5.258188570588413	1.606951631098453	0.6393827845925403	1.013674142502812	0.6700732166684334	0.676131577411433	0.3679674148776794	0.2545113826334818	0.2812441726852881	0.328828396660892	0.4022548590730109	0.4975369063217386	0.9250277100446266	0.2024770542866881	1.838336252245373	0.0536571729610946	0.05200511034621523	0.0005571492654727501	0.8060016559845893			1.261641713774333
7.300851379293276	6.168373626438751	5.187567205533687	1.595712355592559	0.6457692445100063	1.008476489304848	0.6655922539390766	0.6729925823620773	0.3651787142273392	0.2534110496833789	0.2795759731016058	0.328393143268992	0.4015140309392372	0.4969268430392172	0.9239088093635301	0.2019033523213042	1.861425682795665	0.05365219825762238	0.05199273007826423	0.0005571482744156983	0.8061389710263757			1.261641750893864
7.309041159650621	5.96629718218824	4.972463615024383	1.514174592255642	0.6210657938933294	0.9813060138483597	0.6481599951888151	0.6710170615040481	0.3599368176573344	0.2490708953647729	0.2737602087314149	0.3259171342162904	0.4003071611121054	0.4951673197830252	0.9222217264313399	0.2012890068506883	1.879444992011526	0.05365159443551507	0.05198427983976139	0.0005571445066544622	0.8061406192578162			1.261641816249646
7.317230940007968	5.972244826604173	5.101979009386448	1.550542077567064	0.6461648861051102	0.9957983561315822	0.6501794272798197	0.6732122435390948	0.3619619441552566	0.2505005477483468	0.2750042331590463	0.3268852332971172	0.4005665977271451	0.4955603612821777	0.922515544346188	0.2018175646505726	1.86833711523034	0.0536502682732176	0.05197896489069051	0.00055714235019685	0.8061495782496609			1.261641907905578
7.325420720365314	6.129560278443658	5.063134941030607	1.520849648582097	0.6133896279470636	0.95992166988563	0.6479755398897256	0.6622489697103052	0.3618605419126055	0.2509893080994441	0.2731321050279623	0.3256234867854839	0.4002664552150421	0.495112481336853	0.9216005979451094	0.2018209754680633	1.847259462141412	0.05364965690483903	0.05197770664865465	0.0005571438084305798	0.8061888628726549			1.261641993959406
7.33361050072266	5.989334272639279	4.840288879402889	1.409487010375156	0.5870901626674102	0.9000085792573017	0.6362240753414995	0.6542009892047552	0.3600603905568636	0.2496551640918589	0.2715701075941231	0.3237265347987839	0.3987284992118915	0.4927016642348199	0.9194500019409986	0.2006457655754198	1.861785421811481	0.05365753880598356	0.05198595795172856	0.0005571450756576205	0.8062556698185015			1.261642067718707
7.341800281080006	6.000580773205683	4.901389033794116	1.435690194261304	0.6019043321574338	0.9311902599854939	0.638100407333697	0.6613026504548464	0.3634894701333717	0.2512369141635656	0.2759692015158533	0.3258483945492864	0.3998546119011326	0.4941394462459773	0.9202516217065304	0.2009750056123554	1.883433546423389	0.05366631798809561	0.05199516513502037	0.0005571421116974904	0.8062892479848208			1.261642162342286
7.349990061437352	6.086072256292476	4.974738285692287	1.486707438631458	0.6057965838606968	0.9691987857533091	0.6482548481379401	0.6699843286567689	0.3679262192968166	0.2561717435308168	0.2814469758890685	0.3285061576003192	0.4019811388510386	0.4962565220018255	0.9226210173115357	0.2017844085132263	1.875376250112241	0.05366971532192683	0.05200184508512858	0.00055713735537588	0.8063180934738237			1.261642300280425
7.358179841794699	6.352418036867488	5.267629695057799	1.568966167325487	0.6371592129275397	0.9569480593391309	0.6597302888449311	0.6673151988696921	0.3676892504825742	0.2555967009037791	0.2802804875033932	0.3273817982648499	0.4016218360854963	0.4963139821237529	0.9244864105706938	0.2023637752765493	1.850031745953978	0.05367033077504522	0.0520053639518138	0.0005571364839326365	0.8062735279208508			1.261642443193832
7.366369622152044	6.404862952555868	5.286439870825279	1.57095285024682	0.655286006940617	0.965745327062962	0.6587475055079015	0.6620761064238549	0.3609032959111164	0.2496238164942593	0.2731436609419754	0.3251243926252909	0.400130837007754	0.4954137262988336	0.9235950502667311	0.2019173957372044	1.845067208927224	0.05366982606766448	0.05200617861041539	0.0005571388861155856	0.80622032619955			1.261642559484721
7.374559402509391	6.292002329129924	5.178274300502617	1.522929238566227	0.6452583118635123	0.9617262066144499	0.6564920530802602	0.6619826560140784	0.3634613097780354	0.2490721021687635	0.2739392049336833	0.3261091783573897	0.400156349769261	0.4949282203375167	0.9228247170078148	0.201318437201937	1.857246420992026	0.0536667589071031	0.05200514176518708	0.0005571390527429112	0.8061943647750034			1.261642634244831
7.382749182866736	6.324316615029519	5.191531193042772	1.523804305342802	0.6269757726842639	0.9531879963165938	0.6511040071261225	0.6668476089417803	0.3680947160390128	0.2506621890270036	0.2771336200121179	0.3272557201003869	0.4005363793803012	0.4955023037909003	0.9232294107230586	0.2016062877177882	1.869963495234434	0.05365902949086027	0.05199882572417161	0.000557133771335656	0.8061597982813643			1.261642771547783
7.390938963224083	6.546770574493121	5.40840732893728	1.575464678794551	0.642578977785411	0.9559128375888885	0.6472394384279684	0.6667639448351705	0.3731525687860888	0.2531522191105075	0.2814620973945705	0.3287937414093987	0.401400041964882	0.4970250679977253	0.9248741680621109	0.2022302262952486	1.867129813994393	0.0536560299870778	0.05199055629403097	0.0005571307527501179	0.8061219381879231			1.261642924396449
7.399128743581429	6.317031437516921	5.331714193126575	1.523769521882296	0.6436972475573883	0.944284483459394	0.6502357629570588	0.663900381047367	0.3680029391775628	0.2536268207696433	0.2805931372789475	0.3284746227731242	0.4016029455727028	0.4963706805394575	0.9241025985853782	0.2016133792168597	1.854778925710298	0.05365965359975726	0.0519870568450814	0.0005571329529987531	0.8061364044871443			1.261643065455751
7.407318523938775	6.293473093172745	5.154852265869934	1.543247340994215	0.6340411205000551	0.9663466796257328	0.656202528207885	0.6677420994156418	0.3638735339006486	0.2533610533183952	0.2780065215602194	0.3272453727973508	0.4010704217837981	0.4959074634860179	0.9229946553468894	0.201318660785395	1.853746524362167	0.0536632659976497	0.05199411195424396	0.0005571331653616694	0.8061759151463501			1.261643189026955
7.415508304296121	6.564915254040792	5.262604387283836	1.575694187713665	0.6392292286771728	1.017578950944694	0.6686377490070701	0.6734364919294515	0.3689997283667386	0.2547478331475972	0.2791789752875736	0.3275549491943953	0.4023099995298968	0.4978433048597574	0.9247683116071129	0.2019561469473037	1.865760263373287	0.0536680914284169	0.05200296773052895	0.00055712941221631	0.8061363599633583			1.261643309719022
7.423698084653467	6.435041349521524	5.256774759924962	1.550596021417174	0.6359791747704067	0.9964778549378117	0.657033519342528	0.668566246403172	0.3717313256846185	0.2562151334875538	0.2782359099093631	0.3272266057083481	0.402986755895752	0.497628056297584	0.9255638717305139	0.2021138331588591	1.882666013018825	0.05367331587090026	0.05200471043341388	0.0005571255222913065	0.806116331753973			1.261643460298143
7.431887865010813	6.160693909996792	4.94887958266404	1.498689487568391	0.5882734246958075	0.9489115984060004	0.6361936614892094	0.6667090580641881	0.3654103900434603	0.25301129886603	0.2747103680219485	0.3259890112050348	0.4014138550274285	0.4961598080572004	0.9227003744598968	0.2019397265144752	1.868849851406447	0.05367630814751766	0.0520031784167692	0.0005571254540553325	0.8060980940593783			1.261643605356709
7.440077645368159	6.125325634782224	4.939691019462968	1.483850297157792	0.5951000434716176	0.938392544143362	0.6496604987377467	0.6649374478491967	0.3655481100490043	0.2511429835543529	0.2761589436144377	0.3269950402190269	0.401447841411766	0.4964146257434047	0.922570110409657	0.2019257576108912	1.870107735469369	0.05367558318187168	0.05200383218559399	0.0005571274342382454	0.80605516618913			1.261643734075636
7.448267425725505	6.326317875982641	5.37318139200814	1.580630188528025	0.65637094580527	0.9656349745884766	0.6595710829604271	0.6611783213757494	0.3728076810571929	0.2538584811912967	0.2799526101777645	0.3271573253446061	0.401221721737997	0.4958166348815268	0.9234926595332461	0.2019356250665908	1.883386089894874	0.05367277772761712	0.05200317049942003	0.0005571264696355633	0.8060740195798634			1.261643852389984
7.456457206082852	6.192494756998876	5.12867223248696	1.518456580167437	0.6193293885347294	0.9398066663476906	0.6419210564805032	0.6603076616819623	0.3648057316327973	0.2512906844311503	0.2745673717324645	0.3251180482961616	0.4000918321060856	0.4943611182012133	0.9226274666042665	0.2013912604623586	1.881476919220525	0.0536739905281594	0.0520044080715959	0.0005571223824694816	0.8061490936254209			1.261643973604224
7.464646986440197	6.043733564697408	4.851239575709311	1.425096567093914	0.592709313852001	0.9270872800618679	0.6435537625228558	0.6638226227233336	0.3615464586516982	0.2489542545613449	0.2721747873091075	0.3251838880106812	0.4000800863958517	0.4945870549698144	0.922339541912645	0.201412137358337	1.847730168663555	0.05367661842160538	0.05200956392240862	0.0005571203023815022	0.8061281279036127			1.261644119565941
7.472836766797544	6.045210304755603	4.916520400392433	1.44089818065644	0.6088123667846884	0.9330043977767288	0.6484250400627347	0.6651593506536162	0.3633284419697735	0.2486978448391215	0.2744518548772747	0.3269778546041216	0.401160892095533	0.4963057693812149	0.9231876614197396	0.2018095734132167	1.835401929955846	0.05367570014446597	0.052014876829536	0.0005571217519698564	0.8061074923419157			1.261644254287444
7.481026547154889	6.276050307272222	5.24717249638823	1.55240108143926	0.6376938741931376	0.9738352468964254	0.6553544545857263	0.6693081057070522	0.3663099117132588	0.25192044801212	0.2785651991563296	0.3284042766124411	0.4021531695824706	0.4972388962198359	0.925563044645038	0.2024047554428376	1.852144552446483	0.05367837150313261	0.05201838777887204	0.0005571222438269594	0.80610010765367			1.261644356718007
7.489216327512236	6.339258067196217	5.34688130507827	1.595082505063087	0.6587595195510201	0.9935056264183029	0.6606416797998532	0.6683517488991597	0.3679976221329178	0.2526643225588006	0.2798022776640121	0.3296940928002939	0.4024649696812548	0.4977292538065805	0.9256066403941603	0.202563426482955	1.867515515351012	0.05368019604018717	0.05201899175123337	0.0005571181067818173	0.8060392376431897			1.261644479768844
7.497406107869582	6.383050258165096	5.315154708705249	1.549181152649907	0.6372311152823913	0.9722108874798107	0.6573084395638322	0.6680911666033346	0.3711307179717804	0.2525508408374879	0.2807044966130777	0.3300059795110448	0.4026936517688192	0.4983354463740479	0.9258787825249677	0.2026047789284956	1.88046140033914	0.05367591426583459	0.05202071020122104	0.0005571134319634938	0.8060148626232295			1.261644616352838
7.505595888226928	6.46310811879597	5.397933354136101	1.624797123813431	0.6476977073305844	0.9925032801940313	0.6723014708586257	0.6719154479969769	0.3689725085865611	0.2545948905930169	0.2800716924346318	0.3291967321984083	0.4028141173307255	0.4983716551425935	0.9265758392128512	0.2027998676054789	1.859606804055317	0.05367018263961845	0.05202574474900283	0.0005571149703451314	0.80607888521015			1.261644756208949
7.513785668584274	6.347572789213145	5.336790510988207	1.626513364239983	0.6424794299368942	0.9965368017998182	0.6761694108946076	0.6677580162318202	0.3648504715852068	0.2559631009098753	0.276266125866429	0.3278674228332799	0.4021172483699115	0.4972245903851863	0.924709900254475	0.2022183445375846	1.852797680117878	0.05366717918779558	0.05203146727779938	0.0005571182460100942	0.8060814570353724			1.26164485271459
7.52197544894162	6.152905953374471	5.095983402952791	1.517139949464294	0.6145508830386883	0.963738383629299	0.6599603412570755	0.6618408054111137	0.3655598071289773	0.2525646726242706	0.2762056736152591	0.326750968448916	0.4009966349951533	0.4957515025987346	0.9227708575392777	0.2011384752917235	1.861703007772123	0.05366810540707379	0.05202997534875033	0.0005571168982472659	0.8060956129605772			1.261644934312978
7.530165229298966	6.013730392290202	4.977297817725439	1.496611159906731	0.6112587968807627	0.9527291915341727	0.6558226669044301	0.6628198704326274	0.3654946650866294	0.251641665284912	0.27758417010641	0.3267518266257867	0.4008071999716425	0.4955358976853458	0.9226387410065363	0.2009186050767363	1.868722597522821	0.05367122047378629	0.05202575316720175	0.0005571133762123618	0.806104065565398			1.261645031404057
7.538355009656312	6.128927399538072	5.050866628798173	1.489512029112033	0.6066801524431658	0.9411546907000838	0.6477142681054412	0.6628311479234306	0.3635557470223723	0.2509250320284913	0.2768037926967997	0.3274471885142927	0.401303623480693	0.4960172624240229	0.9239965865956838	0.2016000386041059	1.868144681040022	0.05367521002234604	0.05202344249566408	0.0005571126609435419	0.8060193878261749			1.261645136215702
7.546544790013658	6.259353665048033	5.153197385698783	1.48129203462587	0.6093981787402081	0.9438519824681972	0.6456173584814949	0.6622536999465997	0.3634353091359476	0.2508504051354631	0.2770072551768358	0.3280251482426194	0.4013678145870755	0.4962070614485962	0.9243869109705598	0.2020362908090583	1.867934684809254	0.05367839147304882	0.05202054368646342	0.0005571151154669286	0.8059905699474232			1.261645202796774
7.554734570371004	6.442949771703992	5.462827650161985	1.671334791322333	0.6596400094740673	1.006296394705668	0.6634717796592972	0.6750043999616657	0.3754905568200854	0.2591482740657999	0.2836285365838081	0.329558026162805	0.4024978580341704	0.4980831084888856	0.9250154299097263	0.2027728279439424	1.888931077159606	0.05368158938985473	0.05201793882088183	0.0005571165051711296	0.8060508148682646			1.261645223709434
7.56292435072835	6.153705244364112	5.369617835695483	1.648152435598424	0.6667576899273134	1.006286910961191	0.6668882290475917	0.6699698680061612	0.3722829756711642	0.2557625405509367	0.281289535854725	0.3290721867438163	0.402447081283436	0.4974316417153515	0.9239863052308878	0.2018966598377548	1.912759857004783	0.05368354057960416	0.05201740227120094	0.0005571143131155867	0.8060481707662491			1.261645241088905
7.571114131085697	6.091922726655072	5.005809028233115	1.441044678013777	0.6237648449374559	0.9273990423579356	0.6564942071885436	0.6587585614852651	0.366596880995785	0.2494423546768707	0.2772137061585227	0.327562478130531	0.4012352347990651	0.495969672931214	0.922592664223415	0.2014949862765018	1.882590900606707	0.05367978874760899	0.0520183520255883	0.0005571120447146295	0.8060545027204953			1.261645276121043
7.579303911443042	6.207687212446745	4.991440648805701	1.434508990933063	0.6187220682201754	0.9354534583186552	0.6517732755510885	0.6598120976428089	0.3686578781386189	0.2496927024819049	0.2784797958592641	0.3274362393349119	0.4013105253602029	0.4965813041385115	0.923251098096783	0.2020514342572867	1.849953392367449	0.05367736295152938	0.05201870368301998	0.0005571135862507657	0.8060559249067671			1.261645307332875
7.587493691800389	6.158101522850672	5.047659149649647	1.465978257883617	0.6192290345577136	0.9322973526140326	0.64924416796854	0.658491243962211	0.3644298584590258	0.2488647275407511	0.2763130218155249	0.3268471138346417	0.4008892564998431	0.4956650520381068	0.9233100208685949	0.201481116871237	1.86151021280172	0.05367417545393477	0.05201978240736257	0.0005571163630739498	0.806090727530559			1.26164531412207
7.595683472157734	5.977861629881957	4.8761504543868	1.400116884797659	0.5889812335430666	0.9028738716202185	0.6405436443621644	0.6569025410486229	0.3582574040234647	0.246582783735172	0.2724146346083894	0.3251724410072203	0.3998853160488333	0.4943480679781239	0.9212130012956861	0.200654150830954	1.885037605501531	0.05367184473745573	0.05202354337925988	0.0005571152802806599	0.806092425934017			1.261645313111368
7.603873252515081	5.994963245430253	4.756577000361672	1.394303078979187	0.5745345425472161	0.9106149233387362	0.6348701351400226	0.6578093418936743	0.3542166352077103	0.2457497616936005	0.270416559715508	0.3240986941594013	0.3996765147371316	0.4943195504922059	0.9213970043704134	0.2005852849979927	1.886573683018451	0.05367456061829452	0.0520286816038556	0.0005571109440422744	0.8060675990356304			1.261645353514676
7.612063032872427	6.131619982655548	4.8529455147612	1.438226487185841	0.594126462363047	0.9357858307306571	0.6537804377209053	0.6630528267562869	0.3597597563254721	0.2504125787118316	0.2733132173270814	0.3258696703559136	0.4012665108357288	0.4961353511936413	0.9237178050538015	0.2015000475478246	1.87392598324715	0.0536723123430004	0.05202971486604663	0.0005571099912238652	0.8061167836051754			1.261645388133359
7.620252813229773	6.155232615249816	4.897087701349605	1.425632383443836	0.5862297223734747	0.9350711647786929	0.6502126051285845	0.6652459721441597	0.3660028975847363	0.2510515741516112	0.276141498025041	0.3271159720208861	0.4013292218143571	0.4960630055580048	0.9230816043720107	0.2017617812733251	1.876337069398152	0.05366976237684072	0.05202872552491338	0.0005571150025150537	0.8061008643580797			1.261645388036146
7.628442593587119	6.316540773875444	5.128902770470315	1.539923684919213	0.6092770254109739	0.9647565874940551	0.655820576969634	0.6674126491878167	0.3668444017883625	0.2502096398066097	0.2767497764705728	0.3280032850156062	0.4015600276926226	0.4961174201866521	0.9234662273560527	0.2018614931383015	1.890950471436984	0.05366880844519984	0.05202428140716294	0.0005571163297118031	0.8061031770398387			1.261645389620424
7.636632373944465	6.207426762126224	5.115049412402146	1.511639721747244	0.6212231630139845	0.95367848283336	0.6615911905794969	0.662684061287202	0.364100838328983	0.248960138645545	0.275313886652825	0.3272937469309271	0.4021951424954237	0.4965335188181567	0.924465017358567	0.2018669869043994	1.893284529603343	0.05366600938591541	0.05201294027680863	0.0005571123946414879	0.8061235906400306			1.261645391143503
7.644822154301811	6.252694324917583	5.117740862727629	1.531945947265621	0.6346460169327055	0.9594420176172813	0.6630103496834484	0.6670549403404015	0.3669901200796648	0.2524511906752547	0.2761958378765054	0.327801269451914	0.4020332204041285	0.4971777180208312	0.9245298709437925	0.202221493043043	1.878927907119697	0.05366209555976708	0.05200617861041539	0.0005571101576904202	0.8061828396276957			1.261645439025578
7.653011934659157	6.553042385143228	5.496261598738093	1.657746281591945	0.691313276184844	1.008054362019314	0.6808111737847135	0.6760632687408844	0.3722237407347186	0.2558306522006257	0.2799012374533247	0.3297813443973606	0.402458933499234	0.4982875943539232	0.9262342233014409	0.2026719281941867	1.861382980794288	0.05365865381096686	0.05200505238197774	0.0005571116331061721	0.8062425386942224			1.261645485178624
7.661201715016503	6.178474189311208	5.1809193762582	1.548095829231103	0.651556788638706	0.9733143282677563	0.6643827128645762	0.670410768159283	0.3627379611711348	0.2526601619671971	0.2747830926616592	0.3270404017072377	0.4019486468925636	0.4963115612990301	0.9244673857156428	0.2016227831626476	1.859547998180959	0.05366111562233314	0.05199888318755937	0.0005571138340803255	0.806272857805684			1.26164549705183
7.66939149537385	6.013189142815667	4.915846789144205	1.469145018265854	0.6075547572547069	0.9449220918353063	0.6438350836851134	0.662410072854401	0.3617539257566	0.2529277821938527	0.2754325282993751	0.3266566825875962	0.401578112442505	0.4953637752856548	0.9225406646390465	0.2011567712116299	1.869407115781889	0.05366631885133086	0.05199440844065627	0.000557113121374309	0.8062229793302994			1.261645480394195
7.677581275731195	6.160207085913575	5.016794969654424	1.495343692198056	0.6122982572888614	0.942943177294601	0.6472552579963731	0.6594905373878505	0.3615407452939986	0.2508954140937466	0.2763478639648428	0.3273450106292442	0.4015249009443642	0.4958853555072193	0.9234511516671376	0.2015157944855517	1.883046019057413	0.0536683048385217	0.05199638916486628	0.0005571103221572863	0.8061582186295561			1.261645495943478
7.685771056088542	6.190085891191479	4.902068298560022	1.509666630193749	0.5802853400539888	0.9328715994313339	0.6351578073206378	0.6591537765252112	0.3567637415550743	0.2475258920697538	0.271408127865024	0.3254779179352105	0.4004325757768039	0.4952398161237403	0.9220674453920622	0.2017565934541151	1.856529003031981	0.05367148647074225	0.05200028956686124	0.0005571102414102596	0.8062074868121555			1.261645534105183
7.693960836445887	6.109383326710578	4.944636092397125	1.504778442227632	0.6003815603232249	0.9522698637763314	0.6468903224236364	0.6652249535883179	0.3634531526473648	0.2511829432674133	0.2755842507040541	0.3268777108824307	0.4011307150772291	0.4964593427032685	0.9231022754767668	0.2019258941885394	1.850715072730786	0.05367482141103221	0.05200063330694375	0.0005571138012926677	0.8061887443926751			1.26164553552053
7.702150616803234	6.068496874317205	5.078658189213823	1.466830936418992	0.6342854152791124	0.9714248957955776	0.673853888728401	0.6727769025697491	0.3741176457132975	0.2552116576048683	0.2803807455591662	0.3288036152998062	0.4025932368367252	0.4973795930922332	0.9256668543729847	0.2017285811766674	1.86763695105516	0.05367199711614141	0.05200087566258071	0.0005571159426562287	0.8060793537363995			1.261645499988694
7.71034039716058	6.137546228046149	4.948484642977257	1.432078041588643	0.6151917471149793	0.939679842205593	0.6607553758130497	0.6660638719291873	0.3661196676345643	0.2536995953422255	0.27690308914338	0.3271343553170883	0.4011199504687468	0.4956281591372093	0.9243188883278299	0.2012664473802442	1.884172797208914	0.05366702331010781	0.05200071502322878	0.0005571138901124262	0.8061717384294417			1.26164547339568
7.718530177517926	6.25226330919817	5.000336666305878	1.476817035433836	0.615270721214875	0.9423592373920665	0.6546895173508325	0.6622489249920713	0.3627252506109113	0.2511819886931227	0.2750987496750728	0.3262871120623967	0.4003441518509018	0.4948598038385102	0.9227953267745737	0.2014446727068278	1.877419657061129	0.05366345386838232	0.05199685624992321	0.0005571121499959113	0.8062729885378039			1.26164545753241
7.726719957875272	6.359003203055315	5.084450677321877	1.520472798316177	0.616481577232178	0.9699785650384185	0.6553935579536971	0.6645322273243646	0.364809019711738	0.2513694647283237	0.2751423254410597	0.3264735066759802	0.4010723607672689	0.4957148914352708	0.9232328387077046	0.2018376186834248	1.854909053553208	0.05366246925383242	0.05199860253584542	0.0005571144782316611	0.806258571737675			1.261645426959871
7.734909738232618	6.226558623658047	4.996389085882061	1.518743064440895	0.598381089213627	0.9634108029493839	0.6431229622413103	0.6644921814426381	0.3617940086004699	0.2512824259664975	0.2731525378386837	0.3251959611139379	0.4004092844798325	0.495055930724379	0.9222655484540911	0.201403101516534	1.851014530038123	0.0536709233712642	0.05200400049187024	0.0005571180941016436	0.8063117715718123			1.261645364771375
[truncated: 1,983 more rows]
