# Supplementary material for: Hallucination of closed repeat proteins containing central pockets
Source: Nat Struct Mol Biol. 2023 Sep 28;30(11):1755–60. doi: 10.1038/s41594-023-01112-6 (PMC10643118; doi:10.1038/s41594-023-01112-6)
Supplement: Supplementary file 5 — Chromatography raw data. [file 41594_2023_1112_MOESM5_ESM.tar › SEC_submit/B1_SEC.csv]

Chrom.1		Chrom.1		Chrom.1		Chrom.1		Chrom.1		Chrom.1		Chrom.1
UV 1_280		Cond		Conc B		Injection		Run Log		Fraction		UV 1_280_CUT_TEMP@100,BASEM
ml	mAU	ml	mS/cm	ml	%	ml	Injection	ml	Logbook	ml	Fraction	ml	mAU
-0.164553	0.013599	-0.164553	11.215212	-0.164553	0	0.000298		-0.164553	Method Settings	8.010756	1.H.1	0	0.058767
-0.163224	0.660236	-0.161894	11.231857	-0.151255	0			-0.164478	Set autosampler to inject	9.009744	1.H.2	0.001329	0.058767
-0.161894	0.712959	-0.159236	11.232147	-0.137956	0			-0.015624	Sample Application	10.010992	1.H.3	0.002659	0.058767
-0.160565	0.753369	-0.156577	11.232049	-0.124657	0			7.988944	Elution	11.010956	1.H.4	0.003988	0.058768
-0.159236	0.787631	-0.153918	11.231742	-0.111359	0			19.790193	Set autosampler to load next	12.010912	1.H.5	0.005318	0.058768
-0.157906	0.817498	-0.151259	11.231328	-0.09806	0			20.190036	Dump	13.010661	1.H.6	0.006647	0.058768
-0.156577	0.839641	-0.1486	11.230945	-0.084761	0					14.010621	1.H.7	0.007977	0.058768
-0.155247	0.862918	-0.145941	11.230671	-0.071463	0					15.010566	1.H.8	0.009306	0.058768
-0.153918	0.886208	-0.143282	11.230495	-0.058164	0					16.010545	1.H.9	0.010636	0.058769
-0.152588	0.907968	-0.140623	11.230563	-0.044865	0					17.011586	1.H.10	0.011965	0.058769
-0.151259	0.928657	-0.137964	11.230804	-0.031567	0					18.011562	1.H.11	0.013294	0.058769
-0.149929	0.949166	-0.135306	11.231128	-0.018268	0					19.01151	1.H.12	0.014624	0.058769
-0.1486	0.969589	-0.132647	11.231544	-0.00497	0					19.788711	Waste(Frac)	0.015953	0.05877
-0.147271	0.990063	-0.129988	11.231812	0.008329	0					20.37244	Waste	0.017283	0.05877
-0.145941	1.008994	-0.127329	11.231414	0.021628	0							0.018612	0.05877
-0.144612	1.01874	-0.12467	11.229963	0.034926	0							0.019942	0.05877
-0.143282	1.019462	-0.122011	11.227374	0.048225	0							0.021271	0.05877
-0.141953	1.019915	-0.119352	11.223913	0.061524	0							0.022601	0.058771
-0.140623	1.020014	-0.116693	11.220078	0.074822	0							0.02393	0.058771
-0.139294	1.020115	-0.114034	11.21595	0.088121	0							0.02526	0.058771
-0.137964	1.020216	-0.111375	11.211551	0.10142	0							0.026589	0.058771
-0.136635	1.020317	-0.108717	11.207221	0.114718	0							0.027918	0.058771
-0.135306	1.020418	-0.106058	11.203097	0.128017	0							0.029248	0.058772
-0.133976	1.020532	-0.103399	11.199212	0.141316	0							0.030577	0.058772
-0.132647	1.020709	-0.10074	11.195624	0.154614	0							0.031907	0.058772
-0.131317	1.020902	-0.098081	11.192368	0.167913	0							0.033236	0.058772
-0.129988	1.021094	-0.095422	11.18945	0.181212	0							0.034566	0.058773
-0.128658	1.021286	-0.092763	11.186807	0.19451	0							0.035895	0.058773
-0.127329	1.021478	-0.090104	11.184399	0.207809	0							0.037225	0.058773
-0.125999	1.021671	-0.087445	11.182312	0.221108	0							0.038554	0.058773
-0.12467	1.021822	-0.084786	11.180513	0.234406	0							0.039883	0.058773
-0.12334	1.021766	-0.082128	11.178934	0.247705	0							0.041213	0.058774
-0.122011	1.021585	-0.079469	11.177599	0.261004	0							0.042542	0.058774
-0.120682	1.021403	-0.07681	11.176501	0.274302	0							0.043872	0.058774
-0.119352	1.021222	-0.074151	11.175664	0.287601	0							0.045201	0.058774
-0.118023	1.021046	-0.071492	11.175013	0.3009	0							0.046531	0.058774
-0.116693	1.020883	-0.068833	11.174465	0.314198	0							0.04786	0.058775
-0.115364	1.0207	-0.066174	11.173876	0.327497	0							0.04919	0.058775
-0.114034	1.020128	-0.063515	11.173018	0.340795	0							0.050519	0.058775
-0.112705	1.01924	-0.060856	11.17183	0.354094	0							0.051849	0.058775
-0.111375	1.018354	-0.058197	11.170387	0.367393	0							0.053178	0.058775
-0.110046	1.017467	-0.055539	11.168859	0.380691	0							0.054507	0.058776
-0.108717	1.016579	-0.05288	11.167403	0.39399	0							0.055837	0.058776
-0.107387	1.015697	-0.050221	11.166089	0.407289	0							0.057166	0.058776
-0.106058	1.015584	-0.047562	11.164938	0.420587	0							0.058496	0.058776
-0.104728	1.044536	-0.044903	11.163921	0.433886	0							0.059825	0.058777
-0.103399	1.102267	-0.042244	11.162943	0.447185	0							0.061155	0.058777
-0.102069	1.160025	-0.039585	11.161967	0.460483	0							0.062484	0.058777
-0.10074	1.217649	-0.036926	11.160988	0.473782	0							0.063814	0.058777
-0.09941	1.275319	-0.034267	11.160029	0.487081	0							0.065143	0.058777
-0.098081	1.333139	-0.031608	11.15915	0.500379	0							0.066472	0.058778
-0.096751	1.390782	-0.02895	11.158315	0.513678	0							0.067802	0.058778
-0.095422	1.441514	-0.026291	11.157565	0.526977	0							0.069131	0.058778
-0.094093	1.476719	-0.023632	11.15696	0.540275	0							0.070461	0.058778
-0.092763	1.512122	-0.020973	11.15648	0.553574	0							0.07179	0.058778
-0.091434	1.547331	-0.018314	11.156123	0.566873	0							0.07312	0.058779
-0.090104	1.582612	-0.015655	11.155821	0.580171	0							0.074449	0.058779
-0.088775	1.618059	-0.012996	11.155542	0.59347	0							0.075779	0.058779
-0.087445	1.653258	-0.010337	11.155333	0.606769	0							0.077108	0.058779
-0.086116	1.692501	-0.007678	11.155227	0.620067	0							0.078437	0.058779
-0.084786	1.748393	-0.00502	11.155225	0.633366	0							0.079767	0.058779
-0.083457	1.80405	-0.002361	11.155343	0.646665	0							0.081096	0.05878
-0.082128	1.85986	0.000298	11.155576	0.659963	0							0.082426	0.05878
-0.080798	1.915442	0.002957	11.156348	0.673262	0							0.083755	0.05878
-0.079469	1.970971	0.005616	11.158328	0.686561	0							0.085085	0.05878
-0.078139	2.026887	0.008275	11.16151	0.699859	0							0.086414	0.058781
-0.07681	2.080522	0.010934	11.16556	0.713158	0							0.087744	0.058781
-0.07548	2.115277	0.013593	11.169862	0.726456	0							0.089073	0.058781
-0.074151	2.1501	0.016252	11.173923	0.739755	0							0.090403	0.058781
-0.072821	2.184744	0.018911	11.177446	0.753054	0							0.091732	0.058782
-0.071492	2.219464	0.021569	11.180238	0.766352	0							0.093061	0.058782
-0.070163	2.254293	0.024228	11.182193	0.779651	0							0.094391	0.058782
-0.068833	2.288862	0.026887	11.183426	0.79295	0							0.09572	0.058782
-0.067504	2.323606	0.029546	11.184129	0.806248	0							0.09705	0.058782
-0.066174	2.346915	0.032205	11.184483	0.819547	0							0.098379	0.058783
-0.064845	2.369825	0.034864	11.184566	0.832846	0							0.099709	0.058783
-0.063515	2.391888	0.037523	11.18456	0.846144	0							0.101038	0.058783
-0.062186	2.414903	0.040182	11.184503	0.859443	0							0.102368	0.058783
-0.060856	2.437912	0.042841	11.184423	0.872742	0							0.103697	0.058784
-0.059527	2.460976	0.0455	11.184258	0.88604	0							0.105026	0.058784
-0.058197	2.484062	0.048158	11.183983	0.899339	0							0.106356	0.058784
-0.056868	2.50809	0.050817	11.183693	0.912638	0							0.107685	0.058784
-0.055539	2.532398	0.053476	11.183394	0.925936	0							0.109015	0.058784
-0.054209	2.556837	0.056135	11.183139	0.939235	0							0.110344	0.058785
-0.05288	2.581241	0.058794	11.182923	0.952534	0							0.111674	0.058785
-0.05155	2.605581	0.061453	11.182763	0.965832	0							0.113003	0.058785
-0.050221	2.629984	0.064112	11.18256	0.979131	0							0.114333	0.058785
-0.048891	2.654302	0.066771	11.182376	0.99243	0							0.115662	0.058785
-0.047562	2.716605	0.06943	11.182335	1.005728	0							0.116992	0.058786
-0.046232	2.791209	0.072089	11.182316	1.019027	0							0.118321	0.058786
-0.044903	2.866338	0.074747	11.182302	1.032326	0							0.11965	0.058786
-0.043574	2.941667	0.077406	11.182395	1.045624	0							0.12098	0.058786
-0.042244	3.017223	0.080065	11.182561	1.058923	0							0.122309	0.058787
-0.040915	3.092615	0.082724	11.182774	1.072222	0							0.123639	0.058787
-0.039585	3.167713	0.085383	11.182999	1.08552	0							0.124968	0.058787
-0.038256	3.245906	0.088042	11.183239	1.098819	0							0.126298	0.058787
-0.036926	3.309898	0.090701	11.183456	1.112118	0							0.127627	0.058787
-0.035597	3.372648	0.09336	11.183712	1.125416	0							0.128957	0.058788
-0.034267	3.435508	0.096019	11.18399	1.138715	0							0.130286	0.058788
-0.032938	3.499249	0.098678	11.184349	1.152013	0							0.131615	0.058788
-0.031608	3.561979	0.101336	11.184745	1.165312	0							0.132945	0.058788
-0.030279	3.624947	0.103995	11.185078	1.178611	0							0.134274	0.058789
-0.02895	3.68401	0.106654	11.18541	1.191909	0							0.135604	0.058789
-0.02762	3.750704	0.109313	11.185772	1.205208	0							0.136933	0.058789
-0.026291	3.817616	0.111972	11.186162	1.218507	0							0.138263	0.058789
-0.024961	3.884946	0.114631	11.186573	1.231805	0							0.139592	0.058789
-0.023632	3.95204	0.11729	11.186993	1.245104	0							0.140922	0.058789
-0.022302	4.019155	0.119949	11.187423	1.258403	0							0.142251	0.05879
-0.020973	4.086046	0.122608	11.187851	1.271701	0							0.143581	0.05879
-0.019643	4.128489	0.125267	11.18821	1.285	0							0.14491	0.05879
-0.018314	4.133163	0.127925	11.188528	1.298299	0							0.146239	0.05879
-0.016985	4.136857	0.130584	11.188844	1.311597	0							0.147569	0.05879
-0.015655	4.140542	0.133243	11.189054	1.324896	0							0.148898	0.058791
-0.014326	4.144235	0.135902	11.189189	1.338195	0							0.150228	0.058791
-0.012996	4.147904	0.138561	11.189357	1.351493	0							0.151557	0.058791
-0.011667	4.151573	0.14122	11.189501	1.364792	0							0.152887	0.058791
-0.010337	4.153389	0.143879	11.189609	1.378091	0							0.154216	0.058792
-0.009008	4.16611	0.146538	11.189666	1.391389	0							0.155546	0.058792
-0.007678	4.181613	0.149197	11.1897	1.404688	0							0.156875	0.058792
-0.006349	4.197939	0.151856	11.189707	1.417987	0							0.158204	0.058792
-0.00502	4.214258	0.154514	11.189709	1.431285	0							0.159534	0.058793
-0.00369	4.230475	0.157173	11.189747	1.444584	0							0.160863	0.058793
-0.002361	4.246266	0.159832	11.189792	1.457883	0							0.162193	0.058793
-0.001031	4.25662	0.162491	11.189859	1.471181	0							0.163522	0.058793
0.000298	4.266075	0.16515	11.189951	1.48448	0							0.164852	0.058793
0.001628	4.27546	0.167809	11.190071	1.497778	0							0.166181	0.058793
0.002957	4.284629	0.170468	11.190209	1.511077	0							0.167511	0.058794
0.004287	4.293495	0.173127	11.190384	1.524376	0							0.16884	0.058794
0.005616	4.302342	0.175786	11.19056	1.537674	0							0.170169	0.058794
0.006946	4.311394	0.178444	11.190786	1.550973	0							0.171499	0.058794
0.008275	4.321415	0.181103	11.191087	1.564272	0							0.172828	0.058794
0.009604	4.332314	0.183762	11.191347	1.57757	0							0.174158	0.058795
0.010934	4.343163	0.186421	11.191539	1.590869	0							0.175487	0.058795
0.012263	4.354023	0.18908	11.191698	1.604168	0							0.176817	0.058795
0.013593	4.364851	0.191739	11.191875	1.617466	0							0.178146	0.058795
0.014922	4.375696	0.194398	11.19208	1.630765	0							0.179476	0.058795
0.016252	4.385652	0.197057	11.192221	1.644064	0							0.180805	0.058796
0.017581	4.371293	0.199716	11.192333	1.657362	0							0.182135	0.058796
0.018911	4.312879	0.202375	11.192498	1.670661	0							0.183464	0.058796
0.02024	4.248061	0.205033	11.192666	1.68396	0							0.184793	0.058796
0.021569	4.18313	0.207692	11.192836	1.697258	0							0.186123	0.058796
0.022899	4.118155	0.210351	11.193027	1.710557	0							0.187452	0.058797
0.024228	4.053258	0.21301	11.193222	1.723856	0							0.188782	0.058797
0.025558	3.988061	0.215669	11.193391	1.737154	0							0.190111	0.058797
0.026887	3.914093	0.218328	11.193502	1.750453	0							0.191441	0.058797
0.028217	3.820426	0.220987	11.193621	1.763752	0							0.19277	0.058798
0.029546	3.717597	0.223646	11.193776	1.77705	0							0.1941	0.058798
0.030876	3.61481	0.226305	11.193926	1.790349	0							0.195429	0.058798
0.032205	3.511917	0.228964	11.194069	1.803648	0							0.196758	0.058798
0.033535	3.40907	0.231622	11.194241	1.816946	0							0.198088	0.058799
0.034864	3.306315	0.234281	11.194424	1.830245	0							0.199417	0.058799
0.036193	3.209232	0.23694	11.194601	1.843544	0							0.200747	0.058799
0.037523	3.123947	0.239599	11.194758	1.856842	0							0.202076	0.058799
0.038852	3.04341	0.242258	11.194921	1.870141	0							0.203406	0.0588
0.040182	2.963016	0.244917	11.195055	1.88344	0							0.204735	0.0588
0.041511	2.883537	0.247576	11.19516	1.896738	0							0.206065	0.0588
0.042841	2.808012	0.250235	11.195257	1.910037	0							0.207394	0.0588
0.04417	2.734906	0.252894	11.195296	1.923335	0							0.208724	0.0588
0.0455	2.658413	0.255553	11.195328	1.936634	0							0.210053	0.058801
0.046829	2.59674	0.258211	11.195384	1.949933	0							0.211382	0.058801
0.048158	2.550633	0.26087	11.195436	1.963231	0							0.212712	0.058801
0.049488	2.50441	0.263529	11.195473	1.97653	0							0.214041	0.058801
0.050817	2.458306	0.266188	11.195472	1.989829	0							0.215371	0.058801
0.052147	2.412181	0.268847	11.195436	2.003127	0							0.2167	0.058802
0.053476	2.365936	0.271506	11.195387	2.016426	0							0.21803	0.058802
0.054806	2.321203	0.274165	11.195349	2.029725	0							0.219359	0.058802
0.056135	2.282835	0.276824	11.195301	2.043023	0							0.220689	0.058802
0.057465	2.249748	0.279483	11.195302	2.056322	0							0.222018	0.058802
0.058794	2.216636	0.282142	11.195362	2.069621	0							0.223347	0.058803
0.060124	2.183422	0.2848	11.195444	2.082919	0							0.224677	0.058803
0.061453	2.15024	0.287459	11.195479	2.096218	0							0.226006	0.058803
0.062782	2.117056	0.290118	11.195525	2.109517	0							0.227336	0.058803
0.064112	2.084133	0.292777	11.195639	2.122815	0							0.228665	0.058803
0.065441	2.054311	0.295436	11.195677	2.136114	0							0.229995	0.058804
0.066771	2.0317	0.298095	11.195657	2.149413	0							0.231324	0.058804
0.0681	2.009192	0.300754	11.195675	2.162711	0							0.232654	0.058804
0.06943	1.986611	0.303413	11.195693	2.17601	0							0.233983	0.058804
0.070759	1.964061	0.306072	11.195703	2.189308	0							0.235313	0.058804
0.072089	1.941566	0.30873	11.195704	2.202607	0							0.236642	0.058805
0.073418	1.919081	0.311389	11.195702	2.215906	0							0.237971	0.058805
0.074747	1.895487	0.314048	11.195734	2.229204	0							0.239301	0.058805
0.076077	1.870248	0.316707	11.195807	2.242503	0							0.24063	0.058805
0.077406	1.844939	0.319366	11.195878	2.255802	0							0.24196	0.058805
0.078736	1.81971	0.322025	11.195971	2.2691	0							0.243289	0.058806
0.080065	1.794394	0.324684	11.196105	2.282399	0							0.244619	0.058806
0.081395	1.769153	0.327343	11.196223	2.295698	0							0.245948	0.058806
0.082724	1.744297	0.330002	11.196342	2.308996	0							0.247278	0.058806
0.084054	1.726179	0.332661	11.1965	2.322295	0							0.248607	0.058806
0.085383	1.724213	0.335319	11.196665	2.335594	0							0.249936	0.058807
0.086712	1.722248	0.337978	11.1968	2.348892	0							0.251266	0.058807
0.088042	1.720292	0.340637	11.196913	2.362191	0							0.252595	0.058807
0.089371	1.718329	0.343296	11.197005	2.37549	0							0.253925	0.058807
0.090701	1.716364	0.345955	11.197151	2.388788	0							0.255254	0.058808
0.09203	1.714226	0.348614	11.197266	2.402087	0							0.256584	0.058808
0.09336	1.708969	0.351273	11.197425	2.415386	0							0.257913	0.058808
0.094689	1.696474	0.353932	11.197586	2.428684	0							0.259243	0.058808
0.096019	1.68451	0.356591	11.197686	2.441983	0							0.260572	0.058808
0.097348	1.6732	0.35925	11.197748	2.455282	0							0.261901	0.058809
0.098678	1.660777	0.361908	11.197842	2.46858	0							0.263231	0.058809
0.100007	1.648177	0.364567	11.19802	2.481879	0							0.26456	0.058809
0.101336	1.635483	0.367226	11.198167	2.495178	0							0.26589	0.058809
0.102666	1.621329	0.369885	11.1983	2.508476	0							0.267219	0.058809
0.103995	1.600691	0.372544	11.198481	2.521775	0							0.268549	0.05881
0.105325	1.579682	0.375203	11.198691	2.535074	0							0.269878	0.05881
0.106654	1.558657	0.377862	11.198935	2.548372	0							0.271208	0.05881
0.107984	1.537623	0.380521	11.199223	2.561671	0							0.272537	0.05881
0.109313	1.516527	0.38318	11.199462	2.57497	0							0.273867	0.058811
0.110643	1.495488	0.385839	11.19971	2.588268	0							0.275196	0.058811
0.111972	1.475044	0.388497	11.199976	2.601567	0							0.276525	0.058811
0.113301	1.460337	0.391156	11.20013	2.614866	0							0.277855	0.058811
0.114631	1.447169	0.393815	11.200253	2.628164	0							0.279184	0.058811
0.11596	1.434043	0.396474	11.20042	2.641463	0							0.280514	0.058812
0.11729	1.420823	0.399133	11.200624	2.654762	0							0.281843	0.058812
0.118619	1.407709	0.401792	11.20086	2.66806	0							0.283173	0.058812
0.119949	1.394562	0.404451	11.201064	2.681359	0							0.284502	0.058812
0.121278	1.381113	0.40711	11.201283	2.694657	0							0.285832	0.058812
0.122608	1.364952	0.409769	11.201532	2.707956	0							0.287161	0.058813
0.123937	1.347923	0.412428	11.201781	2.721255	0							0.28849	0.058813
0.125267	1.330892	0.415086	11.202029	2.734553	0							0.28982	0.058813
0.126596	1.313877	0.417745	11.202282	2.747852	0							0.291149	0.058813
0.127925	1.296794	0.420404	11.20258	2.761151	0							0.292479	0.058813
0.129255	1.2798	0.423063	11.202815	2.774449	0							0.293808	0.058814
0.130584	1.263355	0.425722	11.203119	2.787748	0							0.295138	0.058814
0.131914	1.251546	0.428381	11.203444	2.801047	0							0.296467	0.058814
0.133243	1.242311	0.43104	11.203755	2.814345	0							0.297797	0.058814
0.134573	1.233082	0.433699	11.204051	2.827644	0							0.299126	0.058815
0.135902	1.223863	0.436358	11.204402	2.840943	0							0.300456	0.058815
0.137232	1.214637	0.439017	11.204756	2.854241	0							0.301785	0.058815
0.138561	1.205457	0.441675	11.205094	2.86754	0							0.303114	0.058815
0.13989	1.195921	0.444334	11.205457	2.880839	0							0.304444	0.058815
0.14122	1.184471	0.446993	11.205781	2.894137	0							0.305773	0.058816
0.142549	1.172429	0.449652	11.206145	2.907436	0							0.307103	0.058816
0.143879	1.160336	0.452311	11.206457	2.920735	0							0.308432	0.058816
0.145208	1.148271	0.45497	11.206687	2.934033	0							0.309762	0.058816
0.146538	1.136256	0.457629	11.206993	2.947332	0							0.311091	0.058817
0.147867	1.124249	0.460288	11.207258	2.96063	0							0.312421	0.058817
0.149197	1.112775	0.462947	11.207548	2.973929	0							0.31375	0.058817
0.150526	1.103424	0.465605	11.207806	2.987228	0							0.315079	0.058817
0.151856	1.094572	0.468264	11.208028	3.000526	0							0.316409	0.058817
0.153185	1.085548	0.470923	11.208249	3.013825	0							0.317738	0.058818
0.154514	1.076539	0.473582	11.208384	3.027124	0							0.319068	0.058818
0.155844	1.067498	0.476241	11.208635	3.040422	0							0.320397	0.058818
0.157173	1.058488	0.4789	11.208858	3.053721	0							0.321727	0.058818
0.158503	1.049475	0.481559	11.20905	3.06702	0							0.323056	0.058818
0.159832	1.040308	0.484218	11.20918	3.080318	0							0.324386	0.058819
0.161162	1.032213	0.486877	11.209283	3.093617	0							0.325715	0.058819
0.162491	1.02413	0.489536	11.209358	3.106916	0							0.327044	0.058819
0.163821	1.016021	0.492194	11.209427	3.120214	0							0.328374	0.058819
0.16515	1.007953	0.494853	11.209486	3.133513	0							0.329703	0.05882
0.166479	0.999855	0.497512	11.209551	3.146812	0							0.331033	0.05882
0.167809	0.991772	0.500171	11.209598	3.16011	0							0.332362	0.05882
0.169138	0.983985	0.50283	11.209658	3.173409	0							0.333692	0.05882
0.170468	0.979122	0.505489	11.209728	3.186708	0							0.335021	0.05882
0.171797	0.974239	0.508148	11.209775	3.200006	0							0.336351	0.058821
0.173127	0.969387	0.510807	11.209828	3.213305	0							0.33768	0.058821
0.174456	0.964503	0.513466	11.20981	3.226604	0							0.33901	0.058821
0.175786	0.959643	0.516125	11.209789	3.239902	0							0.340339	0.058821
0.177115	0.954779	0.518783	11.209709	3.253201	0							0.341668	0.058822
0.178444	0.950849	0.521442	11.209653	3.2665	0							0.342998	0.058822
0.179774	0.948933	0.524101	11.209629	3.279798	0							0.344327	0.058822
0.181103	0.947024	0.52676	11.20965	3.293097	0							0.345657	0.058822
0.182433	0.945111	0.529419	11.209599	3.306396	0							0.346986	0.058822
0.183762	0.943205	0.532078	11.209624	3.319694	0							0.348316	0.058823
0.185092	0.941294	0.534737	11.209667	3.332993	0							0.349645	0.058823
0.186421	0.939379	0.537396	11.209612	3.346292	0							0.350975	0.058823
0.187751	0.936984	0.540055	11.209552	3.35959	0							0.352304	0.058823
0.18908	0.934008	0.542714	11.209489	3.372889	0							0.353633	0.058824
0.19041	0.931026	0.545372	11.209566	3.386188	0							0.354963	0.058824
0.191739	0.928052	0.548031	11.209571	3.399486	0							0.356292	0.058824
0.193068	0.925071	0.55069	11.209614	3.412785	0							0.357622	0.058824
0.194398	0.92209	0.553349	11.209683	3.426083	0							0.358951	0.058824
0.195727	0.919107	0.556008	11.209785	3.439382	0							0.360281	0.058825
0.197057	0.915957	0.558667	11.209805	3.452681	0							0.36161	0.058825
0.198386	0.911883	0.561326	11.209826	3.465979	0							0.36294	0.058825
0.199716	0.907785	0.563985	11.209888	3.479278	0							0.364269	0.058825
0.201045	0.903697	0.566644	11.209883	3.492577	0							0.365598	0.058826
0.202375	0.899701	0.569302	11.209915	3.505875	0							0.366928	0.058826
0.203704	0.896059	0.571961	11.209916	3.519174	0							0.368257	0.058826
0.205033	0.892101	0.57462	11.209994	3.532473	0							0.369587	0.058826
0.206363	0.887973	0.577279	11.210068	3.545771	0							0.370916	0.058826
0.207692	0.885201	0.579938	11.210148	3.55907	0							0.372246	0.058827
0.209022	0.883071	0.582597	11.210157	3.572369	0							0.373575	0.058827
0.210351	0.881	0.585256	11.21011	3.585667	0							0.374905	0.058827
0.211681	0.878924	0.587915	11.210078	3.598966	0							0.376234	0.058827
0.21301	0.876844	0.590574	11.21007	3.612265	0							0.377564	0.058827
0.21434	0.874778	0.593233	11.21003	3.625563	0							0.378893	0.058828
0.215669	0.872705	0.595891	11.210028	3.638862	0							0.380222	0.058828
0.216999	0.869951	0.59855	11.210029	3.652161	0							0.381552	0.058828
0.218328	0.866845	0.601209	11.210003	3.665459	0							0.382881	0.058828
0.219657	0.863694	0.603868	11.209991	3.678758	0							0.384211	0.058829
0.220987	0.860559	0.606527	11.209968	3.692056	0							0.38554	0.058829
0.222316	0.857391	0.609186	11.209991	3.705355	0							0.38687	0.058829
0.223646	0.854244	0.611845	11.210087	3.718654	0							0.388199	0.058829
0.224975	0.851103	0.614504	11.210149	3.731952	0							0.389529	0.058829
0.226305	0.848649	0.617163	11.210241	3.745251	0							0.390858	0.05883
0.227634	0.846732	0.619822	11.21041	3.75855	0							0.392187	0.05883
0.228964	0.844881	0.62248	11.210576	3.771848	0							0.393517	0.05883
0.230293	0.84301	0.625139	11.210727	3.785147	0							0.394846	0.05883
0.231622	0.841161	0.627798	11.210859	3.798446	0							0.396176	0.058831
0.232952	0.839303	0.630457	11.211042	3.811744	0							0.397505	0.058831
0.234281	0.837458	0.633116	11.21114	3.825043	0							0.398835	0.058831
0.235611	0.835743	0.635775	11.211175	3.838342	0							0.400164	0.058831
0.23694	0.834438	0.638434	11.211143	3.85164	0							0.401494	0.058831
0.23827	0.833175	0.641093	11.211068	3.864939	0							0.402823	0.058832
0.239599	0.831922	0.643752	11.211048	3.878237	0							0.404153	0.058832
0.240929	0.830665	0.646411	11.210943	3.891536	0							0.405482	0.058832
0.242258	0.829409	0.649069	11.210839	3.904835	0							0.406811	0.058832
0.243587	0.828152	0.651728	11.210785	3.918133	0							0.408141	0.058833
0.244917	0.826198	0.654387	11.210743	3.931432	0							0.40947	0.058833
0.246246	0.823079	0.657046	11.210766	3.944731	0							0.4108	0.058833
0.247576	0.819832	0.659705	11.210699	3.95803	0							0.412129	0.058833
0.248905	0.816598	0.662364	11.210685	3.971328	0							0.413459	0.058833
0.250235	0.813365	0.665023	11.2107	3.984627	0							0.414788	0.058834
0.251564	0.810128	0.667682	11.210695	3.997926	0							0.416118	0.058834
0.252894	0.806891	0.670341	11.210705	4.011224	0							0.417447	0.058834
0.254223	0.804271	0.673	11.210695	4.024523	0							0.418776	0.058834
0.255553	0.802861	0.675658	11.210736	4.037822	0							0.420106	0.058834
0.256882	0.801663	0.678317	11.210729	4.05112	0							0.421435	0.058834
0.258211	0.800383	0.680976	11.210732	4.064419	0							0.422765	0.058834
0.259541	0.799052	0.683635	11.210756	4.077718	0							0.424094	0.058835
0.26087	0.797713	0.686294	11.210862	4.091016	0							0.425424	0.058835
0.2622	0.796374	0.688953	11.210956	4.104315	0							0.426753	0.058835
0.263529	0.795008	0.691612	11.211042	4.117614	0							0.428083	0.058835
0.264859	0.793948	0.694271	11.211112	4.130912	0							0.429412	0.058835
0.266188	0.792986	0.69693	11.211178	4.144211	0							0.430741	0.058835
0.267518	0.792027	0.699589	11.211261	4.15751	0							0.432071	0.058835
0.268847	0.791067	0.702247	11.211344	4.170808	0							0.4334	0.058836
0.270176	0.790105	0.704906	11.211349	4.184107	0							0.43473	0.058836
0.271506	0.789147	0.707565	11.211333	4.197406	0							0.436059	0.058836
0.272835	0.78799	0.710224	11.211337	4.210704	0							0.437389	0.058836
0.274165	0.786737	0.712883	11.211319	4.224003	0							0.438718	0.058836
0.275494	0.78547	0.715542	11.21125	4.237302	0							0.440048	0.058836
0.276824	0.784203	0.718201	11.21103	4.2506	0							0.441377	0.058837
0.278153	0.782937	0.72086	11.210914	4.263899	0							0.442707	0.058837
0.279483	0.781668	0.723519	11.210749	4.277197	0							0.444036	0.058837
0.280812	0.780402	0.726178	11.210567	4.290496	0							0.445365	0.058838
0.282142	0.779083	0.728836	11.21042	4.303795	0							0.446695	0.058838
0.283471	0.777699	0.731495	11.210304	4.317093	0							0.448024	0.058838
0.2848	0.776308	0.734154	11.210176	4.330392	0							0.449354	0.058838
0.28613	0.77491	0.736813	11.20997	4.343691	0							0.450683	0.058839
0.287459	0.773515	0.739472	11.209802	4.356989	0							0.452013	0.058839
0.288789	0.772118	0.742131	11.209629	4.370288	0							0.453342	0.058839
0.290118	0.770725	0.74479	11.20941	4.383587	0							0.454672	0.058839
0.291448	0.769321	0.747449	11.209122	4.396885	0							0.456001	0.05884
0.292777	0.76789	0.750108	11.208868	4.410184	0							0.45733	0.05884
0.294107	0.766454	0.752766	11.208678	4.423483	0							0.45866	0.05884
0.295436	0.765021	0.755425	11.208522	4.436781	0							0.459989	0.05884
0.296765	0.763587	0.758084	11.208287	4.45008	0							0.461319	0.05884
0.298095	0.762151	0.760743	11.208035	4.463379	0							0.462648	0.05884
0.299424	0.760717	0.763402	11.207899	4.476677	0							0.463978	0.05884
0.300754	0.759271	0.766061	11.207833	4.489976	0							0.465307	0.058841
0.302083	0.758071	0.76872	11.207731	4.503275	0							0.466637	0.058841
0.303413	0.757014	0.771379	11.207635	4.516573	0							0.467966	0.058841
0.304742	0.755979	0.774038	11.207602	4.529872	0							0.469296	0.058841
0.306072	0.754942	0.776697	11.207557	4.54317	0							0.470625	0.058842
0.307401	0.753906	0.779355	11.207491	4.556469	0							0.471954	0.058842
0.30873	0.752883	0.782014	11.207459	4.569768	0							0.473284	0.058842
0.31006	0.751944	0.784673	11.20742	4.583066	0							0.474613	0.058843
0.311389	0.751089	0.787332	11.207452	4.596365	0							0.475943	0.058843
0.312719	0.750231	0.789991	11.207432	4.609664	0							0.477272	0.058843
0.314048	0.749352	0.79265	11.207388	4.622962	0							0.478602	0.058843
0.315378	0.748476	0.795309	11.20734	4.636261	0							0.479931	0.058844
0.316707	0.747598	0.797968	11.207348	4.64956	0							0.481261	0.058844
0.318037	0.74672	0.800627	11.207345	4.662858	0							0.48259	0.058844
0.319366	0.745841	0.803286	11.20738	4.676157	0							0.483919	0.058844
0.320696	0.744702	0.805944	11.207472	4.689456	0							0.485249	0.058844
0.322025	0.743322	0.808603	11.207566	4.702754	0							0.486578	0.058844
0.323354	0.741887	0.811262	11.207644	4.716053	0							0.487908	0.058844
0.324684	0.74045	0.813921	11.207731	4.729352	0							0.489237	0.058845
0.326013	0.739017	0.81658	11.207882	4.742651	0							0.490567	0.058845
0.327343	0.737582	0.819239	11.208088	4.755949	0							0.491896	0.058845
0.328672	0.736144	0.821898	11.208168	4.769248	0							0.493226	0.058845
0.330002	0.735889	0.824557	11.208309	4.782547	0							0.494555	0.058845
0.331331	0.736628	0.827216	11.208425	4.795845	0							0.495884	0.058846
0.332661	0.73757	0.829875	11.208579	4.809144	0							0.497214	0.058846
0.33399	0.738514	0.832533	11.208731	4.822443	0							0.498543	0.058846
0.335319	0.739455	0.835192	11.208858	4.835741	0							0.499873	0.058847
0.336649	0.740396	0.837851	11.209018	4.84904	0							0.501202	0.058847
0.337978	0.741334	0.84051	11.20916	4.862339	0							0.502532	0.058847
0.339308	0.74161	0.843169	11.209291	4.875637	0							0.503861	0.058847
0.340637	0.74148	0.845828	11.209459	4.888936	0							0.505191	0.058848
0.341967	0.741314	0.848487	11.209539	4.902235	0							0.50652	0.058848
0.343296	0.741148	0.851146	11.209634	4.915533	0							0.50785	0.058848
0.344626	0.740983	0.853805	11.209782	4.928832	0							0.509179	0.058848
0.345955	0.740817	0.856464	11.209902	4.942131	0							0.510508	0.058848
0.347284	0.740651	0.859122	11.209988	4.955429	0							0.511838	0.058848
0.348614	0.740573	0.861781	11.21007	4.968728	0							0.513167	0.058849
0.349943	0.740669	0.86444	11.210196	4.982026	0							0.514497	0.058849
0.351273	0.740827	0.867099	11.210274	4.995325	0							0.515826	0.058849
0.352602	0.740984	0.869758	11.210346	5.008624	0							0.517156	0.058849
0.353932	0.741142	0.872417	11.210442	5.021922	0							0.518485	0.058849
0.355261	0.7413	0.875076	11.210546	5.035221	0							0.519815	0.058849
0.356591	0.741458	0.877735	11.210632	5.04852	0							0.521144	0.05885
0.35792	0.741666	0.880394	11.210714	5.061818	0							0.522474	0.05885
0.35925	0.741972	0.883052	11.210782	5.075117	0							0.523803	0.05885
0.360579	0.742311	0.885711	11.210805	5.088416	0							0.525132	0.058851
0.361908	0.742647	0.88837	11.210826	5.101714	0							0.526462	0.058851
0.363238	0.742958	0.891029	11.210833	5.115013	0							0.527791	0.058851
0.364567	0.743274	0.893688	11.21081	5.128312	0							0.529121	0.058851
0.365897	0.743607	0.896347	11.210835	5.14161	0							0.53045	0.058852
0.367226	0.743967	0.899006	11.21083	5.154909	0							0.53178	0.058852
0.368556	0.744419	0.901665	11.210816	5.168208	0							0.533109	0.058852
0.369885	0.744935	0.904324	11.210747	5.181506	0							0.534439	0.058852
0.371215	0.745452	0.906983	11.210733	5.194805	0							0.535768	0.058852
0.372544	0.745969	0.909642	11.210768	5.208104	0							0.537097	0.058853
0.373873	0.746486	0.9123	11.210747	5.221402	0							0.538427	0.058853
0.375203	0.747002	0.914959	11.210695	5.234701	0							0.539756	0.058853
0.376532	0.747373	0.917618	11.210596	5.247999	0							0.541086	0.058853
0.377862	0.747142	0.920277	11.210579	5.261298	0							0.542415	0.058853
0.379191	0.746513	0.922936	11.210632	5.274597	0							0.543745	0.058853
0.380521	0.745885	0.925595	11.210654	5.287895	0							0.545074	0.058853
0.38185	0.745255	0.928254	11.210693	5.301194	0							0.546404	0.058854
0.38318	0.744627	0.930913	11.210798	5.314493	0							0.547733	0.058854
0.384509	0.743998	0.933572	11.210862	5.327791	0							0.549062	0.058854
0.385839	0.743464	0.93623	11.210948	5.34109	0							0.550392	0.058855
0.387168	0.743505	0.938889	11.210982	5.354389	0							0.551721	0.058855
0.388497	0.743953	0.941548	11.211013	5.367687	0							0.553051	0.058855
0.389827	0.744412	0.944207	11.211097	5.380986	0							0.55438	0.058855
0.391156	0.744869	0.946866	11.211097	5.394285	0							0.55571	0.058856
0.392486	0.745331	0.949525	11.211059	5.407583	0							0.557039	0.058856
0.393815	0.745791	0.952184	11.210998	5.420882	0							0.558369	0.058856
0.395145	0.746283	0.954843	11.210918	5.434181	0							0.559698	0.058856
0.396474	0.746174	0.957502	11.210854	5.447479	0							0.561028	0.058857
0.397804	0.74537	0.96016	11.210814	5.460778	0							0.562357	0.058857
0.399133	0.744397	0.962819	11.210784	5.474077	0							0.563686	0.058857
0.400462	0.743424	0.965478	11.210718	5.487375	0							0.565016	0.058857
0.401792	0.742448	0.968137	11.210671	5.500674	0							0.566345	0.058857
0.403121	0.741475	0.970796	11.210613	5.513972	0							0.567675	0.058857
0.404451	0.740503	0.973455	11.210492	5.527271	0							0.569004	0.058857
0.40578	0.739909	0.976114	11.210392	5.54057	0							0.570334	0.058857
0.40711	0.73991	0.978773	11.210354	5.553868	0							0.571663	0.058858
0.408439	0.740139	0.981432	11.210305	5.567167	0							0.572993	0.058858
0.409769	0.740368	0.984091	11.210217	5.580466	0							0.574322	0.058858
0.411098	0.740597	0.98675	11.210138	5.593764	0							0.575651	0.058858
0.412428	0.740827	0.989408	11.210023	5.607063	0							0.576981	0.058859
0.413757	0.741056	0.992067	11.209881	5.620362	0							0.57831	0.058859
0.415086	0.743371	0.994726	11.209815	5.63366	0							0.57964	0.058859
0.416416	0.747061	0.997385	11.209764	5.646959	0							0.580969	0.05886
0.417745	0.750865	1.000044	11.209699	5.660258	0							0.582299	0.05886
0.419075	0.754895	1.002703	11.209628	5.673556	0							0.583628	0.05886
0.420404	0.759014	1.005362	11.20964	5.686855	0							0.584958	0.05886
0.421734	0.76313	1.008021	11.209679	5.700154	0							0.586287	0.058861
0.423063	0.76725	1.01068	11.20974	5.713452	0							0.587617	0.058861
0.424393	0.770162	1.013339	11.20984	5.726751	0							0.588946	0.058861
0.425722	0.771126	1.015997	11.209948	5.74005	0							0.590275	0.058861
0.427051	0.771661	1.018656	11.210032	5.753348	0							0.591605	0.058862
0.428381	0.772195	1.021315	11.210142	5.766647	0							0.592934	0.058862
0.42971	0.77273	1.023974	11.210269	5.779945	0							0.594264	0.058862
0.43104	0.773266	1.026633	11.21038	5.793244	0							0.595593	0.058863
0.432369	0.773801	1.029292	11.210487	5.806543	0							0.596923	0.058863
0.433699	0.774325	1.031951	11.21058	5.819841	0							0.598252	0.058863
0.435028	0.774818	1.03461	11.210733	5.83314	0							0.599582	0.058863
0.436358	0.775288	1.037269	11.210918	5.846439	0							0.600911	0.058863
0.437687	0.775757	1.039927	11.211069	5.859737	0							0.60224	0.058864
0.439017	0.776226	1.042586	11.211254	5.873036	0							0.60357	0.058864
0.440346	0.776697	1.045245	11.211444	5.886335	0							0.604899	0.058864
0.441675	0.777167	1.047904	11.211585	5.899633	0							0.606229	0.058864
0.443005	0.777687	1.050563	11.211765	5.912932	0							0.607558	0.058864
0.444334	0.778505	1.053222	11.211946	5.926231	0							0.608888	0.058864
0.445664	0.779605	1.055881	11.212111	5.939529	0							0.610217	0.058864
0.446993	0.780704	1.05854	11.212253	5.952828	0							0.611547	0.058864
0.448323	0.781803	1.061199	11.212392	5.966127	0							0.612876	0.058865
0.449652	0.782905	1.063858	11.21255	5.979425	0							0.614205	0.058865
0.450982	0.784003	1.066517	11.212701	5.992724	0							0.615535	0.058865
0.452311	0.785066	1.069175	11.212815	6.006023	0							0.616864	0.058866
0.45364	0.785814	1.071834	11.212909	6.019321	0							0.618194	0.058866
0.45497	0.786238	1.074493	11.212976	6.03262	0							0.619523	0.058866
0.456299	0.786661	1.077152	11.213096	6.045918	0							0.620853	0.058866
0.457629	0.787085	1.079811	11.213248	6.059217	0							0.622182	0.058867
0.458958	0.787509	1.08247	11.213391	6.072516	0							0.623512	0.058867
0.460288	0.787933	1.085129	11.213531	6.085814	0							0.624841	0.058867
0.461617	0.788211	1.087788	11.213639	6.099113	0							0.626171	0.058867
0.462947	0.787897	1.090447	11.213694	6.112412	0							0.6275	0.058867
0.464276	0.787112	1.093105	11.213685	6.12571	0							0.628829	0.058868
0.465605	0.786328	1.095764	11.213629	6.139009	0							0.630159	0.058868
0.466935	0.785544	1.098423	11.213478	6.152308	0							0.631488	0.058868
0.468264	0.784761	1.101082	11.213271	6.165606	0							0.632818	0.058868
0.469594	0.784019	1.103741	11.21305	6.178905	0							0.634147	0.058868
0.470923	0.783297	1.1064	11.212847	6.192204	0							0.635477	0.058868
0.472253	0.782716	1.109059	11.212684	6.205503	0							0.636806	0.058868
0.473582	0.782535	1.111718	11.212524	6.218801	0							0.638136	0.058868
0.474912	0.782354	1.114377	11.212366	6.2321	0							0.639465	0.058869
0.476241	0.782173	1.117036	11.212186	6.245399	0							0.640794	0.058869
0.477571	0.781992	1.119694	11.212007	6.258697	0							0.642124	0.058869
0.4789	0.781811	1.122353	11.211859	6.271996	0							0.643453	0.058869
0.480229	0.781662	1.125012	11.2118	6.285295	0							0.644783	0.05887
0.481559	0.780526	1.127671	11.21181	6.298593	0							0.646112	0.05887
0.482888	0.777107	1.13033	11.21182	6.311892	0							0.647442	0.05887
0.484218	0.77342	1.132989	11.211842	6.325191	0							0.648771	0.058871
0.485547	0.76973	1.135648	11.211876	6.338489	0							0.650101	0.058871
0.486877	0.76604	1.138307	11.211948	6.351788	0							0.65143	0.058871
0.488206	0.762355	1.140966	11.212016	6.365087	0							0.652759	0.058871
0.489536	0.758674	1.143625	11.212051	6.378385	0							0.654089	0.058872
0.490865	0.756006	1.146283	11.212132	6.391684	0							0.655418	0.058872
0.492194	0.755557	1.148942	11.212248	6.404983	0							0.656748	0.058872
0.493524	0.755568	1.151601	11.212339	6.418281	0							0.658077	0.058872
0.494853	0.755579	1.15426	11.212413	6.43158	0							0.659407	0.058873
0.496183	0.755589	1.156919	11.212481	6.444878	0							0.660736	0.058873
0.497512	0.7556	1.159578	11.212559	6.458177	0							0.662066	0.058873
0.498842	0.755611	1.162237	11.212583	6.471476	0							0.663395	0.058873
0.500171	0.755491	1.164896	11.21259	6.484774	0							0.664725	0.058874
0.501501	0.755126	1.167555	11.212595	6.498073	0							0.666054	0.058874
0.50283	0.754755	1.170213	11.212563	6.511372	0							0.667383	0.058874
0.50416	0.754385	1.172872	11.212502	6.52467	0							0.668713	0.058874
0.505489	0.754015	1.175531	11.212455	6.537969	0							0.670042	0.058874
0.506818	0.753645	1.17819	11.212437	6.551268	0							0.671372	0.058874
0.508148	0.753274	1.180849	11.212431	6.564566	0							0.672701	0.058874
0.509477	0.752903	1.183508	11.212462	6.577865	0							0.674031	0.058875
0.510807	0.752557	1.186167	11.212457	6.591164	0							0.67536	0.058875
0.512136	0.752265	1.188826	11.21246	6.604462	0							0.67669	0.058875
0.513466	0.751974	1.191485	11.212502	6.617761	0							0.678019	0.058875
0.514795	0.751682	1.194144	11.212568	6.63106	0							0.679348	0.058875
0.516125	0.751391	1.196802	11.212589	6.644358	0							0.680678	0.058875
0.517454	0.751099	1.199461	11.212592	6.657657	0							0.682007	0.058876
0.518783	0.750781	1.20212	11.212612	6.670956	0							0.683337	0.058876
0.520113	0.750382	1.204779	11.212576	6.684254	0							0.684666	0.058876
0.521442	0.749926	1.207438	11.212504	6.697553	0							0.685996	0.058876
0.522772	0.749488	1.210097	11.212407	6.710852	0							0.687325	0.058877
0.524101	0.749073	1.212756	11.212293	6.72415	0							0.688655	0.058877
0.525431	0.748633	1.215415	11.212161	6.737449	0							0.689984	0.058877
0.52676	0.748176	1.218074	11.212036	6.750747	0							0.691314	0.058877
0.52809	0.749038	1.220733	11.211977	6.764046	0							0.692643	0.058878
0.529419	0.756085	1.223392	11.211926	6.777345	0							0.693972	0.058878
0.530748	0.765698	1.22605	11.211858	6.790643	0							0.695302	0.058878
0.532078	0.775313	1.228709	11.211761	6.803942	0							0.696631	0.058878
0.533407	0.784984	1.231368	11.211657	6.817241	0							0.697961	0.058879
0.534737	0.794634	1.234027	11.21156	6.830539	0							0.69929	0.058879
0.536066	0.804246	1.236686	11.21146	6.843838	0							0.70062	0.058879
0.537396	0.81273	1.239345	11.211343	6.857137	0							0.701949	0.058879
0.538725	0.81587	1.242004	11.211184	6.870435	0							0.703279	0.05888
0.540055	0.81598	1.244663	11.210993	6.883734	0							0.704608	0.05888
0.541384	0.81609	1.247322	11.210818	6.897033	0							0.705937	0.05888
0.542714	0.8162	1.24998	11.210605	6.910331	0							0.707267	0.05888
0.544043	0.816309	1.252639	11.210399	6.92363	0							0.708596	0.058881
0.545372	0.816419	1.255298	11.210245	6.936929	0							0.709926	0.058881
0.546702	0.816441	1.257957	11.210038	6.950227	0							0.711255	0.058881
0.548031	0.815983	1.260616	11.20983	6.963526	0							0.712585	0.058881
0.549361	0.814962	1.263275	11.209601	6.976825	0							0.713914	0.058882
0.55069	0.813939	1.265934	11.209369	6.990123	0							0.715244	0.058882
0.55202	0.812918	1.268593	11.209148	7.003422	0							0.716573	0.058882
0.553349	0.811898	1.271252	11.208908	7.01672	0							0.717902	0.058882
0.554679	0.810879	1.273911	11.208656	7.030019	0							0.719232	0.058882
0.556008	0.80987	1.276569	11.208431	7.043318	0							0.720561	0.058883
0.557337	0.80889	1.279228	11.208282	7.056616	0							0.721891	0.058883
0.558667	0.807841	1.281887	11.208116	7.069915	0							0.72322	0.058883
0.559996	0.806797	1.284546	11.207911	7.083214	0							0.72455	0.058883
0.561326	0.805747	1.287205	11.20766	7.096512	0							0.725879	0.058883
0.562655	0.804698	1.289864	11.207397	7.109811	0							0.727209	0.058883
0.563985	0.803647	1.292523	11.207201	7.12311	0							0.728538	0.058883
0.565314	0.802575	1.295182	11.206997	7.136408	0							0.729868	0.058883
0.566644	0.801437	1.297841	11.206772	7.149707	0							0.731197	0.058884
0.567973	0.800383	1.3005	11.206553	7.163006	0							0.732526	0.058884
0.569302	0.799329	1.303158	11.206382	7.176304	0							0.733856	0.058884
0.570632	0.798276	1.305817	11.206197	7.189603	0							0.735185	0.058884
0.571961	0.797224	1.308476	11.205992	7.202902	0							0.736515	0.058884
0.573291	0.796165	1.311135	11.205803	7.2162	0							0.737844	0.058885
0.57462	0.795133	1.313794	11.205639	7.229499	0							0.739174	0.058885
0.57595	0.794325	1.316453	11.205501	7.242798	0							0.740503	0.058885
0.577279	0.793956	1.319112	11.205394	7.256096	0							0.741833	0.058885
0.578609	0.793581	1.321771	11.205313	7.269395	0							0.743162	0.058886
0.579938	0.793188	1.32443	11.205219	7.282693	0							0.744492	0.058886
0.581268	0.792795	1.327088	11.205136	7.295992	0							0.745821	0.058886
0.582597	0.792402	1.329747	11.205132	7.309291	0							0.74715	0.058886
0.583926	0.792015	1.332406	11.205047	7.322589	0							0.74848	0.058887
0.585256	0.791738	1.335065	11.204986	7.335888	0							0.749809	0.058887
0.586585	0.791986	1.337724	11.204914	7.349187	0							0.751139	0.058887
0.587915	0.792229	1.340383	11.204873	7.362485	0							0.752468	0.058887
0.589244	0.792472	1.343042	11.20489	7.375784	0							0.753798	0.058888
0.590574	0.792714	1.345701	11.204905	7.389083	0							0.755127	0.058888
0.591903	0.792958	1.34836	11.204936	7.402381	0							0.756457	0.058888
0.593233	0.793201	1.351019	11.205001	7.41568	0							0.757786	0.058888
0.594562	0.792726	1.353678	11.205046	7.428979	0							0.759115	0.058888
0.595891	0.785342	1.356336	11.20512	7.442277	0							0.760445	0.058889
0.597221	0.775447	1.358995	11.205214	7.455576	0							0.761774	0.058889
0.59855	0.765489	1.361654	11.205268	7.468875	0							0.763104	0.058889
0.59988	0.755558	1.364313	11.205313	7.482173	0							0.764433	0.058889
0.601209	0.74566	1.366972	11.205333	7.495472	0							0.765763	0.05889
0.602539	0.735727	1.369631	11.205336	7.508771	0							0.767092	0.05889
0.603868	0.726326	1.37229	11.205387	7.522069	0							0.768422	0.05889
0.605198	0.721831	1.374949	11.205501	7.535368	0							0.769751	0.05889
0.606527	0.720664	1.377608	11.205511	7.548666	0							0.77108	0.05889
0.607857	0.719503	1.380266	11.205516	7.561965	0							0.77241	0.058891
0.609186	0.718339	1.382925	11.205664	7.575264	0							0.773739	0.058891
0.610515	0.717176	1.385584	11.20575	7.588562	0							0.775069	0.058891
0.611845	0.716015	1.388243	11.205873	7.601861	0							0.776398	0.058891
0.613174	0.714877	1.390902	11.205951	7.61516	0							0.777728	0.058892
0.614504	0.713979	1.393561	11.206067	7.628458	0							0.779057	0.058892
0.615833	0.713337	1.39622	11.206164	7.641757	0							0.780387	0.058892
0.617163	0.712698	1.398879	11.206234	7.655056	0							0.781716	0.058892
0.618492	0.712058	1.401538	11.206333	7.668355	0							0.783046	0.058892
0.619822	0.711418	1.404197	11.206415	7.681653	0							0.784375	0.058893
0.621151	0.710779	1.406855	11.206532	7.694952	0							0.785704	0.058893
0.62248	0.710134	1.409514	11.206556	7.708251	0							0.787034	0.058893
0.62381	0.709457	1.412173	11.206559	7.721549	0							0.788363	0.058893
0.625139	0.708692	1.414832	11.20656	7.734848	0							0.789693	0.058894
0.626469	0.707927	1.417491	11.206564	7.748147	0							0.791022	0.058894
0.627798	0.707162	1.42015	11.206574	7.761445	0							0.792352	0.058894
0.629128	0.70641	1.422809	11.206623	7.774744	0							0.793681	0.058894
0.630457	0.705719	1.425468	11.206628	7.788043	0							0.795011	0.058894
0.631787	0.704996	1.428127	11.206614	7.801341	0							0.79634	0.058895
0.633116	0.70425	1.430786	11.206614	7.81464	0							0.797669	0.058895
0.634446	0.703699	1.433444	11.206591	7.827939	0							0.798999	0.058895
0.635775	0.703155	1.436103	11.206569	7.841238	0							0.800328	0.058895
0.637104	0.702612	1.438762	11.206486	7.854536	0							0.801658	0.058896
0.638434	0.702066	1.441421	11.206386	7.867835	0							0.802987	0.058896
0.639763	0.701522	1.44408	11.20634	7.881133	0							0.804317	0.058896
0.641093	0.700979	1.446739	11.206307	7.894432	0							0.805646	0.058896
0.642422	0.700301	1.449398	11.206214	7.907731	0							0.806976	0.058896
0.643752	0.699206	1.452057	11.206122	7.921029	0							0.808305	0.058897
0.645081	0.698101	1.454716	11.206121	7.934328	0							0.809635	0.058897
0.646411	0.696994	1.457375	11.2061	7.947627	0							0.810964	0.058897
0.64774	0.695892	1.460033	11.206106	7.960925	0							0.812293	0.058897
0.649069	0.694783	1.462692	11.206104	7.974224	0							0.813623	0.058897
0.650399	0.693675	1.465351	11.206109	7.987523	0							0.814952	0.058898
0.651728	0.692565	1.46801	11.20609	8.00082	0							0.816282	0.058898
0.653058	0.690958	1.470669	11.206027	8.014119	0							0.817611	0.058898
0.654387	0.689341	1.473328	11.205988	8.027418	0							0.818941	0.058898
0.655717	0.687726	1.475987	11.205894	8.040716	0							0.82027	0.058899
0.657046	0.686116	1.478646	11.205854	8.054015	0							0.8216	0.058899
0.658376	0.684499	1.481305	11.205809	8.067314	0							0.822929	0.058899
0.659705	0.682886	1.483963	11.205687	8.080612	0							0.824258	0.058899
0.661035	0.68127	1.486622	11.205592	8.093911	0							0.825588	0.058899
0.662364	0.680344	1.489281	11.205529	8.10721	0							0.826917	0.0589
0.663693	0.679423	1.49194	11.205466	8.120508	0							0.828247	0.0589
0.665023	0.678499	1.494599	11.205413	8.133807	0							0.829576	0.0589
0.666352	0.67758	1.497258	11.205398	8.147105	0							0.830906	0.0589
0.667682	0.676658	1.499917	11.205338	8.160404	0							0.832235	0.0589
0.669011	0.67574	1.502576	11.205229	8.173703	0							0.833565	0.058901
0.670341	0.674885	1.505235	11.205225	8.187001	0							0.834894	0.058901
0.67167	0.674991	1.507894	11.205188	8.2003	0							0.836223	0.058901
0.673	0.675175	1.510553	11.205153	8.213599	0							0.837553	0.058901
0.674329	0.67536	1.513211	11.205115	8.226897	0							0.838882	0.058901
0.675658	0.675546	1.51587	11.205037	8.240196	0							0.840212	0.058902
0.676988	0.67573	1.518529	11.205047	8.253495	0							0.841541	0.058902
0.678317	0.675915	1.521188	11.204968	8.266793	0							0.842871	0.058902
0.679647	0.676	1.523847	11.204901	8.280092	0							0.8442	0.058902
0.680976	0.675399	1.526506	11.204786	8.293391	0							0.84553	0.058902
0.682306	0.674823	1.529165	11.20466	8.306689	0							0.846859	0.058903
0.683635	0.674302	1.531824	11.204549	8.319988	0							0.848189	0.058903
0.684965	0.673761	1.534483	11.204359	8.333287	0							0.849518	0.058903
0.686294	0.673188	1.537141	11.204261	8.346585	0							0.850847	0.058903
0.687624	0.67261	1.5398	11.204179	8.359884	0							0.852177	0.058903
0.688953	0.672032	1.542459	11.20407	8.373183	0							0.853506	0.058904
0.690282	0.671501	1.545118	11.204019	8.386481	0							0.854836	0.058904
0.691612	0.670955	1.547777	11.204053	8.39978	0							0.856165	0.058904
0.692941	0.670404	1.550436	11.204123	8.413079	0							0.857495	0.058904
0.694271	0.669855	1.553095	11.204062	8.426377	0							0.858824	0.058904
0.6956	0.669307	1.555754	11.204062	8.439676	0							0.860154	0.058905
0.69693	0.668757	1.558413	11.204112	8.452974	0							0.861483	0.058905
0.698259	0.668209	1.561072	11.204131	8.466273	0							0.862813	0.058905
0.699589	0.667653	1.56373	11.20415	8.479572	0							0.864142	0.058905
0.700918	0.667143	1.566389	11.204182	8.49287	0							0.865471	0.058905
0.702247	0.66664	1.569048	11.204178	8.506169	0							0.866801	0.058906
0.703577	0.666137	1.571707	11.204096	8.519468	0							0.86813	0.058906
0.704906	0.665633	1.574366	11.204081	8.532766	0							0.86946	0.058906
0.706236	0.665129	1.577025	11.203956	8.546065	0							0.870789	0.058906
0.707565	0.664626	1.579684	11.203916	8.559364	0							0.872119	0.058906
0.708895	0.664089	1.582343	11.203821	8.572662	0							0.873448	0.058907
0.710224	0.663565	1.585002	11.203758	8.585961	0							0.874778	0.058907
0.711554	0.663045	1.587661	11.203703	8.59926	0							0.876107	0.058907
0.712883	0.662522	1.590319	11.203745	8.612558	0							0.877436	0.058907
0.714212	0.661997	1.592978	11.203725	8.625857	0							0.878766	0.058907
0.715542	0.661475	1.595637	11.203681	8.639156	0							0.880095	0.058908
0.716871	0.660954	1.598296	11.20358	8.652454	0							0.881425	0.058908
0.718201	0.660649	1.600955	11.203539	8.665753	0							0.882754	0.058908
0.71953	0.6604	1.603614	11.203428	8.679052	0							0.884084	0.058908
0.72086	0.660155	1.606273	11.20324	8.69235	0							0.885413	0.058908
0.722189	0.65991	1.608932	11.203141	8.705649	0							0.886743	0.058908
0.723519	0.659665	1.611591	11.203045	8.718947	0							0.888072	0.058909
0.724848	0.65942	1.614249	11.202928	8.732246	0							0.889401	0.058909
0.726178	0.659176	1.616908	11.202744	8.745545	0							0.890731	0.058909
0.727507	0.658669	1.619567	11.20263	8.758843	0							0.89206	0.058909
0.728836	0.657969	1.622226	11.202617	8.772142	0							0.89339	0.058909
0.730166	0.657254	1.624885	11.202518	8.785441	0							0.894719	0.05891
0.731495	0.656538	1.627544	11.2024	8.798739	0							0.896049	0.05891
0.732825	0.655822	1.630203	11.202303	8.812038	0							0.897378	0.05891
0.734154	0.655108	1.632862	11.202177	8.825337	0							0.898708	0.05891
0.735484	0.654393	1.635521	11.202046	8.838635	0							0.900037	0.05891
0.736813	0.653559	1.63818	11.20189	8.851934	0							0.901366	0.05891
0.738143	0.652389	1.640839	11.201693	8.865233	0							0.902696	0.058911
0.739472	0.65108	1.643497	11.201504	8.878531	0							0.904025	0.058911
0.740801	0.649748	1.646156	11.201357	8.89183	0							0.905355	0.058911
0.742131	0.648418	1.648815	11.201261	8.905129	0							0.906684	0.058912
0.74346	0.647085	1.651474	11.201085	8.918427	0							0.908014	0.058912
0.74479	0.645755	1.654133	11.200945	8.931726	0							0.909343	0.058912
0.746119	0.64462	1.656792	11.200798	8.945025	0							0.910673	0.058913
0.747449	0.644327	1.659451	11.200729	8.958323	0							0.912002	0.058913
0.748778	0.644293	1.66211	11.200654	8.971622	0							0.913332	0.058913
0.750108	0.644259	1.664769	11.200607	8.984921	0							0.914661	0.058914
0.751437	0.644225	1.667428	11.200562	8.998219	0							0.91599	0.058914
0.752766	0.64419	1.670086	11.20056	9.011518	0							0.91732	0.058914
0.754096	0.644157	1.672745	11.200552	9.024817	0							0.918649	0.058915
0.755425	0.644114	1.675404	11.200457	9.038116	0							0.919979	0.058915
0.756755	0.643959	1.678063	11.200366	9.051414	0							0.921308	0.058915
0.758084	0.64377	1.680722	11.200274	9.064713	0							0.922638	0.058915
0.759414	0.643581	1.683381	11.200136	9.078012	0							0.923967	0.058915
0.760743	0.643392	1.68604	11.200109	9.091311	0							0.925297	0.058916
0.762073	0.643204	1.688699	11.200128	9.104609	0							0.926626	0.058916
0.763402	0.643016	1.691358	11.200056	9.117908	0							0.927956	0.058916
0.764732	0.642764	1.694016	11.199979	9.131207	0							0.929285	0.058916
0.766061	0.64232	1.696675	11.199916	9.144505	0							0.930614	0.058916
0.76739	0.641835	1.699334	11.1999	9.157804	0							0.931944	0.058916
0.76872	0.641352	1.701993	11.199879	9.171103	0							0.933273	0.058917
0.770049	0.640869	1.704652	11.199886	9.184401	0							0.934603	0.058917
0.771379	0.640385	1.707311	11.199891	9.1977	0							0.935932	0.058917
0.772708	0.639903	1.70997	11.199861	9.210999	0							0.937262	0.058917
0.774038	0.639425	1.712629	11.199773	9.224297	0							0.938591	0.058917
0.775367	0.639044	1.715288	11.199739	9.237596	0							0.939921	0.058917
0.776697	0.638707	1.717947	11.199716	9.250894	0							0.94125	0.058918
0.778026	0.638373	1.720605	11.199736	9.264193	0							0.942579	0.058918
0.779355	0.63804	1.723264	11.199786	9.277492	0							0.943909	0.058918
0.780685	0.637706	1.725923	11.199861	9.29079	0							0.945238	0.058918
0.782014	0.637373	1.728582	11.199997	9.304089	0							0.946568	0.058918
0.783344	0.637038	1.731241	11.200064	9.317388	0							0.947897	0.058918
0.784673	0.636154	1.7339	11.20012	9.330686	0							0.949227	0.058919
0.786003	0.63503	1.736559	11.200064	9.343985	0							0.950556	0.058919
0.787332	0.633878	1.739218	11.200027	9.357284	0							0.951886	0.058919
0.788662	0.632727	1.741877	11.199944	9.370582	0							0.953215	0.058919
0.789991	0.631656	1.744536	11.199841	9.383881	0							0.954544	0.058919
0.791321	0.630592	1.747194	11.199789	9.39718	0							0.955874	0.058919
0.79265	0.629469	1.749853	11.199732	9.410478	0							0.957203	0.05892
0.793979	0.628778	1.752512	11.199673	9.423777	0							0.958533	0.05892
0.795309	0.628506	1.755171	11.199617	9.437076	0							0.959862	0.05892
0.796638	0.628322	1.75783	11.199568	9.450374	0							0.961192	0.05892
0.797968	0.628137	1.760489	11.199611	9.463673	0							0.962521	0.058921
0.799297	0.627952	1.763148	11.199648	9.476972	0							0.963851	0.058921
0.800627	0.627768	1.765807	11.199621	9.49027	0							0.96518	0.058921
0.801956	0.627584	1.768466	11.199709	9.503569	0							0.966509	0.058922
0.803286	0.627306	1.771124	11.199789	9.516867	0							0.967839	0.058922
0.804615	0.627031	1.773783	11.199869	9.530166	0							0.969168	0.058922
0.805944	0.626783	1.776442	11.199931	9.543465	0							0.970498	0.058923
0.807274	0.626536	1.779101	11.199985	9.556763	0							0.971827	0.058923
0.808603	0.626288	1.78176	11.200082	9.570062	0							0.973157	0.058923
0.809933	0.62604	1.784419	11.200112	9.583361	0							0.974486	0.058923
0.811262	0.625793	1.787078	11.2002	9.596659	0							0.975816	0.058923
0.812592	0.625372	1.789737	11.200276	9.609958	0							0.977145	0.058923
0.813921	0.624668	1.792396	11.200409	9.623257	0							0.978474	0.058924
0.815251	0.623867	1.795055	11.200438	9.636555	0							0.979804	0.058924
0.81658	0.623063	1.797714	11.20056	9.649854	0							0.981133	0.058924
0.817909	0.622261	1.800372	11.200744	9.663153	0							0.982463	0.058924
0.819239	0.621457	1.803031	11.200875	9.676451	0							0.983792	0.058924
0.820568	0.620659	1.80569	11.200948	9.68975	0							0.985122	0.058925
0.821898	0.619849	1.808349	11.201038	9.703049	0							0.986451	0.058925
0.823227	0.619037	1.811008	11.201102	9.716347	0							0.987781	0.058925
0.824557	0.618228	1.813667	11.201207	9.729646	0							0.98911	0.058925
0.825886	0.61742	1.816326	11.201306	9.742945	0							0.99044	0.058926
0.827216	0.616613	1.818985	11.201348	9.756243	0							0.991769	0.058926
0.828545	0.615804	1.821644	11.201361	9.769542	0							0.993098	0.058926
0.829875	0.614995	1.824302	11.201409	9.78284	0							0.994428	0.058927
0.831204	0.61422	1.826961	11.201444	9.796139	0							0.995757	0.058927
0.832533	0.613661	1.82962	11.201469	9.809438	0							0.997087	0.058927
0.833863	0.613199	1.832279	11.201406	9.822736	0							0.998416	0.058927
0.835192	0.612737	1.834938	11.201328	9.836035	0							0.999746	0.058927
0.836522	0.612276	1.837597	11.201291	9.849334	0							1.001075	0.058928
0.837851	0.611814	1.840256	11.201242	9.862632	0							1.002405	0.058928
0.839181	0.611353	1.842915	11.201179	9.875931	0							1.003734	0.058928
0.84051	0.610793	1.845574	11.201137	9.88923	0							1.005064	0.058928
0.84184	0.61001	1.848233	11.201102	9.902528	0							1.006393	0.058928
0.843169	0.609194	1.850891	11.201087	9.915827	0							1.007722	0.058928
0.844499	0.608396	1.85355	11.201108	9.929126	0							1.009052	0.058928
0.845828	0.607563	1.856209	11.201079	9.942424	0							1.010381	0.058929
0.847157	0.606697	1.858868	11.201077	9.955723	0							1.011711	0.058929
0.848487	0.605831	1.861527	11.201007	9.969022	0							1.01304	0.058929
0.849816	0.605041	1.864186	11.200984	9.98232	0							1.01437	0.058929
0.851146	0.604699	1.866845	11.200954	9.995619	0							1.015699	0.05893
0.852475	0.604712	1.869504	11.200938	10.008918	0							1.017029	0.05893
0.853805	0.604724	1.872163	11.20094	10.022216	0							1.018358	0.05893
0.855134	0.604737	1.874822	11.200926	10.035515	0							1.019687	0.058931
0.856464	0.604749	1.877481	11.200922	10.048814	0							1.021017	0.058931
0.857793	0.604762	1.880139	11.20092	10.062112	0							1.022346	0.058931
0.859122	0.604747	1.882798	11.200933	10.075411	0							1.023676	0.058931
0.860452	0.604371	1.885457	11.200935	10.088709	0							1.025005	0.058931
0.861781	0.603666	1.888116	11.200896	10.102008	0							1.026335	0.058931
0.863111	0.602936	1.890775	11.200906	10.115307	0							1.027664	0.058931
0.86444	0.602207	1.893434	11.200916	10.128605	0							1.028994	0.058931
0.86577	0.60148	1.896093	11.200869	10.141904	0							1.030323	0.058931
0.867099	0.60075	1.898752	11.200827	10.155203	0							1.031652	0.058931
0.868429	0.600062	1.901411	11.200764	10.168501	0							1.032982	0.058931
0.869758	0.599943	1.904069	11.200756	10.1818	0							1.034311	0.058931
0.871087	0.600327	1.906728	11.200768	10.195099	0							1.035641	0.058931
0.872417	0.600743	1.909387	11.200802	10.208397	0							1.03697	0.058931
0.873746	0.60116	1.912046	11.200833	10.221696	0							1.0383	0.058932
0.875076	0.601579	1.914705	11.200829	10.234995	0							1.039629	0.058932
0.876405	0.601996	1.917364	11.20081	10.248293	0							1.040959	0.058932
0.877735	0.602413	1.920023	11.200838	10.261592	0							1.042288	0.058932
0.879064	0.60213	1.922682	11.200846	10.274891	0							1.043617	0.058933
0.880394	0.60129	1.925341	11.200813	10.288189	0							1.044947	0.058933
0.881723	0.600473	1.927999	11.20077	10.301488	0							1.046276	0.058933
0.883052	0.599654	1.930658	11.200696	10.314787	0							1.047606	0.058933
0.884382	0.598832	1.933317	11.200618	10.328085	0							1.048935	0.058934
0.885711	0.598013	1.935976	11.200567	10.341384	0							1.050265	0.058934
0.887041	0.597191	1.938635	11.20056	10.354682	0							1.051594	0.058934
0.88837	0.59638	1.941294	11.200539	10.367981	0							1.052924	0.058934
0.8897	0.595584	1.943953	11.200509	10.38128	0							1.054253	0.058935
0.891029	0.594794	1.946612	11.200505	10.394578	0							1.055583	0.058935
0.892359	0.594005	1.949271	11.200527	10.407877	0							1.056912	0.058935
0.893688	0.593216	1.95193	11.200524	10.421176	0							1.058241	0.058935
0.895018	0.592428	1.954588	11.2005	10.434474	0							1.059571	0.058936
0.896347	0.591674	1.957247	11.200453	10.447773	0							1.0609	0.058936
0.897676	0.590852	1.959906	11.200397	10.461072	0							1.06223	0.058936
0.899006	0.589885	1.962565	11.200365	10.47437	0							1.063559	0.058936
0.900335	0.588847	1.965224	11.20032	10.487669	0							1.064889	0.058937
0.901665	0.587809	1.967883	11.200284	10.500968	0							1.066218	0.058937
0.902994	0.586772	1.970542	11.200221	10.514266	0							1.067548	0.058937
0.904324	0.585734	1.973201	11.200127	10.527565	0							1.068877	0.058937
0.905653	0.584697	1.97586	11.200066	10.540864	0							1.070207	0.058938
0.906983	0.583748	1.978518	11.20004	10.554162	0							1.071536	0.058938
0.908312	0.583028	1.981178	11.199971	10.567461	0							1.072865	0.058938
0.909642	0.582451	1.983836	11.19994	10.58076	0							1.074195	0.058938
0.910971	0.581874	1.986495	11.19995	10.594058	0							1.075524	0.058938
0.9123	0.581298	1.989154	11.199929	10.607357	0							1.076854	0.058939
0.91363	0.580721	1.991813	11.199897	10.620655	0							1.078183	0.058939
0.914959	0.580145	1.994472	11.19986	10.633954	0							1.079513	0.058939
0.916289	0.579581	1.997131	11.199791	10.647253	0							1.080842	0.058939
0.917618	0.578937	1.99979	11.199697	10.660551	0							1.082172	0.05894
0.918948	0.578164	2.002449	11.199588	10.67385	0							1.083501	0.05894
0.920277	0.57739	2.005108	11.199423	10.687149	0							1.084831	0.05894
0.921607	0.576615	2.007766	11.19924	10.700447	0							1.08616	0.05894
0.922936	0.57584	2.010425	11.199097	10.713746	0							1.087489	0.05894
0.924265	0.575067	2.013084	11.19894	10.727045	0							1.088819	0.058941
0.925595	0.574263	2.015743	11.198785	10.740343	0							1.090148	0.058941
0.926924	0.573453	2.018402	11.198682	10.753642	0							1.091478	0.058941
0.928254	0.57269	2.021061	11.198597	10.766941	0							1.092807	0.058941
0.929583	0.57193	2.02372	11.198549	10.780239	0							1.094137	0.058942
0.930913	0.571169	2.026379	11.198529	10.793538	0							1.095466	0.058942
0.932242	0.570407	2.029038	11.198551	10.806837	0							1.096796	0.058942
0.933572	0.569646	2.031697	11.198615	10.820135	0							1.098125	0.058942
0.934901	0.568821	2.034355	11.198663	10.833434	0							1.099454	0.058942
0.93623	0.567556	2.037014	11.198702	10.846733	0							1.100784	0.058943
0.93756	0.565839	2.039673	11.19878	10.860031	0							1.102113	0.058943
0.938889	0.564122	2.042332	11.198874	10.87333	0							1.103443	0.058943
0.940219	0.562407	2.044991	11.198969	10.886628	0							1.104772	0.058943
0.941548	0.56069	2.04765	11.19905	10.899927	0							1.106102	0.058943
0.942878	0.558976	2.050309	11.19912	10.913226	0							1.107431	0.058944
0.944207	0.5573	2.052968	11.19918	10.926524	0							1.108761	0.058944
0.945537	0.556385	2.055627	11.199273	10.939823	0							1.11009	0.058944
0.946866	0.556332	2.058285	11.199351	10.953122	0							1.111419	0.058944
0.948195	0.556279	2.060944	11.199389	10.96642	0							1.112749	0.058944
0.949525	0.556228	2.063603	11.199403	10.979719	0							1.114078	0.058945
0.950854	0.556179	2.066262	11.199417	10.993018	0							1.115408	0.058945
0.952184	0.556129	2.068921	11.199465	11.006316	0							1.116737	0.058945
0.953513	0.556103	2.07158	11.199528	11.019615	0							1.118067	0.058945
0.954843	0.556259	2.074239	11.199593	11.032914	0							1.119396	0.058946
0.956172	0.556695	2.076898	11.19968	11.046212	0							1.120726	0.058946
0.957502	0.557132	2.079557	11.199778	11.059511	0							1.122055	0.058946
0.958831	0.55757	2.082216	11.199841	11.07281	0							1.123384	0.058947
0.96016	0.558008	2.084874	11.199884	11.086108	0							1.124714	0.058947
0.96149	0.558445	2.087533	11.199891	11.099407	0							1.126043	0.058948
0.962819	0.558863	2.090192	11.199912	11.112706	0							1.127373	0.058948
0.964149	0.559143	2.092851	11.199944	11.126004	0							1.128702	0.058948
0.965478	0.559213	2.09551	11.199948	11.139303	0							1.130032	0.058949
0.966808	0.559326	2.098169	11.199948	11.152601	0							1.131361	0.058949
0.968137	0.55944	2.100828	11.199945	11.1659	0							1.132691	0.058949
0.969467	0.559553	2.103487	11.199923	11.179199	0							1.13402	0.058949
0.970796	0.559667	2.106146	11.199879	11.192497	0							1.13535	0.058949
0.972126	0.55978	2.108805	11.199859	11.205796	0							1.136679	0.058949
0.973455	0.55982	2.111464	11.199797	11.219095	0							1.138008	0.05895
0.974784	0.559685	2.114122	11.199756	11.232393	0							1.139338	0.05895
0.976114	0.559526	2.116781	11.199733	11.245692	0							1.140667	0.05895
0.977443	0.559368	2.11944	11.199722	11.258991	0							1.141997	0.05895
0.978773	0.55921	2.122099	11.199728	11.272289	0							1.143326	0.05895
0.980102	0.559052	2.124758	11.199726	11.285588	0							1.144656	0.05895
0.981432	0.558893	2.127417	11.199767	11.298887	0							1.145985	0.058951
0.982761	0.558703	2.130076	11.199818	11.312185	0							1.147315	0.058951
0.984091	0.55841	2.132735	11.199835	11.325484	0							1.148644	0.058951
0.98542	0.558042	2.135394	11.199842	11.338783	0							1.149974	0.058951
0.98675	0.557674	2.138052	11.199888	11.352081	0							1.151303	0.058951
0.988079	0.557307	2.140711	11.199986	11.36538	0							1.152632	0.058951
0.989408	0.55694	2.14337	11.200089	11.378679	0							1.153962	0.058952
0.990738	0.556571	2.146029	11.200209	11.391977	0							1.155291	0.058952
0.992067	0.556221	2.148688	11.200312	11.405276	0							1.156621	0.058952
0.993397	0.555944	2.151347	11.200371	11.418574	0							1.15795	0.058952
0.994726	0.555738	2.154006	11.200412	11.431873	0							1.15928	0.058952
0.996056	0.555532	2.156665	11.200464	11.445172	0							1.160609	0.058953
0.997385	0.555326	2.159324	11.200496	11.45847	0							1.161939	0.058953
0.998715	0.55512	2.161983	11.200531	11.471769	0							1.163268	0.058953
1.000044	0.554913	2.164641	11.200571	11.485068	0							1.164597	0.058954
1.001374	0.554675	2.1673	11.200627	11.498366	0							1.165927	0.058954
1.002703	0.554396	2.169959	11.200677	11.511665	0							1.167256	0.058954
1.004032	0.554153	2.172618	11.200695	11.524964	0							1.168586	0.058955
1.005362	0.55391	2.175277	11.200727	11.538262	0							1.169915	0.058955
1.006691	0.553648	2.177936	11.200775	11.551561	0							1.171245	0.058955
1.008021	0.553386	2.180595	11.200817	11.56486	0							1.172574	0.058955
1.00935	0.553124	2.183254	11.200851	11.578158	0							1.173904	0.058955
1.01068	0.552831	2.185913	11.200852	11.591457	0							1.175233	0.058955
1.012009	0.552355	2.188571	11.200827	11.604756	0							1.176562	0.058955
1.013339	0.551668	2.191231	11.200799	11.618054	0							1.177892	0.058955
1.014668	0.550981	2.193889	11.200745	11.631353	0							1.179221	0.058955
1.015997	0.550295	2.196548	11.200659	11.644652	0							1.180551	0.058955
1.017327	0.549609	2.199207	11.200562	11.65795	0							1.18188	0.058955
1.018656	0.548922	2.201866	11.200481	11.671249	0							1.18321	0.058955
1.019986	0.548182	2.204525	11.200387	11.684547	0							1.184539	0.058955
1.021315	0.547104	2.207184	11.200285	11.697846	0							1.185869	0.058955
1.022645	0.545571	2.209843	11.200281	11.711145	0							1.187198	0.058956
1.023974	0.544033	2.212502	11.200269	11.724443	0							1.188527	0.058956
1.025304	0.542498	2.215161	11.200227	11.737742	0							1.189857	0.058956
1.026633	0.540968	2.217819	11.200148	11.751041	0							1.191186	0.058956
1.027962	0.539431	2.220478	11.200072	11.764339	0							1.192516	0.058957
1.029292	0.537935	2.223137	11.199986	11.777638	0							1.193845	0.058957
1.030621	0.536774	2.225796	11.19986	11.790937	0							1.195175	0.058957
1.031951	0.536243	2.228455	11.19974	11.804235	0							1.196504	0.058957
1.03328	0.535711	2.231114	11.199673	11.817534	0							1.197834	0.058958
1.03461	0.535178	2.233773	11.199591	11.830833	0							1.199163	0.058958
1.035939	0.534646	2.236432	11.19945	11.844131	0							1.200493	0.058958
1.037269	0.534115	2.239091	11.199347	11.85743	0							1.201822	0.058958
1.038598	0.533592	2.24175	11.199261	11.870729	0							1.203151	0.058959
1.039927	0.533156	2.244408	11.199193	11.884027	0							1.204481	0.058959
1.041257	0.532921	2.247067	11.199114	11.897326	0							1.20581	0.058959
1.042586	0.532686	2.249726	11.199036	11.910625	0							1.20714	0.058959
1.043916	0.532452	2.252385	11.198921	11.923923	0							1.208469	0.058959
1.045245	0.532217	2.255044	11.198854	11.937222	0							1.209799	0.05896
1.046575	0.531983	2.257703	11.198761	11.950521	0							1.211128	0.05896
1.047904	0.531731	2.260362	11.198638	11.96382	0							1.212458	0.05896
1.049234	0.531331	2.263021	11.198545	11.977118	0							1.213787	0.05896
1.050563	0.530632	2.26568	11.198451	11.990417	0							1.215117	0.05896
1.051893	0.529924	2.268338	11.198323	12.003716	0							1.216446	0.058961
1.053222	0.529218	2.270997	11.198241	12.017015	0							1.217775	0.058961
1.054551	0.528511	2.273656	11.198122	12.030313	0							1.219105	0.058961
1.055881	0.527815	2.276315	11.197968	12.043612	0							1.220434	0.058961
1.05721	0.527166	2.278974	11.197858	12.056911	0							1.221764	0.058961
1.05854	0.526618	2.281633	11.197786	12.070209	0							1.223093	0.058962
1.059869	0.526607	2.284292	11.197738	12.083508	0							1.224423	0.058962
1.061199	0.526611	2.286951	11.197679	12.096807	0							1.225752	0.058962
1.062528	0.526616	2.28961	11.197651	12.110105	0							1.227082	0.058963
1.063858	0.526621	2.292269	11.197668	12.123404	0							1.228411	0.058963
1.065187	0.526626	2.294927	11.197654	12.136703	0							1.22974	0.058963
1.066517	0.52663	2.297586	11.197662	12.150001	0							1.23107	0.058964
1.067846	0.526621	2.300245	11.197685	12.1633	0							1.232399	0.058964
1.069175	0.526415	2.302904	11.197652	12.176599	0							1.233729	0.058965
1.070505	0.526276	2.305563	11.197659	12.189897	0							1.235058	0.058965
1.071834	0.526136	2.308222	11.197684	12.203196	0							1.236388	0.058965
1.073164	0.525996	2.310881	11.197714	12.216495	0							1.237717	0.058965
1.074493	0.525857	2.31354	11.197726	12.229793	0							1.239047	0.058965
1.075823	0.525717	2.316199	11.197757	12.243092	0							1.240376	0.058965
1.077152	0.525577	2.318858	11.197828	12.25639	0							1.241705	0.058965
1.078482	0.525437	2.321517	11.197958	12.269689	0							1.243035	0.058965
1.079811	0.525337	2.324175	11.198096	12.282988	0							1.244364	0.058965
1.08114	0.525236	2.326834	11.198237	12.296286	0							1.245694	0.058965
1.08247	0.525136	2.329493	11.19835	12.309585	0							1.247023	0.058965
1.083799	0.525036	2.332152	11.198442	12.322884	0							1.248353	0.058965
1.085129	0.524936	2.334811	11.198579	12.336182	0							1.249682	0.058965
1.086458	0.524871	2.33747	11.198668	12.349481	0							1.251012	0.058966
1.087788	0.525201	2.340129	11.198709	12.36278	0							1.252341	0.058966
1.089117	0.52575	2.342788	11.198762	12.376078	0							1.25367	0.058966
1.090447	0.526298	2.345447	11.198824	12.389377	0							1.255	0.058966
1.091776	0.526846	2.348105	11.198886	12.402676	0							1.256329	0.058967
1.093105	0.527394	2.350764	11.199035	12.415974	0							1.257659	0.058967
1.094435	0.527944	2.353423	11.199104	12.429273	0							1.258988	0.058967
1.095764	0.528452	2.356082	11.199195	12.442572	0							1.260318	0.058967
1.097094	0.528561	2.358741	11.199315	12.45587	0							1.261647	0.058968
1.098423	0.528371	2.3614	11.199456	12.469169	0							1.262977	0.058968
1.099753	0.52818	2.364059	11.199512	12.482468	0							1.264306	0.058968
1.101082	0.52799	2.366718	11.199656	12.495766	0							1.265635	0.058969
1.102412	0.527799	2.369377	11.19976	12.509065	0							1.266965	0.058969
1.103741	0.527609	2.372036	11.19983	12.522363	0							1.268294	0.05897
1.10507	0.527435	2.374694	11.199878	12.535662	0							1.269624	0.05897
1.1064	0.5274	2.377353	11.199928	12.548961	0							1.270953	0.05897
1.107729	0.527395	2.380012	11.199975	12.562259	0							1.272283	0.058971
1.109059	0.527391	2.382671	11.200068	12.575558	0							1.273612	0.058971
1.110388	0.527386	2.38533	11.200147	12.588857	0							1.274942	0.058972
1.111718	0.527382	2.387989	11.200266	12.602155	0							1.276271	0.058972
1.113047	0.527377	2.390648	11.200395	12.615454	0							1.277601	0.058972
1.114377	0.527372	2.393307	11.200524	12.628753	0							1.27893	0.058972
1.115706	0.527138	2.395966	11.200602	12.642051	0							1.280259	0.058973
1.117036	0.526886	2.398624	11.200665	12.65535	0							1.281589	0.058973
1.118365	0.526634	2.401284	11.200733	12.668649	0							1.282918	0.058973
1.119694	0.526381	2.403942	11.200778	12.681947	0							1.284248	0.058973
1.121024	0.526129	2.406601	11.200802	12.695246	0							1.285577	0.058973
1.122353	0.525876	2.40926	11.200853	12.708545	0							1.286907	0.058974
1.123683	0.525624	2.411919	11.200941	12.721843	0							1.288236	0.058974
1.125012	0.525157	2.414578	11.201009	12.735142	0							1.289566	0.058974
1.126342	0.523912	2.417237	11.201058	12.748441	0							1.290895	0.058974
1.127671	0.522631	2.419896	11.201107	12.761739	0							1.292225	0.058975
1.129001	0.521356	2.422554	11.201196	12.775038	0							1.293554	0.058975
1.13033	0.520079	2.425214	11.201306	12.788336	0							1.294883	0.058975
1.13166	0.518807	2.427872	11.201392	12.801635	0							1.296213	0.058975
1.132989	0.517528	2.430531	11.201317	12.814934	0							1.297542	0.058975
1.134318	0.516395	2.43319	11.201342	12.828232	0							1.298872	0.058976
1.135648	0.515977	2.435849	11.201372	12.841531	0							1.300201	0.058976
1.136977	0.515576	2.438508	11.201412	12.85483	0							1.301531	0.058976
1.138307	0.515176	2.441167	11.20144	12.868128	0							1.30286	0.058976
1.139636	0.514775	2.443826	11.201392	12.881427	0							1.30419	0.058976
1.140966	0.51437	2.446485	11.20142	12.894726	0							1.305519	0.058976
1.142295	0.513969	2.449144	11.201427	12.908024	0							1.306849	0.058976
1.143625	0.513474	2.451802	11.201503	12.921323	0							1.308178	0.058976
1.144954	0.512689	2.454461	11.201539	12.934622	0							1.309507	0.058976
1.146283	0.511913	2.45712	11.20155	12.94792	0							1.310837	0.058976
1.147613	0.511135	2.459779	11.201584	12.961219	0							1.312166	0.058976
1.148942	0.510357	2.462438	11.201672	12.974518	0							1.313496	0.058976
1.150272	0.50958	2.465097	11.201729	12.987816	0							1.314825	0.058976
1.151601	0.508803	2.467756	11.20185	13.001115	0							1.316155	0.058976
1.152931	0.50806	2.470415	11.201893	13.014414	0							1.317484	0.058976
1.15426	0.507404	2.473074	11.201938	13.027712	0							1.318814	0.058977
1.15559	0.50669	2.475733	11.201973	13.041011	0							1.320143	0.058977
1.156919	0.50598	2.478391	11.202072	13.054309	0							1.321472	0.058977
1.158248	0.505267	2.48105	11.202113	13.067608	0							1.322802	0.058977
1.159578	0.504555	2.483709	11.202145	13.080907	0							1.324131	0.058978
1.160907	0.503843	2.486368	11.20212	13.094205	0							1.325461	0.058978
1.162237	0.50314	2.489027	11.202129	13.107504	0							1.32679	0.058978
1.163566	0.503002	2.491686	11.202179	13.120803	0							1.32812	0.058978
1.164896	0.502967	2.494345	11.202214	13.134101	0							1.329449	0.058979
1.166225	0.502933	2.497004	11.202174	13.1474	0							1.330779	0.058979
1.167555	0.502899	2.499663	11.202077	13.160699	0							1.332108	0.058979
1.168884	0.502864	2.502321	11.201948	13.173997	0							1.333437	0.058979
1.170213	0.50283	2.50498	11.201857	13.187296	0							1.334767	0.05898
1.171543	0.502795	2.507639	11.201768	13.200595	0							1.336096	0.05898
1.172872	0.502298	2.510298	11.201686	13.213893	0							1.337426	0.05898
1.174202	0.501572	2.512957	11.201616	13.227192	0							1.338755	0.05898
1.175531	0.500823	2.515616	11.201488	13.240491	0							1.340085	0.058981
1.176861	0.500074	2.518275	11.201311	13.253789	0							1.341414	0.058981
1.17819	0.499327	2.520934	11.201105	13.267088	0							1.342744	0.058981
1.17952	0.498576	2.523593	11.200893	13.280387	0							1.344073	0.058981
1.180849	0.497826	2.526252	11.20067	13.293685	0							1.345402	0.058982
1.182178	0.497217	2.52891	11.200495	13.306984	0							1.346732	0.058982
1.183508	0.496867	2.531569	11.200303	13.320282	0							1.348061	0.058982
1.184837	0.496558	2.534228	11.200113	13.333581	0							1.349391	0.058982
1.186167	0.496249	2.536887	11.199976	13.34688	0							1.35072	0.058983
1.187496	0.495941	2.539546	11.199854	13.360178	0							1.35205	0.058983
1.188826	0.495631	2.542205	11.199838	13.373477	0							1.353379	0.058983
1.190155	0.495321	2.544864	11.19975	13.386776	0							1.354709	0.058983
1.191485	0.494918	2.547523	11.199669	13.400074	0							1.356038	0.058984
1.192814	0.49461	2.550182	11.199547	13.413373	0							1.357368	0.058984
1.194144	0.494318	2.552841	11.199472	13.426672	0							1.358697	0.058984
1.195473	0.494024	2.5555	11.19939	13.43997	0							1.360026	0.058984
1.196802	0.493732	2.558158	11.199274	13.453269	0							1.361356	0.058985
1.198132	0.493441	2.560817	11.19915	13.466568	0							1.362685	0.058985
1.199461	0.493148	2.563476	11.199039	13.479866	0							1.364015	0.058985
1.200791	0.492894	2.566135	11.198916	13.493165	0							1.365344	0.058985
1.20212	0.492451	2.568794	11.198793	13.506464	0							1.366674	0.058986
1.20345	0.491984	2.571453	11.198708	13.519762	0							1.368003	0.058986
1.204779	0.491518	2.574112	11.198596	13.533061	0							1.369333	0.058986
1.206109	0.491051	2.576771	11.198564	13.54636	0							1.370662	0.058986
1.207438	0.490584	2.57943	11.198553	13.559658	0							1.371992	0.058987
1.208768	0.490118	2.582088	11.198421	13.572957	0							1.373321	0.058987
1.210097	0.489784	2.584747	11.198442	13.586256	0							1.37465	0.058987
1.211426	0.48985	2.587406	11.198397	13.599554	0							1.37598	0.058987
1.212756	0.489961	2.590065	11.198389	13.612853	0							1.377309	0.058988
1.214085	0.490073	2.592724	11.198365	13.626151	0							1.378639	0.058988
1.215415	0.490184	2.595383	11.198462	13.63945	0							1.379968	0.058988
1.216744	0.490291	2.598042	11.198556	13.652749	0							1.381298	0.058988
1.218074	0.490392	2.600701	11.198638	13.666047	0							1.382627	0.058989
1.219403	0.490303	2.60336	11.198764	13.679346	0							1.383957	0.058989
1.220733	0.48966	2.606019	11.198871	13.692645	0							1.385286	0.058989
1.222062	0.488839	2.608677	11.19891	13.705943	0							1.386615	0.058989
1.223392	0.488021	2.611336	11.198973	13.719242	0							1.387945	0.05899
1.224721	0.487199	2.613995	11.199167	13.732541	0							1.389274	0.05899
1.22605	0.486381	2.616654	11.199324	13.745839	0							1.390604	0.05899
1.22738	0.48556	2.619313	11.199506	13.759138	0							1.391933	0.05899
1.228709	0.484829	2.621972	11.199594	13.772437	0							1.393263	0.058991
1.230039	0.484108	2.624631	11.199652	13.785735	0							1.394592	0.058991
1.231368	0.48338	2.62729	11.199689	13.799034	0							1.395922	0.058991
1.232698	0.482652	2.629949	11.199654	13.812333	0							1.397251	0.058991
1.234027	0.481924	2.632607	11.199607	13.825631	0							1.39858	0.058991
1.235357	0.481195	2.635267	11.199568	13.83893	0							1.39991	0.058991
1.236686	0.480468	2.637925	11.199463	13.852229	0							1.401239	0.058991
1.238015	0.47969	2.640584	11.199293	13.865527	0							1.402569	0.058991
1.239345	0.478958	2.643243	11.199146	13.878826	0							1.403898	0.058991
1.240674	0.478275	2.645902	11.199012	13.892124	0							1.405228	0.058991
1.242004	0.477601	2.648561	11.198806	13.905423	0							1.406557	0.058991
1.243333	0.476928	2.65122	11.198678	13.918722	0							1.407887	0.058991
1.244663	0.476256	2.653879	11.19861	13.93202	0							1.409216	0.058991
1.245992	0.475583	2.656538	11.198431	13.945319	0							1.410545	0.058991
1.247322	0.474896	2.659197	11.198318	13.958618	0							1.411875	0.058992
1.248651	0.474186	2.661855	11.198241	13.971916	0							1.413204	0.058992
1.24998	0.4735	2.664514	11.198126	13.985215	0							1.414534	0.058992
1.25131	0.472823	2.667173	11.19805	13.998514	0							1.415863	0.058992
1.252639	0.472148	2.669832	11.197986	14.011812	0							1.417193	0.058993
1.253969	0.471472	2.672491	11.197941	14.025111	0							1.418522	0.058993
1.255298	0.470796	2.67515	11.197942	14.03841	0							1.419852	0.058993
1.256628	0.470118	2.677809	11.197977	14.051708	0							1.421181	0.058993
1.257957	0.469887	2.680468	11.198023	14.065007	0							1.422511	0.058994
1.259287	0.469873	2.683127	11.198125	14.078306	0							1.42384	0.058994
1.260616	0.469885	2.685786	11.198226	14.091604	0							1.425169	0.058994
1.261945	0.469897	2.688444	11.198256	14.104903	0							1.426499	0.058995
1.263275	0.469909	2.691103	11.198319	14.118202	0							1.427828	0.058995
1.264604	0.469921	2.693762	11.198325	14.1315	0							1.429158	0.058995
1.265934	0.469933	2.696421	11.198303	14.144799	0							1.430487	0.058995
1.267263	0.469562	2.69908	11.198251	14.158097	0							1.431817	0.058996
1.268593	0.468963	2.701739	11.198182	14.171396	0							1.433146	0.058996
1.269922	0.468349	2.704398	11.198127	14.184695	0							1.434476	0.058996
1.271252	0.467772	2.707057	11.198088	14.197993	0							1.435805	0.058996
1.272581	0.467166	2.709716	11.198052	14.211292	0							1.437135	0.058997
1.273911	0.466533	2.712374	11.197995	14.224591	0							1.438464	0.058997
1.27524	0.465898	2.715033	11.198076	14.237889	0							1.439793	0.058997
1.276569	0.465191	2.717692	11.198233	14.251188	0							1.441123	0.058997
1.277899	0.4644	2.720351	11.198305	14.264487	0							1.442452	0.058998
1.279228	0.463581	2.72301	11.198331	14.277785	0							1.443782	0.058998
1.280558	0.46276	2.725669	11.198338	14.291084	0							1.445111	0.058998
1.281887	0.461943	2.728328	11.19838	14.304383	0							1.446441	0.058998
1.283217	0.461124	2.730987	11.198388	14.317681	0							1.44777	0.058999
1.284546	0.460304	2.733646	11.198399	14.33098	0							1.4491	0.058999
1.285876	0.459493	2.736305	11.198386	14.344279	0							1.450429	0.058999
1.287205	0.458849	2.738963	11.198432	14.357577	0							1.451758	0.058999
1.288535	0.4583	2.741622	11.198535	14.370876	0							1.453088	0.059
1.289864	0.457752	2.744281	11.198589	14.384175	0							1.454417	0.059
1.291193	0.457205	2.74694	11.198637	14.397473	0							1.455747	0.059
1.292523	0.456656	2.749599	11.198623	14.410772	0							1.457076	0.059001
1.293852	0.456107	2.752258	11.198627	14.42407	0							1.458406	0.059001
1.295182	0.455615	2.754917	11.198649	14.437369	0							1.459735	0.059001
1.296511	0.455064	2.757576	11.198722	14.450668	0							1.461065	0.059001
1.297841	0.454459	2.760235	11.198789	14.463966	0							1.462394	0.059002
1.29917	0.453854	2.762894	11.198775	14.477265	0							1.463723	0.059002
1.3005	0.453248	2.765553	11.198751	14.490564	0							1.465053	0.059002
1.301829	0.452644	2.768211	11.198684	14.503862	0							1.466382	0.059002
1.303158	0.452041	2.77087	11.198654	14.517161	0							1.467712	0.059003
1.304488	0.451465	2.773529	11.198636	14.53046	0							1.469041	0.059003
1.305817	0.451065	2.776188	11.19854	14.543758	0							1.470371	0.059003
1.307147	0.450749	2.778847	11.198402	14.557057	0							1.4717	0.059003
1.308476	0.450432	2.781506	11.198273	14.570356	0							1.47303	0.059004
1.309806	0.450116	2.784165	11.198187	14.583654	0							1.474359	0.059004
1.311135	0.449801	2.786824	11.198096	14.596953	0							1.475688	0.059004
1.312465	0.449485	2.789483	11.198041	14.610252	0							1.477018	0.059004
1.313794	0.449059	2.792141	11.197973	14.62355	0							1.478347	0.059005
1.315123	0.448512	2.7948	11.19789	14.636849	0							1.479677	0.059005
1.316453	0.447933	2.797459	11.197823	14.650148	0							1.481006	0.059005
1.317782	0.447354	2.800118	11.197789	14.663446	0							1.482336	0.059006
1.319112	0.446776	2.802777	11.197771	14.676745	0							1.483665	0.059006
1.320441	0.446197	2.805436	11.197823	14.690043	0							1.484995	0.059006
1.321771	0.445618	2.808095	11.197911	14.703342	0							1.486324	0.059006
1.3231	0.44503	2.810754	11.197955	14.716641	0							1.487653	0.059007
1.32443	0.444246	2.813413	11.198016	14.729939	0							1.488983	0.059007
1.325759	0.443301	2.816072	11.198153	14.743238	0							1.490312	0.059007
1.327088	0.442302	2.81873	11.198287	14.756537	0							1.491642	0.059007
1.328418	0.441297	2.821389	11.198451	14.769835	0							1.492971	0.059007
1.329747	0.440294	2.824048	11.198692	14.783134	0							1.494301	0.059007
1.331077	0.439291	2.826707	11.198904	14.796433	0							1.49563	0.059007
1.332406	0.438281	2.829366	11.199118	14.809731	0							1.49696	0.059007
1.333736	0.437382	2.832025	11.199354	14.82303	0							1.498289	0.059007
1.335065	0.436614	2.834684	11.199586	14.836329	0							1.499619	0.059007
1.336395	0.435865	2.837343	11.199801	14.849627	0							1.500948	0.059007
1.337724	0.435114	2.840002	11.19997	14.862926	0							1.502277	0.059007
1.339054	0.434363	2.84266	11.200115	14.876225	0							1.503607	0.059007
1.340383	0.433612	2.84532	11.200246	14.889524	0							1.504936	0.059007
1.341712	0.432846	2.847978	11.20037	14.902822	0							1.506266	0.059008
1.343042	0.431959	2.850637	11.200447	14.916121	0							1.507595	0.059008
1.344371	0.430984	2.853296	11.200509	14.92942	0							1.508925	0.059008
1.345701	0.430016	2.855955	11.200597	14.942719	0							1.510254	0.059009
1.34703	0.429048	2.858614	11.200628	14.956017	0							1.511584	0.059009
1.34836	0.42808	2.861273	11.200596	14.969316	0							1.512913	0.059009
1.349689	0.42711	2.863932	11.200497	14.982615	0							1.514243	0.059009
1.351019	0.426142	2.86659	11.200401	14.995913	0							1.515572	0.05901
1.352348	0.425403	2.86925	11.200326	15.009212	0							1.516901	0.05901
1.353678	0.424915	2.871908	11.200239	15.022511	0							1.518231	0.05901
1.355007	0.424471	2.874567	11.200133	15.035809	0							1.51956	0.05901
1.356336	0.424025	2.877226	11.199999	15.049108	0							1.52089	0.059011
1.357666	0.423578	2.879885	11.199841	15.062407	0							1.522219	0.059011
1.358995	0.423131	2.882544	11.199685	15.075705	0							1.523549	0.059011
1.360325	0.422685	2.885203	11.19954	15.089004	0							1.524878	0.059012
1.361654	0.422193	2.887862	11.199446	15.102303	0							1.526208	0.059012
1.362984	0.421597	2.890521	11.19938	15.115601	0							1.527537	0.059012
1.364313	0.420942	2.89318	11.19927	15.1289	0							1.528867	0.059012
1.365643	0.420285	2.895838	11.199135	15.142199	0							1.530196	0.059013
1.366972	0.419629	2.898497	11.199009	15.155497	0							1.531525	0.059013
1.368301	0.418974	2.901156	11.198921	15.168796	0							1.532855	0.059013
1.369631	0.418318	2.903815	11.198812	15.182095	0							1.534184	0.059014
1.37096	0.417654	2.906474	11.198626	15.195393	0							1.535514	0.059014
1.37229	0.41699	2.909133	11.198451	15.208692	0							1.536843	0.059014
1.373619	0.416329	2.911792	11.198239	15.221991	0							1.538173	0.059014
1.374949	0.41567	2.914451	11.198043	15.235289	0							1.539502	0.059015
1.376278	0.415024	2.91711	11.197819	15.248588	0							1.540832	0.059015
1.377608	0.414413	2.919769	11.197576	15.261886	0							1.542161	0.059015
1.378937	0.413802	2.922427	11.197356	15.275185	0							1.54349	0.059015
1.380266	0.413217	2.925086	11.197206	15.288484	0							1.54482	0.059016
1.381596	0.412847	2.927745	11.197088	15.301782	0							1.546149	0.059016
1.382925	0.412649	2.930404	11.197012	15.315081	0							1.547479	0.059016
1.384255	0.412451	2.933063	11.196954	15.32838	0							1.548808	0.059017
1.385584	0.412253	2.935722	11.19689	15.341678	0							1.550138	0.059017
1.386914	0.412055	2.938381	11.196853	15.354977	0							1.551467	0.059017
1.388243	0.411857	2.94104	11.196861	15.368276	0							1.552797	0.059017
1.389573	0.411693	2.943699	11.196918	15.381574	0							1.554126	0.059018
1.390902	0.411634	2.946357	11.197001	15.394873	0							1.555455	0.059018
1.392231	0.411656	2.949016	11.197062	15.408172	0							1.556785	0.059018
1.393561	0.411679	2.951675	11.19707	15.42147	0							1.558114	0.059019
1.39489	0.411702	2.954334	11.19706	15.434769	0							1.559444	0.059019
1.39622	0.411724	2.956993	11.19707	15.448068	0							1.560773	0.059019
1.397549	0.411747	2.959652	11.197046	15.461366	0							1.562103	0.059019
1.398879	0.411726	2.962311	11.196962	15.474665	0							1.563432	0.05902
1.400208	0.411588	2.96497	11.196902	15.487964	0							1.564762	0.05902
1.401538	0.411375	2.967629	11.196841	15.501262	0							1.566091	0.05902
1.402867	0.411161	2.970288	11.196832	15.514561	0							1.56742	0.059021
1.404197	0.410947	2.972946	11.196839	15.527859	0							1.56875	0.059021
1.405526	0.410734	2.975605	11.196827	15.541158	0							1.570079	0.059021
1.406855	0.41052	2.978264	11.196845	15.554457	0							1.571409	0.059021
1.408185	0.410541	2.980923	11.196838	15.567755	0							1.572738	0.059021
1.409514	0.411529	2.983582	11.196816	15.581054	0							1.574068	0.059021
1.410844	0.413415	2.986241	11.196806	15.594353	0							1.575397	0.059021
1.412173	0.415299	2.9889	11.196849	15.607651	0							1.576727	0.059021
1.413503	0.417184	2.991559	11.196939	15.62095	0							1.578056	0.059021
1.414832	0.419066	2.994218	11.196978	15.634249	0							1.579386	0.059021
1.416162	0.420953	2.996877	11.196979	15.647547	0							1.580715	0.059021
1.417491	0.422683	2.999536	11.197012	15.660846	0							1.582044	0.059021
1.418821	0.423479	3.002194	11.19709	15.674145	0							1.583374	0.059021
1.42015	0.423304	3.004853	11.197202	15.687443	0							1.584703	0.059021
1.421479	0.42313	3.007512	11.197302	15.700742	0							1.586033	0.059022
1.422809	0.422956	3.010171	11.197396	15.714041	0							1.587362	0.059022
1.424138	0.422781	3.01283	11.197525	15.727339	0							1.588692	0.059022
1.425468	0.422607	3.015489	11.19767	15.740638	0							1.590021	0.059023
1.426797	0.422463	3.018148	11.197765	15.753937	0							1.591351	0.059023
1.428127	0.422578	3.020807	11.197872	15.767235	0							1.59268	0.059023
1.429456	0.422966	3.023466	11.197944	15.780534	0							1.59401	0.059023
1.430786	0.423327	3.026124	11.198002	15.793832	0							1.595339	0.059024
1.432115	0.423681	3.028783	11.198082	15.807131	0							1.596668	0.059024
1.433444	0.424062	3.031442	11.198159	15.82043	0							1.597998	0.059024
1.434774	0.424448	3.034101	11.198275	15.833728	0							1.599327	0.059025
1.436103	0.424833	3.03676	11.198409	15.847028	0							1.600657	0.059025
1.437433	0.424941	3.039419	11.198528	15.860326	0							1.601986	0.059025
1.438762	0.42432	3.042078	11.19863	15.873624	0							1.603316	0.059026
1.440092	0.423712	3.044737	11.198761	15.886924	0							1.604645	0.059026
1.441421	0.423104	3.047396	11.198854	15.900222	0							1.605975	0.059026
1.442751	0.422497	3.050055	11.198893	15.91352	0							1.607304	0.059026
1.44408	0.421889	3.052713	11.198926	15.926818	0							1.608633	0.059027
1.44541	0.421282	3.055372	11.198913	15.940118	0							1.609963	0.059027
1.446739	0.420703	3.058031	11.198859	15.953416	0							1.611292	0.059027
1.448068	0.420205	3.06069	11.198785	15.966714	0							1.612622	0.059028
1.449398	0.419715	3.063349	11.198688	15.980014	0							1.613951	0.059028
1.450727	0.419224	3.066008	11.198606	15.993312	0							1.615281	0.059028
1.452057	0.418733	3.068667	11.198505	16.006611	0							1.61661	0.059029
1.453386	0.418243	3.071326	11.198421	16.019911	0							1.61794	0.059029
1.454716	0.417752	3.073985	11.198328	16.033209	0							1.619269	0.059029
1.456045	0.417194	3.076643	11.198181	16.046507	0							1.620598	0.059029
1.457375	0.41645	3.079303	11.198069	16.059807	0							1.621928	0.05903
1.458704	0.415642	3.081961	11.198011	16.073105	0							1.623257	0.05903
1.460033	0.414831	3.08462	11.197938	16.086403	0							1.624587	0.05903
1.461363	0.414017	3.087279	11.197818	16.099703	0							1.625916	0.059031
1.462692	0.41321	3.089938	11.197718	16.113001	0							1.627246	0.059031
1.464022	0.412402	3.092597	11.19766	16.126299	0							1.628575	0.059031
1.465351	0.411793	3.095256	11.197658	16.139599	0							1.629905	0.059032
1.466681	0.411751	3.097915	11.19765	16.152897	0							1.631234	0.059032
1.46801	0.411985	3.100574	11.197614	16.166195	0							1.632563	0.059032
1.46934	0.412219	3.103233	11.197605	16.179495	0							1.633893	0.059032
1.470669	0.412453	3.105891	11.197617	16.192793	0							1.635222	0.059033
1.471998	0.412687	3.10855	11.197631	16.206091	0							1.636552	0.059033
1.473328	0.412921	3.111209	11.197667	16.219391	0							1.637881	0.059033
1.474657	0.412923	3.113868	11.19772	16.232689	0							1.639211	0.059033
1.475987	0.411994	3.116527	11.197789	16.245987	0							1.64054	0.059033
1.477316	0.410142	3.119186	11.197845	16.259287	0							1.64187	0.059033
1.478646	0.408287	3.121845	11.197887	16.272585	0							1.643199	0.059033
1.479975	0.406438	3.124504	11.197935	16.285883	0							1.644529	0.059033
1.481305	0.404589	3.127163	11.197985	16.299183	0							1.645858	0.059033
1.482634	0.402758	3.129822	11.198075	16.312481	0							1.647187	0.059033
1.483963	0.401397	3.13248	11.198205	16.325779	0							1.648517	0.059033
1.485293	0.40147	3.135139	11.198336	16.339079	0							1.649846	0.059033
1.486622	0.403547	3.137798	11.198463	16.352377	0							1.651176	0.059033
1.487952	0.405657	3.140457	11.198563	16.365675	0							1.652505	0.059034
1.489281	0.40777	3.143116	11.19871	16.378975	0							1.653835	0.059034
1.490611	0.40988	3.145775	11.198826	16.392273	0							1.655164	0.059034
1.49194	0.411992	3.148434	11.198895	16.405571	0							1.656494	0.059035
1.49327	0.413873	3.151093	11.198982	16.418871	0							1.657823	0.059035
1.494599	0.414219	3.153752	11.199054	16.432169	0							1.659153	0.059035
1.495929	0.412495	3.15641	11.199119	16.445467	0							1.660482	0.059035
1.497258	0.410769	3.159069	11.199231	16.458765	0							1.661811	0.059036
1.498587	0.409036	3.161728	11.199325	16.472065	0							1.663141	0.059036
1.499917	0.407314	3.164387	11.199425	16.485363	0							1.66447	0.059036
1.501246	0.405587	3.167046	11.199468	16.498661	0							1.6658	0.059037
1.502576	0.404068	3.169705	11.199553	16.511961	0							1.667129	0.059037
1.503905	0.404153	3.172364	11.199665	16.525259	0							1.668459	0.059037
1.505235	0.407244	3.175023	11.199707	16.538557	0							1.669788	0.059038
1.506564	0.410344	3.177682	11.199738	16.551857	0							1.671118	0.059038
1.507894	0.413439	3.180341	11.199836	16.565155	0							1.672447	0.059038
1.509223	0.416526	3.182999	11.199949	16.578453	0							1.673776	0.059039
1.510553	0.419618	3.185658	11.200083	16.591753	0							1.675106	0.059039
1.511882	0.422597	3.188317	11.200204	16.605051	0							1.676435	0.059039
1.513211	0.424514	3.190976	11.200291	16.618349	0							1.677765	0.05904
1.514541	0.424247	3.193635	11.200349	16.631649	0							1.679094	0.05904
1.51587	0.42397	3.196294	11.2004	16.644947	0							1.680424	0.05904
1.5172	0.423693	3.198953	11.200511	16.658245	0							1.681753	0.05904
1.518529	0.423416	3.201612	11.200601	16.671545	0							1.683083	0.059041
1.519859	0.423141	3.204271	11.200675	16.684843	0							1.684412	0.059041
1.521188	0.422861	3.20693	11.200682	16.698141	0							1.685741	0.059041
1.522518	0.422581	3.209589	11.200644	16.711441	0							1.687071	0.059042
1.523847	0.422348	3.212247	11.200654	16.724739	0							1.6884	0.059042
1.525176	0.422148	3.214906	11.200679	16.738037	0							1.68973	0.059042
1.526506	0.421948	3.217565	11.200693	16.751337	0							1.691059	0.059043
1.527835	0.421749	3.220224	11.200705	16.764635	0							1.692389	0.059043
1.529165	0.421549	3.222883	11.200758	16.777933	0							1.693718	0.059043
1.530494	0.42135	3.225542	11.200827	16.791233	0							1.695048	0.059044
1.531824	0.421128	3.228201	11.200932	16.804531	0							1.696377	0.059044
1.533153	0.420775	3.23086	11.200972	16.817829	0							1.697706	0.059044
1.534483	0.42025	3.233519	11.200959	16.831129	0							1.699036	0.059045
1.535812	0.419729	3.236177	11.200949	16.844427	0							1.700365	0.059045
1.537141	0.419226	3.238836	11.200881	16.857725	0							1.701695	0.059045
1.538471	0.418757	3.241495	11.200859	16.871025	0							1.703024	0.059046
1.5398	0.418242	3.244154	11.200774	16.884323	0							1.704354	0.059046
1.54113	0.417708	3.246813	11.200666	16.897621	0							1.705683	0.059046
1.542459	0.417026	3.249472	11.200597	16.910921	0							1.707013	0.059047
1.543789	0.416415	3.252131	11.200568	16.924219	0							1.708342	0.059047
1.545118	0.415803	3.25479	11.200516	16.937517	0							1.709671	0.059047
1.546448	0.415192	3.257449	11.200452	16.950817	0							1.711001	0.059048
1.547777	0.414579	3.260108	11.200362	16.964115	0							1.71233	0.059048
1.549106	0.413967	3.262766	11.200188	16.977413	0							1.71366	0.059048
1.550436	0.413285	3.265425	11.200013	16.990713	0							1.714989	0.059049
1.551765	0.411543	3.268084	11.199897	17.004011	0							1.716319	0.059049
1.553095	0.408814	3.270743	11.19985	17.017309	0							1.717648	0.059049
1.554424	0.406097	3.273402	11.199766	17.030607	0							1.718978	0.059049
1.555754	0.403374	3.276061	11.199655	17.043907	0							1.720307	0.059049
1.557083	0.400652	3.27872	11.199556	17.057205	0							1.721637	0.059049
1.558413	0.39792	3.281379	11.199426	17.070503	0							1.722966	0.059049
1.559742	0.395299	3.284038	11.199318	17.083803	0							1.724295	0.059049
1.561072	0.393981	3.286696	11.199185	17.097101	0							1.725625	0.059049
1.562401	0.394395	3.289356	11.19913	17.110399	0							1.726954	0.059049
1.56373	0.394811	3.292014	11.199049	17.123699	0							1.728284	0.059049
1.56506	0.395225	3.294673	11.198905	17.136997	0							1.729613	0.059049
1.566389	0.395638	3.297332	11.198799	17.150295	0							1.730943	0.059049
1.567719	0.396051	3.299991	11.198752	17.163595	0							1.732272	0.05905
1.569048	0.396356	3.30265	11.198697	17.176893	0							1.733602	0.05905
1.570378	0.39516	3.305309	11.198577	17.190191	0							1.734931	0.05905
1.571707	0.391355	3.307968	11.198455	17.203491	0							1.736261	0.05905
1.573037	0.387556	3.310627	11.198377	17.216789	0							1.73759	0.059051
1.574366	0.383753	3.313286	11.198314	17.230087	0							1.738919	0.059051
1.575696	0.379968	3.315944	11.198211	17.243387	0							1.740249	0.059051
1.577025	0.376159	3.318603	11.198109	17.256685	0							1.741578	0.059052
1.578354	0.372424	3.321262	11.198029	17.269983	0							1.742908	0.059052
1.579684	0.369435	3.323921	11.197903	17.283283	0							1.744237	0.059052
1.581013	0.368732	3.32658	11.19788	17.296581	0							1.745567	0.059053
1.582343	0.368029	3.329239	11.197833	17.309879	0							1.746896	0.059053
1.583672	0.367327	3.331898	11.197806	17.323179	0							1.748226	0.059053
1.585002	0.366624	3.334557	11.197735	17.336477	0							1.749555	0.059054
1.586331	0.365921	3.337216	11.197689	17.349775	0							1.750885	0.059054
1.587661	0.365232	3.339875	11.197622	17.363075	0							1.752214	0.059054
1.58899	0.364691	3.342533	11.197565	17.376373	0							1.753543	0.059055
1.590319	0.364493	3.345192	11.197498	17.389671	0							1.754873	0.059055
1.591649	0.364312	3.347851	11.197461	17.402971	0							1.756202	0.059055
1.592978	0.364114	3.35051	11.197452	17.416269	0							1.757532	0.059056
1.594308	0.363911	3.353169	11.197425	17.429567	0							1.758861	0.059056
1.595637	0.363708	3.355828	11.19742	17.442867	0							1.760191	0.059057
1.596967	0.363504	3.358487	11.197407	17.456165	0							1.76152	0.059057
1.598296	0.363262	3.361146	11.197427	17.469463	0							1.76285	0.059057
1.599626	0.362476	3.363805	11.197385	17.482763	0							1.764179	0.059058
1.600955	0.361658	3.366463	11.197361	17.496061	0							1.765508	0.059058
1.602284	0.360837	3.369122	11.197325	17.509359	0							1.766838	0.059058
1.603614	0.360018	3.371781	11.197281	17.522659	0							1.768167	0.059059
1.604943	0.359196	3.37444	11.197139	17.535957	0							1.769497	0.059059
1.606273	0.358373	3.377099	11.197072	17.549255	0							1.770826	0.059059
1.607602	0.357548	3.379758	11.197046	17.562553	0							1.772156	0.05906
1.608932	0.356988	3.382417	11.197004	17.575853	0							1.773485	0.05906
1.610261	0.356476	3.385076	11.197019	17.589151	0							1.774815	0.05906
1.611591	0.355964	3.387735	11.197019	17.602449	0							1.776144	0.059061
1.61292	0.355452	3.390393	11.197011	17.615749	0							1.777473	0.059061
1.614249	0.354943	3.393052	11.196957	17.629047	0							1.778803	0.059061
1.615579	0.354434	3.395711	11.196989	17.642345	0							1.780132	0.059062
1.616908	0.353922	3.39837	11.197037	17.655645	0							1.781462	0.059062
1.618238	0.353513	3.401029	11.197097	17.668943	0							1.782791	0.059062
1.619567	0.353109	3.403688	11.19719	17.682241	0							1.784121	0.059062
1.620897	0.352704	3.406347	11.197282	17.695541	0							1.78545	0.059062
1.622226	0.352298	3.409006	11.197325	17.708839	0							1.78678	0.059062
1.623556	0.351893	3.411665	11.197447	17.722137	0							1.788109	0.059062
1.624885	0.351487	3.414324	11.197559	17.735437	0							1.789438	0.059062
1.626215	0.351084	3.416982	11.197608	17.748735	0							1.790768	0.059062
1.627544	0.351277	3.419641	11.197679	17.762033	0							1.792097	0.059062
1.628873	0.351559	3.4223	11.197655	17.775333	0							1.793427	0.059062
1.630203	0.351843	3.424959	11.197722	17.788631	0							1.794756	0.059062
1.631532	0.352127	3.427618	11.1978	17.801929	0							1.796086	0.059062
1.632862	0.352412	3.430277	11.19789	17.815229	0							1.797415	0.059063
1.634191	0.352696	3.432936	11.197962	17.828527	0							1.798745	0.059063
1.635521	0.35298	3.435595	11.197989	17.841825	0							1.800074	0.059063
1.63685	0.353011	3.438254	11.198019	17.855125	0							1.801404	0.059064
1.63818	0.35308	3.440913	11.19808	17.868423	0							1.802733	0.059064
1.639509	0.35315	3.443572	11.198135	17.881721	0							1.804062	0.059064
1.640839	0.35322	3.44623	11.198107	17.895021	0							1.805392	0.059065
1.642168	0.35329	3.448889	11.198187	17.908319	0							1.806721	0.059065
1.643497	0.353358	3.451548	11.198256	17.921618	0							1.808051	0.059066
1.644827	0.353421	3.454207	11.198358	17.934917	0							1.80938	0.059066
1.646156	0.35323	3.456866	11.198413	17.948215	0							1.81071	0.059066
1.647486	0.352933	3.459525	11.19845	17.961514	0							1.812039	0.059067
1.648815	0.352624	3.462184	11.198471	17.974813	0							1.813369	0.059067
1.650145	0.352315	3.464843	11.198481	17.988111	0							1.814698	0.059067
1.651474	0.352005	3.467502	11.198545	18.00141	0							1.816028	0.059068
1.652804	0.351696	3.47016	11.198621	18.014709	0							1.817357	0.059068
1.654133	0.351386	3.472819	11.198698	18.028008	0							1.818686	0.059068
1.655463	0.351267	3.475478	11.198776	18.041306	0							1.820016	0.059069
1.656792	0.351256	3.478137	11.198827	18.054605	0							1.821345	0.059069
1.658121	0.351259	3.480796	11.198882	18.067904	0							1.822675	0.059069
1.659451	0.351262	3.483455	11.19893	18.081202	0							1.824004	0.05907
1.66078	0.351265	3.486114	11.19894	18.0945	0							1.825334	0.05907
1.66211	0.351268	3.488773	11.198977	18.1078	0							1.826663	0.059071
1.663439	0.35127	3.491432	11.198987	18.121098	0							1.827993	0.059071
1.664769	0.351098	3.494091	11.199018	18.134396	0							1.829322	0.059071
1.666098	0.350714	3.496749	11.199007	18.147696	0							1.830651	0.059072
1.667428	0.350299	3.499408	11.199011	18.160994	0							1.831981	0.059072
1.668757	0.349883	3.502067	11.199024	18.174292	0							1.83331	0.059072
1.670086	0.349466	3.504726	11.198987	18.187592	0							1.83464	0.059073
1.671416	0.349052	3.507385	11.199015	18.20089	0							1.835969	0.059073
1.672745	0.348635	3.510044	11.198896	18.214188	0							1.837299	0.059073
1.674075	0.348313	3.512703	11.198888	18.227488	0							1.838628	0.059074
1.675404	0.348259	3.515362	11.198812	18.240786	0							1.839957	0.059074
1.676734	0.34825	3.518021	11.198741	18.254084	0							1.841287	0.059075
1.678063	0.34824	3.520679	11.198597	18.267384	0							1.842617	0.059075
1.679393	0.348231	3.523339	11.198477	18.280682	0							1.843946	0.059075
1.680722	0.348221	3.525997	11.19841	18.29398	0							1.845275	0.059076
1.682051	0.348212	3.528656	11.198309	18.30728	0							1.846605	0.059076
1.683381	0.348221	3.531315	11.198265	18.320578	0							1.847934	0.059076
1.68471	0.348222	3.533974	11.198279	18.333876	0							1.849264	0.059076
1.68604	0.34822	3.536633	11.198299	18.347176	0							1.850593	0.059076
1.687369	0.348219	3.539292	11.198256	18.360474	0							1.851923	0.059076
1.688699	0.348218	3.541951	11.198245	18.373772	0							1.853252	0.059076
1.690028	0.348217	3.54461	11.198218	18.387072	0							1.854582	0.059076
1.691358	0.348216	3.547269	11.198215	18.40037	0							1.855911	0.059076
1.692687	0.348177	3.549927	11.198205	18.413668	0							1.85724	0.059076
1.694016	0.347252	3.552586	11.198102	18.426968	0							1.85857	0.059076
1.695346	0.346142	3.555245	11.198099	18.440266	0							1.859899	0.059076
1.696675	0.345036	3.557904	11.198064	18.453564	0							1.861229	0.059076
1.698005	0.344025	3.560563	11.198147	18.466864	0							1.862558	0.059077
1.699334	0.342963	3.563222	11.198148	18.480162	0							1.863888	0.059077
1.700664	0.341854	3.565881	11.198193	18.49346	0							1.865217	0.059077
1.701993	0.340732	3.56854	11.198236	18.50676	0							1.866547	0.059078
1.703323	0.339982	3.571199	11.198365	18.520058	0							1.867876	0.059078
1.704652	0.339479	3.573858	11.19838	18.533356	0							1.869205	0.059079
1.705981	0.339016	3.576516	11.198393	18.546656	0							1.870535	0.059079
1.707311	0.338551	3.579175	11.198481	18.559954	0							1.871864	0.059079
1.70864	0.338086	3.581834	11.198476	18.573252	0							1.873194	0.05908
1.70997	0.337621	3.584493	11.198478	18.586552	0							1.874523	0.05908
1.711299	0.337155	3.587152	11.198481	18.59985	0							1.875853	0.05908
1.712629	0.337018	3.589811	11.198433	18.613148	0							1.877182	0.059081
1.713958	0.337132	3.59247	11.19834	18.626448	0							1.878512	0.059081
1.715288	0.337295	3.595129	11.198218	18.639746	0							1.879841	0.059082
1.716617	0.337459	3.597788	11.198112	18.653044	0							1.881171	0.059082
1.717947	0.337621	3.600446	11.197967	18.666342	0							1.8825	0.059082
1.719276	0.337784	3.603105	11.197836	18.679642	0							1.883829	0.059083
1.720605	0.337947	3.605764	11.19779	18.69294	0							1.885159	0.059083
1.721935	0.338195	3.608423	11.197664	18.706238	0							1.886488	0.059083
1.723264	0.338315	3.611082	11.197629	18.719538	0							1.887818	0.059084
1.724594	0.338374	3.613741	11.197629	18.732836	0							1.889147	0.059084
1.725923	0.338432	3.6164	11.197571	18.746134	0							1.890477	0.059085
1.727253	0.338491	3.619059	11.197588	18.759434	0							1.891806	0.059085
1.728582	0.338549	3.621718	11.197616	18.772732	0							1.893136	0.059085
1.729912	0.338608	3.624377	11.19773	18.78603	0							1.894465	0.059086
1.731241	0.338712	3.627035	11.197827	18.79933	0							1.895794	0.059086
1.732571	0.339051	3.629694	11.197993	18.812628	0							1.897124	0.059087
1.7339	0.339468	3.632353	11.198241	18.825926	0							1.898453	0.059087
1.735229	0.339882	3.635012	11.198526	18.839226	0							1.899783	0.059087
1.736559	0.340298	3.637671	11.19883	18.852524	0							1.901112	0.059088
1.737888	0.340714	3.64033	11.199181	18.865822	0							1.902442	0.059088
1.739218	0.341131	3.642989	11.199393	18.879122	0							1.903771	0.059088
1.740547	0.341353	3.645648	11.199573	18.89242	0							1.905101	0.059089
1.741877	0.34125	3.648307	11.199706	18.905718	0							1.90643	0.059089
1.743206	0.341059	3.650966	11.199913	18.919018	0							1.907759	0.05909
1.744536	0.340867	3.653625	11.200085	18.932316	0							1.909089	0.05909
1.745865	0.340676	3.656283	11.200192	18.945614	0							1.910418	0.05909
1.747194	0.340485	3.658942	11.200337	18.958914	0							1.911748	0.059091
1.748524	0.340294	3.661601	11.20044	18.972212	0							1.913077	0.059091
1.749853	0.340172	3.66426	11.200579	18.98551	0							1.914407	0.059092
1.751183	0.340094	3.666919	11.200738	18.99881	0							1.915736	0.059092
1.752512	0.340019	3.669578	11.200932	19.012108	0							1.917066	0.059092
1.753842	0.339941	3.672237	11.20104	19.025406	0							1.918395	0.059093
1.755171	0.339861	3.674896	11.20122	19.038706	0							1.919724	0.059093
1.756501	0.339782	3.677555	11.201359	19.052004	0							1.921054	0.059094
1.75783	0.339703	3.680213	11.201405	19.065302	0							1.922383	0.059094
1.759159	0.339718	3.682872	11.201436	19.078602	0							1.923713	0.059094
1.760489	0.340133	3.685531	11.201399	19.0919	0							1.925042	0.059095
1.761818	0.340774	3.68819	11.201352	19.105198	0							1.926372	0.059095
1.763148	0.341413	3.690849	11.201337	19.118498	0							1.927701	0.059096
1.764477	0.342051	3.693508	11.201303	19.131796	0							1.929031	0.059096
1.765807	0.342691	3.696167	11.20128	19.145094	0							1.93036	0.059096
1.767136	0.343329	3.698826	11.201277	19.158394	0							1.93169	0.059096
1.768466	0.343957	3.701485	11.201209	19.171692	0							1.933019	0.059096
1.769795	0.344551	3.704144	11.20117	19.18499	0							1.934348	0.059096
1.771124	0.345126	3.706802	11.201143	19.198288	0							1.935678	0.059096
1.772454	0.345702	3.709461	11.201157	19.211588	0							1.937007	0.059096
1.773783	0.346278	3.71212	11.201181	19.224886	0							1.938337	0.059096
1.775113	0.346853	3.714779	11.201236	19.238184	0							1.939666	0.059096
1.776442	0.347428	3.717438	11.20126	19.251484	0							1.940996	0.059096
1.777772	0.348088	3.720097	11.20125	19.264782	0							1.942325	0.059096
1.779101	0.349091	3.722756	11.201328	19.27808	0							1.943655	0.059096
1.780431	0.350266	3.725415	11.201381	19.29138	0							1.944984	0.059097
1.78176	0.35144	3.728074	11.201369	19.304678	0							1.946313	0.059097
1.78309	0.352615	3.730732	11.201364	19.317976	0							1.947643	0.059098
1.784419	0.353786	3.733392	11.201378	19.331276	0							1.948972	0.059098
1.785748	0.354956	3.73605	11.201324	19.344574	0							1.950302	0.059098
1.787078	0.356077	3.738709	11.201215	19.357872	0							1.951631	0.059099
1.788407	0.356422	3.741368	11.201123	19.371172	0							1.952961	0.059099
1.789737	0.356258	3.744027	11.201039	19.38447	0							1.95429	0.0591
1.791066	0.356052	3.746686	11.200873	19.397768	0							1.95562	0.0591
1.792396	0.355846	3.749345	11.200709	19.411068	0							1.956949	0.0591
1.793725	0.35564	3.752004	11.200647	19.424366	0							1.958279	0.059101
1.795055	0.355433	3.754663	11.200593	19.437664	0							1.959608	0.059101
1.796384	0.355228	3.757322	11.200455	19.450964	0							1.960938	0.059102
1.797714	0.355236	3.75998	11.200261	19.464262	0							1.962267	0.059102
1.799043	0.355416	3.762639	11.200114	19.47756	0							1.963596	0.059102
1.800372	0.355624	3.765298	11.199979	19.49086	0							1.964926	0.059103
1.801702	0.355832	3.767957	11.199882	19.504158	0							1.966255	0.059103
1.803031	0.356039	3.770616	11.199735	19.517456	0							1.967585	0.059104
1.804361	0.356232	3.773275	11.199629	19.530756	0							1.968914	0.059104
1.80569	0.356425	3.775934	11.199575	19.544054	0							1.970244	0.059104
1.80702	0.356859	3.778593	11.199493	19.557352	0							1.971573	0.059105
1.808349	0.357617	3.781252	11.199367	19.570652	0							1.972903	0.059105
1.809679	0.358446	3.783911	11.199211	19.58395	0							1.974232	0.059106
1.811008	0.359276	3.786569	11.199151	19.597248	0							1.975561	0.059106
1.812337	0.360106	3.789228	11.199089	19.610548	0							1.976891	0.059107
1.813667	0.360936	3.791887	11.199081	19.623846	0							1.97822	0.059107
1.814996	0.361764	3.794546	11.199126	19.637144	0							1.97955	0.059107
1.816326	0.362488	3.797205	11.19922	19.650444	0							1.980879	0.059108
1.817655	0.363039	3.799864	11.19927	19.663742	0							1.982209	0.059108
1.818985	0.363519	3.802523	11.199294	19.67704	0							1.983538	0.059109
1.820314	0.363997	3.805182	11.199326	19.69034	0							1.984868	0.059109
1.821644	0.364477	3.807841	11.19933	19.703638	0							1.986197	0.059109
1.822973	0.364957	3.810499	11.199294	19.716936	0							1.987526	0.05911
1.824302	0.365436	3.813158	11.19927	19.730234	0							1.988856	0.05911
1.825632	0.365767	3.815817	11.199222	19.743534	0							1.990185	0.059111
1.826961	0.365825	3.818476	11.199144	19.756832	0							1.991515	0.059111
1.828291	0.365758	3.821135	11.19902	19.77013	0							1.992844	0.059112
1.82962	0.36569	3.823794	11.198925	19.78343	0							1.994174	0.059112
1.83095	0.365623	3.826453	11.198804	19.796728	0							1.995503	0.059112
1.832279	0.365555	3.829112	11.19875	19.810026	0							1.996833	0.059112
1.833609	0.365488	3.831771	11.198664	19.823326	0							1.998162	0.059112
1.834938	0.36555	3.83443	11.198534	19.836624	0							1.999491	0.059112
1.836267	0.365839	3.837088	11.198378	19.849922	0							2.000821	0.059112
1.837597	0.366227	3.839747	11.198209	19.863222	0							2.00215	0.059112
1.838926	0.366616	3.842406	11.198038	19.87652	0							2.00348	0.059112
1.840256	0.367004	3.845065	11.197848	19.889818	0							2.004809	0.059112
1.841585	0.367392	3.847724	11.197724	19.903118	0							2.006139	0.059112
1.842915	0.367779	3.850383	11.197618	19.916416	0							2.007468	0.059112
1.844244	0.368095	3.853042	11.197473	19.929714	0							2.008798	0.059112
1.845574	0.368056	3.855701	11.197253	19.943014	0							2.010127	0.059113
1.846903	0.367752	3.85836	11.197042	19.956312	0							2.011456	0.059113
1.848233	0.367448	3.861018	11.196866	19.96961	0							2.012786	0.059114
1.849562	0.367144	3.863677	11.196747	19.98291	0							2.014115	0.059114
1.850891	0.36684	3.866336	11.196695	19.996208	0							2.015445	0.059114
1.852221	0.366536	3.868995	11.196565	20.009506	0							2.016774	0.059115
1.85355	0.366244	3.871654	11.196419	20.022806	0							2.018104	0.059115
1.85488	0.366304	3.874313	11.196305	20.036104	0							2.019433	0.059116
1.856209	0.366664	3.876972	11.196215	20.049402	0							2.020763	0.059116
1.857539	0.367003	3.879631	11.196166	20.062702	0							2.022092	0.059117
1.858868	0.367334	3.88229	11.196089	20.076	0							2.023422	0.059117
1.860198	0.367685	3.884948	11.19596	20.089298	0							2.024751	0.059117
1.861527	0.368045	3.887607	11.195807	20.102598	0							2.02608	0.059118
1.862856	0.368378	3.890266	11.195703	20.115896	0							2.02741	0.059118
1.864186	0.368541	3.892926	11.195638	20.129194	0							2.028739	0.059119
1.865515	0.368502	3.895584	11.195567	20.142494	0							2.030069	0.059119
1.866845	0.368462	3.898243	11.195505	20.155792	0							2.031398	0.05912
1.868174	0.368423	3.900902	11.195483	20.16909	0							2.032728	0.05912
1.869504	0.368383	3.903561	11.195492	20.18239	0							2.034057	0.059121
1.870833	0.368344	3.90622	11.195484	20.195688	0							2.035387	0.059121
1.872163	0.368313	3.908879	11.195535	20.208986	0							2.036716	0.059121
1.873492	0.368203	3.911537	11.195564	20.222286	0							2.038045	0.059122
1.874822	0.367931	3.914197	11.195583	20.235584	0							2.039375	0.059122
1.876151	0.367636	3.916856	11.195613	20.248882	0							2.040704	0.059123
1.877481	0.367342	3.919514	11.195628	20.262182	0							2.042034	0.059123
1.87881	0.367047	3.922173	11.195672	20.27548	0							2.043363	0.059124
1.880139	0.366751	3.924832	11.195724	20.288778	0							2.044693	0.059124
1.881469	0.366445	3.927491	11.195791	20.302076	0							2.046022	0.059124
1.882798	0.366055	3.93015	11.195873	20.315376	0							2.047352	0.059125
1.884128	0.365575	3.932809	11.195963	20.328674	0							2.048681	0.059125
1.885457	0.365112	3.935467	11.196021	20.341972	0							2.05001	0.059126
1.886787	0.364647	3.938127	11.196078	20.355272	0							2.05134	0.059126
1.888116	0.364181	3.940786	11.196138	20.36857	0							2.05267	0.059127
1.889446	0.363714	3.943444	11.196159	20.381868	0							2.053999	0.059127
1.890775	0.36325	3.946103	11.196197	20.395168	0							2.055328	0.059128
1.892104	0.362739	3.948762	11.196259	20.408466	0							2.056658	0.059128
1.893434	0.362197	3.951421	11.196276	20.421764	0							2.057987	0.059128
1.894763	0.361702	3.95408	11.196298	20.435064	0							2.059317	0.059129
1.896093	0.361207	3.956739	11.196376	20.448362	0							2.060646	0.059129
1.897422	0.360711	3.959398	11.196463	20.46166	0							2.061975	0.059129
1.898752	0.360217	3.962057	11.196528	20.47496	0							2.063305	0.059129
1.900081	0.35972	3.964716	11.19661	20.488258	0							2.064635	0.059129
1.901411	0.359364	3.967375	11.196727	20.501556	0							2.065964	0.059129
1.90274	0.359156	3.970033	11.196846	20.514856	0							2.067293	0.059129
1.904069	0.358894	3.972692	11.196962	20.528154	0							2.068623	0.059129
1.905399	0.358632	3.975351	11.197052	20.541452	0							2.069952	0.059129
1.906728	0.35837	3.97801	11.197123	20.554752	0							2.071282	0.059129
1.908058	0.358108	3.980669	11.197152	20.56805	0							2.072611	0.059129
1.909387	0.357847	3.983328	11.197191	20.581348	0							2.073941	0.059129
1.910717	0.357596	3.985987	11.197276	20.594648	0							2.07527	0.05913
1.912046	0.357352	3.988646	11.197322	20.607946	0							2.0766	0.05913
1.913376	0.357095	3.991305	11.197352	20.621244	0							2.077929	0.059131
1.914705	0.356829	3.993963	11.197393	20.634544	0							2.079258	0.059131
1.916034	0.356563	3.996622	11.197478	20.647842	0							2.080588	0.059132
1.917364	0.356297	3.999281	11.197603	20.66114	0							2.081917	0.059132
1.918693	0.35603	4.00194	11.197668	20.67444	0							2.083247	0.059132
1.920023	0.355661	4.004599	11.197697	20.687738	0							2.084576	0.059133
1.921352	0.354983	4.007258	11.19776	20.701036	0							2.085906	0.059133
1.922682	0.354232	4.009917	11.197815	20.714336	0							2.087235	0.059134
1.924011	0.353481	4.012576	11.197812	20.727634	0							2.088565	0.059134
1.925341	0.352727	4.015235	11.197817	20.740932	0							2.089894	0.059135
1.92667	0.351975	4.017894	11.19785	20.754232	0							2.091223	0.059135
1.927999	0.351224	4.020553	11.197882	20.76753	0							2.092553	0.059136
1.929329	0.350591	4.023211	11.197865	20.780828	0							2.093882	0.059136
1.930658	0.35038	4.02587	11.197865	20.794128	0							2.095212	0.059137
1.931988	0.350468	4.028529	11.197851	20.807426	0							2.096541	0.059137
1.933317	0.350556	4.031188	11.197837	20.820724	0							2.097871	0.059138
1.934647	0.350644	4.033847	11.19789	20.834023	0							2.0992	0.059138
1.935976	0.350732	4.036506	11.197992	20.847322	0							2.10053	0.059138
1.937306	0.350819	4.039165	11.198124	20.86062	0							2.101859	0.059139
1.938635	0.35091	4.041824	11.198275	20.873919	0							2.103189	0.059139
1.939965	0.350988	4.044483	11.198477	20.887218	0							2.104518	0.05914
1.941294	0.351026	4.047142	11.19871	20.900517	0							2.105847	0.05914
1.942623	0.351064	4.0498	11.198928	20.913815	0							2.107177	0.059141
1.943953	0.351101	4.052459	11.199154	20.927114	0							2.108506	0.059141
1.945282	0.351139	4.055119	11.199334	20.940413	0							2.109836	0.059142
1.946612	0.351176	4.057777	11.199509	20.953711	0							2.111165	0.059142
1.947941	0.351211	4.060436	11.199656	20.96701	0							2.112495	0.059143
1.949271	0.351301	4.063095	11.199845	20.980309	0							2.113824	0.059143
1.9506	0.351537	4.065754	11.199988	20.993607	0							2.115154	0.059144
1.95193	0.351773	4.068413	11.200135	21.006907	0							2.116483	0.059144
1.953259	0.352009	4.071072	11.200225	21.020205	0							2.117812	0.059144
1.954588	0.352244	4.07373	11.200274	21.033503	0							2.119142	0.059145
1.955918	0.35248	4.076389	11.200331	21.046803	0							2.120471	0.059145
1.957247	0.3527	4.079049	11.200331	21.060101	0							2.121801	0.059146
1.958577	0.352937	4.081707	11.20031	21.073399	0							2.12313	0.059146
1.959906	0.353294	4.084366	11.200229	21.086699	0							2.12446	0.059147
1.961236	0.353651	4.087025	11.200115	21.099997	0							2.125789	0.059147
1.962565	0.354007	4.089684	11.200005	21.113295	0							2.127119	0.059148
1.963895	0.35435	4.092343	11.1999	21.126595	0							2.128448	0.059148
1.965224	0.354674	4.095002	11.199757	21.139893	0							2.129777	0.059148
1.966553	0.355014	4.097661	11.199601	21.153191	0							2.131107	0.059148
1.967883	0.355284	4.100319	11.199478	21.166491	0							2.132436	0.059148
1.969213	0.35506	4.102979	11.199372	21.179789	0							2.133766	0.059148
1.970542	0.354783	4.105638	11.19933	21.193087	0							2.135095	0.059148
1.971871	0.354506	4.108296	11.199336	21.206387	0							2.136425	0.059148
1.973201	0.354229	4.110955	11.19925	21.219685	0							2.137754	0.059148
1.97453	0.353951	4.113614	11.199112	21.232983	0							2.139084	0.059148
1.97586	0.353692	4.116273	11.198986	21.246283	0							2.140413	0.059148
1.977189	0.35368	4.118932	11.198881	21.259581	0							2.141742	0.059148
1.978518	0.354469	4.121591	11.19873	21.272879	0							2.143072	0.059149
1.979848	0.355261	4.12425	11.198653	21.286179	0							2.144401	0.059149
1.981178	0.356054	4.126909	11.19856	21.299477	0							2.145731	0.05915
1.982507	0.356847	4.129568	11.19846	21.312775	0							2.14706	0.05915
1.983836	0.357641	4.132226	11.198359	21.326075	0							2.14839	0.059151
1.985166	0.358432	4.134885	11.198309	21.339373	0							2.149719	0.059151
1.986495	0.359098	4.137544	11.198235	21.352671	0							2.151049	0.059152
1.987825	0.359191	4.140203	11.198133	21.365969	0							2.152378	0.059152
1.989154	0.359441	4.142862	11.198092	21.379269	0							2.153708	0.059153
1.990484	0.35969	4.145521	11.198094	21.392567	0							2.155037	0.059153
1.991813	0.359939	4.14818	11.198111	21.405865	0							2.156366	0.059153
1.993143	0.360189	4.150839	11.198112	21.419165	0							2.157696	0.059154
1.994472	0.360438	4.153498	11.198167	21.432463	0							2.159025	0.059154
1.995801	0.360708	4.156157	11.198185	21.445761	0							2.160355	0.059155
1.997131	0.361049	4.158815	11.198145	21.459061	0							2.161684	0.059155
1.99846	0.361242	4.161474	11.198106	21.472359	0							2.163014	0.059156
1.99979	0.361435	4.164133	11.198064	21.485657	0							2.164343	0.059156
2.001119	0.361627	4.166792	11.197987	21.498957	0							2.165673	0.059157
2.002449	0.36182	4.169451	11.197952	21.512255	0							2.167002	0.059157
2.003778	0.362013	4.17211	11.197932	21.525553	0							2.168331	0.059158
2.005108	0.362185	4.174769	11.197911	21.538853	0							2.169661	0.059158
2.006437	0.362252	4.177428	11.197911	21.552151	0							2.17099	0.059159
2.007766	0.362278	4.180087	11.19796	21.565449	0							2.17232	0.059159
2.009096	0.362304	4.182745	11.197986	21.578749	0							2.173649	0.05916
2.010425	0.362329	4.185404	11.198059	21.592047	0							2.174979	0.05916
2.011755	0.362355	4.188063	11.198101	21.605345	0							2.176308	0.059161
2.013084	0.362381	4.190722	11.198149	21.618645	0							2.177638	0.059161
2.014414	0.362426	4.193381	11.198232	21.631943	0							2.178967	0.059162
2.015743	0.362569	4.19604	11.198283	21.645241	0							2.180297	0.059162
2.017073	0.362778	4.198699	11.198392	21.658541	0							2.181626	0.059163
2.018402	0.362971	4.201358	11.198549	21.671839	0							2.182956	0.059163
2.019732	0.363172	4.204017	11.19873	21.685137	0							2.184285	0.059164
2.021061	0.363385	4.206676	11.198928	21.698437	0							2.185614	0.059164
2.02239	0.363598	4.209334	11.199117	21.711735	0							2.186944	0.059165
2.02372	0.363809	4.211993	11.19929	21.725033	0							2.188273	0.059165
2.025049	0.363979	4.214652	11.199578	21.738333	0							2.189603	0.059166
2.026379	0.3642	4.217311	11.199856	21.751631	0							2.190932	0.059166
2.027708	0.364422	4.21997	11.200086	21.764929	0							2.192262	0.059167
2.029038	0.364644	4.222629	11.200279	21.778229	0							2.193591	0.059167
2.030367	0.364865	4.225288	11.200343	21.791527	0							2.194921	0.059167
2.031697	0.365088	4.227947	11.200463	21.804825	0							2.19625	0.059167
2.033026	0.365313	4.230606	11.200523	21.818125	0							2.197579	0.059167
2.034355	0.365626	4.233264	11.200588	21.831423	0							2.198909	0.059167
2.035685	0.366025	4.235923	11.200637	21.844721	0							2.200238	0.059167
2.037014	0.366424	4.238582	11.200692	21.858021	0							2.201568	0.059167
2.038344	0.366823	4.241241	11.200771	21.871319	0							2.202897	0.059167
2.039673	0.36722	4.2439	11.200793	21.884617	0							2.204227	0.059167
2.041003	0.367619	4.246559	11.200765	21.897915	0							2.205556	0.059167
2.042332	0.36801	4.249218	11.200687	21.911215	0							2.206886	0.059167
2.043662	0.368179	4.251877	11.200542	21.924513	0							2.208215	0.059168
2.044991	0.367348	4.254536	11.200402	21.937811	0							2.209544	0.059168
2.04632	0.366514	4.257195	11.20027	21.951111	0							2.210874	0.059169
2.04765	0.365682	4.259853	11.200105	21.964409	0							2.212203	0.059169
2.048979	0.36485	4.262512	11.199971	21.977707	0							2.213533	0.05917
2.050309	0.364013	4.265172	11.199842	21.991007	0							2.214862	0.05917
2.051638	0.363192	4.26783	11.199768	22.004305	0							2.216192	0.059171
2.052968	0.362646	4.270489	11.19966	22.017603	0							2.217521	0.059171
2.054297	0.363603	4.273148	11.199584	22.030903	0							2.218851	0.059172
2.055627	0.364563	4.275807	11.199553	22.044201	0							2.22018	0.059172
2.056956	0.36552	4.278466	11.199531	22.057499	0							2.221509	0.059173
2.058285	0.366482	4.281125	11.199591	22.070799	0							2.222839	0.059173
2.059615	0.367444	4.283783	11.199704	22.084097	0							2.224168	0.059174
2.060944	0.368397	4.286442	11.199825	22.097395	0							2.225498	0.059174
2.062274	0.369227	4.289102	11.19993	22.110695	0							2.226827	0.059175
2.063603	0.369342	4.29176	11.20001	22.123993	0							2.228157	0.059175
2.064933	0.369408	4.294419	11.200069	22.137291	0							2.229486	0.059176
2.066262	0.369475	4.297078	11.200169	22.150591	0							2.230816	0.059176
2.067592	0.369541	4.299737	11.200193	22.163889	0							2.232145	0.059177
2.068921	0.369607	4.302396	11.20022	22.177187	0							2.233474	0.059177
2.070251	0.369674	4.305055	11.200294	22.190487	0							2.234804	0.059178
2.07158	0.369755	4.307714	11.200435	22.203785	0							2.236133	0.059178
2.072909	0.370102	4.310372	11.200617	22.217083	0							2.237463	0.059179
2.074239	0.370494	4.313032	11.200803	22.230383	0							2.238792	0.059179
2.075568	0.370891	4.315691	11.200955	22.243681	0							2.240122	0.05918
2.076898	0.371289	4.318349	11.201157	22.256979	0							2.241451	0.05918
2.078227	0.371686	4.321008	11.201302	22.270279	0							2.242781	0.059181
2.079557	0.372083	4.323667	11.201395	22.283577	0							2.24411	0.059181
2.080886	0.372481	4.326326	11.20153	22.296875	0							2.24544	0.059182
2.082216	0.373094	4.328985	11.201662	22.310175	0							2.246769	0.059182
2.083545	0.373699	4.331644	11.201793	22.323473	0							2.248098	0.059183
2.084874	0.374302	4.334302	11.201921	22.336771	0							2.249428	0.059184
2.086204	0.374905	4.336962	11.20205	22.350071	0							2.250757	0.059184
2.087533	0.375508	4.339621	11.202145	22.363369	0							2.252087	0.059185
2.088863	0.376113	4.342279	11.202221	22.376667	0							2.253416	0.059185
2.090192	0.376716	4.344938	11.202304	22.389967	0							2.254746	0.059186
2.091522	0.377177	4.347597	11.202283	22.403265	0							2.256075	0.059186
2.092851	0.377665	4.350256	11.202391	22.416563	0							2.257405	0.059187
2.094181	0.378156	4.352915	11.202506	22.429863	0							2.258734	0.059187
2.09551	0.378645	4.355574	11.202579	22.443161	0							2.260063	0.059188
2.09684	0.379136	4.358233	11.202631	22.456459	0							2.261393	0.059188
2.098169	0.379625	4.360892	11.202636	22.469757	0							2.262722	0.059188
2.099499	0.380116	4.363551	11.20266	22.483057	0							2.264052	0.059188
2.100828	0.380473	4.36621	11.202627	22.496355	0							2.265381	0.059188
2.102157	0.380728	4.368868	11.202583	22.509653	0							2.266711	0.059188
2.103487	0.380978	4.371527	11.20265	22.522953	0							2.26804	0.059188
2.104816	0.381228	4.374186	11.20266	22.536251	0							2.26937	0.059188
2.106146	0.381478	4.376845	11.202765	22.549549	0							2.270699	0.059188
2.107475	0.381728	4.379504	11.2028	22.562849	0							2.272028	0.059188
2.108805	0.381978	4.382163	11.202817	22.576147	0							2.273358	0.059188
2.110134	0.382473	4.384822	11.202705	22.589445	0							2.274688	0.059188
2.111464	0.383157	4.387481	11.202671	22.602745	0							2.276017	0.059189
2.112793	0.383846	4.39014	11.202563	22.616043	0							2.277346	0.059189
2.114122	0.384538	4.392798	11.202444	22.629341	0							2.278676	0.05919
2.115452	0.385228	4.395457	11.202285	22.642641	0							2.280005	0.05919
2.116781	0.385918	4.398116	11.202175	22.655939	0							2.281335	0.059191
2.118111	0.386612	4.400775	11.202024	22.669237	0							2.282664	0.059191
2.11944	0.387091	4.403434	11.201924	22.682537	0							2.283993	0.059192
2.12077	0.387124	4.406093	11.201812	22.695835	0							2.285323	0.059192
2.122099	0.387143	4.408752	11.201669	22.709133	0							2.286653	0.059193
2.123429	0.387162	4.411411	11.201449	22.722433	0							2.287982	0.059194
2.124758	0.387179	4.41407	11.201212	22.735731	0							2.289311	0.059194
2.126087	0.387197	4.416728	11.20108	22.749029	0							2.290641	0.059195
2.127417	0.387216	4.419387	11.200911	22.762329	0							2.29197	0.059195
2.128746	0.387221	4.422046	11.200809	22.775627	0							2.2933	0.059196
2.130076	0.387385	4.424705	11.200679	22.788925	0							2.294629	0.059196
2.131405	0.387589	4.427364	11.200542	22.802225	0							2.295959	0.059197
2.132735	0.387793	4.430023	11.200534	22.815523	0							2.297288	0.059197
2.134064	0.387998	4.432682	11.200458	22.828821	0							2.298618	0.059198
2.135394	0.388202	4.435341	11.200373	22.842121	0							2.299947	0.059198
2.136723	0.388406	4.438	11.200354	22.855419	0							2.301276	0.059199
2.138052	0.388652	4.440659	11.200404	22.868717	0							2.302606	0.059199
2.139382	0.388835	4.443317	11.200463	22.882017	0							2.303935	0.0592
2.140711	0.389002	4.445976	11.200568	22.895315	0							2.305265	0.059201
2.142041	0.389168	4.448635	11.200596	22.908613	0							2.306594	0.059201
2.14337	0.389335	4.451294	11.200708	22.921913	0							2.307924	0.059202
2.1447	0.389502	4.453953	11.200864	22.935211	0							2.309253	0.059202
2.146029	0.389669	4.456612	11.200964	22.948509	0							2.310583	0.059203
2.147359	0.389828	4.459271	11.201054	22.961809	0							2.311912	0.059203
2.148688	0.389726	4.46193	11.201162	22.975107	0							2.313241	0.059204
2.150017	0.389568	4.464589	11.201168	22.988405	0							2.314571	0.059204
2.151347	0.389411	4.467247	11.201204	23.001703	0							2.3159	0.059205
2.152676	0.389253	4.469906	11.201142	23.015003	0							2.31723	0.059205
2.154006	0.389095	4.472565	11.201077	23.028301	0							2.318559	0.059206
2.155335	0.388937	4.475224	11.200927	23.041599	0							2.319889	0.059207
2.156665	0.38873	4.477883	11.200801	23.054899	0							2.321218	0.059207
2.157994	0.388518	4.480542	11.200611	23.068197	0							2.322548	0.059208
2.159324	0.388331	4.483201	11.200467	23.081495	0							2.323877	0.059208
2.160653	0.388148	4.48586	11.200368	23.094795	0							2.325207	0.059209
2.161983	0.387965	4.488519	11.200208	23.108093	0							2.326536	0.059209
2.163312	0.387783	4.491178	11.200044	23.121391	0							2.327865	0.059209
2.164641	0.3876	4.493836	11.199913	23.134691	0							2.329195	0.059209
2.165971	0.387473	4.496495	11.199792	23.147989	0							2.330524	0.059209
2.1673	0.387905	4.499155	11.199719	23.161287	0							2.331854	0.059209
2.16863	0.388451	4.501813	11.19964	23.174587	0							2.333183	0.059209
2.169959	0.388997	4.504472	11.199582	23.187885	0							2.334513	0.059209
2.171289	0.389542	4.507131	11.199538	23.201183	0							2.335842	0.059209
2.172618	0.39009	4.50979	11.199494	23.214483	0							2.337172	0.059209
2.173948	0.390637	4.512449	11.199524	23.227781	0							2.338501	0.059209
2.175277	0.391182	4.515108	11.199534	23.241079	0							2.33983	0.059209
2.176606	0.391709	4.517766	11.199509	23.254379	0							2.34116	0.05921
2.177936	0.39213	4.520425	11.199559	23.267677	0							2.342489	0.05921
2.179265	0.392538	4.523085	11.199537	23.280975	0							2.343819	0.059211
2.180595	0.392971	4.525743	11.199545	23.294275	0							2.345148	0.059211
2.181924	0.393412	4.528402	11.19949	23.307573	0							2.346478	0.059212
2.183254	0.393855	4.531061	11.199402	23.320871	0							2.347807	0.059213
2.184583	0.394296	4.53372	11.199392	23.334171	0							2.349137	0.059213
2.185913	0.394853	4.536379	11.199301	23.347469	0							2.350466	0.059214
2.187242	0.395486	4.539038	11.199207	23.360767	0							2.351795	0.059214
2.188571	0.396129	4.541697	11.198999	23.374067	0							2.353125	0.059215
2.189901	0.396772	4.544355	11.198882	23.387365	0							2.354454	0.059215
2.191231	0.397415	4.547015	11.198765	23.400663	0							2.355784	0.059216
2.19256	0.398057	4.549674	11.198701	23.413963	0							2.357113	0.059217
2.193889	0.3987	4.552332	11.198614	23.427261	0							2.358443	0.059217
2.195219	0.399243	4.554991	11.198554	23.440559	0							2.359772	0.059218
2.196548	0.399766	4.55765	11.198473	23.453859	0							2.361102	0.059218
2.197878	0.400299	4.560309	11.198308	23.467157	0							2.362431	0.059219
2.199207	0.400832	4.562968	11.198202	23.480455	0							2.36376	0.059219
2.200536	0.401365	4.565627	11.198116	23.493755	0							2.36509	0.05922
2.201866	0.401897	4.568286	11.198073	23.507053	0							2.366419	0.05922
2.203196	0.402431	4.570945	11.198082	23.520351	0							2.367749	0.059221
2.204525	0.402881	4.573604	11.198006	23.533649	0							2.369078	0.059222
2.205854	0.403205	4.576262	11.197972	23.546949	0							2.370408	0.059222
2.207184	0.403494	4.578921	11.197977	23.560247	0							2.371737	0.059223
2.208513	0.403784	4.58158	11.197958	23.573545	0							2.373067	0.059223
2.209843	0.404073	4.584239	11.197961	23.586845	0							2.374396	0.059224
2.211172	0.404362	4.586898	11.197974	23.600143	0							2.375726	0.059224
2.212502	0.40465	4.589557	11.198005	23.613441	0							2.377055	0.059225
2.213831	0.404932	4.592216	11.198044	23.626741	0							2.378384	0.059226
2.215161	0.405222	4.594875	11.198094	23.640039	0							2.379714	0.059226
2.21649	0.405513	4.597534	11.198109	23.653337	0							2.381043	0.059227
2.217819	0.405804	4.600193	11.198174	23.666637	0							2.382373	0.059227
2.219149	0.406096	4.602851	11.198308	23.679935	0							2.383702	0.059228
2.220478	0.406387	4.60551	11.198448	23.693233	0							2.385032	0.059228
2.221808	0.406678	4.608169	11.198576	23.706533	0							2.386361	0.059229
2.223137	0.407204	4.610828	11.198855	23.719831	0							2.387691	0.05923
2.224467	0.408181	4.613487	11.199028	23.73313	0							2.38902	0.05923
2.225796	0.409285	4.616146	11.199221	23.746429	0							2.390349	0.059231
2.227126	0.410388	4.618805	11.199366	23.759727	0							2.391679	0.059231
2.228455	0.411486	4.621464	11.199475	23.773026	0							2.393008	0.059232
2.229784	0.412589	4.624123	11.199544	23.786325	0							2.394338	0.059232
2.231114	0.413624	4.626781	11.199555	23.799623	0							2.395667	0.059232
2.232443	0.414556	4.62944	11.199473	23.812922	0							2.396997	0.059232
2.233773	0.415085	4.632099	11.199431	23.826221	0							2.398326	0.059232
2.235102	0.415357	4.634758	11.19936	23.83952	0							2.399656	0.059232
2.236432	0.415629	4.637417	11.199315	23.852818	0							2.400985	0.059232
2.237761	0.415901	4.640076	11.199193	23.866117	0							2.402315	0.059232
2.239091	0.416173	4.642735	11.199158	23.879416	0							2.403644	0.059232
2.24042	0.416445	4.645394	11.199113	23.892714	0							2.404974	0.059232
2.24175	0.416715	4.648053	11.199077	23.906013	0							2.406303	0.059232
2.243079	0.416888	4.650712	11.199007	23.919312	0							2.407632	0.059232
2.244408	0.416992	4.65337	11.198977	23.93261	0							2.408962	0.059233
2.245738	0.417096	4.656029	11.198962	23.94591	0							2.410291	0.059234
2.247067	0.417199	4.658688	11.198942	23.959208	0							2.411621	0.059234
2.248397	0.417303	4.661347	11.198907	23.972506	0							2.41295	0.059235
2.249726	0.417407	4.664006	11.198807	23.985806	0							2.41428	0.059235
2.251056	0.417557	4.666665	11.198784	23.999104	0							2.415609	0.059236
2.252385	0.417841	4.669324	11.198752	24.012402	0							2.416939	0.059237
2.253715	0.418185	4.671983	11.198744	24.025702	0							2.418268	0.059237
2.255044	0.418522	4.674642	11.198771	24.039	0							2.419597	0.059238
2.256373	0.41886	4.6773	11.198867	24.052298	0							2.420927	0.059238
2.257703	0.419198	4.679959	11.198952	24.065598	0							2.422256	0.059239
2.259032	0.419537	4.682618	11.199015	24.078896	0							2.423586	0.05924
2.260362	0.419877	4.685277	11.199068	24.092194	0							2.424915	0.05924
2.261691	0.420379	4.687936	11.19907	24.105492	0							2.426245	0.059241
2.263021	0.421019	4.690595	11.199039	24.118792	0							2.427574	0.059241
2.26435	0.421681	4.693254	11.19901	24.13209	0							2.428904	0.059242
2.26568	0.422344	4.695913	11.198939	24.145388	0							2.430233	0.059242
2.267009	0.423007	4.698572	11.198951	24.158688	0							2.431562	0.059243
2.268338	0.423671	4.701231	11.198979	24.171986	0							2.432892	0.059244
2.269668	0.424332	4.703889	11.199043	24.185284	0							2.434221	0.059244
2.270997	0.424995	4.706548	11.199148	24.198584	0							2.435551	0.059245
2.272327	0.425672	4.709208	11.199256	24.211882	0							2.43688	0.059245
2.273656	0.426354	4.711866	11.199362	24.22518	0							2.43821	0.059246
2.274986	0.427036	4.714525	11.19944	24.23848	0							2.439539	0.059247
2.276315	0.427719	4.717184	11.199536	24.251778	0							2.440869	0.059247
2.277645	0.428403	4.719843	11.199716	24.265076	0							2.442198	0.059248
2.278974	0.429085	4.722502	11.199921	24.278376	0							2.443527	0.059248
2.280303	0.429728	4.725161	11.200109	24.291674	0							2.444857	0.059249
2.281633	0.430346	4.727819	11.200302	24.304972	0							2.446186	0.05925
2.282962	0.430967	4.730478	11.200512	24.318272	0							2.447516	0.05925
2.284292	0.43156	4.733138	11.200764	24.33157	0							2.448845	0.059251
2.285621	0.432133	4.735796	11.201066	24.344868	0							2.450175	0.059251
2.286951	0.432727	4.738455	11.201336	24.358168	0							2.451504	0.059252
2.28828	0.433348	4.741114	11.20158	24.371466	0							2.452834	0.059253
2.28961	0.434022	4.743773	11.201876	24.384764	0							2.454163	0.059253
2.290939	0.434675	4.746432	11.202208	24.398064	0							2.455492	0.059254
2.292269	0.435243	4.749091	11.202526	24.411362	0							2.456822	0.059254
2.293598	0.435811	4.75175	11.2028	24.42466	0							2.458151	0.059255
2.294927	0.436379	4.754408	11.203054	24.43796	0							2.459481	0.059256
2.296257	0.436947	4.757068	11.203258	24.451258	0							2.46081	0.059256
2.297586	0.437515	4.759727	11.203436	24.464556	0							2.46214	0.059257
2.298916	0.438042	4.762385	11.203629	24.477856	0							2.463469	0.059257
2.300245	0.438545	4.765044	11.203777	24.491154	0							2.464799	0.059258
2.301575	0.439068	4.767703	11.203954	24.504452	0							2.466128	0.059259
2.302904	0.43959	4.770362	11.204135	24.517752	0							2.467458	0.059259
2.304234	0.440111	4.773021	11.204288	24.53105	0							2.468787	0.05926
2.305563	0.440634	4.77568	11.20448	24.544348	0							2.470116	0.059261
2.306892	0.441156	4.778338	11.204657	24.557648	0							2.471446	0.059261
2.308222	0.441567	4.780998	11.204789	24.570946	0							2.472775	0.059262
2.309551	0.441793	4.783657	11.204864	24.584244	0							2.474105	0.059262
2.310881	0.441946	4.786315	11.20493	24.597544	0							2.475434	0.059262
2.31221	0.442099	4.788974	11.204995	24.610842	0							2.476764	0.059262
2.31354	0.442251	4.791633	11.205025	24.62414	0							2.478093	0.059262
2.314869	0.442404	4.794292	11.205009	24.637438	0							2.479423	0.059262
2.316199	0.442556	4.796951	11.20502	24.650738	0							2.480752	0.059262
2.317528	0.442753	4.79961	11.205024	24.664036	0							2.482081	0.059262
2.318858	0.442926	4.802269	11.204966	24.677334	0							2.483411	0.059262
2.320187	0.443028	4.804928	11.204868	24.690634	0							2.48474	0.059262
2.321517	0.443131	4.807587	11.204755	24.703932	0							2.48607	0.059262
2.322846	0.443233	4.810246	11.204623	24.71723	0							2.487399	0.059262
2.324175	0.443336	4.812904	11.204558	24.73053	0							2.488729	0.059263
2.325505	0.443439	4.815563	11.204542	24.743828	0							2.490058	0.059264
2.326834	0.443528	4.818222	11.204466	24.757126	0							2.491388	0.059264
2.328164	0.443572	4.820881	11.204391	24.770426	0							2.492717	0.059265
2.329493	0.443585	4.82354	11.204262	24.783724	0							2.494046	0.059265
2.330823	0.443597	4.826199	11.204091	24.797022	0							2.495376	0.059266
2.332152	0.44361	4.828858	11.203984	24.810322	0							2.496706	0.059267
2.333482	0.443623	4.831517	11.2039	24.82362	0							2.498035	0.059267
2.334811	0.443635	4.834176	11.20376	24.836918	0							2.499364	0.059268
2.33614	0.443651	4.836834	11.203633	24.850218	0							2.500694	0.059269
2.33747	0.443695	4.839493	11.203526	24.863516	0							2.502023	0.059269
2.338799	0.443761	4.842152	11.203444	24.876814	0							2.503353	0.05927
2.340129	0.443829	4.844811	11.203394	24.890114	0							2.504682	0.05927
2.341458	0.443902	4.84747	11.203352	24.903412	0							2.506011	0.059271
2.342788	0.443974	4.850129	11.203339	24.91671	0							2.507341	0.059272
2.344117	0.444046	4.852788	11.203304	24.93001	0							2.508671	0.059272
2.345447	0.444133	4.855447	11.203239	24.943308	0							2.51	0.059273
2.346776	0.444338	4.858106	11.203174	24.956606	0							2.511329	0.059274
2.348105	0.444708	4.860765	11.203091	24.969906	0							2.512659	0.059274
2.349435	0.445085	4.863423	11.202988	24.983204	0							2.513988	0.059275
2.350764	0.445463	4.866082	11.202906	24.996502	0							2.515318	0.059275
2.352094	0.44584	4.868741	11.202786	25.009802	0							2.516647	0.059276
2.353423	0.446216	4.8714	11.202641	25.0231	0							2.517977	0.059277
2.354753	0.446581	4.874059	11.202549	25.036398	0							2.519306	0.059277
2.356082	0.446685	4.876718	11.202516	25.049698	0							2.520636	0.059278
2.357412	0.446339	4.879377	11.202504	25.062996	0							2.521965	0.059279
2.358741	0.445935	4.882036	11.202509	25.076294	0							2.523294	0.059279
2.36007	0.445531	4.884695	11.202477	25.089594	0							2.524624	0.05928
2.3614	0.445127	4.887353	11.202407	25.102892	0							2.525953	0.05928
2.362729	0.444722	4.890012	11.202334	25.11619	0							2.527283	0.059281
2.364059	0.444319	4.892671	11.202248	25.12949	0							2.528612	0.059282
2.365388	0.444116	4.89533	11.202207	25.142788	0							2.529942	0.059282
2.366718	0.444276	4.897989	11.202151	25.156086	0							2.531271	0.059283
2.368047	0.444476	4.900648	11.202053	25.169384	0							2.532601	0.059284
2.369377	0.444676	4.903307	11.201979	25.182684	0							2.53393	0.059284
2.370706	0.444876	4.905966	11.201939	25.195982	0							2.535259	0.059285
2.372036	0.445076	4.908625	11.20187	25.20928	0							2.536589	0.059286
2.373365	0.445276	4.911283	11.201806	25.22258	0							2.537918	0.059286
2.374694	0.445538	4.913942	11.201806	25.235878	0							2.539248	0.059287
2.376024	0.445956	4.916601	11.201822	25.249176	0							2.540577	0.059287
2.377353	0.446462	4.919261	11.201854	25.262476	0							2.541907	0.059287
2.378683	0.446968	4.921919	11.201918	25.275774	0							2.543236	0.059287
2.380012	0.447474	4.924578	11.202002	25.289072	0							2.544566	0.059287
2.381342	0.447977	4.927237	11.202084	25.302372	0							2.545895	0.059287
2.382671	0.448484	4.929896	11.202143	25.31567	0							2.547225	0.059287
2.384001	0.44901	4.932555	11.202175	25.328968	0							2.548554	0.059287
2.38533	0.449518	4.935214	11.202221	25.342268	0							2.549883	0.059287
2.386659	0.449958	4.937872	11.202289	25.355566	0							2.551213	0.059287
2.387989	0.4504	4.940531	11.202291	25.368864	0							2.552542	0.059287
2.389318	0.450842	4.943191	11.202231	25.382164	0							2.553872	0.059288
2.390648	0.451271	4.945849	11.202234	25.395462	0							2.555201	0.059288
2.391977	0.451679	4.948508	11.202253	25.40876	0							2.556531	0.059289
2.393307	0.452052	4.951167	11.202223	25.42206	0							2.55786	0.059289
2.394636	0.452322	4.953826	11.202168	25.435358	0							2.55919	0.05929
2.395966	0.452557	4.956485	11.202082	25.448656	0							2.560519	0.059291
2.397295	0.452793	4.959144	11.201982	25.461956	0							2.561848	0.059291
2.398624	0.453029	4.961802	11.201897	25.475254	0							2.563178	0.059292
2.399954	0.453265	4.964461	11.201811	25.488552	0							2.564507	0.059293
2.401284	0.453501	4.967121	11.201756	25.501852	0							2.565837	0.059293
2.402613	0.453741	4.969779	11.201746	25.51515	0							2.567166	0.059294
2.403942	0.453995	4.972438	11.20169	25.528448	0							2.568496	0.059295
2.405272	0.454249	4.975097	11.201539	25.541748	0							2.569825	0.059295
2.406601	0.454503	4.977756	11.201357	25.555046	0							2.571155	0.059296
2.407931	0.454758	4.980415	11.201166	25.568344	0							2.572484	0.059297
2.40926	0.455012	4.983074	11.200968	25.581644	0							2.573813	0.059297
2.410589	0.455266	4.985733	11.200785	25.594942	0							2.575143	0.059298
2.411919	0.455554	4.988391	11.200562	25.60824	0							2.576472	0.059299
2.413249	0.455938	4.991051	11.200356	25.62154	0							2.577802	0.059299
2.414578	0.456323	4.99371	11.200156	25.634838	0							2.579131	0.0593
2.415907	0.456706	4.996368	11.199985	25.648136	0							2.580461	0.0593
2.417237	0.457092	4.999027	11.199884	25.661436	0							2.58179	0.059301
2.418566	0.457476	5.001686	11.199924	25.674734	0							2.58312	0.059302
2.419896	0.45786	5.004345	11.2	25.688032	0							2.584449	0.059302
2.421225	0.458284	5.007004	11.199989	25.701332	0							2.585778	0.059303
2.422554	0.458945	5.009663	11.199943	25.71463	0							2.587108	0.059304
2.423884	0.459937	5.012322	11.199883	25.727928	0							2.588437	0.059304
2.425214	0.460931	5.014981	11.199845	25.741226	0							2.589767	0.059305
2.426543	0.461922	5.01764	11.199853	25.754526	0							2.591096	0.059306
2.427872	0.462914	5.020298	11.199893	25.767824	0							2.592426	0.059306
2.429202	0.463906	5.022957	11.199982	25.781122	0							2.593755	0.059307
2.430531	0.464875	5.025616	11.200006	25.794422	0							2.595085	0.059308
2.431861	0.465633	5.028275	11.199988	25.80772	0							2.596414	0.059308
2.43319	0.465993	5.030934	11.200015	25.821018	0							2.597744	0.059309
2.43452	0.466354	5.033593	11.200055	25.834318	0							2.599073	0.05931
2.435849	0.466714	5.036252	11.200109	25.847616	0							2.600402	0.05931
2.437179	0.467075	5.038911	11.200149	25.860914	0							2.601732	0.059311
2.438508	0.467436	5.04157	11.200152	25.874214	0							2.603061	0.059312
2.439837	0.467772	5.044229	11.20013	25.887512	0							2.604391	0.059312
2.441167	0.467966	5.046887	11.200122	25.90081	0							2.60572	0.059313
2.442496	0.467975	5.049546	11.200122	25.91411	0							2.60705	0.059314
2.443826	0.467987	5.052205	11.200109	25.927408	0							2.608379	0.059314
2.445155	0.468	5.054864	11.200113	25.940706	0							2.609709	0.059315
2.446485	0.468012	5.057523	11.200119	25.954006	0							2.611038	0.059316
2.447814	0.468025	5.060182	11.200099	25.967304	0							2.612367	0.059316
2.449144	0.468041	5.062841	11.200059	25.980602	0							2.613697	0.059317
2.450473	0.468078	5.0655	11.199969	25.993902	0							2.615026	0.059318
2.451802	0.468106	5.068159	11.199879	26.0072	0							2.616356	0.059318
2.453132	0.468089	5.070817	11.199797	26.020498	0							2.617685	0.059319
2.454461	0.468072	5.073476	11.199704	26.033798	0							2.619015	0.05932
2.455791	0.468054	5.076135	11.19965	26.047096	0							2.620344	0.05932
2.45712	0.468037	5.078794	11.199615	26.060394	0							2.621674	0.05932
2.45845	0.46802	5.081453	11.199578	26.073694	0							2.623003	0.05932
2.459779	0.468066	5.084112	11.199577	26.086992	0							2.624333	0.05932
2.461109	0.468501	5.086771	11.199577	26.10029	0							2.625662	0.05932
2.462438	0.469002	5.08943	11.199592	26.11359	0							2.626992	0.05932
2.463768	0.469503	5.092089	11.199628	26.126888	0							2.628321	0.05932
2.465097	0.470004	5.094748	11.199628	26.140186	0							2.62965	0.05932
2.466426	0.470506	5.097406	11.199689	26.153486	0							2.63098	0.05932
2.467756	0.471008	5.100065	11.199675	26.166784	0							2.632309	0.05932
2.469085	0.471522	5.102724	11.199736	26.180082	0							2.633639	0.05932
2.470415	0.472114	5.105383	11.199783	26.193382	0							2.634968	0.059321
2.471744	0.472701	5.108042	11.19984	26.20668	0							2.636298	0.059322
2.473074	0.473288	5.110701	11.199924	26.219978	0							2.637627	0.059322
2.474403	0.473878	5.11336	11.199956	26.233278	0							2.638957	0.059323
2.475733	0.474464	5.116019	11.200002	26.246576	0							2.640286	0.059324
2.477062	0.475051	5.118678	11.200064	26.259874	0							2.641615	0.059325
2.478391	0.475646	5.121336	11.200128	26.273172	0							2.642945	0.059325
2.479721	0.476267	5.123995	11.200152	26.286472	0							2.644274	0.059326
2.48105	0.476791	5.126654	11.20015	26.29977	0							2.645604	0.059327
2.48238	0.477316	5.129313	11.200083	26.313068	0							2.646933	0.059327
2.483709	0.477841	5.131972	11.200043	26.326368	0							2.648263	0.059328
2.485039	0.478365	5.134631	11.200005	26.339666	0							2.649592	0.059329
2.486368	0.478889	5.13729	11.199926	26.352964	0							2.650922	0.059329
2.487698	0.479394	5.139949	11.199992	26.366264	0							2.652251	0.05933
2.489027	0.479774	5.142608	11.200053	26.379562	0							2.65358	0.059331
[truncated: 20,406 more rows]
