# Supplementary material for: Hallucination of closed repeat proteins containing central pockets
Source: Nat Struct Mol Biol. 2023 Sep 28;30(11):1755–60. doi: 10.1038/s41594-023-01112-6 (PMC10643118; doi:10.1038/s41594-023-01112-6)
Supplement: Supplementary file 5 — Chromatography raw data. [file 41594_2023_1112_MOESM5_ESM.tar › SEC_submit/H2[20220202].csv]

time (min)	raw light scattering data: detector voltage (V) detector 2	raw light scattering data: detector voltage (V) detector 3	raw light scattering data: detector voltage (V) detector 4	raw light scattering data: detector voltage (V) detector 5	raw light scattering data: detector voltage (V) detector 6	raw light scattering data: detector voltage (V) detector 7	raw light scattering data: detector voltage (V) detector 8	raw light scattering data: detector voltage (V) detector 9	raw light scattering data: detector voltage (V) detector 10	raw light scattering data: detector voltage (V) detector 11	raw light scattering data: detector voltage (V) detector 13	raw light scattering data: detector voltage (V) detector 14	raw light scattering data: detector voltage (V) detector 15	raw light scattering data: detector voltage (V) detector 16	raw light scattering data: detector voltage (V) detector 17	raw light scattering data: detector voltage (V) detector 18	raw UV absorbance data: detector voltage (V) channel 1	raw UV absorbance data: detector voltage (V) channel 2	differential refractive index data: differential refractive index (RIU)	Forward Laser Monitor: Forward Laser Monitor (V)	Auto-inject Signal: Auto-inject Signal	Auto-inject Signal: Auto-inject Signal	absolute refractive index data: absolute refractive index (RIU)
-0.008089146483441195	6.068457406144544	4.936381049045753	1.493421605240427	0.5942562860260748	0.9453562524474988	0.6425841229621134	0.6677315456143046	0.357143764735167	0.2519740615197422	0.2731357985559952	0.3258989127635273	0.3998662706246331	0.4941762715166493	0.9222580272720134	0.1994885850458496	1.841300418223635			0.0005575517728335709	0.8070160194623913			1.261601543931454
0.0001006395641290798	6.053619892664772	4.99224531274232	1.500817708180672	0.6223519748270195	0.9475607088196628	0.6607563084599765	0.6673768520707517	0.3601128870735962	0.2535188741024139	0.2752003239939441	0.3272152088791018	0.4011156070380286	0.4956278917636297	0.9237791773508742	0.1994438362597353	1.878415567256267			0.0005575485634654358	0.8068210269832498			1.261600084093849
0.008290425611699355	6.263280291078244	5.144053812216138	1.524831931728819	0.656806205331695	0.9656239005399139	0.6584637582768311	0.6612624437179232	0.3585099872451191	0.2506272210870387	0.2753278482071668	0.3265489215910455	0.4015487120101128	0.4962033846492846	0.9258001097446849	0.2000992366416492	1.875701608908495	0.05359599274527477	0.05201599743776659	0.0005575456281465945	0.8063419139516886			1.26159976399486
0.01648021165926963	6.075974363605162	4.886215266858266	1.449846250526425	0.6103341316987838	0.9300509286300931	0.6425070309776244	0.6559089335152826	0.3537682189475052	0.2455482169764324	0.2709943188799059	0.3235994177401976	0.3993717819352872	0.4936307871437304	0.9226724653101607	0.1998197692217061	1.823004174947936	0.05360391064091286	0.05201936128719129	0.000557538868876744	0.8058220227773188			1.261600030579386
0.02466999770683991	6.079885032895002	4.98733504429666	1.47108372971962	0.6188301641792507	0.9250993967886484	0.6403055615082466	0.6613628824112454	0.356118553916134	0.2454030898211368	0.2717209610042546	0.3238228053162854	0.3991253572787586	0.4933362381243516	0.9219086749142209	0.1999663665513714	1.824868308703674	0.05360817544236986	0.05202069053381427	0.0005575288027604528	0.8055498649865185			1.261600558212662
0.03285978375441018	6.088806135201404	5.086729417017571	1.467173397669241	0.6422108131786459	0.9278883047645157	0.645362131507794	0.657353083427306	0.3594507467556923	0.2457901060902151	0.2726940639404383	0.3249965843656452	0.3995923545574215	0.4937321159640101	0.9224183985534269	0.1999603139904391	1.854014979276739	0.05360666756693627	0.05202175138478123	0.0005575207317953136	0.8054832026290547			1.261601169372524
0.04104956980198046	6.167549216144816	5.101934561763475	1.514308956133273	0.648660568895026	0.9701046457702612	0.6528597612238427	0.6639942159716703	0.3624472376101457	0.2494839397615476	0.2730912783343341	0.326430687630652	0.4007918928748408	0.4950980749972179	0.9236222138532428	0.2003701418522115	1.862956477250463	0.0536052400374773	0.05202430465798387	0.0005575160529390616	0.8054742338623153			1.26160178815063
0.04923935584955073	6.311766767803729	5.18993339739392	1.613394358341638	0.6351086967032123	0.9905496904712269	0.6579720364944114	0.6682376091126826	0.3641514620929819	0.2532868432360368	0.2763020975133673	0.3280413062001065	0.4022572146672145	0.4963969570060227	0.9250653525178357	0.2008796730902127	1.859161239808798	0.05360088288586916	0.05202438204259512	0.0005575077322519673	0.805486154870744			1.261602469163822
0.05742914189712101	6.120117866223703	4.853973091969951	1.46495260718369	0.6187461395685359	0.9461162110933512	0.6576943590844646	0.6658967644074198	0.3633042403546101	0.2529975088659226	0.2754422228318794	0.3254908593757248	0.3997356482108597	0.4945050523245103	0.9216921522412685	0.2000932089589259	1.841565880035212	0.05359872053880837	0.05202724281368115	0.0005574962155185047	0.8056974148934923			1.26160320159933
0.06561892794469128	6.176349535775262	4.93554329406054	1.496716960344607	0.6484240399014259	0.9794908934978279	0.6619530656540024	0.6689879676356051	0.3591957116481025	0.2513189592215004	0.2737439154420785	0.3252457777069712	0.3999024352004792	0.4953265094442958	0.9223320788847337	0.2003918183549321	1.837235772186643	0.05359893788319423	0.0520365289308436	0.0005574870701195281	0.8058545960428419			1.261603994902655
0.07380871399226155	6.604780125497109	5.444503834719553	1.710052160756103	0.7035571084514406	1.058779845401416	0.6723547024328114	0.6743777866535913	0.3646997131240249	0.2545893643855943	0.2775322902677315	0.328077727933793	0.4032120214741174	0.4979040313299438	0.9278654279920071	0.2015310523444907	1.83659063543774	0.05360457673394663	0.05205450151732032	0.0005574806876670332	0.8057930908945831			1.261604825929764
0.08199850003983183	6.679621351702064	5.695559547495687	1.715994335081909	0.7208419636955269	1.040318146971931	0.6830393631491366	0.6762299714794178	0.3708666906497401	0.2590720632511035	0.28027418046428	0.3300837253385254	0.4035324707991124	0.498772046576052	0.9289421525946413	0.2017684714325167	1.828358414994951	0.05361632975084493	0.0520822234646399	0.0005574739913582361	0.8059240908112445			1.261605661721967
0.09018828608740211	6.418621148709642	5.409265711318076	1.618122935506797	0.6593897480202993	0.971889656496203	0.6557183154495291	0.6626389957136342	0.3614062386690224	0.2550546501775773	0.2752546038380067	0.327617558972874	0.4015051849165645	0.4959073287264312	0.9252985340958851	0.2005961295009114	1.812487732377633	0.05363109957909939	0.0521261091836397	0.0005574643475977188	0.8061582321190661			1.261606511272184
0.09837807213497238	6.517932929355823	5.527919283004215	1.671963243516533	0.673655530328177	0.9966353905242907	0.6603032734824437	0.6651332013817053	0.3615678000736088	0.2563648631988566	0.2752584942113774	0.3275688294198495	0.4014504527813657	0.496114636883034	0.9257336999215849	0.20086059776416	1.812488512975928	0.05365516617868744	0.05221459161121571	0.0005574540843105129	0.8062699538239397			1.261607376050055
0.1065678581825427	6.562115202068883	5.531303241611894	1.676051232017411	0.709846419436131	1.007193594943241	0.6754672533942453	0.6635218656269617	0.3670739645727321	0.2545218131810081	0.2779346481798293	0.3282600566940291	0.4029101617443046	0.4973806191926813	0.926527072834069	0.2009903329681338	1.818583356384468	0.053695924518164	0.05238988159620851	0.0005574477013720353	0.8063570483843014			1.26160821973084
0.1147576442301129	6.309697201690966	5.056778004977627	1.54470003711046	0.6336399653285211	0.9526090384638499	0.6554805878206985	0.6536052660893139	0.3603054777637755	0.2486302778044634	0.2731025480438568	0.3253805449222584	0.4013887282889217	0.4954418523151118	0.9238098847664318	0.2003260618040226	1.814136431791741	0.05376162417826505	0.05268228283959061	0.0005574439213697292	0.8064348445549182			1.261609018985129
0.1229474302776832	6.455366807841764	5.239492774303803	1.534044241991688	0.6530282834331774	0.9471097510580651	0.6562192282402198	0.6548148264183963	0.3598681605785696	0.2492472827879406	0.2741797645552141	0.3264849103088206	0.4012998221850596	0.49663218753532	0.925955144645338	0.2010022016483956	1.816439420241722	0.05385141604457441	0.05307640940950505	0.000557437281512812	0.8064377358770891			1.261609793949087
0.1311372163252535	6.724638105611963	5.440624568378103	1.647795192356425	0.6801753813229997	0.9991514529779761	0.6678048992934986	0.6683775262399142	0.3703579852780373	0.2570929607820631	0.2833338973721949	0.3317879934513306	0.4038827071700802	0.5003874555807356	0.9295211977666523	0.2024109923618755	1.826030400845478	0.05395461001496856	0.05351648338612795	0.0005574280733037072	0.8063937616193193			1.261610555630704
0.1393270023728237	6.827733290227736	5.486379687931666	1.706639033285397	0.6777597220537914	1.025987441948122	0.6832741073526849	0.6846411423837256	0.3870012131079941	0.2698044100753866	0.2932931457562811	0.3369775264730508	0.4072722301520235	0.5059392571332428	0.9339114010984105	0.2036526859148411	1.839330313799076	0.05405732123942374	0.05393007257454265	0.0005574223482451197	0.8062565887977675			1.261611271492675
0.147516788420394	7.661088101192442	6.220175834646464	1.944227004153877	0.7990583723857101	1.176142970850003	0.7332998540716107	0.7088995017155496	0.3947925963669525	0.2751596435773618	0.296406787271747	0.3395060660186298	0.412043334506224	0.5128363416463947	0.9451794455192065	0.2058549310896259	1.843387811243163	0.05413621543501141	0.05424290715302942	0.0005574207037709496	0.8060579725657251			1.261611928263133
0.1557065744679643	8.576982206611913	6.800224610023302	2.260707877978448	0.8900309529905599	1.280617477714675	0.7680448071460703	0.7315009307071675	0.4023383771365245	0.2852774085990809	0.2977532774423991	0.3429571418216295	0.4175750947206759	0.5193675208254298	0.9542251196190308	0.2083069872946766	1.847874641896542	0.05417683440919257	0.05441166163474722	0.0005574185009925524	0.805775681923583			1.261612519680344
0.1638963605155346	9.05442168716522	7.556416893645137	2.450050916699456	0.976843703370133	1.360547496727154	0.804087733942946	0.7495314581500381	0.4151792169360535	0.2939309079290173	0.3087171997333977	0.3489039968902415	0.4226757701853628	0.5258379088570688	0.9645115957285432	0.2107416855341371	1.870002851670526	0.05417774331135832	0.05443726390260028	0.0005574121223544807	0.8054963375328734			1.261613066514024
0.1720861465631049	9.058510776353774	7.51490269196087	2.454834701554617	0.9840045160130144	1.38176140675634	0.8174969751413552	0.7571199906167981	0.4245821723891629	0.2985946338660559	0.3153866290985057	0.3534081647037499	0.4249243703502305	0.529137930981543	0.9672181949880739	0.2120133921602001	1.874278821347249	0.05415391893390652	0.05435492846678011	0.0005574061534039941	0.8054221024883157			1.261613566124634
0.1802759326106751	9.232070629859635	7.375635866761575	2.496646715466435	0.9459659962206575	1.401112925369196	0.8124122747214896	0.7618400051425762	0.4278597267577187	0.3057239351990432	0.3168928596432642	0.3546057766349157	0.4254526513500964	0.5303273424082576	0.9697166501769328	0.2124595366726319	1.873575059222537	0.05411834850270959	0.0542054993795513	0.0005574057798568489	0.8051716979811097			1.261614034239567
0.1884657186582454	9.399246934456418	7.609115551265911	2.499077082001086	1.00154427938912	1.410677004811729	0.845826491025531	0.7632279107062697	0.4387739315677309	0.3019445970236921	0.3250100622296225	0.3570676208335196	0.4269241888523212	0.5315304743684625	0.9737526045530164	0.212836783128887	1.869179715859688	0.05407628803779643	0.05402444166999389	0.0005574051236360701	0.8050602262436463			1.261614442621326
0.1966555047058157	8.90117970587526	7.406283963305607	2.285508857289277	1.003396805875284	1.327673544987596	0.8312440289050353	0.7506301028125943	0.4347476226553711	0.2944177403044386	0.3186138619931466	0.3542409348013595	0.4252253193292366	0.5273118150314485	0.9718949483877232	0.2113484848418342	1.862931966491839	0.05404204114047968	0.05384687809234403	0.0005574003825729709	0.8051132658216584			1.261614805979717
0.204845290753386	8.744559547283242	7.367809849815393	2.315784086917006	1.027400545493609	1.319004820825002	0.856720564119939	0.7459228080868666	0.4467604861966896	0.2953947695533592	0.3176276542677603	0.3517558361670545	0.4237161461268713	0.5253764535698771	0.9688631638225526	0.2107513903367339	1.864504994061961	0.0540110554892998	0.05368543175433134	0.000557392610680475	0.8052212149521922			1.261615223427839
0.2130350768009562	8.943162274056528	7.492267130463143	2.428872001497068	1.016408593031464	1.346492450726117	0.8498558562006999	0.7488410687527445	0.442862533562297	0.2957943235134464	0.3160762411609745	0.3509933118797598	0.4231791503082591	0.5252876252988146	0.9668985370714758	0.2111141737333288	1.868857996814765	0.05398366920951567	0.05354122938059508	0.000557386990192867	0.805343586322318			1.261615649014679
0.2212248628485265	8.589319855308228	7.164557797534503	2.346582691646773	0.945683230971483	1.352412029511867	0.8067097654492663	0.7424681125198638	0.4228845283353709	0.2901070375618199	0.3111598292989077	0.3491027281738747	0.4209013651228742	0.5228912271657259	0.9624666712901487	0.210170385110019	1.864398679577811	0.05395672050546054	0.05341136448784967	0.0005573853265379822	0.8054106079779484			1.261616051020797
0.2294146488960968	8.39976553233684	7.131512998541436	2.248001056198058	0.9515553053469458	1.278748137862308	0.8000496657870892	0.7368640409093327	0.4202919607069661	0.2847994768470365	0.3099827656748317	0.3479126634272276	0.4190425953670164	0.5209058147668054	0.9596538735369592	0.2090336786991764	1.862586080870415	0.05392592405492591	0.05329059314894759	0.0005573830793253244	0.8056435594038122			1.261616431370083
0.2376044349436671	8.245623605192003	7.099752506908692	2.091257571367904	0.940975943344742	1.239072940689591	0.7753154025648591	0.7311978730765002	0.4127694924028095	0.2823060664002512	0.3096270522906754	0.3461587841608918	0.4184575392802287	0.5188167573232797	0.9595334825686834	0.2079329287036662	1.860067971613808	0.05389699555479374	0.05318334030842412	0.0005573772875385262	0.8057152767979858			1.261616826568292
0.2457942209912373	8.403452431925864	7.101214005589656	2.233065213192401	0.9354129833807302	1.325307266362543	0.7806050861906229	0.7339616680866562	0.4152762377967975	0.291446569400057	0.3134140719536133	0.3476313609356906	0.4191252693648527	0.5193166879257435	0.9594242786520414	0.2083481184799947	1.860414527038165	0.05387234725117598	0.05308914729200935	0.0005573717453954146	0.8057401883941471			1.261617255035372
0.2539840070388076	8.618024480409748	7.098872038951964	2.485617095262569	0.9281039268270787	1.390469261244512	0.8005921619452536	0.7457520201360542	0.4208647301423895	0.2965050312780158	0.3159586548337412	0.3504832132988412	0.4191556262434922	0.5208533654686941	0.957303347612335	0.2094947938415986	1.847870422087854	0.05385325037117704	0.05300485840565997	0.0005573709548564093	0.8057024327544852			1.26161765692323
0.2621737930863779	7.556889113820372	6.510415544134837	2.151419093822114	0.8657696176243961	1.245335774112508	0.7666820683266282	0.7242253222838346	0.4057114111149621	0.2795175510095552	0.3018466024502465	0.3426271694014927	0.4151826274874934	0.5145102742649834	0.9496237017481746	0.2069285998727118	1.842429685936064	0.05383768796556993	0.05293508960495603	0.0005573726668691013	0.805872574730628			1.261617993617633
0.2703635791339482	6.914195589276304	5.686269577624614	1.711185332263963	0.726575872735469	1.05445321376866	0.7097768187629396	0.6968649422295647	0.387293152466753	0.2626118245244768	0.2873624378482303	0.3349983971393323	0.4100545962118763	0.5073744184053498	0.9428500458119919	0.2046087734775351	1.841163079382024	0.05382712012096957	0.0528765127940078	0.0005573702230118685	0.8060228947573798			1.26161831080848
0.2785533651815184	7.374675703799916	6.000617093011808	1.810364851774763	0.7586078008167838	1.10002736060563	0.720873421208535	0.7040461489999364	0.3887844653873429	0.26591613105541	0.2914898825330263	0.3372102892458978	0.411129126407955	0.5093683219789994	0.9455806093727006	0.2056459017856553	1.844973154271842	0.05381704848757558	0.05282665665363442	0.0005573638217514126	0.8059647133955693			1.261618603411083
0.2867431512290887	7.971697306686511	6.602900366988983	2.069544457595272	0.8531721929085018	1.213134045718686	0.7419326328868263	0.7151117644943527	0.3945683314846012	0.271945278880709	0.2981333153747154	0.3396832734145637	0.4130442929834339	0.5126427958932207	0.948650895492145	0.2068541935141385	1.857404233524805	0.05380375530297331	0.0527778697706182	0.0005573613652894999	0.8059627161809119			1.26161888508611
0.294932937276659	7.585772130985122	6.136882944785002	1.948917010147018	0.7686330106686684	1.176394876295436	0.7207023050969495	0.7042793822019009	0.3906646881318083	0.2678248326867243	0.2952209352553291	0.3375807843220466	0.4116314642910652	0.5102598980115803	0.9467766758224165	0.2060401783194082	1.851284298456267	0.05378885828202763	0.05272816995174173	0.000557364347490747	0.8060310483605625			1.261619104266172
0.3031227233242293	7.198206375112835	6.059199198748456	1.887927081586997	0.7658323497362129	1.153585869168976	0.7174245876694719	0.7062502360982398	0.3903422669852162	0.2687871076905021	0.2947128363101035	0.3387413658035518	0.4105302947381834	0.5084162219785606	0.9424916947370591	0.2050918022731621	1.854049609289569	0.05377289596469449	0.05269300017717526	0.0005573658010556522	0.8061219663013313			1.261619239735518
0.3113125093717996	7.227447758859645	6.199673701438551	1.926690690442271	0.8001247398981731	1.153349714900632	0.7283676916600489	0.7094136033635445	0.3902902286297231	0.2718229145561487	0.2946937917376045	0.3391940238655349	0.4104825086721955	0.5084007541981392	0.94127819334273	0.205022898717262	1.859128946454902	0.05375221848481802	0.05266735577186444	0.0005573641637641665	0.8062589888656854			1.261619328700971
0.3195022954193698	7.149133636230417	6.060682241140381	1.863039530739251	0.7964409183533345	1.123968606583697	0.725577324285687	0.7007482800483975	0.3943432942630737	0.273103556524824	0.2975947401436166	0.3383231683424477	0.4104315747802697	0.5078349375026867	0.9413145557763603	0.205313208570462	1.857391729551822	0.05374270257784441	0.05264523382218048	0.0005573622171731225	0.8063423023232277			1.261619442550766
0.3276920814669401	6.91449000138461	5.663909414780417	1.776961917070068	0.7227038829375216	1.073852163356432	0.6981816582200894	0.6868734646436254	0.3840071248964351	0.2677292882085013	0.2919644313690654	0.3356316953918111	0.4086174820241817	0.5051903618282408	0.9374374490374391	0.2045328949429318	1.834516234674402	0.05374419507299707	0.05262994479138926	0.0005573636095986553	0.8062980764917091			1.261619535930142
0.3358818675145103	6.8425886497202	5.462968549769322	1.686176849096884	0.6931514916675581	1.038228622836461	0.6824704532218862	0.6796026849804511	0.3737402556952563	0.2574555814539685	0.2843740733946852	0.3334275574348969	0.4070126289784924	0.5039793986932097	0.9363235008139962	0.2037328767515685	1.828637159128721	0.05374187855298077	0.05261808932067469	0.0005573659274064279	0.8062515976051565			1.261619579848867
0.3440716535620806	6.745548035735253	5.379036004500099	1.64624862476901	0.7040349056694108	1.038796231427773	0.6855280720388701	0.6818532408759533	0.3746823007177211	0.2606599277911285	0.2858318653121095	0.3339615436261457	0.4075456204036838	0.5039096436305247	0.9363252726589136	0.2032400847018669	1.832127476845502	0.05373907193774172	0.05260469212268888	0.0005573649228904468	0.8062885067921842			1.2616195860043
0.352261439609651	6.826711739994201	5.754461868892105	1.728990844264275	0.7682634339209815	1.066154967166185	0.7042508637338725	0.6896160327640344	0.3789723152837501	0.2663711038961176	0.2904278032221082	0.3344145494940812	0.4084854699832645	0.504080195945516	0.9369602252466811	0.20359801392775	1.837925299188739	0.05373889040967963	0.05258839815593843	0.0005573625013061184	0.8064017907241945			1.261619582927697
0.3604512256572212	7.267365952802249	6.158253579765747	1.871409156882254	0.8092407888291315	1.113568416288554	0.7221988686739951	0.6995476450848991	0.3884901952051561	0.2671898862782368	0.2959063599548253	0.336305352441756	0.4095062954039928	0.5059956293451396	0.9404214709130968	0.2047651215053707	1.835802440203898	0.05373773646902262	0.05257051805784795	0.0005573626716596096	0.8063438523694937			1.261619586374341
0.3686410117047915	7.090192550899066	5.762322262578768	1.774345051891384	0.7569148828304169	1.073590170124575	0.7162035913877344	0.6846075099456855	0.3843083740338974	0.2644070484294501	0.2896035358915285	0.33361144863563	0.406778829655151	0.5045500026473789	0.9362458873734016	0.2041273687325753	1.827181009732907	0.05373222377177135	0.05256153307274034	0.0005573647805264733	0.806371403338594			1.261619589493784
0.3768307977523617	6.96641638296356	5.659251305210475	1.682167083492664	0.7439958673825839	1.041887530627146	0.6984437635809188	0.6747468438848561	0.3797033348877654	0.2616578503159241	0.2847347200943423	0.3323824246608127	0.4065879508741569	0.5037217988173762	0.9354007223440958	0.2035930685231966	1.835300286348942	0.05372942910860733	0.05255864854734554	0.0005573650589320083	0.8063585573973793			1.261619593196626
0.385020583799932	7.213729564260928	5.927789575539114	1.843692385537131	0.7667308934428967	1.118585148331481	0.7057414850941955	0.6899852563330152	0.3850515412866792	0.2666578948686678	0.289480295556921	0.3354672337400167	0.4094032546315984	0.5057898620188636	0.9380994107026093	0.2041708498800741	1.847843922083035	0.05372938393051306	0.0525489806522372	0.0005573621485275492	0.8063895138580458			1.261619619819837
0.3932103698475022	7.36800911166879	6.321360486491677	1.992930415636416	0.8401988357707613	1.165852172559021	0.7374477642820421	0.6987817403321748	0.3940997622857573	0.2698184554648914	0.2973632570460046	0.3386478867500849	0.4100978063786787	0.5075507113692498	0.9397352660920304	0.2049747460344628	1.854061633629015	0.05372775872922683	0.05253689278354524	0.0005573596761597575	0.8064306259167708			1.261619651821771
0.4014001558950726	7.188177763221747	6.097983575623648	1.904829493111403	0.7981412968955702	1.130658589085317	0.7238261097488864	0.6943289063667401	0.3892890812354147	0.2670710406826464	0.2961602222667611	0.3375080790031372	0.4095075505177242	0.5062890039730484	0.9401966691129069	0.204979001418185	1.836516053133639	0.05372629401098098	0.05252118515728602	0.00055736235807287	0.8063502978639724			1.261619675943591
0.4095899419426429	6.926155573437735	5.727611873513042	1.697122246879639	0.7249210750444061	1.059770303165203	0.6909123686428718	0.6848609801965103	0.3757380041548901	0.2652339036813947	0.2891138641238667	0.3347052581683138	0.4077091534481646	0.5032558458036046	0.9363469813325626	0.2036259116734511	1.822422643070514	0.0537254537220918	0.05249934948002556	0.0005573666020289631	0.8063959383647791			1.26161965283508
0.4177797279902131	6.896187619144863	5.679998668919428	1.733298248608583	0.7128454981060973	1.075821338032884	0.6823389334568238	0.686574861553893	0.3735718226190847	0.2647673778666034	0.2846418494285818	0.3329660927337793	0.4070296814830852	0.5024664653449749	0.9352607185859474	0.2030615400337859	1.834938282036139	0.05371996746899965	0.05248193442203351	0.0005573661543991247	0.8064250946420589			1.261619607755642
0.4259695140377834	6.860095880097824	5.573003236329985	1.724550325798559	0.6859108588507621	1.092264370938518	0.6792000959603806	0.6914473061511285	0.373456298241399	0.2607930822121522	0.2824070808891139	0.3314467967618775	0.4064621012647719	0.5025762823094845	0.9348331318064996	0.2031728200301505	1.85928317414666	0.05371144248046744	0.05246938559436639	0.0005573630204837966	0.8064917072525636			1.26161962544409
0.4341593000853536	6.826360817679966	5.633246434132309	1.682814718981207	0.7063539098213059	1.095579393326199	0.6976412279966966	0.697686201342796	0.3779580072096168	0.2644705087230999	0.2864541773237536	0.3333624472772542	0.4069781512988737	0.5036242858055852	0.9355611840914402	0.203690873921332	1.862717163595285	0.05370740719426421	0.05245588268805001	0.0005573639680347344	0.8065586351687163			1.261619607796594
0.4423490861329239	6.996853245948732	6.006376224588985	1.738688499308326	0.8001767507646954	1.094588890710749	0.7296681798383328	0.6961680044199058	0.3863620892187807	0.2667008280387239	0.2918130310071063	0.3359326043698808	0.4078167218347127	0.5047158634390941	0.9374635040006191	0.2040614833488575	1.85710178660372	0.05370895941168631	0.05244771056386974	0.0005573690102472009	0.8065129807000586			1.261619530525804
0.4505388721804943	7.022306259850314	5.851250251672306	1.733200117437929	0.7379764763382621	1.03396366948096	0.6896854973403919	0.677410297358311	0.3755736476060916	0.2626421490925971	0.2872753921207025	0.3350423421918895	0.4077534062045084	0.5034401999443444	0.9363836677165067	0.2034676210928997	1.850558328873915	0.0537101726219365	0.05244230851880729	0.0005573716504841962	0.8064035934142716			1.261619410508852
0.4587286582280645	7.257204135177134	5.817869620853799	1.856078018228648	0.7000775428406752	1.085801135315972	0.6895642686859565	0.6848576744256095	0.381072766720817	0.2718594585295697	0.2909545162731578	0.3366558850641946	0.4089195738615513	0.5054596219016734	0.9373189783035225	0.2040239611767974	1.85372507372463	0.05371078510589356	0.05243245801904438	0.0005573699867784129	0.8063961900674999			1.261619304074209
0.4669184442756348	7.390372312816144	6.124871207758814	1.878081878614861	0.7922274869554718	1.104478002562095	0.7178864687030355	0.6928416062836459	0.3874191040827397	0.2694670127927047	0.2895742379683852	0.3353541344690428	0.4077923839428166	0.5056630834188852	0.9386819567972164	0.204666266424925	1.856769445674027	0.05371160429056548	0.05241739575283289	0.000557368532298627	0.8064684635038483			1.261619229159506
0.475108230323205	6.985384043544546	5.858972935650849	1.750662614544657	0.7677506360993716	1.046141321717976	0.696666102354163	0.6810749038209648	0.3748596183868953	0.2605092904879001	0.2825075426240167	0.331475744486469	0.4053873787385481	0.5019567256602072	0.9350812101258238	0.2037226211022317	1.833127994263871	0.05370872687724303	0.05240163604854557	0.0005573711287217978	0.8065097582751393			1.261619139033583
0.4832980163707753	6.827063783051861	5.604098421270959	1.730133913445318	0.7046929326400443	1.057951432286871	0.6842234616334212	0.6816595530338081	0.3742090991664566	0.2599955840641768	0.2832987259760969	0.3316365999343606	0.4056575521037771	0.5024981895665662	0.9340864612250468	0.2033125966778811	1.825710918400386	0.05370515203549169	0.05238559235654001	0.0005573753004547673	0.8064785297675146			1.26161900880686
0.4914878024183456	6.950550785125159	5.709383559248342	1.721802769673722	0.7063297827859021	1.041252384190475	0.6869798411810741	0.6788738593510706	0.3736011988586369	0.2559151053601587	0.281639969838989	0.3316982537750605	0.4056846160176081	0.5028317235742373	0.9328627361841759	0.2030235943739794	1.833760566415035	0.05370078634966503	0.05236928182115283	0.0005573757798158205	0.8065520408925083			1.261618875492085
0.4996775884659159	6.912240512663317	5.774079472851524	1.719888778265623	0.7212325063151608	1.015567580292338	0.690971690668486	0.6750915629389286	0.3740103475109016	0.254508751487735	0.2814598819272651	0.3301277735729463	0.4043504175375123	0.5013964521035413	0.9320088394499246	0.2026336703032441	1.834418494400116	0.05368990923720348	0.0523624129045815	0.0005573730976402668	0.8066636154214678			1.26161877107353
0.5078673745134862	7.17687073058246	6.164783822319301	1.883997817626579	0.8000539966678988	1.08392169960975	0.7107825943168748	0.6859857636968902	0.3835827092330981	0.2637656462191896	0.2885928505485424	0.3333179033256372	0.4070059649182347	0.5039131792095347	0.936515532188688	0.204066149580414	1.83123591775301	0.05368682619963936	0.05236212075461671	0.0005573738729404677	0.8065000069206611			1.261618679115121
0.5160571605610564	7.503714751066798	6.08079613729305	1.882312804212662	0.7624598566036548	1.111934450228306	0.706016452806926	0.6893765961176488	0.378836531329206	0.2640820356135169	0.2872301018589479	0.3348693839427949	0.408138781764627	0.5056085431309356	0.9377313870315801	0.2044571186628909	1.829264560053788	0.05369474869808691	0.05236450064939845	0.0005573789398028664	0.8065131267508409			1.261618575702168
0.5242469466086267	6.55974230720389	5.23003721931633	1.538299590099925	0.6615234589935752	1.001895151967037	0.6798324491923675	0.6739061172510868	0.3707176795467212	0.2560092029842655	0.2828981331725937	0.3320784604646097	0.4049137722243583	0.5018712921060977	0.9318429850386631	0.2024388227791408	1.828032189489214	0.0536985020995841	0.0523718164851571	0.0005573813892567085	0.8066680365284233			1.261618447546586
0.532436732656197	6.410393069376291	5.148647164691248	1.529971241648284	0.6376317354192087	0.9972721595375911	0.6751672217643205	0.6745584460129195	0.3703950087697654	0.2565873232000669	0.283889914549817	0.3320200413851284	0.4049262494031765	0.5009228876557902	0.9312690069187147	0.2019605847022532	1.832965616443654	0.05369810974977392	0.05237183917547875	0.000557379118406831	0.8066527700949038			1.261618323437093
0.5406265187037672	6.777365262993522	5.429363014660756	1.700175595811138	0.6872984047495584	1.049932462011552	0.6858114658455458	0.6807835017348871	0.3693248273524688	0.2613997000678764	0.281170181927219	0.3312726522422103	0.4059781561517308	0.5010957760715682	0.9327876180990865	0.2025628127673296	1.834162864270463	0.05369819501745201	0.05235723403126275	0.0005573777853715931	0.8065829864879073			1.261618225353603
0.5488163047513376	7.00207006886867	5.805322943455278	1.855244709309917	0.7477209908746763	1.109101557111561	0.6968684550828147	0.6864995665961406	0.3761913713603518	0.2631515425060561	0.2834418088960011	0.3315735260354176	0.4059462268165111	0.5024810103264465	0.9332988454132907	0.203345871027309	1.827504001144198	0.05369936957188264	0.05234038131530951	0.000557382339360952	0.8065854423984835			1.261618109840027
0.5570060907989078	6.86177413716768	5.825702177417402	1.830009724460452	0.7417987966086151	1.123685723467391	0.697382304710503	0.686249968236856	0.3776310132948349	0.2622882210110555	0.2867183656774447	0.3336683563097102	0.4064260147224376	0.5038463330871467	0.933854664423449	0.2033239505717969	1.830393815599681	0.05369540829097229	0.05232858714885672	0.0005573861716342696	0.8066380915104984			1.26161799085445
0.5651958768464781	6.607506818145562	5.435477225484481	1.731024145676445	0.6881650794885316	1.060768314807363	0.7016891941596557	0.6830696269891087	0.3741221267401732	0.262723279889674	0.2845543072843151	0.3324396491544218	0.4059191914713546	0.5015176449447835	0.9322099809642558	0.2025187514381088	1.846014487528564	0.05369205647555658	0.05232207780819687	0.0005573851074809661	0.8066066768871476			1.261617846483041
0.5733856628940484	6.843861719681695	5.424254566381801	1.763071526478786	0.6858758913494667	1.059927123603716	0.7006304123660768	0.6837920147857333	0.3749119251067801	0.2656089865903358	0.2856867717005576	0.3325183325102301	0.4057497737329301	0.5019309605403783	0.9323197269659265	0.2029191767155101	1.851132141353707	0.05369363271575316	0.05232416555301382	0.0005573831839228108	0.8065857761671494			1.261617741202726
0.5815754489416186	7.116845156604639	5.728699575954701	1.848820592151961	0.7310861049384412	1.102654382259471	0.6997786652019813	0.6868541607587845	0.3811784587836718	0.2645313286036283	0.2901744060017636	0.3347102474732787	0.4065367852228663	0.5033738329059481	0.9338489120035406	0.2038695686030644	1.838793699822354	0.05369629944767023	0.05233357525527434	0.0005573845721032706	0.806561442941605			1.261617652973443
0.5897652349891889	6.892971604640598	5.898592713704524	1.798577880184157	0.7378905296495616	1.086848213965862	0.6860836457706685	0.6830664366478356	0.3775317834900547	0.2607297278315726	0.286781687415513	0.3334208701170698	0.4064976459508235	0.5023350237938953	0.93489788228723	0.2033009766996709	1.83025038685633	0.05369730756276268	0.0523414158831188	0.0005573885191781562	0.8064657093276318			1.261617539135816
0.5979550210367592	6.844303551711823	5.911867575047782	1.804119070784394	0.7445833433494233	1.090084694797663	0.6845726766465823	0.682784944399775	0.3718911303615936	0.2620138509311969	0.2829006157670009	0.3315386738910038	0.4063285655423651	0.5018792677266141	0.9353605136819586	0.2027794930224512	1.834559282865895	0.0536957950416399	0.05233945915321558	0.0005573903283181298	0.8064072987266133			1.261617409804418
0.6061448070843295	6.767017604513317	5.608528074941633	1.717735043407332	0.7053386390258011	1.048175206606797	0.6735912166411885	0.6754921481748621	0.3721752305648988	0.2593879362643391	0.2828839790934451	0.3308416494199597	0.4049774115188886	0.5010313063475607	0.9326243651116309	0.2024588048970814	1.849708885840094	0.05369617166041292	0.05233190324552024	0.0005573884680934567	0.8065109422679168			1.261617302131851
0.6143345931318998	6.62239793639381	5.394313619930395	1.635554781598671	0.670390164457338	1.014482646736276	0.660278638851584	0.6685524235650292	0.3645383121053503	0.2566322925753505	0.2808431044531347	0.3288415328379982	0.4041218784970044	0.4993206469239777	0.9305845167179478	0.2023087890323848	1.84090744240984	0.05369111263182012	0.05232240824054554	0.0005573872027487421	0.8066061342567666			1.261617230622367
0.62252437917947	6.541035399944352	5.343819605462003	1.633117284928987	0.6614971751233504	1.031378588450576	0.6578411572421656	0.6748160153101944	0.3630731208638467	0.25879073452912	0.2806508966323401	0.3293254196789655	0.4042052635949066	0.499208456485187	0.931071415884909	0.2021314725743296	1.828360228431474	0.05367766755871715	0.05231126375940739	0.0005573899834796181	0.8065280283118684			1.261617161975153
0.6307141652270403	6.477306424838113	5.264895403784561	1.549126072571866	0.6684912637123578	1.006431987125263	0.6661058619183082	0.6760136353619932	0.3660404313378861	0.2564213884994386	0.2799534841973778	0.3301645231897474	0.403846777994473	0.4997714348471	0.9303096653931225	0.2017336587328	1.836768380825324	0.05367351354569449	0.05230563062449829	0.0005573934055797942	0.8065447607504889			1.261617056980571
0.6389039512746105	6.764076490232892	5.473776744871282	1.626754069009753	0.695596939900142	1.036836042278715	0.6743051512633061	0.6792478382797283	0.3697162230605735	0.2570988395795777	0.2801919130041841	0.3302300747711011	0.4043778523282179	0.5008347846672145	0.9318989969793352	0.2021264357085349	1.853411734666063	0.05367850865008197	0.05230767290125932	0.0005573922482370617	0.8066523592159998			1.26161697045937
0.6470937373221808	7.054449010276238	5.817004318495496	1.800544469744182	0.7484811009082307	1.113118708449261	0.6976683357016713	0.6957083255767569	0.37949007335218	0.2653160127169948	0.2868811576769677	0.3337432549565975	0.4061601131720031	0.5037124695831283	0.9343604661683467	0.2031594233972115	1.849867648652695	0.05367915614550015	0.05231302947826585	0.0005573890519046104	0.8067419088264448			1.26161690996667
0.6552835233697512	6.711872936046204	5.5173700106604	1.688589305073583	0.7019842028465133	1.045481570891042	0.6764136294640923	0.6860424790526893	0.3721859273122338	0.2664775652573341	0.2834285943193701	0.3320342826301174	0.4046159833103067	0.5008483616429321	0.930551858055071	0.2024432755787811	1.824543041772674	0.05367862465204091	0.05231675314774567	0.000557390953277981	0.8068014957343871			1.261616849224878
0.6634733094173214	6.668857701083155	5.452498686808063	1.683298965772602	0.6793502368050045	1.009526140844526	0.6703336769943007	0.6734937798816915	0.3691791690729667	0.2612375667626926	0.2813574927308367	0.3306575146739221	0.4042324036010115	0.4996874038924776	0.9297353619504604	0.2020790236367291	1.823556706064844	0.05368073266875825	0.05231490547486542	0.0005573959888806107	0.806722728795997			1.261616776961277
0.6716630954648917	6.902817679061199	5.552423367028548	1.753714183518298	0.6895037727631028	1.043720187397133	0.6840604272313499	0.6776148727980356	0.3703125147243044	0.2597796948135513	0.2829095509631738	0.3314374640935219	0.4050428195245925	0.5009679603567677	0.9311260973345334	0.2023997723852745	1.843727691332689	0.05367704295944627	0.0523118396529468	0.0005573969137897686	0.8066871454365783			1.261616679669673
0.6798528815124619	6.867492005129475	5.719499255401557	1.767102455706776	0.7154412899656725	1.044639991474255	0.6813866705159801	0.6818572468701526	0.369131099239816	0.2611538490927553	0.2817569137386962	0.3303878870607466	0.4044881148195145	0.5005834950252994	0.9311591307364296	0.2023306841369364	1.843101188585581	0.0536739984013971	0.05231061178938749	0.0005573936474321774	0.8067063090670635			1.261616618193208
0.6880426675600322	6.584732844547822	5.627203640127699	1.628614035527601	0.7289118821322095	0.9755515926044588	0.6617872448199548	0.6670142906092382	0.3691793357067032	0.2549570338941128	0.2804063114383651	0.3291522260964679	0.4031238601486656	0.4985225042324113	0.9288747902766321	0.201904581295973	1.815379875176604	0.05367408030854864	0.05230911373375415	0.0005573923551316142	0.806711673941566			1.26161658278867
0.6962324536076024	6.476699579992851	5.097360040101212	1.516608970990895	0.618731763069825	0.9281579858006198	0.63561446311393	0.6590595736783895	0.3588659464322226	0.2498138546403908	0.2750745724593278	0.3272133485266565	0.4029745589464926	0.4975646088316006	0.9274233124190815	0.2015290350666858	1.799216037663179	0.0536741879177404	0.05230655482715386	0.000557395828987637	0.8066855294800688			1.261616527322605
0.7044222396551728	6.490823767632206	5.041619933582316	1.548582738315838	0.6032455195051935	0.96146075605994	0.6446818781807283	0.6662073834113688	0.3602148700295927	0.2549256037317529	0.2765601536502625	0.3288398556203346	0.4040487901238297	0.4993814322971029	0.9281691959349985	0.2016333268807869	1.811922280045085	0.05367919551198186	0.05230190744330573	0.0005573983209150131	0.8066223279880382			1.261616452933759
0.7126120257027431	6.460542355154423	5.311208176998027	1.62031313384265	0.6613514866074309	1.025522534111618	0.6841836222691017	0.6747598615807593	0.3718144009467929	0.2604498918490261	0.2832981654314278	0.3325388110724316	0.4047985703664163	0.500578444317631	0.9293245970089136	0.2017423743169707	1.841544002066213	0.05368537815239201	0.05229928290717675	0.0005573964060709695	0.8066755412542753			1.261616388401127
0.7208018117503133	6.63422371540408	5.444318924176413	1.658739069830976	0.6999523197333177	1.033270333770082	0.6852867035847914	0.6783994661814491	0.3808178094743451	0.2627514529455111	0.287571486537162	0.3328742874894471	0.4049003535365294	0.5009709916446033	0.9307299675441709	0.2022763401285307	1.844117421556462	0.0536890396986929	0.05229380551806467	0.0005573936657642351	0.806607702059845			1.261616365883435
0.7289915977978836	6.863251081482836	5.509347558024984	1.720030389303675	0.7108513367881824	1.041651355723938	0.6700823462952075	0.6774122483225339	0.3775009590006787	0.263491159125042	0.2875094528976306	0.331790146785523	0.4044726720271173	0.5012949490725302	0.9318759587039515	0.2033326483554773	1.830763539656942	0.05368843465619987	0.05228230962326159	0.0005573942292657423	0.8065455051449494			1.261616367686068
0.7371813838454538	6.70338014484257	5.482597065472206	1.677448794784678	0.7131909083152288	1.023953614387784	0.6807634433282826	0.6760924315685759	0.373919082917582	0.2605195447264284	0.2842291427175309	0.330916438301774	0.4050565971914951	0.5007486541215765	0.9320058294154172	0.2025792066977202	1.826031944177882	0.05368511384751771	0.05227132807359251	0.0005573966679133325	0.8064989798911018			1.261616361102664
0.7453711698930241	6.742608993963554	5.335167275204043	1.680515974312381	0.6755666904088157	1.036703442189988	0.6841611240442959	0.6756913783947748	0.3743398284402253	0.2580639816176423	0.2801619850435285	0.3297751267984815	0.40553353808538	0.5004539180344645	0.9316693160092655	0.2021894204124277	1.833333872574827	0.05368112021750919	0.05226428267405152	0.0005573964291050902	0.8064567053840656			1.261616352692305
0.7535609559405945	6.913750150393236	5.492288748550317	1.8218809211004	0.6870745926902065	1.07584551812752	0.6715284729203431	0.6748652503999402	0.3722826929118121	0.2615445726096976	0.2808725428055401	0.3302716064310434	0.4055740553460943	0.5012316403851222	0.9314674059640584	0.2025266597437879	1.841676668633679	0.05367408190221995	0.05225840538608244	0.0005573929771515362	0.8065157075332305			1.26161635655383
0.7617507419881647	6.795552458802119	5.650292482722929	1.798502592425646	0.7307824779971648	1.050424003151481	0.6732805395407424	0.6703309535584762	0.3732566451626728	0.260762218747401	0.2843113249935591	0.3310699793016429	0.4053066374932712	0.5010915927125373	0.9313537058282341	0.202752634126155	1.835385789979084	0.0536741526395287	0.05225769750105479	0.0005573917730681301	0.8065741181785516			1.261616384769725
0.769940528035735	6.599013075569055	5.437298040747541	1.621126241515423	0.7068609753488823	0.9786959270018911	0.6630473340695153	0.6643665113435165	0.3680236773513884	0.2514138121237184	0.2800656851974935	0.3290435680502067	0.4039660577677479	0.4996782507561198	0.930849894559645	0.2024477898708191	1.803733627916457	0.05368283630903744	0.05226599272204587	0.000557395452972838	0.8065991608630366			1.26161640847847
0.7781303140833052	6.494631271003054	5.206253807536299	1.583078459880356	0.6523594168261774	0.971135104194298	0.6543257030409053	0.6647617158591015	0.3630306353306909	0.2502724385397762	0.2782180797523635	0.3287976162656798	0.4036523201120998	0.4989930212736409	0.9291473871309001	0.2021156153944821	1.80811495062222	0.05368713158995833	0.05227007033403951	0.0005573976074759681	0.806484331637369			1.261616409901585
0.7863201001308755	6.740002926853248	5.507299905494482	1.732579238968126	0.7151798138400123	1.066498144952887	0.6729975999759199	0.6721845510148148	0.3709684171027028	0.2562273359391427	0.2851163709671191	0.3310944543474188	0.4047932003441915	0.4997799936768907	0.9297865916068294	0.2020851107129207	1.833668771584584	0.05368641165695963	0.05226247507997316	0.0005573934589056652	0.8064964438651282			1.261616437605587
0.7945098861784458	6.987165402431727	5.866414492054192	1.869245415314443	0.7587356596091518	1.119809737495266	0.6883923231843211	0.681529681231971	0.3760452504187993	0.2609281662962233	0.2912416887516312	0.3339413449520558	0.4059427804713218	0.5022441623904289	0.9329061883525642	0.2031024034538544	1.836172020197212	0.05368256714937848	0.05224842566782381	0.0005573898511425181	0.8065720456443232			1.261616490754042
0.802699672226016	6.699777177878546	5.445859402936936	1.701718674670012	0.6918736821651571	1.046968912770718	0.6881283830219584	0.6800617501453347	0.3695106222031671	0.262355186521188	0.2832688724404379	0.3311776092070775	0.404967770349405	0.5004555689621958	0.9309195173756557	0.2029628880316154	1.805582177360015	0.05367872090674808	0.05224272690338604	0.0005573915053500922	0.8066289646461379			1.261616538184338
0.8108894582735864	6.475287711230476	5.153136844657539	1.536881654140547	0.6303321847647217	0.9728040453689425	0.6540413567187359	0.6658230836330769	0.3610985595112181	0.2558082044314593	0.276718353222674	0.328676457167999	0.4037156681067938	0.4982232984268198	0.9294399659409132	0.2017945258208026	1.807186006226807	0.05368062033924846	0.0522446721223503	0.0005573940414429046	0.8065909052977303			1.261616565772351
0.8190792443211566	6.568965272884316	5.195399618076682	1.523702297970962	0.634914572316078	0.9513757426653788	0.6563888297454303	0.6662026739570943	0.3693029963543356	0.2561868890414248	0.2827161378547906	0.3308671119362124	0.4045444010343088	0.4999776186792573	0.9308531930830253	0.2017049792891709	1.839799763660798	0.05368316190724467	0.0522458024398256	0.0005573926272452415	0.8064526351025686			1.261616586835224
0.8272690303687269	6.730070710185811	5.241293392342325	1.60013050037162	0.6761799886774712	0.9957695418074656	0.677665251736439	0.6763166439747548	0.3740286718223034	0.2562283299675641	0.2840287489458567	0.3314715562551752	0.4051385469705918	0.5012478044908603	0.931595082622103	0.2019822438456951	1.853243200381304	0.05368579915464738	0.05225225717360846	0.0005573887273747978	0.8064759251130965			1.261616647535224
0.8354588164162972	6.547650530997805	5.183082445791972	1.623315501955798	0.6773988221104056	1.010880931453118	0.6650199424822811	0.6712292233509612	0.3676452363749476	0.2526705575734339	0.2778095825075981	0.3279063217219338	0.4028077845633198	0.4983106493456034	0.9275425228683276	0.2017357149237287	1.822442451933747	0.05369539516180611	0.05226652110696771	0.0005573874184196684	0.8065881818205296			1.261616738567616
0.8436486024638674	6.295259286252954	5.040773187977338	1.526761813222505	0.6395294817195532	0.9662814035564976	0.6511215953738959	0.6622045306702515	0.3632233711442042	0.2524815456421399	0.2776301759198183	0.3277123329152751	0.4019579060168244	0.4970286030244238	0.9256035459996379	0.2010088046464888	1.804573339454234	0.0536993063431524	0.05227244663598524	0.0005573899976255857	0.8066080296589861			1.261616802185918
0.8518383885114377	6.215501090390791	4.960230384509994	1.482504974890637	0.6158072402299204	0.9590875614884888	0.6468927973725659	0.6595853972789169	0.3594574623696783	0.2511272872886967	0.2758499142230762	0.3272920705064933	0.4016291191877834	0.4966437472373222	0.9251614628190579	0.200681783239214	1.808380817492546	0.05368884418242172	0.05226543519356121	0.0005573919854404565	0.8066407355256763			1.261616823459406
0.860028174559008	6.530981511589287	5.081304565415799	1.590221126336495	0.6258341168404548	0.9788865029305726	0.6648416516240691	0.667765181983353	0.3650914566741563	0.2574862471549471	0.2771514709124132	0.3284535800734625	0.402700808065225	0.498911719792282	0.9269065584312879	0.2013548095191504	1.821180060071446	0.05368168155445955	0.05225532625680686	0.0005573899638698385	0.8066514130567987			1.261616847114422
0.8682179606065783	7.158986190063165	5.824659401578082	1.768138415155523	0.724910051648905	1.027927321491243	0.687541839488843	0.6814568132767501	0.3807544525982204	0.2647462012101557	0.2879610719712049	0.3342624766519574	0.4061450836062008	0.5025816296865876	0.9330681962058057	0.203360247051056	1.837588811333437	0.05368207054565584	0.05224418357208672	0.0005573870443974121	0.806640898460821			1.261616902700809
0.8764077466541486	6.862255292043959	5.864674370608468	1.683327261872231	0.7334279109567752	1.015454744237182	0.6811351956107177	0.6793946109766255	0.3750811520781263	0.2582870188564534	0.2848968476776528	0.3328159469924296	0.4055317860286218	0.5012511383710748	0.9324373077524578	0.2030244495355298	1.822737598135836	0.05368215011095047	0.05224130035482267	0.0005573877649227472	0.806689859229426			1.261616964095193
0.8845975327017188	6.778661741121044	5.802591062304423	1.734071496253481	0.7228366830086391	1.048490744964516	0.6964916850725036	0.6866746343305757	0.3758113274956562	0.260058733036592	0.2831007330663879	0.3317576258632805	0.4054307939958937	0.5011905953972819	0.9327355637046505	0.2029899505552756	1.822793296389309	0.05368300760195387	0.05224342230090023	0.000557390180484307	0.8066248018191805			1.261616997231741
0.8927873187492891	6.856340593869709	5.645005279861186	1.789583104081081	0.7017507224645835	1.076118511248261	0.6911051765278962	0.683345495001067	0.371265498064055	0.2621061956357504	0.2814445988778324	0.3305769598981399	0.4047386080175921	0.5008054310150331	0.9319680697864439	0.2026371808946559	1.837846270518264	0.0536841148401893	0.05224633286530907	0.0005573891014873752	0.8066124992131823			1.261617014254042
0.9009771047968593	6.833717419638707	5.628874953207665	1.708105628778126	0.7157751532819845	1.042609806702874	0.6806918013431705	0.6770361666359241	0.3714318690106362	0.2617108135883152	0.2824964625887714	0.3305675118352658	0.404229690958181	0.5000073327135263	0.9312169843310451	0.2022597544057445	1.83437493169752	0.05368673770801522	0.05225087911023717	0.0005573850053985006	0.8066852057155792			1.261617045332844
0.9091668908444297	6.697352239942768	5.357834720020187	1.662244000138531	0.6639424476075806	1.00151256303453	0.6636695129477865	0.6728114426511541	0.37354663878192	0.2609621454185554	0.2835455761411798	0.3306729988381781	0.4044369513327207	0.4995452528682068	0.9298073810093563	0.2025157232461539	1.818127241460207	0.05368655046633086	0.05224886670946984	0.0005573832607431554	0.8066680270758675			1.261617126680485
0.917356676892	6.701297818333003	5.331549485382336	1.688747875213036	0.6487698453927335	1.013489016352539	0.6549589949308234	0.6659758917906416	0.3652731398318533	0.2565422283744988	0.278994961552644	0.3288789636188831	0.4037530152952806	0.4987064330133038	0.9292418872635442	0.20229471342793	1.802910194126146	0.05368027577717457	0.05224113815578448	0.000557386415932945	0.8066021870571557			1.261617178352404
0.9255464629395702	6.892648005927938	5.67207857634505	1.734553903130319	0.7144328800345907	1.048322642208504	0.6715476863823849	0.6728543660972124	0.3748180658807629	0.2570097660470042	0.2833823146607475	0.3304629920076153	0.4040827407084078	0.4997229240970195	0.9312753753264698	0.2024077380422884	1.808011928608351	0.0536717308202295	0.05222861104186451	0.0005573880480847596	0.8065413126021185			1.261617209404523
0.9337362489871405	6.577523634101879	5.429187296697094	1.661368130142632	0.6941209967573427	1.026356628423646	0.6711010359005539	0.6745889337677875	0.3727922371773343	0.2564681163417389	0.2815925059970544	0.328901963067031	0.4038837419285897	0.4991091318316828	0.9300389049658924	0.2018492316515716	1.824533297580225	0.05366748815702891	0.05221779626064414	0.0005573842071936335	0.8066218499231022			1.261617272527698
0.9419260350347107	6.65045715284448	5.448079946336418	1.668543789060382	0.697737225010564	1.02937112233718	0.6749347806714764	0.6762257899401082	0.3675037357720004	0.2549824743808117	0.2798968344401089	0.3290728673265338	0.4038144084037818	0.4990732032250637	0.9300157473084273	0.2018064734714795	1.82536913534808	0.05366253756100145	0.05221325025985968	0.0005573805171764344	0.8066505248932292			1.261617373229771
0.950115821082281	6.758796680174387	5.384402612513539	1.638812602748196	0.6936395261803531	0.9843167608031677	0.6773816429974095	0.6702408499039044	0.367441010526351	0.2538881943911704	0.2782108596701455	0.3289348996237527	0.4028700851636288	0.4983332314058349	0.929322829154314	0.2020403030521432	1.796112857436011	0.05365935441326051	0.0522112074948114	0.0005573810674727031	0.8065789020873256			1.261617469095559
0.9583056071298512	6.586408463438335	5.261664823069507	1.591481034413746	0.6694384572785946	0.9930275287459716	0.6790632951260734	0.6701610857223252	0.3677598936585501	0.2542384663344188	0.2774590076381592	0.3281075031332158	0.4029704750576555	0.4986820746905172	0.928561799462533	0.2018762714516176	1.791688519510327	0.05366419559705551	0.05221390761913362	0.0005573825575105429	0.8065652708986346			1.261617545664576
0.9664953931774216	6.660798881349662	5.490257919308115	1.628855643377695	0.7266041938593518	1.041309050844902	0.6906516858934583	0.6771175261351825	0.3695879083135344	0.2550190488874201	0.2780121644825863	0.3284722197932436	0.4037450576429448	0.499589477091849	0.9298450193895813	0.2016117891501	1.818980985613694	0.05366975161969306	0.05221600989202567	0.0005573808079331764	0.8065505819277982			1.261617623900693
0.9746851792249919	6.539247094698723	5.514641883683783	1.61683078140644	0.7212139222991861	0.9987082697147361	0.6764495596297631	0.6702111211612671	0.3705188517365947	0.2543496674633792	0.2789160529080704	0.3292722251391222	0.4035462059191608	0.4981803384548501	0.9294752011459844	0.2012593411191405	1.830418479566429	0.05366952830959564	0.05221412262863078	0.0005573766717168811	0.8065818314739529			1.261617731256634
0.9828749652725621	6.759014581208804	5.636292051947533	1.773634585272546	0.7247743266428122	1.029838652587195	0.6783660078443794	0.673935547889033	0.3719421492677065	0.2574428775871291	0.2826217024218727	0.3313374518695928	0.4043125417115901	0.4991900551652506	0.9303488314864452	0.2021532040249511	1.820858931612835	0.05366323204314327	0.05220750063811195	0.0005573746179924237	0.8066327352158892			1.261617866156524
0.9910647513201324	6.596632639041378	5.486635343310012	1.696919358970461	0.6992271367809335	1.050116213518347	0.6712048444370651	0.6763446102826846	0.3701525045492653	0.2579350001406676	0.2825007449001394	0.3303749699833216	0.4035645094808092	0.4993850388824039	0.9291890179042369	0.2021339816811572	1.811635928675964	0.05365524878857763	0.05219906215883731	0.0005573760965314641	0.8065474331596308			1.261617999963859
0.9992545373677026	6.544945442934934	5.43955392733359	1.632063183541705	0.6661318098823499	1.032450685840431	0.6577348462484683	0.6732885327388594	0.3661371181261444	0.2599296333685591	0.2801391901369194	0.3298182375658323	0.4040592300587288	0.4992714666071492	0.9293245495778916	0.2021064232010591	1.814009474280167	0.05365129827786425	0.05219668969387123	0.0005573764938884105	0.8064194065625049			1.261618118637709
1.007444323415273	6.745993741948324	5.481069760432236	1.752652394057768	0.673402852749611	1.0519315516393	0.6712430174019629	0.6775628252353982	0.3700684890719307	0.2625489363105469	0.2823797591763865	0.3314785339608429	0.4059734088982255	0.5008958788674911	0.9323694537857471	0.2026636950734446	1.81810281327441	0.05365086624126806	0.05219858871234869	0.0005573724129867102	0.8064270086180977			1.261618238728028
1.015634109462843	6.657575105597179	5.488505083631686	1.766388323090455	0.7129990528351561	1.043697923612316	0.6999007683143804	0.681276532866613	0.3776991712306401	0.2598020198312161	0.2860238226145015	0.3326915787138958	0.4054914029617156	0.5012565789534794	0.9327412872232242	0.2025283079387819	1.808632930628523	0.05365439409292019	0.05220826044443667	0.0005573685004820892	0.8064597278491303			1.261618391399961
1.023823895510414	6.71781657634806	5.499081406513843	1.705366326323602	0.7217266250451511	1.032323742531619	0.6970630659741662	0.6806711271028554	0.3732769137884394	0.2564167346974855	0.2827003657461369	0.3313832061404841	0.4040110479962262	0.5000783008186784	0.931038432295306	0.2023804766875654	1.792178328076871	0.05366231295541198	0.05222025558059878	0.0005573692058069241	0.8064591803752038			1.261618547878936
1.032013681557984	6.863554785808736	5.818570759380282	1.741588387315275	0.725552088193633	1.067547131694031	0.6922728953587745	0.6866927103811745	0.3724046157472975	0.2547236095882077	0.2809613604040123	0.3308678265936941	0.4041406068285254	0.5005498667345195	0.9315081950104146	0.2025692711507772	1.801674554321	0.05366926404480076	0.05222303333367589	0.0005573710850957441	0.8063973981900904			1.261618674623462
1.040203467605554	6.554567462865641	5.558069411177209	1.730165071277362	0.6946064326248709	1.050595583198409	0.672408103988904	0.678792588873507	0.3653206108188184	0.2555404237420053	0.2779964148644216	0.3293001824930112	0.4040369515273981	0.4990368949418843	0.9294673188605073	0.2016789169418083	1.826567030878672	0.05366939922229486	0.05222247531690398	0.0005573682605721148	0.8064441446959241			1.261618804348319
1.048393253653124	6.159906405713873	5.037938446866835	1.527233153127284	0.629692552407934	0.9760065176334427	0.6512338165337205	0.6602475021269441	0.359119151853631	0.2521236581884685	0.2743083124792319	0.327182348859964	0.4023079689214084	0.4958909903756343	0.9257725113347081	0.2003757911183215	1.832496374607057	0.05366521736985323	0.05221496560969544	0.0005573633817472304	0.8065647493485782			1.261618952466651
1.056583039700695	6.610777702276877	5.33057915188157	1.71469768169478	0.6838761203557103	1.052913214342063	0.6788354040200121	0.6714445164674946	0.3710157856837283	0.259537855713326	0.2812313899932196	0.3302482747893148	0.4032659528499901	0.4986670036635195	0.9278595635282756	0.2018351552172981	1.820336333543259	0.05366057016569516	0.05219887775776472	0.0005573623082124448	0.8064866729265832			1.261619117530256
1.064772825748265	6.942779079111821	5.887833421064159	1.835849882748436	0.799121476866111	1.094165068357878	0.7123695478865159	0.6821527210935456	0.3880742472657575	0.26627111304849	0.2930676020881637	0.3357724266968325	0.4060681304868617	0.5030571051802595	0.9324917479716739	0.2033581241756717	1.809975598215996	0.0536537497215599	0.05218973188174969	0.0005573639367167599	0.8063590407584792			1.261619264815866
1.072962611795835	6.730974156027919	5.664045313717548	1.643553645583575	0.7553482300835059	0.9998656800583865	0.6882090085859313	0.6758513824771395	0.3781525003145593	0.2582939183806316	0.2845894523067112	0.3322764279513153	0.4050235238259942	0.4997757896526336	0.9319840836306583	0.2016806832845786	1.814623631195319	0.05365581248230851	0.05218809848593572	0.0005573629736827269	0.8063954940082115			1.261619397489036
1.081152397843405	6.799602742803216	5.718564130783447	1.729010894234885	0.7522776606350925	1.035524385353423	0.6938063202391554	0.6812757159694843	0.3772812729820026	0.260016631803742	0.2839255080066058	0.3322186735882372	0.4056020560273181	0.5000629077538028	0.9322686619664213	0.2019052449052161	1.826235208175448	0.05365974409702392	0.05219008329541462	0.0005573584987739541	0.8064819880275024			1.261619553954596
1.089342183890976	6.658852890348737	5.395875022381166	1.69253728407929	0.7008814543091956	1.041046794800877	0.6879001600413712	0.6731615306713241	0.3672575927997549	0.2543198519382772	0.2792902589415372	0.3296146243271704	0.4044275878404331	0.4989535746183176	0.929109285234043	0.2018507070144993	1.83394300216843	0.05366046736439615	0.0521924994320186	0.0005573550658648911	0.8065638732023763			1.261619732734314
1.097531969938546	6.350973730810928	5.255239907223605	1.528885817167829	0.6705082759621166	0.9672971528865917	0.6648056400441227	0.6650304330916558	0.3621810389147034	0.248746712932406	0.2758051097538757	0.3266540852346789	0.4017787608251296	0.4953409777706184	0.9261062331016358	0.2007285998114897	1.807327193968533	0.0536614180332655	0.05219176060701013	0.0005573556505017118	0.8066727107138604			1.261619899346592
1.105721755986116	6.494339850207616	5.475762532514786	1.608766980408219	0.6837584530932079	0.9875256019058211	0.6662474088450312	0.6681334867375869	0.3698197491222227	0.2533059376254312	0.2800598963775392	0.3282478988268352	0.4024437658420144	0.4970764582973152	0.9274584604298934	0.2012237579448432	1.806426478631809	0.05366084065725444	0.05218565320576892	0.0005573574043269912	0.8066230126718967			1.261620030493259
1.113911542033686	6.690399633243704	5.383571019892757	1.687858337999226	0.6695917644035388	1.024077776259529	0.6697911540349517	0.6752466398140659	0.3683181660159841	0.2566080778282723	0.2806204938597414	0.3293777958713105	0.4034592152582179	0.4992841410552182	0.9289457315043088	0.2018563589762274	1.814515239167278	0.05365964575606057	0.05217670242192191	0.0005573556342553194	0.806583238755784			1.261620152767753
1.122101328081257	6.797305365181614	5.269000247036611	1.727805804736304	0.6468527884427094	1.036129394301798	0.6630275607155485	0.6761794400703535	0.3635020430375704	0.2577244856798521	0.2787407866131595	0.3294431836426391	0.4037697575806183	0.4995928198984423	0.9285737640602807	0.2020656736378819	1.819511887832296	0.05365533248646524	0.05216857013239991	0.0005573506446420035	0.8066387242619205			1.261620318778318
1.130291114128827	6.807766344147578	5.282715708142662	1.691380284533573	0.6499515475088233	0.9988247942654648	0.6637230735798115	0.6667949924257472	0.3661966352824076	0.2545542769400191	0.2786711924655202	0.3291878092288225	0.403476354239829	0.4989624704350802	0.9289521402993536	0.2021663382426186	1.806761785501978	0.05365118642448329	0.05216300874870441	0.0005573484937506923	0.8066306437017589			1.261620495215918
1.138480900176397	6.676261232567026	5.470325117618199	1.609263425090055	0.7013385574368651	0.979487828450136	0.6731794518394121	0.6638122567029714	0.371087652361175	0.2565925709529902	0.2828714361863373	0.329964076846149	0.4036608442878869	0.4986265897059756	0.9304072215073192	0.201930692859527	1.803155774224907	0.0536482569918085	0.05216248371247496	0.0005573518430212914	0.8065549414333949			1.261620615173285
1.146670686223968	6.652835890744394	5.457652069819177	1.614274653301679	0.6879039203563272	1.002223022381272	0.6706856603710604	0.6700395647545044	0.3680967999822905	0.258256374253793	0.2816168135919042	0.3303653367972005	0.4042900564372572	0.4989245841168394	0.9304662897320172	0.2018184663334993	1.827152741581539	0.05365395144738386	0.05217204002171144	0.0005573525995919314	0.8065308076822134			1.261620714407871
1.154860472271538	6.565668798938867	5.417416873564451	1.688649721368814	0.6948676465153167	1.043133917085943	0.6920146255343547	0.6748920346961111	0.3661279148867049	0.2555124595670608	0.2778272695364589	0.3300780430217296	0.4037067469066129	0.4989257117243409	0.9288185650080195	0.201637342510332	1.834917294647011	0.05366542083534475	0.05218783776423901	0.0005573479398425614	0.8066580328986167			1.261620808279618
1.163050258319108	6.507248655246292	5.501493350766535	1.679038075701148	0.7294403704723571	1.050274305708131	0.6977534081328329	0.6769090021913958	0.3688185896294029	0.2567207108338226	0.2792762427261128	0.3302092620483923	0.4041730924128584	0.4990667853165455	0.9286517488120463	0.2016695738852869	1.830722190045409	0.05366746028410411	0.05219780801212032	0.0005573449984592903	0.8066864250658234			1.261620944176032
1.171240044366678	6.381455900092509	5.402418354668575	1.612448956891436	0.7101762335741606	1.032471255711698	0.6830422198658168	0.6742549381984716	0.3701146061848534	0.2586788757442011	0.2818861107152809	0.3302097464524065	0.4049494403041783	0.4989825897761836	0.9293739306553984	0.2018465391372246	1.81783161849905	0.05366090636730064	0.05220200872092477	0.0005573468466173522	0.8066495902773709			1.261621053961733
1.179429830414249	6.483369943687796	5.369930516390399	1.642941590504752	0.6862222890861366	1.042738557853873	0.6815048546162035	0.6752430126073693	0.3713651528768238	0.259712114119263	0.2852686287449105	0.3324113263902743	0.4049057125418584	0.5002710826222224	0.9301244349370761	0.2022380026619391	1.822571912384433	0.05365603533324981	0.05219687890849798	0.0005573484990022264	0.8066568356427525			1.26162115411427
1.187619616461819	6.565408451622978	5.38798049169031	1.642426164886518	0.6800453621265096	1.015665206295257	0.6859671876805207	0.6751649933526629	0.3721870038253068	0.2597801438892856	0.2833345493506673	0.3317807593562183	0.4042880565597901	0.5001803301717813	0.9306174066434215	0.2021839555992051	1.837854344210698	0.05365582905453189	0.05218848230444324	0.0005573454523360609	0.8066952503503741			1.26162123985008
1.195809402509389	6.410716398864966	5.305652887454479	1.565447959278324	0.677607869950421	0.9689068697491278	0.6817298451869768	0.6695833790628931	0.3681551415283248	0.2547012811346654	0.2788234623292827	0.3289517476736508	0.4024642693186131	0.4974949834744706	0.9284594674764588	0.2013657418358887	1.827389819716039	0.05366065025956041	0.05218393018197386	0.0005573408926023314	0.806785157512381			1.261621353388298
1.20399918855696	6.513779104772686	5.436943320832383	1.635899845318545	0.692062121972893	0.993093394202605	0.6761777996813532	0.672668358127541	0.3682422782376111	0.2557168290799065	0.280095653735876	0.3301730835897014	0.4033028782395273	0.498266922240174	0.9289827996924921	0.2019839039000347	1.816843417157571	0.05366555103653997	0.05218405123822303	0.0005573403614279589	0.8067611851004993			1.26162147835267
1.21218897460453	6.558267282758376	5.3504207439711	1.640549581972704	0.6582252988731356	1.003984971655698	0.666502991488268	0.669983660247588	0.3657588362863778	0.2533243070354042	0.2796078082844248	0.3283302911408696	0.4020665297211544	0.4970086272351393	0.9268558969387434	0.2017698380926582	1.811634550237796	0.05366949418055045	0.05218651692400621	0.0005573430612251461	0.8068786156891506			1.261621572163346
1.2203787606521	6.804527821243358	5.519602964200669	1.651393034814564	0.6725599465583861	1.00320305505516	0.6754813901104953	0.672752947778871	0.3684842701834078	0.2540571296456858	0.2820499476870964	0.3282967254658626	0.4021503598335089	0.4971131845968544	0.9275441127047663	0.2016170140977275	1.814262000851258	0.05367173179517864	0.05218768552386539	0.0005573433699719633	0.8069255339260361			1.261621646792511
1.22856854669967	7.083664752768954	6.009941633318927	1.826663650629635	0.7717290763122326	1.048784934769745	0.6894980531976748	0.6731289672432014	0.3733176707838231	0.2577206939707004	0.2863992015771513	0.331667038298483	0.4043050653989179	0.4999149148283015	0.9309598359078805	0.2026373551928295	1.823275601159724	0.05367023244376731	0.05218293904165885	0.0005573399114896064	0.8068490993083185			1.261621735526007
1.236758332747241	6.60749008935429	5.349163788643074	1.598710092613291	0.6889189514271882	0.9915912314491229	0.6717824442261611	0.667626797700448	0.3708545983241304	0.2567248149657116	0.286940159146525	0.3325911790998037	0.4032986319620836	0.4993818370478463	0.9293573351112667	0.2021176021797852	1.812178107307069	0.05366438829037449	0.05217737561740171	0.0005573378849325654	0.8069460594155091			1.261621831021555
1.244948118794811	6.387399908459088	5.089938292695968	1.500674452204409	0.6255375126646913	0.9490002464929298	0.6544583569178098	0.6684312613033411	0.3665951834619384	0.2542953917344041	0.2817621036797511	0.3291917683252262	0.4020962055531089	0.4972812962277646	0.9280386927365488	0.2013675293899083	1.796880918400251	0.053656581811883	0.05217552794452146	0.0005573405376390168	0.8069143488107805			1.261621904369362
1.253137904842381	6.362404622572538	5.032986301620439	1.545364906229256	0.6150611405726957	0.9573082105862405	0.6425908042018771	0.6655765363021243	0.3633619809070369	0.2554537060267634	0.2769513080706771	0.327237255876249	0.4018771532646196	0.4962723267403187	0.926336900218483	0.2008590853166073	1.802283387788547	0.05365417838237045	0.05217251575290531	0.0005573432645906985	0.8069292956438234			1.261621941783149
1.261327690889952	6.575294078597186	5.227113988258853	1.657388259031491	0.6558434357982965	1.010222040198924	0.6614411450766988	0.6695734794904453	0.3690992817386641	0.2610911939815961	0.2817767721590496	0.3298039579571336	0.4034435147971234	0.4988108532817101	0.9285584437360414	0.2015628519549164	1.824547719140697	0.05365349635601809	0.05217244400169171	0.0005573407918680006	0.8069763537181112			1.261621968190657
1.269517476937522	6.607550548310591	5.413710707931568	1.698310225560474	0.7139731591453666	1.029933685335863	0.6859160840230766	0.6729150350684	0.3733558679818471	0.2561498963355316	0.2834518497793355	0.329718088556957	0.4033424079765555	0.4989903020863899	0.9288040234255036	0.2020214755869222	1.84139286477374	0.05365570624161673	0.0521761554278017	0.0005573366582840985	0.8070153055251882			1.261622003721623
1.277707262985092	6.201834360043328	5.006019332597673	1.464758587420082	0.6273169888052523	0.9326770427132586	0.6503371399112211	0.6599715699868861	0.3633042441157834	0.2489350671766585	0.2749882108521753	0.325794294551088	0.4008620923560833	0.4952396629416118	0.9248028504030666	0.2009087085750517	1.832282711932838	0.05366229186336738	0.05217858176721388	0.0005573384573912488	0.8071346297907912			1.2616220350912
1.285897049032662	6.3753206378073	5.032724767341857	1.476388619591899	0.626705745213915	0.9370386059993593	0.6503043611225577	0.6609723505272774	0.3606733391116041	0.2527691947365043	0.2743368825658181	0.3265354452738969	0.4020280407079	0.4962649486134778	0.9259817934860615	0.2011769346740024	1.82105803865718	0.05366720454348511	0.05217299711749684	0.0005573431713758246	0.8070770296204397			1.261622032257613
1.294086835080233	6.607759908152997	5.337804434232935	1.638572885388731	0.6843595357146551	1.015960851212343	0.6769881634662913	0.673809415320222	0.367507254130349	0.2617909610949829	0.281443993392929	0.331036183718842	0.4047363479612462	0.4995934567781229	0.9295188906220364	0.201722373170119	1.81733109439614	0.05366890949168678	0.05216133421010142	0.0005573433617209803	0.806958513795604			1.26162199713406
1.302276621127803	6.524018139753941	5.272494630194897	1.629419989219566	0.6464637179825528	0.997989871301299	0.6655729326482535	0.6719857450617045	0.3684380078101682	0.2569271447154142	0.2794446491580495	0.3297446333142042	0.4033096718468506	0.4983166298444638	0.9288227147034763	0.2014821412099821	1.816315602229471	0.05366426929945835	0.05215282014263353	0.0005573404388083574	0.806933096403522			1.261621973732008
1.310466407175373	6.829916752671962	5.555380661588706	1.755375980947046	0.6763077849788462	1.024116113168411	0.6758680587117468	0.6747105747607397	0.3737628615588193	0.2574592263097462	0.2826669318048942	0.3311616540901858	0.4038013586775818	0.4999691637437035	0.9311633022832179	0.2028046566284361	1.814777207229579	0.05365647103661695	0.05215278594137293	0.0005573392338533505	0.8069502401738473			1.261621992831373
1.318656193222943	6.89727581645645	5.764605092234979	1.808191678884683	0.7321561707506554	1.053689914879282	0.6903589854030275	0.676710566557058	0.373278119913404	0.2627931250173108	0.2844906378955863	0.332786931521604	0.4042381258392823	0.5008087759574779	0.9313163473041989	0.2033431863131225	1.804872395868197	0.05365579932327865	0.05215923144892212	0.0005573411229884735	0.8069399432001766			1.261622004228541
1.326845979270514	6.55671743425505	5.446706788423932	1.746554679251393	0.6930382053094187	1.051951985356951	0.6856607681068284	0.6717802290054117	0.3648773960822512	0.2590560367301874	0.2803838087216147	0.3307995999479714	0.4036876155945856	0.4988586879982574	0.9281682648328162	0.20193855698788	1.807235034477027	0.05366202348767114	0.05216226355786739	0.0005573429512398017	0.8069839780280468			1.261621971654209
1.335035765318084	6.535348094930159	5.427112148702359	1.735515760205413	0.682946293954906	1.047794782914381	0.6851293035619105	0.6783467289577696	0.364480366604449	0.2612389561805449	0.2803741016350521	0.3302742586756668	0.4040335344527439	0.4991184343320053	0.9279045346029295	0.2017190278659264	1.821267244807494	0.0536665935799024	0.05216293495692917	0.0005573418715490145	0.8070451844624544			1.261621927273421
1.343225551365654	6.536959628192811	5.390764972886991	1.625260424060479	0.6900435222526656	1.033500142341499	0.683799233990219	0.673449480140108	0.368554119213459	0.2585017090491861	0.2825790417867735	0.3317126849586631	0.4038071600800922	0.4996100581194451	0.9283295800041044	0.2019545077881999	1.83355547231716	0.0536642860353829	0.05216578421707625	0.000557339852314875	0.8070199012746813			1.261621917014526
1.351415337413225	6.493944936296702	5.179442918117648	1.556248478768023	0.6453804150839425	1.01708274980215	0.661548290269524	0.6697157604666655	0.3646768890090133	0.2549488536250478	0.2806999173817864	0.3309719540441462	0.4038249353940411	0.4990172724351558	0.9283293201602673	0.2019968493215113	1.824398418329459	0.05366156869532158	0.0521650515137527	0.0005573411019598907	0.8068808745401801			1.261621915357484
1.359605123460795	6.481557299693034	5.082500904640886	1.528696028551605	0.6130738193507612	0.9561547178197595	0.6450815884489287	0.6601876877684374	0.3614205784526797	0.2533984347943004	0.2764792046537247	0.3276401918158359	0.4019804344096043	0.497138492452446	0.9264099237921072	0.2013260828295096	1.821825422032311	0.05365809517941385	0.05215644063263167	0.0005573453113487834	0.8068965244516987			1.261621868852267
1.367794909508365	6.271370673005801	4.972394697536064	1.480032103787375	0.618440430711941	0.9249890502070129	0.6418469086861724	0.6541297591198374	0.3578818017466233	0.2487041449098147	0.2739020264930237	0.3259619638776897	0.4005755295054516	0.4952856703526774	0.9245832470423395	0.2003866159019592	1.82492809221384	0.05364780729488806	0.05214801774541926	0.0005573471127376579	0.8070353676285633			1.261621798623444
1.375984695555935	6.34411549360918	5.107890534513727	1.54169962998012	0.6614107091653106	0.9518177379220045	0.6532263754873466	0.6619468359222445	0.3644044739779152	0.2508497148579006	0.2785461779699536	0.3269672738581511	0.4012614433538413	0.4959608131662393	0.9257670362921947	0.2007233357059953	1.829063709072872	0.05363923568257061	0.05215105140663892	0.0005573445781588522	0.8069781598322795			1.261621749219098
1.384174481603506	6.574130521361638	5.324021116533156	1.569340088863139	0.6701901791929999	0.9880003981206968	0.6558006376842083	0.6687582850812207	0.3679691195888319	0.2515542931136484	0.2803179928635485	0.3286312478252475	0.4022882584859543	0.4980782939910623	0.9275144745794006	0.2018691165576186	1.814909366640737	0.05363999197707075	0.05215902843865116	0.0005573432923659066	0.8069491706597677			1.261621706636888
1.392364267651076	6.619782740166045	5.636356340398648	1.64069622605321	0.6961174797822981	1.028687003614248	0.6643771033054038	0.6776194833981122	0.3689943380172442	0.2540035863704536	0.2804910305429701	0.3307519019842264	0.4032825671905542	0.4994068752550294	0.9292739898944506	0.2021979145313206	1.810456638175404	0.05364354917067962	0.05216839087643774	0.0005573474689219441	0.8069427520041883			1.261621621800558
1.400554053698646	6.804199047608831	5.80647427847411	1.83444586960852	0.7550688672538423	1.094954415927313	0.7055903193717525	0.6831144702446741	0.373291538860423	0.2593949025734913	0.284413783419604	0.3329411284566126	0.4054685215359886	0.5011099570639	0.931800847193192	0.2026694774834271	1.824240544176207	0.05365083161607765	0.05217016140885036	0.0005573514343027505	0.8069766055816443			1.261621511204178
1.408743839746216	6.582784175595219	5.370166293686186	1.656101480457452	0.6882844263440242	1.040172984482683	0.6885523826416023	0.6701527076929527	0.366116135787964	0.2541737163689907	0.278869488235249	0.3287194123544186	0.4026784467090977	0.4977935053168961	0.9276695955608369	0.2014392784205774	1.828833345403786	0.0536596433578356	0.05216963637262091	0.0005573510061605963	0.8070811594690945			1.261621367316611
1.416933625793787	6.608300618082978	5.175156496059587	1.647507824690046	0.6414609741731434	1.020056651040915	0.6631120881031225	0.6677788547504808	0.3638976419291713	0.2531198477517604	0.2777269683530806	0.327240424963235	0.4016739763605066	0.4970239616092526	0.9260236850129325	0.2013685867209219	1.829585473930802	0.05366158218158244	0.05217536705361403	0.000557349658254491	0.8070452271684322			1.261621262807862
1.425123411841357	6.375028212921883	5.053634004831077	1.61095280270683	0.6179368716537814	1.005824697267369	0.6460509966499673	0.6636301803058552	0.3576746477409696	0.2526708089603658	0.2745081205683589	0.3262773211034847	0.4012929174757126	0.4960545367257586	0.9246324342300436	0.2010926919637042	1.807083284427279	0.05365892751736785	0.05216947645828799	0.0005573511270190865	0.8070189613562164			1.261621180939143
1.433313197888927	6.288735847945635	5.150457756197227	1.533927038870777	0.6271051194539067	0.9884031582094041	0.6500549738262643	0.6636298936432538	0.359459378477792	0.2538288579974594	0.2744832806767115	0.3270395215610777	0.4020150542154383	0.4966340645178315	0.9261631144194077	0.2011535083725157	1.802097807050583	0.05365307083643246	0.05215832381490329	0.0005573544076402174	0.8070463565262301			1.26162108013073
1.441502983936497	6.60535374233247	5.401469667133041	1.583901004379378	0.6672117549279369	1.005027365578812	0.6687478262837648	0.6700896988281206	0.3695782493891317	0.2573827969183394	0.2804834201801744	0.3307019894607428	0.4039609598841075	0.499315705844019	0.9299529919859603	0.2020491176804018	1.810471274338651	0.05364898048709518	0.05215630276360215	0.0005573543824275479	0.8070354976346958			1.261620975267502
1.449692769984068	6.465217777141651	5.154775171774937	1.548992710566289	0.6458016634479342	0.9920296872651244	0.6529704028445555	0.6631437570071516	0.3627303969714751	0.2556441443667531	0.2779916863598621	0.3285233817440676	0.4029458436073006	0.49804075909673	0.9276032913771228	0.2013209765283542	1.820433817033016	0.05364764929599871	0.05216190553423029	0.0005573514451538427	0.807003131253059			1.261620896078357
1.457882556031638	6.285794681630486	4.940132471987386	1.493942519663416	0.6117006112644737	0.9498410496911661	0.6435285515607888	0.6581496916135889	0.356317007147651	0.2526966147855289	0.2745489132212731	0.3272782381339641	0.4017699285898535	0.4972617817663048	0.9257585956621496	0.2011560141364218	1.828282800772573	0.05365069402600046	0.05216814672337776	0.0005573504000810889	0.8070712152032298			1.261620853328817
1.466072342079208	6.168549369369902	4.871822353832489	1.481473027286922	0.6075834139461148	0.9338728285819984	0.6461945559088988	0.655167243858205	0.3539590092058087	0.2499625284351928	0.2720118592659782	0.3263101518309431	0.4013039091923183	0.4959284777512508	0.9251269031485584	0.2010790381727604	1.812694643425063	0.05365096667267103	0.05216512302082266	0.0005573530031433716	0.807075686546341			1.261620806746852
1.474262128126779	6.328720497283578	5.044438307404957	1.55787218578532	0.6364622472047534	0.9621442204592893	0.6573374078700318	0.6589024547719946	0.3594175339321374	0.2507678287565075	0.27382327043495	0.3266921981062605	0.4021342213484128	0.4961779806093783	0.9265822117430133	0.2012787202204331	1.815678432478171	0.05364748913122832	0.05215832177434165	0.0005573558623265251	0.8069589985407203			1.26162073971143
1.482451914174349	6.508399763036484	5.321267979496542	1.603393527729482	0.6840044869867711	1.005071990744472	0.6759966045272906	0.6662630733973991	0.3655878807065028	0.251716372107121	0.2801045245070193	0.3292357424120508	0.4033060544271667	0.4979607936293889	0.9287351120560414	0.2014838256018766	1.830338821978607	0.0536439440163947	0.0521566962966306	0.0005573554415764754	0.8069754019294821			1.261620688677447
1.490641700221919	6.41572263256594	5.375284604876581	1.60083907004315	0.6979234128775942	1.023943541140077	0.6735091991860748	0.6684484114644382	0.3648131344745377	0.2523879654170239	0.2790136340135048	0.3297197368544045	0.4028105966115893	0.4976517048671981	0.9267226389546755	0.2014699388989716	1.819172895988039	0.05364047943930778	0.05216051857618156	0.0005573532835390856	0.8070874996999835			1.2616206630824
1.498831486269489	6.322624102676048	5.165472184439853	1.576208939016305	0.6520469702039415	1.003596493764853	0.6612975816309713	0.6686208397477627	0.3637807229060867	0.2506416693878875	0.2761173479844277	0.3281888052884279	0.4020559371668267	0.4971216280635379	0.925936734888915	0.2016543833679177	1.804331135678599	0.05363932035755716	0.0521704351937604	0.0005573545187197477	0.80713074180387			1.261620636084156
1.50702127231706	6.302995487495432	4.942257642378099	1.527097586491867	0.6070549127393985	0.9726616672455486	0.6488125969396572	0.6650168952240809	0.3599826136630576	0.2490666420136404	0.2748844941838642	0.3272352532833001	0.401637203603229	0.4965961520068441	0.9250804394374312	0.2011177272731967	1.811914701810722	0.05364129393995826	0.05217458814980366	0.0005573590843194805	0.8070511269150966			1.261620569100697
1.51521105836463	6.368907372668051	5.141660388884444	1.558259512768261	0.6615168669254968	0.9621598661075791	0.6631243075401481	0.6644640011979813	0.3651460189571817	0.2535399624215544	0.2781726869544743	0.3278440634080182	0.4018501721611984	0.4968517890773779	0.9258844911523338	0.2007174983333007	1.841065091478962	0.05364877144364111	0.05217185610892611	0.0005573603299169958	0.8070198828429005			1.261620470487522
1.5234008444122	6.507793013280708	5.461329619259452	1.605081715912774	0.7128962155294457	0.9624470352984578	0.6731332077143191	0.6636654438044066	0.3713602670447767	0.2565566243592678	0.2821619244747992	0.3296755263600016	0.4032112403991265	0.4981014545785656	0.928255138621953	0.2011045385365475	1.849244515277538	0.05365772212041539	0.05217094619020201	0.0005573572662633191	0.8070620539210558			1.261620391396326
1.531590630459771	6.484796485720366	5.318885620666274	1.620748857560972	0.6623549556607919	0.986407397360149	0.668248403438542	0.6642511689796253	0.3659828851023962	0.2541948753542266	0.2805778911780835	0.3296400970546173	0.4034159166561767	0.4985221366487603	0.9274977080304264	0.2016605903693948	1.825360171228651	0.05366892619224722	0.05216782518570653	0.0005573583667738322	0.8071586476922743			1.26162029101301
1.539780416507341	6.619246982818718	5.376928439379163	1.6536297450766	0.6668470035087377	1.015012244742731	0.6773463168303098	0.6688854219311845	0.3680259398058169	0.2554266451112528	0.2805017517099548	0.3301965846120317	0.4035816670014016	0.4988570646675391	0.9282008303953321	0.2018927839127299	1.816646711655499	0.05366944194045456	0.05215831434452597	0.0005573640080597372	0.8071684933719414			1.261620165690996
1.547970202554911	6.807103090399462	5.458724486617754	1.691671270501835	0.6947159169499988	1.025975737458321	0.6758523198350536	0.6717019896616838	0.3672328300124663	0.2591549661587805	0.2813605166362257	0.3313240896978924	0.4047970065465746	0.4992911902038481	0.9301213517119949	0.2018495308546621	1.825528387776434	0.05366111009175335	0.05214546136766786	0.0005573670512743032	0.8070751079440328			1.26162002728201
1.556159988602481	6.633846745970438	5.231806714035283	1.609639415708314	0.636900599612188	1.007257386072187	0.6538530754137408	0.6697726136852762	0.3626351566969291	0.2575114620835566	0.2784989604570823	0.3295680430193662	0.4041083934613032	0.4979351832934667	0.928264786308672	0.201153955894237	1.833834662693058	0.05365336639524792	0.05213362761070044	0.0005573657157090186	0.8071307614753761			1.261619885079133
1.564349774650052	6.671895219017822	5.359537994287203	1.629599039670168	0.6655894400179182	1.008260255844758	0.6603905005777581	0.6701470713299345	0.3687886467071907	0.2606998326201841	0.2809365891759406	0.330734697245278	0.4044334413538215	0.4991904265780249	0.9291107414088545	0.2017857356897632	1.843999634833273	0.05364662177960065	0.05212445593981499	0.0005573646488415264	0.8072076637902466			1.261619758102853
1.572539560697622	6.588056135646955	5.589492402915186	1.692741333519222	0.7577517422925603	1.023216889899748	0.6946282605793431	0.6748886631000192	0.3814058519624265	0.2620049441859077	0.284401774696957	0.3317818469441998	0.4049705240479208	0.4996916197145118	0.9306844776668896	0.2027815807063217	1.82872406139279	0.05364311302051046	0.05212288792938607	0.0005573678751965224	0.8071462671365129			1.26161961683086
1.580729346745192	6.459774135266377	5.439505893845379	1.59757752800837	0.7133098365485474	0.9772083025818082	0.6719222521686059	0.667747786876229	0.3754859703990329	0.2543522756828342	0.2827305760214379	0.330186979247382	0.4035528247767155	0.4978795419418381	0.9281447218521693	0.201745803947534	1.822484488034648	0.05364538591418234	0.05212875681096496	0.000557372461057419	0.8071761699563249			1.261619446915584
1.588919132792763	6.585824067967402	5.475851270378437	1.644179594568873	0.7027990259907824	0.9944540696957995	0.6789233821435764	0.6679642648254117	0.3739655656917651	0.2555388793157341	0.2854983974078545	0.3309957904490957	0.4040213203328669	0.4983981487639257	0.9287000170029448	0.2016154509233785	1.837512499714406	0.05365372423565466	0.05214015311912239	0.0005573728031203787	0.807148511549436			1.261619283324792
1.597108918840333	6.606038071066246	5.593702246324569	1.702313535766122	0.7309289491234831	1.008910497707576	0.6990220575372691	0.6706243232785216	0.3713488514585295	0.2567316109412643	0.2852879901245996	0.3306914637690055	0.4038783695777152	0.4984333121791748	0.9296066071866749	0.201858680311608	1.85204608707376	0.05365983765653305	0.05215376761131063	0.0005573696725885901	0.8071878823190231			1.261619164402694
1.605298704887903	6.687926952998744	5.638800721026302	1.687967153800934	0.71571780180625	0.9950170227582943	0.6810702076379805	0.6674573617744748	0.3684280565648153	0.2604047455302727	0.2820842448512329	0.3302134832494413	0.4038246885415624	0.4986901120292662	0.9299987204300733	0.2024515466600158	1.835559274951478	0.05365890835458986	0.05215549471622896	0.00055736929803696	0.8072961553889468			1.261619078231125
1.613488490935473	6.889690222456796	5.643506761144902	1.690807957265565	0.6980541890054056	1.006629291728383	0.685710951455613	0.666414988545596	0.373009885234613	0.2629878310604425	0.2818205973294559	0.3297284421859628	0.4043067770081887	0.4997533170341448	0.9310980160774056	0.2028931927136727	1.82628107989591	0.05365472671655448	0.05214889623587528	0.0005573731303974138	0.8071584662023055			1.261618983789262
1.621678276983044	6.750603494808422	5.432519839606045	1.652947685451132	0.6833180344095556	0.9962236544226529	0.6816698564740152	0.6661910898579437	0.3746851292267819	0.2562296121292733	0.2837545511881152	0.330103620389717	0.4045624371299517	0.499490723768338	0.9297518239637494	0.2023319062553326	1.826974919702425	0.05365470162334907	0.05214537737308443	0.0005573752874543539	0.8071333773783548			1.261618880816195
1.629868063030614	6.482310321285516	5.443189743458661	1.627900472688281	0.7008604627523464	0.9856499781089469	0.6749367962720603	0.6687819858131375	0.3718982214926521	0.2577689866179789	0.2848939895762262	0.3310328888983467	0.4046019001340381	0.4986204600497706	0.9283476537879305	0.2015221763827439	1.829547001778677	0.05365289127393966	0.05214466997634404	0.0005573725204857826	0.8072774154655842			1.26161880292236
1.638057849078184	6.40606163262824	5.435972630397287	1.619842013286321	0.6878136351264927	1.027213258923833	0.6721481379311656	0.6760872731662445	0.3656691348874482	0.2574339160559135	0.2813646633656918	0.3301117375174077	0.4033645573196253	0.4987857280285468	0.927601314562804	0.2016297241314575	1.823534706911516	0.05365125603850784	0.05214599897882338	0.0005573696247354319	0.8073102754842832			1.261618767966804
1.646247635125754	6.297549817573091	5.198930742761784	1.5820547295008	0.6511919983552923	0.9981076578273993	0.66324862778559	0.6669077416250092	0.3627489929953977	0.2538742235992908	0.2782198304235943	0.3290143810721015	0.4030164980147747	0.4978400411471746	0.9267326087107878	0.201661255992287	1.800659603271284	0.05365696869521303	0.05215073958348863	0.0005573721833359586	0.8072757465781897			1.261618758213832
1.654437421173325	6.100318413528855	4.878202395030423	1.469294694835697	0.6116050683010117	0.9578001564235261	0.6534587401141928	0.6649758680148989	0.3606298916144605	0.2517764325305525	0.2736336504524676	0.3259861051585468	0.4013088690505219	0.4952692146770888	0.9240827598268118	0.2003219201117685	1.799218982059428	0.05366107345408114	0.05215394686727281	0.0005573755958458963	0.8072918565780919			1.261618734259703
1.662627207220895	6.155570874380548	4.839733917603462	1.446815330752969	0.6056184189606933	0.9621040944230597	0.645896050247329	0.6646099375312753	0.3586170510110593	0.2514695985988374	0.2717891219693493	0.3250078498379094	0.4010257037155375	0.4947819060366649	0.9239215173576805	0.199936759703205	1.813298471324765	0.05365986468062031	0.05214846719345546	0.000557374740919287	0.807267632047229			1.261618670981238
1.670816993268465	6.437140104907772	5.232168407823847	1.644412598699721	0.6597952847155732	0.9986062430379351	0.6616121057785196	0.6673911935774387	0.3668007742187114	0.2551726781947877	0.2777474197451136	0.3280882883929605	0.4026850303798584	0.4969573615466858	0.926842614307825	0.2008581546615061	1.826851521233298	0.05365436231249227	0.05214261774091844	0.0005573723285951434	0.8071911240297559			1.261618639918734
1.679006779316035	6.584942921063485	5.587481611119872	1.68011773311095	0.6959324614544737	1.023239593866382	0.6798964338068625	0.6716923830251009	0.3724558022588845	0.2560148221415475	0.2826886840206136	0.3300976619778149	0.4031850188178665	0.4982329857028379	0.9285703488407702	0.2020207497869742	1.818278701405804	0.05364870053548217	0.05213926997184322	0.000557373513896309	0.8070315876482991			1.261618616367567
1.687196565363606	6.47015429046801	5.347949072812234	1.592808404153938	0.6655976723876074	0.979172352515951	0.6631869038658814	0.6642233772450626	0.3652862048245842	0.2543104532439891	0.2801080414691539	0.3290641323643807	0.4027115431620499	0.4981336217440524	0.9278466217172869	0.2017993344669782	1.814474263022513	0.05364587697412962	0.05213470021674997	0.0005573781546273476	0.807067628410106			1.261618551329913
1.695386351411176	6.347835421148488	5.21331413485369	1.590073665896964	0.648907893958249	0.9832756930264781	0.6648953632104055	0.6613650122964362	0.363757576069606	0.2548232633385196	0.2807211857507801	0.3293521300181942	0.4029113417575328	0.4980971397744625	0.9270757580187982	0.2013703550695525	1.825389637447154	0.05364665199487856	0.05213191813840597	0.0005573803074169644	0.8071944352228553			1.261618460297531
1.703576137458746	6.509274946631319	5.415620494637637	1.687894771469045	0.6938642641070384	1.040350223098278	0.6867575525509347	0.6651906007805203	0.3681030004571123	0.2527735607283438	0.282588189489617	0.3304335939595022	0.4036240570846872	0.4985756449228334	0.9284953421379006	0.2014234011911987	1.836273979151216	0.05365206377113781	0.05213740777088787	0.00055737853429347	0.8071542847991804			1.261618372378801
1.711765923506317	6.567630146429409	5.452882700986442	1.645057129722747	0.6835780019293247	1.036777468729923	0.6697030743431504	0.6679328893142905	0.3708258881597231	0.2522307860070109	0.2803782729115886	0.3302374781894142	0.4032194235613882	0.4988808206210369	0.9284799878014056	0.2016761347254735	1.831023388735283	0.05365645652439942	0.052142359303927	0.0005573771481595047	0.8071503247325292			1.261618308584083
1.719955709553887	6.50547439013015	5.360729754004725	1.659243104729475	0.6511078048262922	1.057142384973707	0.6637288609483492	0.6743157950908212	0.3719368220427693	0.2591804130456524	0.2808879874917978	0.3309399553499914	0.404520064011286	0.4994919288549193	0.929694320641173	0.2020241691521538	1.809926003497233	0.05366080022353387	0.05214258174323983	0.0005573795107126507	0.8071292587003291			1.261618232910924
1.728145495601457	6.438716491299642	5.227209846988273	1.660146995668872	0.6284820290407195	1.01467653883238	0.6553190760653688	0.6746964104855158	0.3699671402410748	0.2610342208951542	0.2818527214524875	0.3295991223518034	0.4036676424029004	0.4983519956365691	0.928408098368574	0.2011486554698044	1.805095074983517	0.05366166473511336	0.05214368063244704	0.000557383413866689	0.8071428475144894			1.261618109948873
1.736335281649027	6.528376561076207	5.341146142458228	1.698973589664125	0.6608612176367014	1.01611294406951	0.6598169173519546	0.672560415186185	0.3698901929762881	0.2585414919873256	0.2822701041171393	0.3287761047449972	0.4029262575822906	0.4977612068088681	0.9274560374644463	0.2008614597791778	1.820034164376803	0.05365933996761878	0.05214176937059975	0.000557383839314904	0.8072519583212242			1.261617991780919
1.744525067696598	6.716237109540686	5.706110430625944	1.82431725985774	0.7470045450925377	1.099792115578133	0.6805187245173264	0.6791931814548641	0.3687923720578661	0.260692658746373	0.2807664749418992	0.3287405011873887	0.4030978228866658	0.4984407016715321	0.9289327660865551	0.2014528141697138	1.834179723409138	0.05365466126509249	0.05213865987704321	0.0005573804536705796	0.8072217458838589			1.261617915970802
1.752714853744168	6.750278052136211	5.715171365092571	1.747712404631203	0.7366308156329116	1.075449739452765	0.6862458143256414	0.6807508388841118	0.3709221544528651	0.2578512303355903	0.2794430911953873	0.328861556069886	0.4031641553172284	0.4987060839383541	0.9297246652187002	0.2020277726666514	1.810259301499938	0.05364732519107689	0.05213707627455207	0.0005573802662543853	0.8072043505720735			1.261617866668323
1.760904639791738	6.579434170286277	5.582627192270793	1.669135590281686	0.7286329611203486	1.017364573921144	0.6860745808105128	0.6700623867012798	0.3750707646251268	0.254654183237327	0.2827127189961544	0.3295091082703338	0.4029982644894457	0.4976496538513632	0.9284611656728551	0.2021140521916756	1.797850203925569	0.05364603891954542	0.05213727087843285	0.0005573856528129028	0.8073013508856879			1.26161778298325
1.769094425839308	6.348624560669302	5.122500285548467	1.532133175229412	0.6535079538733122	0.953963788230119	0.6610926226900504	0.6611756601990091	0.3679766661970714	0.2519868905625696	0.2811993157884399	0.3283699413995506	0.4019874693383755	0.4963922913825958	0.9255404711702356	0.2008891753843659	1.812873550487717	0.05365156618861731	0.05213868567191363	0.0005573890112602056	0.8074198931469871			1.261617654797453
1.777284211886879	6.257091742341673	5.107600099362347	1.512199300726831	0.6413388162903615	0.9447621330844641	0.6605420017545489	0.6605485472612522	0.3637916305074111	0.2496606284784572	0.2802478670995604	0.328727775887685	0.4016160451117597	0.4964962253635715	0.9254549097738393	0.2005952641256651	1.835250073548736	0.05365640712652545	0.05213754719219179	0.0005573864234199193	0.8074688076552835			1.26161755774767
1.785473997934449	6.297973756642794	5.207381681070002	1.55880229490189	0.6424063565355952	0.9687186098231857	0.6636907737884097	0.6640153784791589	0.3641818598263915	0.2503427437522017	0.2802541567098737	0.3290620565708489	0.4019754976528533	0.4968265484931422	0.9264577217333492	0.200883888373793	1.8345858237179	0.05365785771701038	0.05213679612381349	0.0005573841464308425	0.807404916014013			1.261617499215411
1.793663783982019	6.456716971210886	5.185411924833742	1.569816520468144	0.638474111001647	0.969051874816101	0.6658358620931731	0.6714443370207756	0.3669246316204248	0.2556113076913799	0.2795632851730699	0.328834582090179	0.4027937441327988	0.4975375580993553	0.9275831096725166	0.2012543469301151	1.823500683559054	0.05365354621881124	0.05213506999546965	0.000557387085210808	0.8074361471534282			1.26161743034863
1.80185357002959	6.538918819340557	5.270353049976844	1.63506646159954	0.6728061590558213	0.9915101948551724	0.6641269663824876	0.6731586188152886	0.3682966754421216	0.2574053719650695	0.2791159101483152	0.3292986119392465	0.4027556334148993	0.4978770457920886	0.9264451104524745	0.2012979636299756	1.824698581222718	0.05364550674135252	0.05212618076002806	0.0005573914300585531	0.8074320206962852			1.261617323710675
1.81004335607716	6.736199983281496	5.327454135984452	1.695743509379328	0.6691718434349386	1.021618555450816	0.6552102115395944	0.6710853692212884	0.3661073581927668	0.2549922424273314	0.2762118773470495	0.3289841381569095	0.4031013263299947	0.4983362428564286	0.927303460571006	0.201318201530353	1.833653171655524	0.05364199082166056	0.05211893259435973	0.0005573913824249898	0.8073875742221206			1.261617202008148
1.81823314212473	6.876507871652184	5.401654559049849	1.796815007688874	0.6793953598628767	1.060080470010598	0.6783378248662902	0.6773661643912283	0.3694669446494379	0.2615711150157533	0.2782912807843132	0.3305932426615485	0.404735347662509	0.4996291827708998	0.9298595145163611	0.2021324571222511	1.831727390553048	0.05363926596157728	0.05211451964905064	0.0005573888489253805	0.8074118576847817			1.261617112379689
1.826422928172301	6.722925017495863	5.398107661928941	1.624164694440312	0.691805727710331	1.011115779356496	0.6956754432767173	0.673427649165065	0.3754203412024515	0.2577260321540114	0.2827923304648594	0.331369565282341	0.4039884779848647	0.4993742104936086	0.9295499063582149	0.2022171506020846	1.818601020599136	0.05364180112703757	0.05211332933544432	0.0005573894763775711	0.8074278645979588			1.261617043651924
1.834612714219871	6.595915645687307	5.496024577005261	1.579998063375986	0.7034530765241834	0.9830766817442381	0.6866408514905663	0.6697890886120196	0.3724981822712095	0.253764978544157	0.283203561611924	0.3308260788986805	0.4033386326930186	0.4990539639565321	0.9296524539383354	0.2021978897818756	1.821085947168814	0.05364915914351904	0.05211553070669477	0.000557393384453689	0.8073722242257172			1.261616960434778
1.842802500267441	6.611076974694983	5.614882072164217	1.659209589823545	0.698106888878502	1.006335353481727	0.6747557917561124	0.6767128712090806	0.3698715281719897	0.2574849958146114	0.2805091046187084	0.3293924007578683	0.403639287118676	0.499504211309275	0.9298079346506616	0.2018145296755394	1.836872911191623	0.05365848166602065	0.05211901357180701	0.0005573951951393967	0.807384922118909			1.261616866130098
1.850992286315011	6.668130306430482	5.437392358261071	1.632673882094181	0.6533487752236925	1.006276368134695	0.6669327281260731	0.6742048406205211	0.3647825201195951	0.2546797681822426	0.2776946249041328	0.3272847571894667	0.4022358722305322	0.4977428587807495	0.9272851428711155	0.2009578184782252	1.836306442981581	0.05366403778908772	0.05212239758270447	0.000557392841506433	0.8074834896650273			1.261616783408791
1.859182072362582	6.561611801374835	5.444456935186434	1.645321315480527	0.6901006143656176	1.036894408978253	0.6908704154892925	0.6736777893417764	0.3729757975507664	0.258378819127059	0.2805503433616643	0.3284852039951208	0.4023511608884444	0.4973247176967863	0.9269870947843608	0.2012071470083944	1.838382814413899	0.05365789208351451	0.05211862664875073	0.0005573914340688922	0.8075789651661703			1.261616709708728
1.867371858410152	6.713669842500638	5.566197555558576	1.693795418690454	0.7351536892212935	1.057224542669255	0.7076953384901813	0.6777639114332003	0.3848045446770609	0.2612898730067793	0.2845778057617052	0.3302513034584773	0.403847352125247	0.499185211553189	0.9294260098345141	0.2021108919066402	1.82564311338111	0.05364843988906909	0.05211345675752203	0.0005573951418777489	0.8075045653304421			1.261616632589095
1.875561644457722	6.779225580561302	5.526509039175355	1.679598451193141	0.6996313259070819	1.047540716618705	0.6767851809448308	0.6749814237120768	0.3717559889414466	0.2558346165437937	0.2834067040336461	0.3294406667311201	0.4040609968438446	0.499546386939439	0.9292933837547526	0.2019206053097063	1.821777385552714	0.05364114980467983	0.05210981096094074	0.0005573995133488445	0.8074328578129251			1.261616539129863
1.883751430505292	6.613534134340222	5.53617284348543	1.667945952756095	0.6843207631944491	1.019278659254746	0.663451484925271	0.6695907536838593	0.3659627018577161	0.2576686590037232	0.2807359514577499	0.3289594420687198	0.4036833966395096	0.4988796255951306	0.9293055612734717	0.201448422467826	1.825528889230077	0.05363791850345639	0.05210648058034575	0.0005573992159185843	0.8075293828502875			1.261616420302715
1.891941216552863	6.553356719153587	5.450955576456262	1.625908536247406	0.6911678263225839	0.9996445909532005	0.6699606622219307	0.6639360851098125	0.3637099681798415	0.2518575279930911	0.2787071349488464	0.3291640330253862	0.4025122155289765	0.4979411156155772	0.9279182415623004	0.2013525258512955	1.827193106707561	0.05363637019430632	0.05211056741857308	0.0005573961015908564	0.8075978084482793			1.261616337266928
1.900131002600433	6.429829025704424	5.308137112777219	1.555026228846926	0.6883060609151108	0.9796934688204755	0.6672972231043041	0.6620213861286195	0.3635899531971049	0.2481699853434104	0.2781399187515133	0.3287164381647568	0.4017292972533889	0.4967094798810494	0.9258736623176219	0.2012940522798926	1.797130573283014	0.05363983201990981	0.05211563413032008	0.0005573970547586645	0.8077120393246952			1.261616276939704
1.908320788648003	6.354781904970165	5.109869807966873	1.491951311329354	0.6511045138959656	0.9506813431236502	0.6543254092850612	0.66088781739583	0.3613402024930125	0.2488702174944254	0.2753641069838936	0.3270194011076056	0.4012128828156122	0.4960941115395275	0.9250839493671308	0.2009589981618609	1.783528460322201	0.05364327917629898	0.05211709235129515	0.000557401645657056	0.8076838722006826			1.261616186280453
1.916510574695574	6.252891744459862	5.062418711117195	1.525249962904818	0.6398956795751077	0.9835527915169268	0.660162366188815	0.6673633432820356	0.3628095001712773	0.252123189662198	0.2769563059576379	0.3273235158820839	0.4013916912575821	0.4969474079543451	0.9245654810181897	0.2007980346081498	1.789451022543938	0.05364109109542761	0.05212107984702045	0.0005574033200944464	0.8076337768365554			1.261616055264976
1.924700360743144	6.57891253345829	5.4653765575335	1.682465524197897	0.6994008356263868	1.056597526732502	0.6955612888122842	0.6813540105622885	0.3776962428922775	0.2602280057966996	0.288049327924997	0.3323226618426891	0.403330279969799	0.4999635540419116	0.9280331541450445	0.2018931201343275	1.804567946328636	0.05364124822409208	0.05212613660010289	0.0005574012499672153	0.8076895939886289			1.26161594686371
1.932890146790714	6.718014811973281	5.582242688139313	1.671424164476915	0.729736358935602	1.032206663942996	0.696372961789986	0.6785156494385615	0.3772600579294434	0.2644778028048486	0.2861731325030569	0.3321705943772685	0.4043358693047959	0.500187812211248	0.9296011904421916	0.2025018059275386	1.798750011839477	0.05364410830694828	0.05212790280724861	0.0005574007151089159	0.8077428374232166			1.261615872932007
1.941079932838284	6.431040236270533	5.31358607964486	1.596847271767858	0.6703165681725094	0.9902936026391355	0.6706111367310708	0.6666343288281659	0.3676058922968167	0.2558897135425498	0.2829660304155107	0.3294713818663986	0.403203305083591	0.4980884098613185	0.9274535509391418	0.2018172316934166	1.770250080746895	0.05364660286637435	0.05213247027763659	0.0005574043337392082	0.807746295925201			1.261615780716205
1.949269718885855	6.436203492225236	5.148278993167592	1.614963076409679	0.6312671259616972	0.9955427627966398	0.6557128389504472	0.6657660026171544	0.3655882309456496	0.2557726560746044	0.2820104862245207	0.3292221628449583	0.4030748095160758	0.4973605249940015	0.926500855569011	0.2013891794186621	1.775431432612023	0.05364429703596484	0.05214182839015626	0.0005574077419989961	0.8076304189623218			1.261615668824668
1.957459504933425	6.364281682023098	5.203874785478614	1.573453827251412	0.6739788941466562	0.9970333445272159	0.6747544804195679	0.6704305620805765	0.366317289492933	0.2579796517405872	0.2800513169695626	0.3291077506988292	0.4030431926919789	0.4976853949535642	0.9272181289445951	0.2011811751573868	1.795800225173293	0.05364516594998255	0.05215015732412068	0.0005574070512137546	0.8076246689904889			1.261615559750343
1.965649290980995	6.331960655092609	5.279893702812781	1.526029401916496	0.6896376696581187	0.9786807906327469	0.6756795811562543	0.6697260118274332	0.3646158881070011	0.2537745333286061	0.2770215025655442	0.3275356569957267	0.4027185240305046	0.4975345343648835	0.9285407171085138	0.2014873421740438	1.804459303723813	0.05364788897192894	0.05215648969352362	0.0005574048318303131	0.8077209240300605			1.261615470454134
1.973839077028565	6.451422844225402	5.360268380014771	1.564248158099919	0.6637381032583064	0.9924316102817405	0.6636056036846677	0.6700182929531374	0.3636125613374317	0.2523478230979718	0.2758099924573341	0.3271722029893372	0.4027985250066027	0.4973971309926163	0.9289409253701749	0.2018124823638019	1.798680842140731	0.05364682061729794	0.05215589028981906	0.000557405974119062	0.8077342222436343			1.261615391253551
1.982028863076136	6.759447555692273	5.705623911415887	1.755121366458156	0.7132260637579875	1.043699071413838	0.6737504396929944	0.6747918631960635	0.3696359381758456	0.255750488368253	0.2797255399563487	0.3293812792200779	0.4033202814577874	0.498699120787015	0.9294448806905408	0.2022920403109078	1.778583372781512	0.05364387721235776	0.0521440766943244	0.0005574102521861074	0.8076445794416289			1.261615285412911
1.990218649123706	6.601127115515828	5.279004351317178	1.633631985113335	0.6620271118439699	1.000371540926836	0.6589914070778151	0.6693942595688069	0.3676512324421263	0.2552338817443082	0.2809817521724502	0.3293856692936935	0.4025906377993337	0.4980135375413197	0.9269250611219678	0.2015236290367363	1.787446659465997	0.05364038384635936	0.05213034114588699	0.0005574123021769761	0.8076268740794019			1.261615163609096
1.998408435171276	6.253085256121595	5.049328554936054	1.490205444772217	0.6342802774642924	0.9583129783406226	0.6536290459604484	0.6640314834798046	0.3632498786567468	0.2524624368401347	0.2771560641859876	0.3282320958007898	0.4020286957146597	0.4968014976002433	0.9259263808986934	0.2010705550543059	1.817261621964518	0.05363777163017098	0.05212394951278391	0.0005574091843071704	0.8076548840984151			1.261615078918353
2.006598221218846	6.235769477443234	5.095898439370643	1.526426733175852	0.6494654921738028	0.9696094357474203	0.6674583804654972	0.6683048608424094	0.3644609769750686	0.2531210313953517	0.2791856507359659	0.3282108402638548	0.4020388181414687	0.4971103557147638	0.9261365748200213	0.2014874176036196	1.804368737109987	0.05363704363736527	0.05211764293825139	0.0005574070833623131	0.8076647422801894			1.261615026457242
2.014788007266417	6.204667359211292	5.106151499821658	1.551366273330965	0.6696559423501112	1.006924717751636	0.6752844643294811	0.6767729380751907	0.3680417708422968	0.2566059183675612	0.2819628969346197	0.329047915480689	0.4030530129056947	0.4980589225288984	0.9269158722393289	0.2017742700846131	1.791955017060844	0.05364377341624643	0.05211842723131579	0.0005574111118696994	0.8076671948162318			1.261614971768347
2.022977793313987	6.348068512599819	5.289751282629663	1.580063975638481	0.673664994803618	1.003426332717255	0.664810477862365	0.6774513919626011	0.3669694995126098	0.2574553483001595	0.2790045668223782	0.3285639534867078	0.4028421965853966	0.4972033576653467	0.9268236668998214	0.201312851698565	1.798063538213035	0.05365107477915734	0.05212792631741377	0.0005574143728589678	0.8076273402209471			1.261614884189416
2.031167579361557	6.694158225208215	5.547251131832591	1.652821742369831	0.6868145154505085	1.002107799848672	0.6678942055573873	0.6742630843042281	0.3702640382108509	0.2576749181139704	0.2815872992168509	0.329283705992001	0.4033449020907975	0.4979219184082488	0.928211139130092	0.2014409221433931	1.818571664019826	0.05365214004481883	0.05213688934463059	0.0005574123091756388	0.8075804321132484			1.261614807467145
2.039357365409127	6.789199599494561	5.432902961419112	1.594065748783845	0.660977725653796	0.9912052556882014	0.6638152529053055	0.6686218564847924	0.3677920318015346	0.2552545247504402	0.2802643696009083	0.3285987875834145	0.4031220938261509	0.4984677872287902	0.9284101816910458	0.2019497537230913	1.828812510511863	0.05364853026618181	0.05213760131078152	0.0005574098859526409	0.8076365648848622			1.261614758051848
2.047547151456698	6.457144811955739	5.206561327167226	1.570593985499728	0.6400201694975732	1.000410251290823	0.653913860676084	0.6690587759343976	0.3645740534617234	0.256146039980322	0.2796206522350198	0.3286418576966244	0.4023854895450522	0.4977231962433757	0.9262064713527455	0.2019578858791062	1.814171429560838	0.05364525915635932	0.05212716038940411	0.0005574123289216025	0.8077151320201097			1.261614705656388
2.055736937504268	6.373211244375955	5.230218073021444	1.556754181117987	0.6581746907075706	0.995556568054581	0.6548419500544209	0.6648701401429002	0.3674166687401694	0.2556341459242661	0.2805203593547723	0.3285925821892818	0.402015176644225	0.4970648162676873	0.9255138287096917	0.2014719292072533	1.81060349982647	0.05364435183758182	0.05211819940274892	0.0005574161079133173	0.8076717627611347			1.261614652122276
2.063926723551838	6.394814743796739	5.288582078223001	1.584736899721887	0.6592385034947787	1.009540236095141	0.6645685163438863	0.6676686988854523	0.3654610081386204	0.2527251687298355	0.2778340587652023	0.3281116787903751	0.4023197979219341	0.4973423101840982	0.9268804672759643	0.2014492196288453	1.822613945983999	0.05364431972710442	0.05211548499449523	0.0005574165001764409	0.807616296132796			1.261614569625172
2.072116509599408	6.470942630417269	5.211554433860675	1.640669907391344	0.650705977177217	1.038580426732898	0.6673751741996038	0.6766178004597257	0.3645889750457308	0.255010222771801	0.2789183272879895	0.3289237949668775	0.4024904355510767	0.4979781460837132	0.9266563823581789	0.2015290167332726	1.827566710646256	0.05364656478969859	0.0521200524648832	0.0005574138675091946	0.8076674607463691			1.261614510496808
2.080306295646979	6.522325867840491	5.204053389983165	1.637872621591103	0.6677081672711876	0.9969887704035357	0.660873661710204	0.6698459286874158	0.3667143950884679	0.2590456244013033	0.2826480934266258	0.3296968545941342	0.4027788367924222	0.4976734187419529	0.92585084879619	0.2017092380508851	1.813342972423415	0.05364913547557306	0.05212953571477533	0.0005574125630909405	0.8076986174469872			1.261614487179536
2.088496081694549	6.725820592005468	5.465883933903513	1.71402852170134	0.7090972464042041	1.003337116022475	0.6694609626172322	0.6730076976186344	0.3697683803133978	0.2606147220400667	0.2867244173397887	0.3314849411496135	0.4035227458826208	0.4991255059835737	0.9278270843047252	0.2026162479250697	1.790487816812277	0.05365035066676793	0.05213845278564898	0.0005574147938496792	0.8076642434606425			1.261614456091031
2.096685867742119	6.839028975225514	5.5980527060596	1.857693039518891	0.698906700651833	1.088729510889269	0.670277292141873	0.6815535369640253	0.3695749002243498	0.2656041740917021	0.2850347459631475	0.3317860891048172	0.4033170019392697	0.5000612937500588	0.9278852857705808	0.2024901312895687	1.794599256058739	0.05365345840641245	0.05214468785311153	0.0005574169673698672	0.8076158027695298			1.26161440583127
2.10487565378969	6.741169585771886	5.436408642575625	1.746357001632547	0.6786932678731279	1.068686364510015	0.6722063344959771	0.6788158211575954	0.3696603730655262	0.26637376284483	0.2820330477609787	0.3311110048865532	0.4042266345371048	0.500581781805182	0.9289718011542855	0.2022281779456085	1.819865580148442	0.05365313082583711	0.05214322016175915	0.0005574149269724758	0.8075254987598048			1.261614368612053
2.11306543983726	6.628603334967706	5.369469035136277	1.687968077129651	0.6839882243494303	1.051992215324093	0.6853782451938811	0.6806132803454252	0.374759947639747	0.2672802555968386	0.2842957919500277	0.3322819855342409	0.4050836271769661	0.5011112555819134	0.9299119116631123	0.202363685774816	1.824286562624543	0.05364840527201934	0.05213141244380577	0.0005574118537649255	0.8075625778032131			1.26161437017327
2.12125522588483	6.443889237743639	5.402114694254448	1.662365926091255	0.6974088184778843	1.020499910591255	0.6797789548535481	0.6773068974191947	0.3774213779667741	0.2593154542751541	0.2858906434048145	0.3312805371786727	0.4035502743945889	0.4991471008982739	0.9280326535986405	0.2021200905163808	1.806467004700788	0.05365108121638587	0.05211862077120943	0.0005574135312971064	0.8076212641523278			1.261614379836789
2.1294450119324	6.492679818030611	5.382075001799967	1.577814027064191	0.684238748409962	1.001572860939506	0.6680016367835746	0.6738671754983365	0.3702598586991185	0.2542534041747447	0.2811314634403465	0.329360836192792	0.403195782664065	0.4982345919759272	0.9278784961707299	0.2019871135830402	1.799248136419566	0.05365252938078353	0.05211204808572617	0.0005574177747426089	0.8075408679727328			1.261614356979656
2.137634797979971	6.739814550653338	5.651181663653102	1.695751323101025	0.716566749693664	1.055416261324039	0.6794769589523817	0.6762675677061051	0.3677224432135299	0.2590732923889414	0.2817818112606216	0.3305555824051792	0.4044139847992617	0.4998549789584983	0.9302035043050121	0.2023523403048784	1.812299499640879	0.05364938004589195	0.05210942918299485	0.0005574173442425081	0.8074446881899533			1.261614344692074
2.145824584027541	6.658391520251262	5.534255424088867	1.578849434652358	0.6931693423148481	1.008302009734258	0.6765994861507901	0.6687301126382514	0.3707578850943272	0.2569155906203893	0.2828228235502897	0.3302902438065746	0.4046905409180744	0.5000777452406646	0.9308976720468651	0.2020849066884754	1.82178092550329	0.05365149265898638	0.05211238317489799	0.0005574132967281196	0.8074639233709556			1.261614335508538
2.154014370075111	6.576724956520306	5.427994427331177	1.537468113634825	0.6805298663697568	0.9812950116593977	0.6660966250596863	0.6646842591568445	0.3702593936855157	0.2533772240765905	0.280807476753639	0.3298405864303682	0.4035982331617038	0.4989138336730661	0.9288508801890654	0.2019715577650939	1.801458709243957	0.05365549011207826	0.05212346765990512	0.0005574120666798378	0.8075452633442909			1.261614368787524
2.162204156122681	6.467313405521975	5.307442939689849	1.648894742063103	0.6682562656725602	1.00546296409042	0.6572562688870981	0.6612944511513956	0.3652701211484341	0.2519049982273435	0.2784624469797823	0.3292794629490441	0.4025650387138533	0.4982566170899143	0.9272707964591362	0.2020331562094465	1.790897205517538	0.05365418542826977	0.05213627312814567	0.0005574146311285092	0.8076004366544982			1.261614385889549
2.170393942170252	6.290335637660209	5.078321251085077	1.56228990975076	0.6308689953993072	0.996583751179128	0.6534690338787323	0.6666921981016068	0.3612465132650211	0.2546801550542854	0.2760482826496075	0.3278916230453603	0.4022330747750461	0.4976383182339509	0.9260390376866935	0.2011736500619666	1.794126001471388	0.05364864963734253	0.05214344619390801	0.0005574157648780794	0.8076077596028037			1.261614381913178
2.178583728217822	6.508617719177913	5.256894867440718	1.573249943866101	0.6625939148782493	1.019009751798016	0.6677859945074303	0.6776120274336793	0.3669680289679667	0.254998456015465	0.2795316208103052	0.3288212792157215	0.4026596615172756	0.4983148498880401	0.9268585630353833	0.2012091572053935	1.811005838400209	0.05364304427743782	0.05214115747938174	0.0005574130607803399	0.8076128984904113			1.261614384733218
2.186773514265392	6.740855050505592	5.322463621016801	1.639536418716108	0.6832981598425399	1.030937304809056	0.6757352078707214	0.6761426838934823	0.3737079047741678	0.2566539339977936	0.2843426466735037	0.3310412615798132	0.4037181879406258	0.4991566153270996	0.928557604365994	0.2019240177256137	1.831746002545199	0.05363978625639469	0.05213649834045102	0.0005574102617406908	0.8076601763466811			1.261614437248569
2.194963300312962	6.647905344166627	5.318599402633816	1.637734660556016	0.6948975469862195	1.028901499509592	0.6737899838508019	0.6759174740076084	0.3725332970332384	0.2594985561194462	0.2828452582625157	0.3303607184221607	0.4038635008163913	0.4987302594351329	0.9287787743704539	0.2021682090939152	1.819980476867568	0.05364214341737975	0.05213137824254517	0.0005574108547327096	0.8076555214748931			1.261614503978929
2.203153086360533	6.198829365049837	5.006064251818353	1.524870063182615	0.6272682692170254	0.958641416052702	0.6492522211488208	0.6658574947347641	0.3602511564433003	0.2532389032494365	0.2768454392916121	0.3275383953499235	0.4018333849651947	0.4965629238076375	0.9259921196061809	0.2011643345454444	1.809908568236029	0.05364500183538399	0.05212685395550785	0.0005574130419991907	0.8077083948641601			1.261614543562706
2.211342872408103	6.11544764077443	4.887843533440873	1.470028126231274	0.5974752158529196	0.936056249991739	0.6407485818716335	0.6558804135300835	0.3571485933925531	0.2487267314591027	0.2768690939472495	0.3271347976202431	0.4008786315799266	0.4953805770670179	0.9243457752192547	0.2001499796282192	1.815107074653685	0.05364842809590707	0.05212562225496889	0.0005574122819491763	0.8077458890637308			1.261614581003303
2.219532658455674	6.244922836357644	5.230540257917981	1.492274747621971	0.6688151153331461	0.9484590905202089	0.6673595288749364	0.6579485683652183	0.3686102022375512	0.250710733669655	0.2852929616849003	0.3289954503763752	0.4013683193133589	0.4959139404963155	0.9257010331942038	0.2005265235354193	1.828381197547998	0.0536495133299603	0.05212146390967159	0.000557408009739943	0.8077412864034945			1.261614660220227
2.227722444503244	6.586744792778284	5.599334833586917	1.574399189682927	0.7168085936607758	0.9653651959465028	0.6703419205868628	0.6680103202551315	0.375814701897987	0.2561991107792473	0.2873669329700261	0.3304199015881442	0.4028366093790505	0.4977286610543213	0.9283149404710489	0.2018970590818072	1.804413148352922	0.05364557365606729	0.05211483783802948	0.0005574051833525719	0.8076734798888773			1.261614769929248
2.235912230550814	6.553949833208079	5.532409105210717	1.659483180032788	0.7204267830171268	1.028052283414539	0.6840888483070928	0.6793568444450316	0.3742063234869168	0.2587113043690268	0.2841513254252074	0.3315340385505824	0.4044052776960796	0.5002974624958361	0.9301742067034573	0.2025804250744797	1.785219210963217	0.05364367532579081	0.05210745457632415	0.0005574070111933101	0.8076202944499328			1.261614860700781
2.244102016598384	6.236724237005001	5.130814884129591	1.561667718874633	0.6782116312418612	1.004071232605878	0.6912937808935329	0.672185171226871	0.3625068507344471	0.2505702940081658	0.2770612939351969	0.3282534554665449	0.4020656078889737	0.4972768431915628	0.9263403355601852	0.2011566338853468	1.804468568473062	0.05364170411963125	0.05210251120553157	0.0005574087634433453	0.8077021527330508			1.261614925016657
2.252291802645955	6.442474738755412	5.122916252239999	1.541511301250772	0.6568056926205482	0.9825451759014892	0.669762773790038	0.6630164231708804	0.3603002355978408	0.2485982678451575	0.2758180081919775	0.3269665860592622	0.4014423061719807	0.4965180203631337	0.9258640780232024	0.2010981096348869	1.834572253900524	0.05363887166630499	0.0521002677149176	0.0005574045959663644	0.8077699592721591			1.261615030010895
2.260481588693525	6.898963920194887	5.698195261923977	1.710374811168255	0.7254153308207005	1.044045589044161	0.6732081061764512	0.6773994701382777	0.3702742865285817	0.2562052575580816	0.2833385454809798	0.3310212422305092	0.4038475280142261	0.4996559758941383	0.9293432324368316	0.2022915435823674	1.823823459787735	0.0536422719281803	0.05210473584280355	0.0005573987773807238	0.807774470312817			1.261615183684387
2.268671374741095	6.224605939866843	5.076622586861396	1.543427520767127	0.657504719675527	0.9938921989572894	0.6560475437461122	0.6657814569272098	0.3606787012965609	0.249919943172936	0.2746816700863194	0.3267324270247415	0.4026677527499005	0.4963687410152476	0.9258367376327038	0.2011862137753741	1.798364961295261	0.05364628374932563	0.05211429851786856	0.0005573978053934963	0.8077778043377021			1.261615376787706
2.276861160788665	6.01380932040411	4.863726851557271	1.425122332964675	0.6205873813704812	0.9236230256085231	0.6386190850919961	0.6560731254757916	0.3566704238437656	0.2466706226690273	0.2730155387248252	0.3254825451880913	0.4010800585144695	0.4953516011759381	0.9246171227541976	0.2006421297757606	1.798146726296492	0.05365074382804709	0.05212400241065551	0.0005573988906431969	0.8077996539151027			1.261615545840942
2.285050946836236	6.320928462104226	5.306928364504012	1.55482374448182	0.6695907457802364	0.9483486595730093	0.6577355723186841	0.6630332303084806	0.3719032268311949	0.2540142521084968	0.2816838910922884	0.3299922767778202	0.4022543027570188	0.4986420914375171	0.9265496087609512	0.2012954679173093	1.821788707202244	0.05365528457868297	0.05213121482278885	0.0005573965348749716	0.8078356261762767			1.261615709877259
2.293240732883806	6.754488793386594	5.521473300224391	1.688067279465992	0.6819868087154251	1.020973818579038	0.6779908363646872	0.6731387078028326	0.3746338592501399	0.2590010832278122	0.28187425540579	0.3315108686910978	0.4038773359828308	0.5002438284133957	0.9294572746612584	0.2023562260583498	1.825692320142249	0.05365333072667561	0.05213519668511648	0.0005573916021866575	0.807848224243942			1.261615893206212
2.301430518931376	6.647462925173549	5.407884616265807	1.647900186228393	0.6817538927084285	1.016328436799746	0.6699380867538726	0.6719551257066804	0.3682758605176864	0.2604106624632386	0.280180749006585	0.3298770065244161	0.4034041380990263	0.4984057746350677	0.9283707878844254	0.2020817405166623	1.805247286004671	0.05364680020261002	0.05213378850160787	0.0005573902294298284	0.807782593910368			1.261616089424808
2.309620304978946	6.724303594048487	5.591921270299398	1.716052197660277	0.7087599010921893	1.025223578499141	0.6654648896929717	0.6692904758179781	0.3693928794081753	0.257891116440137	0.2825100585197203	0.3302228962745872	0.4035354497005795	0.4975550858249202	0.9289860249721036	0.2020702994112887	1.789422335885666	0.05364033878604878	0.05212467070516853	0.0005573924526222988	0.8077978846631233			1.261616272397041
2.317810091026517	6.938258267044091	5.837516048224583	1.80873218438809	0.7586451910607437	1.094945557947992	0.6866751044217632	0.6764995676443365	0.3742094504539428	0.2579516702857647	0.2866686900412969	0.3322112488666714	0.4051816249308798	0.5005561404258476	0.9322261178701107	0.2028371778711973	1.791931314117988	0.05363814873359454	0.05211913103522016	0.0005573926054241307	0.8078080672332345			1.261616432518672
2.325999877074087	6.723075364844819	5.640724035944721	1.69625601698295	0.7387441382917995	1.047697419257122	0.69271232355674	0.6761054103108897	0.3764506456761698	0.261165396586085	0.2877544349246898	0.3317852794099486	0.4046291730462185	0.5008838166763528	0.9314683977397075	0.2023129158610007	1.802358207260115	0.05363750196991572	0.05211961370794245	0.0005573883972345815	0.8078212140315795			1.261616599743353
2.334189663121657	6.599056855438803	5.536760909938543	1.667226618011486	0.7143261715113196	1.013526893251411	0.6780563373536059	0.6752256272676999	0.3775084072590306	0.2642371307283016	0.2878459235986919	0.3312190349251554	0.4034850775295985	0.4991693641280857	0.9287541802897221	0.2019368788988385	1.802636474925627	0.05364060848383096	0.05212340431508171	0.0005573843598827052	0.8078546827772483			1.261616771888748
2.342379449169227	6.322767993830918	5.306735277067872	1.587836369483124	0.6723027301695973	0.9850162916791293	0.6627479700333657	0.6717972955532399	0.3681373024638382	0.2538936451926293	0.2810335226286859	0.328446386850969	0.4024488892377303	0.4969043989593051	0.9268630223668928	0.2012487042795829	1.795991001809634	0.0536471069437829	0.05213237093513456	0.0005573849454613529	0.8078222842714566			1.261616914902617
2.350569235216798	6.18012200438615	5.077563559164158	1.521768820268394	0.6135705449216626	0.9792299493603537	0.6542195544069452	0.6765449864398239	0.3604860117920119	0.2510916328399785	0.2749442186311025	0.3271240478111867	0.4022958040226521	0.4968507226011786	0.9257457745375695	0.200767226087768	1.804525571400574	0.05365177329094618	0.05214140726583937	0.0005573875051079872	0.8077943087193605			1.261617024704904
2.358759021264368	6.304818891846166	5.233345308013925	1.597277079891614	0.6445217578551722	1.030619182450509	0.6620413678632455	0.6805281179674173	0.3623359450218608	0.2566260633226956	0.2778665450034501	0.3287380140719212	0.4030032901570969	0.4979682436640921	0.9261742169226803	0.2007971431298166	1.813918395776883	0.05365508542483052	0.05214821618627969	0.000557386257546845	0.8077813784116935			1.261617115713206
2.366948807311938	6.422020628855782	5.303266042083184	1.621190524725299	0.6735484414244652	1.019839441797145	0.669549044739517	0.6757048429032042	0.3665803078041716	0.253691907744632	0.2802535487376014	0.3293232542164634	0.4031562444685798	0.4980070372764689	0.9269040138752414	0.2010883685197883	1.815282638181322	0.05365590109620434	0.05215392874636169	0.0005573820435156698	0.8077538722064876			1.261617220304753
2.375138593359509	6.524661970199877	5.284538187791961	1.618658476862587	0.6815763518540207	0.9822563151661594	0.668349577571634	0.6674780904612088	0.3695802884142957	0.2519659599705196	0.2788658400275531	0.32836616923741	0.4024649967215836	0.4971981869399065	0.9265898339469516	0.2013220689933868	1.800545554838149	0.05365481142638676	0.05215242301676905	0.0005573804360341973	0.8077694054993486			1.261617362935856
2.383328379407079	6.502315403666822	5.149230561539642	1.552094364646473	0.6447181041563999	0.9604825167499701	0.6540916571070094	0.6609778995560277	0.3638608602433662	0.2510366499816198	0.2778670845939141	0.3278676049919248	0.4027457263330101	0.4967444265858437	0.9272977671348631	0.2011363220376013	1.790002887507967	0.05365293148388499	0.0521457949045653	0.000557383052418961	0.8077176101261064			1.261617476877859
2.391518165454649	6.692420514374514	5.432613766805242	1.650027102566398	0.6524318201661509	0.9909244406434148	0.6585822918403458	0.6698990603413871	0.3681453247715688	0.2564348151981741	0.2815785008341989	0.3304243890540539	0.4045770220745532	0.4993764059478356	0.9298029470960827	0.2018565348431921	1.801618833398269	0.05365141689894651	0.05213941298598316	0.000557383285653733	0.8076679435635356			1.261617561522508
2.399707951502219	7.039735967295999	5.972269347370419	1.798653182951968	0.7143232235997604	1.034932472299868	0.6717603755090205	0.6750311353975043	0.3722869945974634	0.2593678926991343	0.2853140326689485	0.331938979362533	0.404932996745971	0.5010238604990946	0.9311551405941038	0.2025030389504262	1.816365631064404	0.05364954471462401	0.05213615639716341	0.0005573789423366588	0.8077588318881069			1.261617635559605
2.40789773754979	6.701558528517968	5.521006239590134	1.726262765581571	0.6846460461334923	1.021021773040991	0.6653450713784778	0.6686711808145552	0.3657055367099667	0.2539156789636899	0.2792521540791001	0.3294513380165005	0.4030783366166706	0.4987682582550533	0.9285408674478609	0.2019260316579143	1.805993660403363	0.05364822262847437	0.05213456512071296	0.0005573752523525789	0.8078133345920883			1.26161777013787
2.41608752359736	6.47898880781325	5.302597259795175	1.637599949663679	0.6545849906037484	0.9835381078627992	0.6544229868548819	0.6648175850715836	0.3629274601931093	0.2509117028112419	0.2759124796321538	0.3276534285131519	0.4024851750168957	0.4974657267627144	0.9271053898766601	0.2016535744387697	1.788415225808901	0.0536446228320952	0.05212892071900854	0.0005573758991272765	0.8077463715378731			1.261617899844311
2.42427730964493	6.390178480947085	5.33839414550239	1.595911361073344	0.6529389021548427	0.9763264230943411	0.6585653761306962	0.6679049064855751	0.3640952266917067	0.2532713737394328	0.2768760369409053	0.3278022098334424	0.4027164507957917	0.4975356180674563	0.9269643358631677	0.2014773594034731	1.792700063855567	0.05364071787809507	0.05211930237307941	0.0005573777186702063	0.8076789777332347			1.26161799892911
2.432467095692501	6.382395291903411	5.363070791610103	1.558493300399773	0.6483700418886328	0.9821746112486742	0.6608083168099723	0.6675152017702238	0.3648341014908091	0.2561067632026767	0.2779756416000805	0.3284472028063351	0.4030309973572929	0.4975431761484314	0.9271507479659435	0.2011472097576563	1.814730125954117	0.05364200009472066	0.05211119563428419	0.0005573755273010835	0.8076788701577939			1.261618107000037
2.440656881740071	6.616390876577684	5.496050830184934	1.609884424443283	0.652808348300297	1.001503904689582	0.6617819489635415	0.6681618165368663	0.3623699156923642	0.2544145836604073	0.2792828484782863	0.3285552967064029	0.4031426817419118	0.4979290755942947	0.9276720577497953	0.2012444303235968	1.825741997225399	0.0536432793043367	0.05211048211585888	0.0005573711281494822	0.8077243469836149			1.261618245269166
2.448846667787641	6.490088913908028	5.641062435377229	1.633944424698231	0.7224185613138394	1.021854917427627	0.68619952268949	0.6748446976810514	0.3714058765477679	0.2575703631758684	0.2836740659061305	0.3305300650620207	0.4037691338446972	0.4990772030086804	0.9291430599990504	0.2018883025473416	1.81454345712655	0.05364742029811285	0.05211438610528801	0.0005573698558584335	0.8077288401312068			1.261618392177821
2.457036453835212	6.488033231486566	5.502089665094699	1.635094206953466	0.6991447316176879	1.038196461575655	0.6880575346727501	0.6760910987979408	0.3776154988155426	0.2605509498118799	0.2864453963720044	0.3317896556655761	0.4047606872079406	0.4998557947820874	0.9294546366270964	0.2023361619208686	1.809566080872937	0.05365445884027165	0.05212137379340325	0.0005573723765024247	0.8076684046833542			1.261618501224699
2.465226239882782	6.643378685101304	5.359219148450927	1.659661951559221	0.6724646190694535	1.041024855782125	0.6727778029232028	0.6716594927436197	0.3714896128779105	0.2546065788152574	0.2852937598897951	0.3310207490537669	0.4040525263228166	0.4989691918928091	0.9275138133620441	0.2014343991975235	1.817867620098961	0.05366101794810999	0.0521295277966724	0.0005573736363058049	0.8076237925776398			1.261618576597308
2.473416025930352	6.579600612141515	5.388073296442039	1.63281818825861	0.703651687006542	1.044859106300496	0.6769490130600619	0.67294155105616	0.3709588891902754	0.2519924381620726	0.2831509986626511	0.3306110848964519	0.4037293747679419	0.4986726764333057	0.928119786754195	0.2013254854407314	1.826949655092857	0.0536667104034647	0.05213720524890417	0.0005573704966684126	0.8075701052446908			1.261618666072715
2.481605811977922	6.65863554191021	5.594764630613762	1.803432420143155	0.7010955838132785	1.098898846785531	0.6829925045223763	0.6808980599866181	0.3696700384073049	0.2554079152008334	0.2828686954025462	0.3301134246134077	0.4045342736114467	0.499989769400869	0.930322500217144	0.2024414766318429	1.824347153482032	0.05366623212047045	0.05213883888886177	0.0005573671584747447	0.8075518124627249			1.261618764601947
2.489795598025493	6.612969352552596	5.514618190409426	1.735820024040517	0.6811763638724957	1.056842629520447	0.6743327574175373	0.6748327245927214	0.3681230050686132	0.2552226511551677	0.2809426997763852	0.3290075224120639	0.4038774033180185	0.4986595288287371	0.9283108650946521	0.2022391594307279	1.794550015508639	0.05365572394282678	0.05213338884689449	0.0005573683299096691	0.8075623141635945			1.261618867235334
2.497985384073063	6.653433795330673	5.512638817545606	1.622633464268764	0.6939299999089419	1.001257074891944	0.6694076425277162	0.6698423826338712	0.367738139882252	0.2564217259683827	0.2809299315149903	0.3296178866835014	0.4035281369448148	0.4985431199934161	0.9276830223978606	0.201987759500471	1.794967716989163	0.05364853399768767	0.05212965162591409	0.0005573709728798633	0.8076300697060764			1.261618929175769
2.506175170120633	6.610644142819618	5.474534976906071	1.588224793462269	0.6948451731124934	0.9997005083292171	0.6721022372797291	0.6691351365422755	0.3678510153487939	0.2569158184518756	0.2817637297117807	0.3304703085269871	0.4036397876269582	0.4994364478553884	0.9279879977885505	0.201364947027561	1.81187158141607	0.05365031097776509	0.05212532422746281	0.0005573690895359843	0.8076849077285514			1.261618976254434
2.514364956168203	6.501049360839143	5.372156360135466	1.566884439724812	0.6529545592553727	0.9835111124405819	0.6584064613407152	0.6620202700181858	0.3624296171656471	0.250298679347588	0.2775775423464257	0.3278352308875211	0.4023577535485375	0.4975755166571784	0.9265020369460025	0.2010338602084955	1.809110049507021	0.05365470563810512	0.05212397253466181	0.0005573646394663865	0.8076892713482713			1.261619039116916
2.522554742215774	6.350292350467562	5.097652025063138	1.498457112060743	0.6123498788176717	0.9488152018946006	0.6402370696892729	0.6600725743175971	0.3584319192589908	0.2484465908444982	0.2756889695713869	0.3272914202255807	0.4017628181458389	0.4964683896277926	0.925282614049955	0.2012991776263813	1.779344852349438	0.05365851377707639	0.05213383707421256	0.0005573637389182282	0.8077640141687618			1.261619146231135
2.530744528263344	6.128169033063655	4.826963313782962	1.451913159829276	0.5805294064101392	0.9339715540243213	0.639704086666628	0.6658032312311173	0.3611408145422939	0.2519354013967562	0.2760537446715834	0.3269064652348712	0.4017616364005167	0.4959364241457189	0.92377863665093	0.2009558108204517	1.77318897919667	0.05366133054771913	0.05214592722760979	0.0005573648839251365	0.8078299647298185			1.261619262173544
2.538934314310914	6.150740618166167	4.929202544569195	1.542322365635185	0.6048974962528989	0.9521567809070552	0.6513250753308319	0.6664096329154173	0.3651190832352345	0.2552547425132509	0.2768239121289363	0.3271876671091885	0.4017026448168537	0.495582468500981	0.9235922790393483	0.2007335459441161	1.796211240387167	0.05366373533277793	0.05215380744596889	0.0005573641752228248	0.807819527866691			1.261619346357784
2.547124100358484	6.372495419039964	5.17463193693992	1.571240362288526	0.6652351511442892	0.9544730411684925	0.6557487828649416	0.6586270238183863	0.3622529777067938	0.2517289668739561	0.277992094057991	0.3281150845647439	0.4019912747778043	0.4960227678932192	0.9253719399746573	0.2009402701845923	1.818233334158604	0.05365884212810579	0.05215361920791665	0.0005573604493552495	0.8078460435863026			1.261619453453103
2.555313886406055	6.535457638394976	5.324153066902474	1.634191451974924	0.6782078166010093	0.9913701608023751	0.6647833413012338	0.6633290311486899	0.3703346410661658	0.2549746040599415	0.2817914782274052	0.3291456584272844	0.4031250023069154	0.497778976830471	0.9272905816427017	0.201694568906662	1.813902776793217	0.05365120802426807	0.05214475193036583	0.0005573580587246601	0.8077798808245998			1.261619578894948
2.563503672453625	6.930215747623013	5.670028798375846	1.736953753398765	0.6979465888651147	1.059304828081725	0.6797401145654333	0.6829255083962986	0.3788217533209565	0.264349858126846	0.2864238740070508	0.3326642183227348	0.4051008776257551	0.5016819961825451	0.9317862323242401	0.2030849704139533	1.793926353037484	0.05364489079495826	0.05213554679065066	0.0005573597134369445	0.8076832561984406			1.261619692847452
2.571693458501195	6.725652585893389	5.464603946503612	1.758496151928782	0.6834004540154957	1.021120871564676	0.6625180860936416	0.6717749641659362	0.3672495367500083	0.2610481789748897	0.2825821971543828	0.3315296225892999	0.4033177375370328	0.4988407988210412	0.9272144306152911	0.2016249810046943	1.793425205793624	0.05364415733387705	0.05212938502667609	0.0005573616744001278	0.8077595859452102			1.261619779742468
2.579883244548765	6.380145917591859	5.296586357663271	1.650007238676671	0.6546521497403738	0.995694221972511	0.6559307508622818	0.666728339951171	0.3665662054072309	0.2552529096483871	0.279007628989672	0.328541529776208	0.4026692240440925	0.4967329114343427	0.9250488183805523	0.200935471892767	1.818033349487364	0.05365218885670803	0.05213408938951909	0.0005573599774223746	0.8078041278812834			1.261619863496094
2.588073030596336	6.480213411502736	5.415629990220153	1.631003013980793	0.6791349654852283	1.000238667265909	0.6661985669606403	0.6717399165547636	0.3694583294061463	0.2586103194962993	0.2804074222033031	0.3296073172635425	0.4035576379881291	0.4977508166292077	0.9281415014754575	0.2012888166823651	1.820277037188765	0.05366358372825467	0.05214629880274748	0.0005573567825216599	0.8077675937281272			1.261619959068264
2.596262816643906	6.800327914728904	5.736260371228258	1.70331443036457	0.7356653458331381	1.02791317032655	0.6802901836244524	0.6799498047293107	0.374631755068186	0.2623160708822803	0.2862208430342577	0.3320777097616276	0.4049171093359807	0.4996102457741934	0.9310513225458514	0.2023231250096272	1.806682273859453	0.05367279068373627	0.05215382328217474	0.0005573570265549112	0.8076803846232247			1.261620031281176
2.604452602691476	6.774712860838939	5.646921949446333	1.729114057242844	0.7350083775883841	1.04828676354025	0.6792841590361692	0.6819897743004538	0.3733894094241378	0.2573058944175359	0.2864812195459849	0.331852015959098	0.4040503924157906	0.4997697147506873	0.9301827510573139	0.2023208860483159	1.798413972170115	0.05367539330644151	0.05215640030968616	0.0005573605223206091	0.8076355083791441			1.261620058294786
2.612642388739046	6.661518452049855	5.458472282391568	1.67193350888529	0.6790083271088757	1.016823882366277	0.672750279229656	0.6711628210002375	0.3663255888575499	0.2537516718614016	0.2826301353112872	0.3309030885398629	0.4032163791769597	0.4986473069067149	0.9284600407971635	0.2015825749148166	1.802842215658572	0.05366967822929114	0.0521566270742659	0.0005573614697085219	0.8076830077706219			1.261620068470984
2.620832174786617	6.415624497148878	5.459530622338556	1.554685330410696	0.6948770027316302	1.009119232057856	0.6721321412097715	0.6668282452065727	0.3634310110151189	0.2488007673991322	0.2796521938158146	0.3293272922702978	0.4030067226038505	0.498173459818907	0.9285607224296089	0.200990444286684	1.814681949335388	0.05365642468524693	0.05215254407301822	0.000557358583900077	0.8077130425787894			1.261620061059261
2.629021960834187	6.40667185995348	5.491964871248865	1.551281889713757	0.707068287788414	1.011682606286755	0.6768501541526541	0.6712398365024237	0.3654060847584694	0.2505221791428204	0.2803753804517685	0.3298208493363909	0.4028961607510312	0.4984570776911841	0.9289481558604058	0.2011694745800915	1.798970927798267	0.05364481911857931	0.05214926168932806	0.0005573568461197005	0.8077449655691779			1.261620090369973
2.637211746881758	6.408609040113323	5.233155808657161	1.572697002398837	0.6732189793647179	0.9956981369027337	0.6701746194695568	0.6740713426492236	0.3649569482112835	0.2587400226867483	0.2826395650377345	0.3307011675743729	0.4030552377645102	0.4986264685031401	0.9274589194017206	0.2015162131757638	1.785343747271718	0.05364302713696288	0.0521471637417029	0.0005573607103801669	0.8077192911794935			1.261620073634826
2.645401532929328	6.453096717617435	5.125467775743121	1.631771563594541	0.6368880909814093	1.008409979921089	0.6607827510334926	0.6720883228588559	0.3640754923462208	0.2588062458976073	0.2782857512985117	0.3284046027242998	0.4024052358137389	0.4976352447734935	0.9264813570325926	0.2012106100006872	1.796958105699013	0.05364684668420364	0.05214304678333826	0.0005573643044906385	0.8077187670661202			1.261620023834218
2.653591318976898	6.541466848795709	5.310955409842179	1.688401962208237	0.6626112380507497	1.036523212364923	0.6747115209440353	0.6730215394989535	0.3677438356316395	0.2536222343210424	0.2794702462762295	0.3285483498848751	0.4016084980639639	0.4974495466092701	0.9260434936361766	0.2008361334425158	1.809930674662002	0.05365395956132693	0.05214310221005874	0.0005573619322339437	0.8077692577599568			1.261619978186395
2.661781105024468	6.477645494941511	5.399772343456653	1.658945360068464	0.7017186736578951	1.029416076950582	0.6900612989277699	0.67401099859548	0.3727054150585881	0.2536708364858459	0.2819333120480242	0.3294537288117788	0.4028031676883737	0.4985064667462282	0.9275084169256625	0.2012087960741595	1.813884027930878	0.05366137103159393	0.0521456317289526	0.0005573590644237636	0.8077213262872266			1.261619956356883
2.669970891072039	6.504057208203446	5.480620117073656	1.668535895958954	0.7144111420601997	1.02951891512995	0.6752605298799672	0.669624499934793	0.3710226349613933	0.2538971544504005	0.2826018649418326	0.3302834319689099	0.4033193221940439	0.4988355247796841	0.9287582116543971	0.2019528634748212	1.802996001827867	0.05366180388658925	0.05214235979221425	0.0005573614756703665	0.8076662430141335			1.261619914855369
2.678160677119609	6.352131662218105	5.241038000388693	1.549853781824414	0.665351227147827	1.001223460413988	0.6603485128084311	0.6646225767337639	0.3591754363390458	0.2480973451696317	0.2740265061510426	0.3266494159946151	0.4017471070453547	0.497054576832938	0.9270148434804258	0.2015096104634642	1.801115576431156	0.05365763357605034	0.0521330591469767	0.0005573657035013984	0.807662834785019			1.261619844375886
2.686350463167179	6.301867788201357	5.135209513501654	1.535971652179306	0.6437574989756477	0.9831018712495401	0.6579403904484695	0.663895698031014	0.3571283950190143	0.2458910962379443	0.2715443607171093	0.3252027181939909	0.4012095056469344	0.4961650912921507	0.9256998262423306	0.2010940953323605	1.818010265792325	0.05365228594804149	0.05212831421704456	0.0005573660240444968	0.8076938263437966			1.261619771499303
2.694540249214749	6.335020212603391	5.173551883350519	1.627580054157505	0.6469645670427442	0.9963060998732535	0.6499155318364769	0.666650269333447	0.3604323693627575	0.2501680307989033	0.2742579529758856	0.3267589619797803	0.4019201067378355	0.4964552894407968	0.9248247171658588	0.2010387451889918	1.829365891284131	0.05364636088100718	0.05213016368634282	0.000557363275427416	0.8077609811935299			1.261619714246398
2.70273003526232	6.208483412895463	5.040466336395299	1.480047891792617	0.631092528695347	0.9438496579692794	0.6387303447342118	0.6606061052569221	0.3566243479195243	0.2493092890263494	0.272290254570822	0.325648413280349	0.4015112874751495	0.4952397057982394	0.9245408210673616	0.2006236657516186	1.824501259457673	0.05364522816680452	0.05213757045821332	0.0005573624246445187	0.8077519892016491			1.261619680379096
2.71091982130989	6.150155864727675	4.952233436811183	1.423871679698973	0.630349608297288	0.9235277017293083	0.6435832883242778	0.6600451334765601	0.3585490259566023	0.2476854929359756	0.2735911744721344	0.3256529774169543	0.4010712307274149	0.4949226557560539	0.9244789038615958	0.2004210841242496	1.795847246729965	0.05365050780577422	0.0521480948858869	0.0005573655509772012	0.8077293265372302			1.261619636464019
2.71910960735746	6.202877885471326	4.937934421549197	1.459853894628421	0.6170779803719439	0.9349176785080849	0.646308478740512	0.6577253974905116	0.3609813330470324	0.2483795961854784	0.2755599637157573	0.326430459139009	0.4006014417876503	0.4951903354686824	0.9231063846027023	0.2004784820129823	1.800759530440108	0.0536544259322776	0.05215657295567617	0.0005573693732323377	0.8077612250337166			1.261619537655488
2.727299393405031	6.519897786237202	5.079987271432083	1.592419474402517	0.6271076110894427	0.9575130458694417	0.6462424584072225	0.6591133562045849	0.3616556125442219	0.2516957049950717	0.2756531413336947	0.3264364661567381	0.4014568385990571	0.4959090382192898	0.9248280211131891	0.2008144890629701	1.825975809775682	0.05365560092624074	0.05215974856704864	0.0005573694311351498	0.8077848801414237			1.261619422728959
2.735489179452601	6.825276052058657	5.585024784863716	1.798177430615683	0.7143583483578436	1.056546698826377	0.6767039643015735	0.6765356689735982	0.3701880440961163	0.2599638643707068	0.2828721440189703	0.3306978138979889	0.4039122179960085	0.4996871384539318	0.9293907170369656	0.2021441674238972	1.829248558400785	0.05365519272452592	0.05215081614825638	0.0005573671612177309	0.8078251058057987			1.261619346440877
2.743678965500171	6.663055545542894	5.592420217450067	1.702584915486836	0.7528252566318667	1.050942056577212	0.7034344916937809	0.675692188407134	0.3709874163984999	0.25667048667733	0.2833925886206473	0.3310844704500456	0.4038245659396715	0.4994259846875345	0.9297132180510072	0.2021960786674767	1.812874150810427	0.05365233537449356	0.05213574547565471	0.0005573685058183345	0.8078245640233688			1.261619300665095
2.751868751547741	6.728997984813911	5.483072841985704	1.675626679017436	0.7191579823834874	1.029763272945376	0.6894240041258713	0.670388031292962	0.3663501384134912	0.255588569203852	0.2792484258587274	0.3299440382062258	0.4035797956673189	0.4990728929961438	0.928743627047008	0.2020434694144414	1.806859687926379	0.05365101751060175	0.05212936919047023	0.0005573732578021539	0.8078066931321101			1.261619199628378
2.760058537595312	6.569854245410011	5.279346271515133	1.635332610463933	0.655294528390957	0.9880788020077477	0.664069998294751	0.664845248971727	0.3631390082859025	0.2554259435777467	0.2788120944517447	0.3302027808239384	0.403059522821882	0.4984531747159508	0.9268957006854402	0.2013949165362601	1.812123334795007	0.05365052383354273	0.05213205911198426	0.0005573742045062784	0.8078649932339813			1.261619075842511
2.768248323642882	6.045363868569391	4.87545920167595	1.472811172187006	0.6184296860598139	0.9522253843672531	0.657058759096194	0.6622595561535186	0.3608721836767994	0.252244931670885	0.2760477983355772	0.3279449217328685	0.4016784972630059	0.4961907379607749	0.9247693524226545	0.2005170358518723	1.81572499943113	0.05365375778916893	0.05214074125603162	0.0005573717977131644	0.8079247298500902			1.261618959938368
2.776438109690452	6.142440511199043	5.032158400325321	1.520906194362873	0.6437254060928125	0.9889002400704959	0.672136318886052	0.672828250862644	0.3620609411109936	0.2541815422959185	0.2757279400330188	0.3276258003244105	0.4021882214724034	0.4965383169230895	0.9262326928806223	0.2009937365864254	1.813428392606603	0.05366312705181994	0.05215510045076963	0.0005573721745093023	0.8078546765177401			1.261618863363634
2.784627895738022	6.763122405396818	5.493584880515333	1.654020584792463	0.7030137479345115	1.052764928672437	0.693608194981523	0.6831467560371087	0.3695132986997546	0.2589390214941013	0.2814361060381258	0.3296644727198419	0.4044235340191304	0.4993989832675335	0.9300662731638162	0.2021971701053883	1.807316607372522	0.05366921903753	0.05216479054791235	0.0005573761045361586	0.8077231547313165			1.26161876130704
2.792817681785593	6.972416251446545	5.592720936105632	1.643241791493339	0.7487923463544173	1.034382272674029	0.7088497882011503	0.6789126921282995	0.3723195734395904	0.2615306273060015	0.2833451362468422	0.3312141278448042	0.405611264798835	0.5006321135757437	0.9316335002466901	0.2022352863875146	1.80302889951519	0.05366911921634721	0.05217020483634464	0.0005573789236349604	0.8077346132329594			1.261618641844314
2.801007467833163	6.868613676287673	5.614418810451872	1.679728827970197	0.7620379573384173	1.052572378431636	0.7005258380626004	0.6864420778516913	0.3708634930119923	0.2631910042722081	0.2834531975873447	0.3327572376362585	0.4060858210723323	0.5015793176035753	0.9321335048465625	0.2022078553924825	1.801201156752702	0.05366516269042457	0.05217065069154482	0.0005573775971860435	0.80775252559944			1.261618533147483
2.809197253880733	6.898955774401631	5.80234020920602	1.817162069371	0.7419154507420458	1.082587938619296	0.6845759223104206	0.6839467064119008	0.3691944316805563	0.2614622692537057	0.2824827836010983	0.3313515601373569	0.4045045480777567	0.5008885113210904	0.9314123206239635	0.2024715705937556	1.808326068611753	0.05366095236941622	0.0521572713703265	0.0005573757292051724	0.8078072541381711			1.261618449557722
2.817387039928303	6.324780188593206	5.364065929199016	1.619554428048763	0.6636588382660782	0.9809376213176922	0.6625606693782962	0.6653840991429606	0.3635340565999353	0.2540828427145437	0.2783720606978833	0.327469267877771	0.4019599328107447	0.4966645684958338	0.925701586020149	0.2015128169789386	1.803656659226293	0.05365181530560072	0.05214345435615456	0.0005573778914867203	0.8079585265091173			1.261618359664137
2.825576825975874	6.112880582345125	5.022697660475444	1.459186797766693	0.6074180645404038	0.9313275580147681	0.6484241108833314	0.6583969650026462	0.3599902154982136	0.2486505740520958	0.2758796514058489	0.3258709880778768	0.4007700520343379	0.4946217896260608	0.9231499104180596	0.2007259815192904	1.797794443923805	0.05364769338984586	0.05213799231496109	0.0005573823774920327	0.8079895057510392			1.261618235378179
2.833766612023444	6.371080499625127	5.062532604017622	1.484036986605797	0.6203468769255748	0.9467109702511388	0.6510416923629702	0.6618250965352572	0.3645346640221168	0.2507596831174045	0.278596924574802	0.3275363689428596	0.4012719132489717	0.4959749927765518	0.9246465461229854	0.2009544019012214	1.806642031149108	0.05365072773730165	0.05213577894448443	0.0005573836167364986	0.8079272113654573			1.261618107721334
2.841956398071015	6.67315941788595	5.459095015511649	1.656429643282589	0.7138305409006079	1.027485553934783	0.6816114887262116	0.676588654044469	0.3766681356114289	0.2577546343538505	0.2852140113457167	0.3313738222242719	0.4038191140515603	0.4995559243380368	0.9287065689692389	0.2018890902701909	1.808007005362138	0.05364859573358951	0.05213492828946047	0.0005573809129526333	0.8078406665819673			1.261618020001817
2.850146184118584	6.63481783363211	5.4851430476002	1.680075286783708	0.7122902166977462	1.043787820471499	0.686769940850751	0.674856090195081	0.3724486797473802	0.2580199420146282	0.2841121688265239	0.3312420694556315	0.4038408385288271	0.4991537092516187	0.9284615544200834	0.2024182993512812	1.79154189616042	0.05364940961219489	0.05213917805915687	0.0005573798212654668	0.8078507203836928			1.261617957661247
2.858335970166155	6.39533564713257	5.238483482842096	1.596360135789425	0.6498127470263205	1.008454879019467	0.6650489182240262	0.6669705955107632	0.3634422910340053	0.2556779533267139	0.2786038396568816	0.3291994814417791	0.4024868161804451	0.4968937932537761	0.9260533668368184	0.2015028271223424	1.786337981185366	0.05365413920244241	0.05214526374665093	0.0005573826829237771	0.8078912145470752			1.261617900335223
2.866525756213725	6.318535210175527	5.119401707083103	1.609082204898409	0.6203878323634056	1.006964393166198	0.6497465872797222	0.6663747119567457	0.3579861025570729	0.2529157781283342	0.2747329762456631	0.3274773131411736	0.4017076263160846	0.4961594471684972	0.924390794404828	0.2010759999117129	1.795075958533049	0.05365636900832083	0.05215206270842668	0.000557384663408664	0.8078431750040977			1.261617827875451
2.874715542261296	6.367979347138818	5.119722626633924	1.591513475579965	0.6166037139066942	1.002837795602809	0.6520015309816821	0.6672920834782856	0.3599058473086333	0.2517193091875311	0.2743225334688021	0.3267847747151133	0.401990595094669	0.4969551159296917	0.9254302075262792	0.201192315092356	1.815173265364891	0.05365162681147307	0.05215878044861153	0.0005573824287204703	0.8078519703394191			1.261617753833078
2.882905328308866	6.232190193127049	5.07539232577786	1.501392628488795	0.6206132104879044	0.9699402512413874	0.6541971782360473	0.6671519843291897	0.3628762259113731	0.2524261172024507	0.2753279551041684	0.3262553262498595	0.4024744220543173	0.4963942189502451	0.9262140389595878	0.201066631884304	1.820280958214674	0.05364681290665411	0.05216262288963525	0.0005573796608534646	0.8079070264741511			1.261617725129399
2.891095114356436	6.199103253213528	5.028594063170345	1.456894316968003	0.6214591694430095	0.9387518805107732	0.6461023552946871	0.6657857456235882	0.3608240769820624	0.2497223940587689	0.2740935249202511	0.3265135129479336	0.4019157519757721	0.4957366376356819	0.9246304561832278	0.2011158114941225	1.80834462740706	0.05365081904674021	0.05216872645389681	0.0005573821822471036	0.8078745929361558			1.261617708530032
2.899284900404006	6.343089923222323	5.117611176570541	1.538494416186063	0.6427913289435548	0.9578633259832086	0.6526566941948876	0.6680274961170419	0.3636688756588847	0.2508957590372839	0.2768535218976057	0.3276031007105737	0.4015271786729921	0.4969829200573097	0.925006927657265	0.2013414338727575	1.810899080036905	0.05366010998013816	0.05217551749756964	0.0005573859199028789	0.8077932720634227			1.261617680482066
2.907474686451577	6.454408065743033	5.341555651504379	1.608024021780206	0.6838554834217966	0.9772430930455989	0.6761043844344227	0.6726496302934505	0.3727511048731867	0.2542011211225881	0.2820352182382245	0.3290110210078489	0.4026994599825245	0.4979031848764759	0.927477391011386	0.2012057548739137	1.828871530237462	0.05366519958472672	0.05218096982424218	0.0005573860042955561	0.8077533651431238			1.261617617806661
2.915664472499147	6.475507530937278	5.267636934073539	1.574020539649588	0.6695403273121464	0.9788989380565412	0.6840105817690015	0.6731380742868899	0.3702310407753824	0.2539001187166148	0.2768863571786286	0.3277713210003774	0.4025997461906407	0.4972436189654705	0.9269833979631166	0.2012054801619087	1.840523408729542	0.0536653799775802	0.05217893546558407	0.0005573833093794784	0.8077550595773559			1.261617596236095
2.923854258546717	6.571502952876421	5.395390621887918	1.626270680721856	0.6997485625772558	0.9992149058343323	0.6895511895941011	0.6756252074836808	0.3680184918894225	0.2554322357496164	0.2770413502385584	0.328941332743371	0.4029416121285239	0.4985136393471029	0.9278959292373508	0.2016526800724699	1.82583795065079	0.05365994185266564	0.0521744688899725	0.0005573826006226898	0.8077691876579839			1.261617588893186
2.932044044594287	6.433045811812415	5.494638265428542	1.651422371612304	0.72872602654513	0.9912280739087375	0.6933974550004212	0.6661368641138707	0.3706612539875437	0.2548765994762015	0.2815500241235143	0.3304184824167453	0.4032472653265519	0.4990729929303392	0.9280645043896045	0.2017764592218809	1.817143451018123	0.05364810641050868	0.05217172917513565	0.0005573853023615794	0.8077017556354413			1.261617556865772
2.940233830641858	6.379652785320544	5.371208588576941	1.661150926768383	0.6857308888399625	0.9935520717245008	0.6706154423129341	0.6629816917919021	0.3671400607328194	0.2541445034780933	0.2798680393480701	0.3286069644160028	0.4023065337635086	0.4977273102366005	0.9261891660566557	0.2013334248108437	1.825038067829595	0.05363958817703578	0.0521660349801084	0.0005573877206819443	0.8076873126686512			1.261617486684649
2.948423616689428	6.402617481480481	5.393722652935844	1.686407960423537	0.6942980350353463	1.025904360403887	0.6678977411512074	0.6733069837019008	0.3655953313717803	0.2559407597384217	0.2800934416011593	0.3289588206707602	0.4027570200624788	0.4979605834966848	0.9270718929716345	0.2013639488301297	1.833401702345977	0.05364083925903065	0.05215990513268916	0.0005573867299102045	0.8077025023718664			1.261617422015634
2.956613402736998	6.475028514558105	5.472130536333779	1.703622255724829	0.7392358209122168	1.04455772710117	0.6965351494331437	0.6809932177504787	0.3706849409197278	0.2594608841430907	0.2835625003374193	0.3312607186311397	0.4045209473837019	0.4992787429926241	0.9291709659773184	0.201914227028636	1.838234974434322	0.05364516615818103	0.05216105740805523	0.000557384916434078	0.8077099870143967			1.261617388896266
2.964803188784568	6.628072430161107	5.368100768491718	1.662265850532355	0.7024613347872242	1.033888045675553	0.6794464923432623	0.6762578842985117	0.3712002403858218	0.2561915917733786	0.282024680913815	0.3311484714960301	0.4037806533613832	0.4992559449879626	0.9282672717232389	0.2020196545232998	1.824492063968598	0.05365044634213048	0.05216276639206244	0.0005573869788815643	0.8077738974110391			1.261617343193286
2.972992974832139	6.70860079733863	5.323124714251237	1.656918798625198	0.6574209106985948	0.9989669766152932	0.6617368802660567	0.6718624632250135	0.3650782058246604	0.2508827860807959	0.2779424233302616	0.3288310252806629	0.402674481283955	0.4981189207021138	0.9272352839124444	0.2019134600549375	1.817392618597202	0.05365756092076169	0.05215937291078767	0.0005573914744680516	0.8077241592013918			1.261617263113536
2.981182760879709	6.69797858906753	5.435613028899982	1.795747221623138	0.6634082830811794	1.02431032225286	0.6674948275331318	0.6763506387587761	0.3671924774617171	0.2542432360265249	0.2791307379984979	0.3289369665113522	0.4027931641744117	0.4983416056511931	0.9272630746257955	0.2017836762523378	1.827146505582209	0.05365790618754532	0.05215521636190839	0.0005573917770360248	0.8077358870554443			1.261617185465939
2.989372546927279	6.398727041196962	5.386810579446566	1.617527320538084	0.6664563165658152	1.004234893657427	0.6682812373744391	0.6661248961909328	0.3639992992907028	0.2499092622293591	0.2763533123505155	0.3270192008792808	0.401142302755471	0.4964895765671496	0.9259108091394563	0.201035644255607	1.830583696077595	0.0536567184835347	0.05215159048265621	0.0005573879978225237	0.8077660978838598			1.261617127373759
2.99756233297485	6.493700479633802	5.350463138881178	1.531020615699244	0.6734779472249587	0.9763133858121086	0.6692600666992751	0.6623707387805881	0.3630139623557987	0.2473170370556533	0.2747226301073002	0.3262806899706209	0.4011327057431362	0.4964965166891837	0.9267867749507086	0.2012641780763785	1.815749746746437	0.0536538090640312	0.05214555254792333	0.0005573864412691636	0.8077113211066368			1.261617104968794
3.00575211902242	6.809608771470279	5.695419287066843	1.698250893258036	0.7418003884197211	1.01107002763038	0.6953021319703405	0.673516115725053	0.3806492340973855	0.2528700790668825	0.2820503041258065	0.3300650110060105	0.4028952498442105	0.4990503754219591	0.9299295127452705	0.2023057163711048	1.811993875433028	0.05365246218828462	0.0521397166468869	0.0005573894571244532	0.8076327076236979			1.261617070519095
3.01394190506999	6.839411568808586	5.622477597889829	1.740338235874144	0.7235344173487314	1.050268662321016	0.6906023337262865	0.679281904817111	0.3766973590538484	0.2555373389261751	0.2852321905222818	0.3323844065626643	0.4038495572218549	0.5010998074591501	0.9302388194030932	0.2024541396591819	1.818754425441081	0.05365637462628051	0.05214426011882247	0.0005573910040774367	0.8076227654556395			1.261617034538831
3.02213169111756	6.563553465058344	5.157796861748892	1.618729816815221	0.6463550043702335	1.024040786947894	0.6769200441492395	0.673651636931088	0.3700358277174458	0.2541632881427002	0.2830614255398791	0.3309174447246268	0.4038037220048157	0.5004573775944446	0.9278310346861784	0.2019124072321671	1.827476038821558	0.05365899685904663	0.05215577209397503	0.0005573876431418788	0.8077277510099148			1.261617015944304
3.030321477165131	6.262476939787454	5.092373318861554	1.542781322871581	0.6567677177398218	0.970930199523703	0.6679887608398534	0.6617581667952578	0.3645447019178968	0.2499574361868931	0.2789556619721401	0.3284767758267196	0.4021259938466745	0.4975270748081628	0.925210185740082	0.2012378195861536	1.830531885233321	0.05366316997092974	0.05216383491698871	0.0005573842560590477	0.8077379577672541			1.261617061017027
3.038511263212701	6.309948755583258	5.254301654730945	1.595434791872966	0.6750499120847876	0.997460944786554	0.6672299619115492	0.6657223578018003	0.3621213787962884	0.2525161681829391	0.2782004499143582	0.3284697846893734	0.4025388928484164	0.497675011543131	0.9264928980146458	0.2016449915584989	1.818974790579525	0.05366618065184183	0.05216799758755291	0.00055738585035483	0.8076650361987534			1.26161710944607
3.046701049260271	6.469066559343322	5.29003578993567	1.611225321283935	0.6738093984174964	1.013623428110767	0.6730033588166203	0.674294963049879	0.3698249939146699	0.2556758485493955	0.2810935066387599	0.3291200702533781	0.4027622116520074	0.4982217835622557	0.926994935166614	0.2017476381704848	1.817129948683358	0.05366395161636675	0.05216751107785096	0.0005573882375942252	0.8076845425949712			1.261617150016537
3.054890835307841	6.364180146953703	5.22896632906988	1.535870517873479	0.656959827790671	0.9619614982955242	0.6657793015764163	0.6640378147870968	0.3641561512038831	0.2483534778957759	0.2754802032157267	0.3268607605856373	0.4017574341741202	0.4969834102934377	0.9262771052554181	0.2006812715197293	1.827406541377331	0.05366257104510541	0.05216345566789172	0.0005573866373325947	0.8076611946944651			1.261617190667633
3.063080621355412	6.33724351148684	5.211086088095119	1.537490223140827	0.6593429115768508	0.9711072019536766	0.6701283422324869	0.665012271355765	0.3628540374853804	0.2481748862181928	0.2739554637682289	0.3271734216470643	0.4021491730564585	0.4973372086731594	0.9280560659648808	0.2008383742707963	1.83641749998392	0.05366299563408203	0.05216364439423121	0.0005573831402937163	0.8076426543664149			1.261617250479285
3.071270407402982	6.440281336384754	5.215770170128192	1.594152064212641	0.6733870570625842	0.9874440868490774	0.6745808715802181	0.665186417644424	0.3664611282593266	0.2500639855226929	0.2793009769846772	0.3291413923453828	0.4024646167121613	0.4985606735369468	0.9280820459065739	0.2020290676685075	1.81324519607756	0.05365986528421388	0.05216450860075575	0.0005573821307460934	0.8076490159735007			1.261617329232034
3.079460193450552	6.561299645975986	5.302600399363106	1.64565437150122	0.6742042346746979	0.983081321714843	0.6702702737492242	0.6655352465860829	0.3655353208402765	0.2515744926931116	0.2804112454584921	0.3297753574521033	0.4027842183075953	0.4985691423583598	0.9278780898033047	0.2021392896675048	1.802890842050848	0.05366175757974945	0.05216722048016055	0.0005573837580142786	0.8075586772096317			1.261617404528812
3.087649979498122	6.652394753878218	5.552868529101927	1.690548423996392	0.6948398248860002	1.015765563349187	0.6742166408827284	0.6767475966888241	0.367588680926155	0.256522826453593	0.2812851825579561	0.3306154200207706	0.404635321134753	0.4995554794409354	0.9301693045292029	0.2022246902615378	1.819155612625789	0.05366808308524239	0.05217324845622887	0.0005573842136960139	0.8074745376873191			1.261617463346931
3.095839765545693	6.58318780383759	5.647632241678085	1.679938349958687	0.741942419157451	1.056042659690041	0.6915893596942333	0.6799523158944462	0.3729575104638336	0.2582991818479679	0.2838052261944218	0.3317927969983323	0.4051526135341638	0.5008637399892255	0.9311747513699199	0.2023330169008517	1.83958069127301	0.0536693837005042	0.05218109063634772	0.0005573811751497083	0.8074984896636002			1.261617522808157
3.104029551593263	6.608086128024282	5.813973122847101	1.638319850386202	0.7849239268337582	1.003241722604285	0.708578809082115	0.6752182222296422	0.3775968721006265	0.2558495843937402	0.282474236726813	0.3301564102957567	0.4031752855734437	0.4996463947878103	0.9301611621202339	0.2021206459894811	1.834290709741649	0.05366903024638462	0.05218613563434758	0.0005573779208053744	0.8076043019154705			1.261617613901657
3.112219337640834	6.584260685556781	5.632230796499739	1.559726532125475	0.713341292054725	0.9732588120074316	0.6817122508051422	0.6684373124318805	0.3671232146530267	0.2547578858222553	0.2787322054514846	0.3281555822195829	0.4023685800472215	0.4983796307870317	0.9290292926935303	0.2021292617509394	1.814419532379242	0.05366941710942415	0.05218447668780682	0.0005573793969992149	0.8075385253365728			1.261617708289499
3.120409123688404	6.468239806028891	5.130851511459767	1.524512013043164	0.6353441424743378	0.973982936317165	0.6642056895033319	0.6685024921563563	0.3651053762011615	0.2558090104769328	0.276633182077223	0.3275491294225401	0.4031287902173227	0.497998964165293	0.9272760746008537	0.2017386765240947	1.808287626678468	0.05366908588459202	0.05218156000171305	0.0005573821444481879	0.8074656208295197			1.261617773031114
3.128598909735974	6.638809625428454	5.286155576026131	1.605618676814831	0.6536438210972438	0.9932525730960977	0.6749559267719833	0.6825535285622365	0.373280390431815	0.2599249880544503	0.2793883905382443	0.3296431071637757	0.4049893416201412	0.499975288157972	0.9293716359635903	0.2020068636574443	1.813312270724808	0.05366298388808922	0.05217785469728798	0.0005573796715153203	0.8074636465626578			1.261617834218295
3.136788695783544	6.655052962836193	5.470250493217097	1.664283919608355	0.675650015117405	1.029106607130017	0.6803655186187648	0.6898391002294164	0.3685511406901734	0.260554518905376	0.2803627487079307	0.3306232035904255	0.4044399635618188	0.5004141951605073	0.9291824862393788	0.2021408184069252	1.824636670436007	0.05365533543811886	0.05217176288810899	0.0005573757742471199	0.807549350621025			1.261617918715627
3.144978481831115	6.285306930271888	5.235813807710122	1.492189126038298	0.6818043364186021	0.9667541336981517	0.6765874481033515	0.6700569871717276	0.3594199826173635	0.2516477579947762	0.275766908565203	0.3274386593663096	0.4016653513416546	0.4976570445095095	0.9257076936480497	0.2012395092836801	1.81157242287867	0.05365427489660609	0.05216889754761244	0.0005573754139575953	0.8076790328672065			1.26161801444378
3.153168267878685	6.302522283582408	5.23882833963	1.498560086206039	0.6811746290537286	0.9410851338607888	0.6598056923330231	0.6594279234509022	0.360547569480965	0.2473083253545102	0.2758735736082898	0.3263728383075924	0.400748664810716	0.496057132598454	0.9252963917289156	0.2011067536571455	1.801967233311803	0.05365472183444573	0.05217181603012422	0.0005573780118675115	0.8076182006275173			1.261618076176227
3.161358053926255	6.586164752109415	5.375541102369421	1.565001348754135	0.6666898145956617	0.9531482405454983	0.6499403621212615	0.6612860201818876	0.3654846843826249	0.2495883274518077	0.2785556646403304	0.3280886704344781	0.4017774610293185	0.49748436787613	0.9274960392604801	0.201797189498838	1.800373622729476	0.05365720489159841	0.05217841426633427	0.0005573781082111624	0.8075748511479427			1.261618128903084
3.169547839973825	6.778519597985682	5.536112116984737	1.633771483543733	0.6908678035866586	0.9871816501473273	0.6587458348045755	0.6667369647664778	0.3636799040536797	0.2527651540387106	0.2789802286358573	0.3291417219187249	0.4035752349115679	0.4990523594060009	0.9294914126189605	0.2023784388520411	1.802777378417779	0.05365891770127437	0.05218566651312588	0.0005573739724477362	0.8075389733680489			1.261618206425027
3.177737626021396	6.477417859243545	5.247260436985622	1.517985484534831	0.6556413269353633	0.9779537842367629	0.6621346666043849	0.6687262354734467	0.3614575809406246	0.2502933003119632	0.2754980698133513	0.3271970475742795	0.4026370815349992	0.4973164917428411	0.9279055085726692	0.2014995077884949	1.813562471468056	0.05365716802391381	0.05218771923683872	0.0005573704319811547	0.8075417328620377			1.261618328775281
3.185927412068966	6.330781499451504	5.158229083442067	1.462423547554976	0.6426647867172617	0.9442383951219389	0.6604081776924935	0.6629763983124645	0.3647761248390477	0.2499418857137986	0.2773144761751847	0.3271322188351364	0.4022512114254843	0.49670421419428	0.9272180979008779	0.2011768120067154	1.813771192011545	0.05365566738512358	0.05218503290816072	0.000557370342269607	0.8075217946868316			1.26161846013834
3.194117198116536	6.427065897430031	5.351069150877328	1.577498073825871	0.687838448756863	0.983750547148577	0.6801067186460982	0.6661224629840726	0.3676015538163873	0.253833909969132	0.2796098975659368	0.3286584086455052	0.4026512611914337	0.4972097244259007	0.927297670609892	0.2011730145453006	1.806766237655796	0.05365509404179421	0.05218553321350688	0.0005573709951484281	0.8075128855859417			1.261618568065696
3.202306984164106	6.373937621946319	5.102302342172602	1.528770206932728	0.6496173279831277	0.9923016435387805	0.6647362620903159	0.6655490794728521	0.3658068893555435	0.2516456047994802	0.2766217415843982	0.3277638715409788	0.4023396433850688	0.4974624669810998	0.926484060622777	0.200981267476852	1.810446990927594	0.05365736505478179	0.05219169065221455	0.0005573685299618967	0.8075701411367174			1.261618687164102
3.210496770211677	6.380212312647831	5.062271524179178	1.502545403186353	0.6225599376390963	0.9726172181448599	0.6445931277889985	0.6633001673114038	0.3616921124969304	0.2504145908873284	0.2766203017646109	0.3270603986386629	0.4022093359881485	0.4970098583546005	0.9260367457050893	0.2010214828265486	1.828071464737868	0.05366242821731371	0.05219411674748309	0.0005573641254674906	0.8075693713161188			1.261618845183121
3.218686556259247	6.551321378296913	5.354996695811701	1.656285167501851	0.6525981310101292	1.027752347954914	0.6644179771216888	0.6717729231626516	0.3630186663885425	0.2571687035102985	0.2806978335432229	0.330117391798151	0.4042465396248989	0.4990203880710851	0.9285086236996484	0.2022012838383988	1.811733493893736	0.05366959724635182	0.05219433918679593	0.0005573633219202258	0.8075570823693331			1.261618997264343
3.226876342306817	6.610884313262197	5.447799516983916	1.75305844458468	0.6750335199367612	1.05481975756792	0.6814126197256249	0.6764751048114276	0.3654104682865808	0.2598454018440118	0.2814102891705126	0.3309315115307828	0.4043871322279313	0.4998832829747334	0.9286845669326698	0.2026109892671321	1.804511804513349	0.05367388374975003	0.05219586711842296	0.0005573668435439714	0.8076491225357865			1.261619125778207
3.235066128354387	6.497168948025054	5.396420937639347	1.73112257713455	0.6883405696674065	1.050127878503575	0.6767980373431383	0.6737211923416364	0.3662402366316078	0.2575451466917537	0.2820934916572144	0.3301799486649011	0.4032411380784875	0.4989170847796333	0.9273913160356354	0.2018713959594799	1.811820739442368	0.05367653946635825	0.0521961255554144	0.0005573676521745566	0.8076860687873327			1.261619223269275
3.243255914401958	6.940474628965322	5.698903213981332	1.882413905997198	0.7171345712458348	1.106785232609149	0.6907846414739897	0.6795867974131512	0.3747705521200602	0.262391031913992	0.2890785400172599	0.3335773544734151	0.4055469720242538	0.501896346053993	0.9314390531535855	0.2028715767908453	1.819740045213764	0.05367667798909809	0.05219385063653235	0.0005573630807395673	0.8075974521381458			1.261619334359834
3.251445700449528	7.327389632738675	6.001239657501725	2.011015942879709	0.7644611283508448	1.135841383229935	0.7111675095187312	0.6906234647867602	0.3803095979340057	0.2640014754439604	0.2883882612987525	0.3343309110051408	0.4065836617532926	0.5044489935237157	0.9349723407123415	0.2041459097947784	1.813895520811926	0.05367127384086675	0.05219200859704975	0.0005573591993003581	0.8075803589907499			1.261619472443411
3.259635486497098	6.790319984050718	5.539460598460646	1.790996267859525	0.7153462995301665	1.065748745940908	0.6891755247331913	0.6809742899749449	0.3760142031542078	0.261511438807117	0.2844849288441325	0.331550869235311	0.4045143337755666	0.5012453348114018	0.9314755862619672	0.2031189955786751	1.798838262871337	0.0536632732049457	0.05219465688748751	0.0005573618680573166	0.8076330411689618			1.261619554896344
3.267825272544669	6.651860127863161	5.413408485049278	1.653667059982817	0.6814179688102203	1.014844323095765	0.6764251520541421	0.6790596160427438	0.3764613007485095	0.2596035923987461	0.2851442877382198	0.330377558421704	0.4034880723074664	0.499508561119834	0.9296408183698346	0.202211435268041	1.801511166142223	0.05365927947315208	0.05220074845252287	0.0005573650892088095	0.8077312104812998			1.261619599128159
3.276015058592239	6.600180419651744	5.404456512556095	1.661519413523596	0.6823430358614964	1.023790225217705	0.6744255541953843	0.6814364236398285	0.3751273130893313	0.2569276852987247	0.282820005363738	0.3304832918924733	0.4036676139642039	0.499392093347746	0.9292208592099972	0.2017646005920412	1.817264936756574	0.05365910106515651	0.05220841978306973	0.0005573629547834984	0.8077415753319023			1.261619627527734
3.284204844639809	6.276506152212941	5.15181671363171	1.576714602145006	0.6459937815769746	0.977478903104644	0.6598004576715905	0.6715773883498807	0.3657960304073981	0.2534846052781697	0.2765744912122434	0.3273533422455412	0.4019455338520307	0.4960268929579019	0.9257271967482155	0.2008491584975884	1.818129529108283	0.05366262595212321	0.05221393341400404	0.0005573598003793394	0.8077988933625834			1.261619677233373
3.292394630687379	6.381888079717005	5.162777802518379	1.619124597184659	0.6457111150241794	1.013903377423984	0.6734808406816418	0.6778830101511791	0.3681015368123675	0.2580842505749615	0.2779593395406936	0.3278732294670837	0.4027899199936149	0.4973789490190708	0.9262941474450257	0.2014989245041325	1.800769370445247	0.05366706311779282	0.05221614115108304	0.0005573610511722119	0.8077927065893997			1.261619726553379
3.30058441673495	6.432478937443597	5.211083210569717	1.596023037509573	0.6729530446428971	1.017167005838517	0.6823095947763573	0.6770961782157034	0.3696150297299223	0.2593896476232172	0.2790056900401001	0.3283075451110048	0.4035569298186087	0.4984600728312894	0.9269319880654754	0.201808794940897	1.798082771485018	0.05366611810940903	0.05221274358868498	0.0005573647053617638	0.8077969859402802			1.26161974118216
3.30877420278252	6.417337423394665	5.201577455622873	1.566223176437324	0.6755933860509094	1.001514661117488	0.6746658223473715	0.672298397964706	0.3690493069244889	0.2564712907946718	0.2794118374773132	0.3280123765608737	0.4026238070734912	0.497727526586172	0.9266117958125055	0.2014122120553565	1.811638616572726	0.05366392488621086	0.05221044671191215	0.0005573653314288737	0.8078610450049537			1.261619728615693
3.31696398883009	6.680707070876879	5.318239998403271	1.634717860166974	0.6659199680580068	1.025225277864342	0.6789890090894611	0.6723875415560283	0.3690931222340328	0.2556538548007596	0.280352523354638	0.3294264587557181	0.4025561255988379	0.4987056842482697	0.927572275934042	0.2016911193206388	1.830327453047725	0.05366178124656659	0.05221029349496403	0.0005573626616805504	0.8078234920214138			1.261619709483724
3.325153774877661	6.486489774392753	5.202961052546784	1.580325017980521	0.6557503821988958	1.001390082295102	0.6739383523921626	0.6674599894895231	0.3666122668414763	0.2522820529244704	0.278609579056934	0.3285470714335724	0.4022768076231913	0.4982068464235821	0.9269683670091193	0.2015198351441607	1.804998465911416	0.05366311410021779	0.05221581047459073	0.0005573619344912215	0.8077539871801089			1.261619688170099
3.333343560925231	6.501594767042841	5.325548966272579	1.636214643310674	0.6748200269434173	1.053523911496792	0.6805146514162121	0.6779829723532722	0.3726997409252532	0.2557157620957414	0.2845000268364138	0.3311650724604924	0.4035587808969274	0.4999537228694108	0.9290428502543193	0.2020907874618193	1.77995318795917	0.0536701041594352	0.05222945027336214	0.0005573653550375699	0.8077032310568387			1.261619657519182
3.341533346972801	6.847809830432225	5.573399004605206	1.769041265878425	0.7036290392094864	1.077429416983461	0.6892137804258194	0.6821610919110606	0.3750501827901758	0.2581354549889692	0.2866413254502114	0.332957023616125	0.4052980681214206	0.5012145917420018	0.9313913853132221	0.2026417593718692	1.787151584048273	0.05368106890108288	0.05224070609622852	0.0005573681088221862	0.8075895012077142			1.261619606004962
3.349723133020372	6.942287041488971	5.575246683020568	1.728591939491859	0.7194768927088439	1.040559184181653	0.6872590360928902	0.6785442253873235	0.3739700939279008	0.2559626168442579	0.2835049296339825	0.3317403952683639	0.4053459196287063	0.5014554851789806	0.9318163008221435	0.2024429682734119	1.807599664892777	0.05368965906088385	0.05224654150897769	0.0005573664835929286	0.8075635562319664			1.2616195374314
3.357912919067942	6.753526567192005	5.593787774591413	1.676895158045136	0.7205488150443223	1.041327349946	0.6851279805925755	0.6815896734551353	0.376043292149965	0.2608325622370774	0.2842302265619422	0.332041879391113	0.4054477907508083	0.5010896715939253	0.9315954133593868	0.2024379356638389	1.821966920219962	0.05369175334004886	0.05225087706967552	0.0005573635362712391	0.8075140877398799			1.261619505827611
3.366102705115512	6.702570003401896	5.635949941615212	1.693664981347571	0.7191179010363172	1.038349885260572	0.6827958591163327	0.6812219036269739	0.3735154335658566	0.263104243637377	0.2845179872928329	0.3319070070554945	0.4051191158727335	0.5007998909448773	0.9322864564977076	0.2028064041223828	1.802005317599337	0.05368883424597411	0.05225083339803762	0.0005573637337354235	0.8074432405217455			1.261619510161133
3.374292491163082	6.732205370192727	5.682816549074271	1.73655769685396	0.7201422842055785	1.063492664501511	0.6848303115130665	0.6846995209658915	0.3740337916085507	0.2629020955035898	0.2832962721771268	0.3316843014176309	0.4051445938397547	0.5012255094548286	0.9321267564014194	0.2026779455225635	1.799343317879329	0.05367945055427255	0.05225013800052343	0.0005573668247008315	0.8074410865451558			1.261619494848313
3.382482277210653	6.504058216087055	5.549703083911469	1.704694864173953	0.703767808627434	1.056348608780192	0.6903171214519801	0.6771854779769977	0.3784700954126549	0.2589653470908412	0.2871401393315818	0.3319110154719485	0.4044190652213326	0.5002895838105804	0.9299715823398651	0.2018735181080357	1.820926703837914	0.05367237502290212	0.05224865602523957	0.0005573671910090615	0.8074752586848749			1.261619439439549
3.390672063258223	6.654381943987203	5.617308974761877	1.704526679392419	0.7260694029197887	1.015211128483765	0.6879558494400668	0.6734639465297688	0.3782891033198045	0.2587654465429579	0.2902785726496344	0.3327570019180003	0.4046591093955653	0.5010526015846343	0.9304194197666894	0.2022930784777646	1.828618505837265	0.05367434822006058	0.05224410798389347	0.0005573643476241022	0.8075571318729796			1.261619416726067
3.398861849305793	6.713086011651048	5.383515755399274	1.634194929720803	0.6876081807577455	1.006173536737247	0.6759275020581846	0.6735045829117902	0.3699657763171389	0.2576416607605237	0.2828315470536593	0.330930292381244	0.4043275830240639	0.5003367041565857	0.9297642887387355	0.2024326211110033	1.813504112214954	0.05367505217067592	0.05224249450540863	0.0005573632226895102	0.8075152896153631			1.261619448004519
3.407051635353363	6.611977448490626	5.311866427976387	1.6250082439797	0.6775005032385515	1.028911413110418	0.6726928806560066	0.6745044391965083	0.3693136101431054	0.2564197393219272	0.2813610561474861	0.3302471429546859	0.4038859749764501	0.4995531927014695	0.9293026899100948	0.202170356761014	1.802212677972282	0.05367645760345338	0.05224359519103386	0.0005573654956993315	0.8074527958400912			1.261619462279648
3.415241421400934	6.82487301221744	5.732227504153799	1.712999492440988	0.734170322316944	1.050332281268953	0.6805204544882005	0.6793992812276745	0.3739839203492411	0.2631097730029774	0.2837189775525568	0.3307464146268859	0.4051930378982009	0.5008176764861411	0.9320742526420326	0.2025175405048384	1.817995515103072	0.05367827037957247	0.05224552432964864	0.0005573672387621826	0.8074428033574514			1.261619451119153
3.423431207448504	6.880368805619813	5.654306034640465	1.727486618680747	0.6983273315900944	1.048986581324695	0.6895318704908693	0.6832071878583944	0.3795153741194508	0.2688624243054363	0.2843557993443439	0.3308327347020844	0.4052429823772156	0.5007970314159002	0.9317429490859319	0.2024070937788721	1.824684971660901	0.05367760148451598	0.05224887617984715	0.0005573660126861815	0.8074042431639291			1.261619436103161
3.431620993496074	6.806365858241691	5.685870990476007	1.77984580170562	0.7370393860189015	1.096657199244195	0.7068921211644857	0.690877274195282	0.385769798528898	0.2700320756103335	0.287797432932316	0.3336957755689849	0.4060178215042675	0.5018166178434993	0.9319929712525838	0.2028681198145932	1.830514304786489	0.05367735862798517	0.05225153263253145	0.0005573646974498445	0.8074200584953222			1.261619424289706
3.439810779543644	6.782052188069591	5.697061876129398	1.766901934616409	0.7401958140492596	1.098136105992251	0.7014022659679928	0.6868394198744912	0.3815402630242472	0.2629826684115232	0.2883980486499865	0.3341450535734019	0.4061824095559028	0.502562030908554	0.9326236901670217	0.2032380861995758	1.829348984332105	0.05367705481897325	0.05225445903314616	0.0005573666462423691	0.8074691996089539			1.261619397276636
3.448000565591215	6.770681203532573	5.51387337495244	1.715876501445138	0.701492610676831	1.072972245754909	0.6866117111438316	0.6859372413288247	0.3756799475306503	0.2608931591568595	0.2856661051025373	0.3325116818988535	0.4051727669499244	0.5021350943563784	0.9310028740695003	0.2029320517657602	1.819376957900948	0.053679383135569	0.0522607495273292	0.0005573702865711031	0.8074386457791777			1.261619341569213
3.456190351638785	6.526904273071691	5.34148855902701	1.592746831135204	0.695163757340636	1.022036973659167	0.6830107390734514	0.6807171888662141	0.3734395823939174	0.2626457000720913	0.2830316457567154	0.3310930317530232	0.4044853377919396	0.5003326117800596	0.9302176373369448	0.2019484841344787	1.821194529282261	0.05368150675739686	0.05226483252857688	0.0005573711363131129	0.8073761389234656			1.261619274910559
3.464380137686355	6.62094211453471	5.416286307655408	1.60629624196781	0.6922526547437713	1.031767272914192	0.6875394297569392	0.6827458474938687	0.3716921441356234	0.2587277228890155	0.2827217281084176	0.3313264027939545	0.4045349594814369	0.5004391926770078	0.9312731832534388	0.2018183852264709	1.837653722854398	0.05368375659012371	0.0522696344375039	0.0005573687897938724	0.8073799242382609			1.261619219216895
3.472569923733925	6.879890759553477	5.722942443476815	1.738171117241192	0.7084695517698794	1.084677666655686	0.6910609840262014	0.6914350172498435	0.3756218937560157	0.2616353062111675	0.2888341405384601	0.333919161833175	0.4059713157447436	0.5025122760044696	0.9328947334666792	0.2027811512263588	1.839585449921201	0.05368576937932452	0.05228024800487131	0.0005573684604808711	0.8074296692478675			1.261619159788837
3.480759709781496	6.918020268546433	5.743296230691352	1.857204639846512	0.7144876890277495	1.119323733673371	0.6962328384793947	0.6894360928422916	0.3829892852861091	0.2659105468850148	0.2905251167477326	0.3339630683812296	0.4068497317786137	0.5035311082642082	0.9337201709596822	0.2036220098939734	1.831526843105	0.0536878165209969	0.05229211596309934	0.000557372309357128	0.8073693902439193			1.261619080119371
3.488949495829066	6.600419204501899	5.400559122414797	1.719585746352134	0.6736234013532605	1.082761563660866	0.6853382612246154	0.6858747831685966	0.374034351161054	0.2625442599204948	0.281465698262237	0.3312171707824033	0.4060877301262789	0.5019915208289695	0.9321045334843259	0.2026749710131784	1.834180368991462	0.0536903984339095	0.05229400191836346	0.0005573749781606441	0.8073864888242209			1.261618978222033
3.497139281876636	6.505624466916176	5.325357959338385	1.647816908872628	0.6614433363748511	1.022335848285812	0.6721573418607579	0.6762721158310375	0.3689704381817808	0.2597335673500997	0.2801058333472046	0.3312516216533911	0.4045007154574531	0.500293430033499	0.9289697142956508	0.2017618359694491	1.838133915699491	0.05368885787961989	0.05228931674041871	0.0005573732986483626	0.8075540279823589			1.261618877387795
3.505329067924207	6.352379120258322	5.27322794272815	1.514844714407344	0.6669432404660236	0.9413689731911467	0.6451261290940352	0.6614995686642989	0.3585664543028928	0.2495230849898035	0.2741165175343934	0.3270948875058639	0.4015622214731045	0.4961879447952104	0.9249297060654098	0.2005685466680348	1.826242700984488	0.05369125044760298	0.05228794178159619	0.0005573708669728052	0.807642669695929			1.261618830773976
3.513518853971777	6.474184090782897	5.321673965653413	1.555566795723402	0.6649424964603494	0.9621653270146527	0.6517577263977745	0.6651006278662488	0.3601652363860878	0.2502615175549391	0.2748121122055731	0.327038007792515	0.4021746044886018	0.496962331192034	0.9268529174670737	0.2011488355751253	1.803968189683094	0.05369307410318581	0.05228817009845031	0.0005573733847360493	0.8075354907898239			1.261618765981424
3.521708640019347	6.72141766811689	5.344389699475837	1.772900730623375	0.6579470736768859	1.067584251222616	0.6827444954718648	0.6898757682347021	0.3717526019439069	0.2632217201013943	0.2837768398543577	0.3317013155570034	0.4050753334443724	0.5014477140968937	0.9314817329762893	0.2027821616712526	1.8105789154078	0.05369181105159099	0.05229250108973761	0.0005573779268600555	0.8073884149606313			1.261618670269337
3.529898426066918	6.565435830052773	5.32667609622365	1.749705634299963	0.670968022461644	1.072823553649152	0.6826180242993413	0.6893062288370104	0.3691542344340132	0.2673301656723942	0.2831823253863889	0.3323319670412898	0.4056906980707316	0.5016494006942016	0.931181966566087	0.202657908586462	1.828731514737168	0.0536992370509879	0.05230298160162965	0.0005573782826539431	0.8073520046521081			1.261618561256525
3.538088212114488	6.372664473061806	5.179361202576631	1.598661830132315	0.6602422594201459	1.032384560926313	0.6877864525152294	0.6788219108684265	0.3656675876749428	0.2587355327643854	0.2785530176461538	0.3295693786022921	0.4038700410947436	0.499281374485335	0.9278900184716835	0.2017536248393791	1.829211780819724	0.05370900120081084	0.05231403286195069	0.000557375638821979	0.8075115857615207			1.261618492683995
3.546277998162058	6.323959918530989	5.02037136041247	1.518741775100946	0.6266733884787348	0.9935017357401258	0.6785696250844013	0.6746774351416589	0.3672345563496838	0.2534363197911208	0.2771850849806853	0.3274412736726172	0.4026620172743862	0.4982862408065598	0.9263228267832416	0.2013579742220154	1.806743435613481	0.05370950738646444	0.05231590118459096	0.0005573754164884258	0.8075852200878115			1.261618442166748
3.554467784209628	6.587401431115693	5.322368159944834	1.611974444257742	0.664377697113698	1.005208621303889	0.6766301168584463	0.6783420052972454	0.3752255428534537	0.2608060246827074	0.2846701857507012	0.331161506654376	0.4053642146344367	0.5007202157862191	0.9310224631782423	0.2026602213875655	1.797173452544869	0.05370098517306253	0.05230684697711865	0.0005573790664765625	0.8075439834767866			1.261618358270927
3.562657570257199	6.908561769478252	5.725793147690149	1.726068018744439	0.6970599701922157	1.045304212108175	0.6868410897210034	0.6823885949009716	0.3762046829602943	0.2632924243676597	0.2878956087407735	0.3337511838812979	0.4073048517608205	0.5025933631561463	0.9344427669022047	0.2032159385247575	1.809589988828359	0.05368791481117765	0.05230208392627539	0.0005573816504542724	0.8075669741484333			1.261618258833346
3.570847356304769	6.868114381788073	5.780720098504234	1.723654386316239	0.740221156134886	1.045400873202305	0.688952003619161	0.6801697209552974	0.3762965439484896	0.2570679947906397	0.2827852243567194	0.3315437508452013	0.4048590035622759	0.501566125353568	0.9323635292136196	0.2023271694395511	1.833344257796353	0.05368466583905837	0.05230790709565473	0.00055737980164678	0.8075870656396538			1.261618179618647
3.579037142352339	6.924876909053319	5.815618779003081	1.743175075419698	0.7752808018022163	1.036522938234113	0.6939997304166667	0.6794647606324005	0.3808872349983082	0.258799238420483	0.2857728094298638	0.3319576531075139	0.4043618126524984	0.5019849481979877	0.9316621136265354	0.2027058977056395	1.834834315923737	0.05369007011731336	0.05231944845851374	0.0005573773765570076	0.807588828363811			1.2616181248437
3.587226928399909	6.906229314217528	5.703111381472081	1.783637822475996	0.7464576503499631	1.054639657685705	0.7044483409034689	0.6825287385448655	0.3806545247059967	0.2607085890663539	0.2894412092153385	0.3337085530463262	0.40549270302722	0.5027092714857756	0.9324130175534778	0.2034214678718126	1.818637829091992	0.05369666858520853	0.05233673560614083	0.0005573792381933452	0.8076012865072276			1.261618084478554
3.59541671444748	6.613717165714428	5.466542634331468	1.658837483808052	0.6948869411575445	1.025426691889821	0.6877144485619947	0.6755965982962689	0.3764324934716132	0.2540507698882353	0.2852820926416451	0.3317726146451065	0.4043269090140434	0.5004351257037598	0.9306818168809894	0.2023239613336537	1.822968320078277	0.05370978714202492	0.05236082628495421	0.0005573831733772752	0.8075889763993641			1.261618017550021
3.60360650049505	6.564968297432275	5.564878314587932	1.668777596975499	0.7018994415245505	1.02300291052406	0.6839856238730264	0.6783444468826173	0.3787701940298162	0.2602717735589598	0.2846042427723651	0.3316926303428096	0.4052254285220388	0.5005093121951214	0.9306073675873259	0.202165763998857	1.841048215653859	0.05372177313960137	0.05237950161134816	0.0005573836573663843	0.8075799189577433			1.261617935973088
3.61179628654262	6.566020318935125	5.57864812087902	1.678798640494839	0.7176093146077414	1.007547817183143	0.676317429547504	0.6714508380838463	0.3704610430493852	0.2587337421352682	0.282337261936421	0.330757162035337	0.4042543546591528	0.4993705115652635	0.9300538646356143	0.201914012639032	1.845096605652395	0.05372589474243852	0.05238086709979337	0.0005573800603591627	0.807578633955205			1.261617886201855
3.619986072590191	6.724316383097332	5.63413127655978	1.697076500374156	0.7415264813566753	1.033020714812537	0.6820453124165681	0.6721648351023438	0.3700588696370053	0.2564967257586322	0.2857801236324758	0.3314949191753457	0.4042736860481427	0.4999010942042386	0.9313553790179336	0.2025660825351133	1.829351358846856	0.05371919736190509	0.0523736945223183	0.0005573790253204877	0.8075741502990491			1.261617868768004
3.628175858637761	6.904752203249477	5.581303987195603	1.726774874255648	0.7249034927443924	1.074979795097896	0.6882639569798047	0.6864247954554656	0.3779807760456412	0.2610888549600685	0.2898899866026082	0.335907280959281	0.4061134956100272	0.5030880595989181	0.93259703114764	0.2037443934462357	1.815516865378871	0.05371113227857176	0.05236885612742541	0.0005573834281861907	0.8076232384677702			1.261617837407254
3.636365644685331	6.792438555208532	5.500527052553094	1.764456518968476	0.6838194550357402	1.062631795827728	0.6839941244664648	0.6882626515472619	0.377696847209582	0.2628980870028751	0.286339403628282	0.3342837151906263	0.405538425210913	0.5021524419208957	0.9309450085304425	0.203098463450753	1.826859345564657	0.05371093604997467	0.05237081718259554	0.0005573848221094475	0.80760929783996			1.261617787083123
3.644555430732901	6.826572834314688	5.706215179374246	1.810832276480799	0.7148576286435353	1.077457146533835	0.6988675127978641	0.6881483951734911	0.3796921611599011	0.262945642865158	0.2855969999197801	0.3326793759324426	0.4053808154080951	0.5011846809495574	0.9318463501292464	0.2026514314898708	1.842674586419844	0.05371454108631896	0.05237295880185859	0.0005573813424494928	0.8076152123918104			1.261617756219015
3.652745216780472	6.779437301518679	5.821375083143521	1.721340591802341	0.7586878397090548	1.055861193192106	0.7020764464952639	0.6805093572865079	0.3785618215594406	0.2576966896918217	0.2841252102545991	0.3311556557536755	0.4044792910593878	0.4997141987588687	0.9316676105856387	0.2023468876913475	1.833655335823704	0.05372062408818916	0.05238043479609378	0.0005573792862445818	0.807674436204399			1.26161775423121
3.660935002828042	6.737431598955635	5.545149739979009	1.668952015268786	0.699434642556083	1.031006926971441	0.6869746275295772	0.676883077233236	0.3755896989017659	0.2578788065463572	0.2813852794531247	0.3291790653013542	0.4037349645211192	0.4989912766698262	0.9294781091251073	0.2021932641800075	1.810519180252338	0.05372443677949017	0.05239598406029447	0.0005573820379790094	0.8076762758159			1.261617739698466
3.669124788875612	6.779500845032346	5.458534804097074	1.698907033412808	0.6935187716517964	1.042847795232071	0.6874088028834261	0.6846380096175989	0.3784302435806126	0.2625220575024537	0.2829391272979103	0.3303593680700427	0.4048786933558662	0.5005607789458076	0.9304611825106814	0.2024803577372895	1.812346815980434	0.05372576607509359	0.05240826089946955	0.0005573861255759142	0.8076010569990886			1.261617690018374
3.677314574923182	6.906362180871564	5.577414018632757	1.726474784836317	0.7281281399011105	1.059049437142982	0.6961612191034602	0.6898421588561364	0.3785906243370351	0.2617404212563111	0.2866838290019896	0.3329892087542763	0.406140422888596	0.5024437786138057	0.933077312249183	0.2031193280787279	1.842419369185419	0.05372679018316531	0.05241848934019869	0.0005573861805670779	0.8074355758508378			1.261617636149515
3.685504360970753	6.854669487009274	5.550879628201953	1.711443645510452	0.7163233852371451	1.055143083520388	0.6952186782844187	0.6807437141449061	0.376490766069268	0.2603405419166418	0.2855008077022653	0.3322947966826384	0.4059922313693097	0.5018979319013475	0.9323119131110863	0.202748798601677	1.846918391127421	0.05372544866583299	0.05242602557470853	0.00055738272283041	0.8074698621961641			1.261617619228969
3.693694147018323	6.86220916012361	5.643443871698365	1.765817185182209	0.73917276613722	1.063016110516761	0.6974317649258049	0.6809913542670071	0.3768730636571407	0.2628452155220019	0.2882007216101368	0.3331116084452502	0.4059638993562233	0.5021901413496438	0.9328997121593583	0.2027353326830164	1.807547618308583	0.05372301829457715	0.05243106241046185	0.0005573812409209039	0.8075736841591027			1.261617633588823
3.701883933065893	6.954499061666167	5.837339431511097	1.7933797439497	0.7536124455886664	1.057515560632599	0.7001625777393139	0.6834130234013576	0.3799479454048053	0.2634562882418329	0.2919675452692538	0.3349047758496544	0.4064038742821769	0.5032093779086514	0.9343454006579968	0.2030033657887207	1.798318704341925	0.05372104935137099	0.05243383787883368	0.0005573835194957239	0.807542485148721			1.261617634636653
3.710073719113463	6.701810897643805	5.712730443459099	1.668196793726354	0.7448260759069603	1.021797845143737	0.6996252035573921	0.681450479899514	0.3825607788818834	0.2630218840552441	0.2897681343454517	0.3355919236356059	0.4066174540235359	0.5028697850741728	0.9337403431620349	0.2026349110587098	1.819573197287733	0.05372144927348805	0.05243955199119007	0.0005573846161670412	0.8075208711747738			1.261617609865387
3.718263505161034	6.464240641936079	5.353469083283941	1.584556436512609	0.7006056281571363	1.016905476652921	0.7002182481383078	0.6803903266125451	0.3756125786787263	0.263891523304348	0.2842878981982131	0.3333438179734075	0.4063181510187238	0.5019434960205513	0.9321308257176122	0.2021753818816614	1.840959151000503	0.05372750810993562	0.0524450837430355	0.0005573812921354386	0.8074914926182101			1.261617607813196
3.726453291208604	6.534062429758415	5.416445791071176	1.607154739637633	0.729933340185927	1.043492479118908	0.6995770589449963	0.6801504082817733	0.3756833250187748	0.2656568290797773	0.2860651122649729	0.3326120303766378	0.4066673104539392	0.5019121200952603	0.933257158083344	0.202480355787585	1.837060439093513	0.05373033253109926	0.05244387195982567	0.0005573779275808181	0.8074084953518034			1.261617651820238
3.734643077256175	7.014858150025389	5.939935808696587	1.777601111993553	0.8015783611622543	1.083744670810214	0.7129937486627219	0.6904894661601986	0.3816922959190879	0.2676491198095431	0.2906375564300233	0.3340192305181831	0.407249725577176	0.5033401840460311	0.9364436788189063	0.2034547688549009	1.810016752712516	0.0537325588522216	0.0524388294906747	0.0005573792924851984	0.8072869479516069			1.261617721604269
3.742832863303744	7.142645466023423	5.901268295891262	1.915896575835103	0.7688409276710794	1.111640593784774	0.7204733628665984	0.700634480791179	0.378302640796307	0.2656254968121477	0.2877408326762809	0.3339069473473933	0.4068960200445836	0.5038590762620597	0.9347525377635792	0.2033759743201665	1.811692756802765	0.05373197472021372	0.05243080470590128	0.0005573824528860068	0.8073550571880775			1.261617779379424
3.751022649351315	7.048149625791564	5.66387648618666	1.851510262791665	0.7517608140595285	1.099117364662354	0.7070356213020935	0.6917649100618769	0.3739157269010162	0.2627655275849303	0.2854462844067974	0.3344822816951326	0.4070352476221374	0.5040310713300736	0.9339293257969081	0.2029873506037585	1.830983074743843	0.05372667630320648	0.05242131941544752	0.0005573809629639669	0.8074182681157045			1.261617814692777
3.759212435398885	6.72079042230272	5.502918442735074	1.751171226967013	0.7274561249230467	1.082607056023261	0.6979334572832017	0.6847731386466743	0.3731044644646423	0.2601073957775465	0.2820453224920341	0.3322517491464683	0.4062854556226699	0.5024416694289288	0.9327481568757936	0.2025525261422685	1.825134111864502	0.05372376350874083	0.05241234895841501	0.0005573766118603136	0.8073796110976512			1.261617883745721
3.767402221446456	6.474858400357241	5.324417197469924	1.677395670294549	0.6914905307211167	1.031985986253366	0.6895204817651929	0.6794419370362726	0.3715976904751093	0.2552348473167543	0.2784518093669931	0.329058153724741	0.4044895727053281	0.4999328735404844	0.9297250404668992	0.2022927049322344	1.81782055441484	0.05371816813366723	0.05240220761681807	0.0005573752901874567	0.8074290110035665			1.261617985566768
3.775592007494026	6.673849271512177	5.469040161222146	1.674601720828217	0.6981480764595099	1.023251118533791	0.6851520121582888	0.6771345737199957	0.3697195633801876	0.2529819863017675	0.2798940130721157	0.3294569390467172	0.4040908959089633	0.4997774326062451	0.9297020480691117	0.2024200533493001	1.814790095145466	0.05371369134832727	0.05240213741787886	0.0005573773820852775	0.8074685242965389			1.261618062061961
3.783781793541596	6.569861649815686	5.555897134118216	1.719951766862045	0.7137270761235904	1.059359755386238	0.6903337942194178	0.6763170095665926	0.3659837118785362	0.256853742793545	0.2807276373692315	0.3314587807811291	0.4047598387583444	0.5012772126862437	0.9302977891192915	0.2022057826351464	1.81626827077225	0.0537114405591834	0.0524119924870523	0.0005573777138089819	0.8075043205554658			1.261618113542344
3.791971579589166	6.481671677080366	5.364905605866494	1.760452712736628	0.6823540604698102	1.087958949295578	0.6774792343753163	0.6782368815738877	0.3640861785834847	0.2594301482213696	0.2783365239409714	0.3303618170286717	0.4047621237300965	0.5009574990852993	0.9292193459562771	0.2019813516583993	1.824039703071219	0.05371181973254172	0.05241604789701154	0.0005573745617949563	0.8075009862400707			1.261618180309378
3.800161365636737	6.750333699306088	5.450424759297153	1.784789289484521	0.7028214709331828	1.093414158271256	0.693001434874341	0.6821903449850336	0.3690984744517204	0.258626400008581	0.2794285564472889	0.3305658759227471	0.4051136451149963	0.5015297426156207	0.9313415020520918	0.2026816897464847	1.822451040751611	0.05371501076927674	0.05241594855450952	0.0005573719354917283	0.8073965751843477			1.261618275377602
3.808351151684307	6.889678566979807	5.585359306752428	1.741825022053995	0.7334146485342554	1.072569283669814	0.7098866479739595	0.6867645624091157	0.3726289775203551	0.2621673304542911	0.2795231803755122	0.3312082411537631	0.4054281056622118	0.5018315560540111	0.9329945346610317	0.2031361501428915	1.811241707243481	0.05371571664364413	0.05241490174333039	0.00055737293604059	0.8074092350955145			1.261618367928578
3.816540937731877	6.784103748867381	5.484311445146506	1.729765369482692	0.7135088953847906	1.061655242336855	0.7048857136413418	0.6879632914751546	0.3734696982388884	0.2617000669145765	0.2806485362948558	0.3309716389520108	0.4053421652386666	0.5017148360272926	0.9325235123201711	0.2028384524279004	1.810695096283155	0.05371138913389822	0.05240900094519616	0.0005573750419333843	0.807488252334259			1.261618434808267
3.824730723779447	6.973487674077758	5.872494279356141	1.872092455883554	0.7713993729425326	1.107000956179905	0.7211064269726865	0.6942292760987107	0.3865833797110244	0.2665808229520285	0.2904814149282217	0.3345123202510686	0.4075681781608991	0.5042790357738286	0.9349228334726535	0.2034236188752457	1.826944106434829	0.05370903904121611	0.05240149638309803	0.0005573734623143073	0.8074196148526481			1.261618505186468
3.832920509827018	7.077981813367	6.03546862993102	1.950988117856884	0.7780089739421385	1.151451098945883	0.7171561422939678	0.6987606729470832	0.3887951484446023	0.2704344325941903	0.2946524966793014	0.3370916692872205	0.4087943060421239	0.5063775366824893	0.9374066742418192	0.2042013435160249	1.833548416667478	0.0537083714053185	0.05239932235899238	0.0005573685189428735	0.8073976168533658			1.261618612942997
3.841110295874588	6.934676386029746	5.8682384018775	1.839113005701601	0.7593014210686596	1.128036001168695	0.7133175375959698	0.6905406209862197	0.3876056045650353	0.2646608618129627	0.2910008157161068	0.3352166969552602	0.407104183898399	0.5049082642411444	0.9361130659082663	0.2038666687577959	1.809949351085315	0.053707932412437	0.05240358029093533	0.0005573664927844475	0.8074086222930992			1.261618728783564
3.849300081922158	6.885483614915613	5.484986813892863	1.697966606334374	0.7092332249386173	1.052478480649375	0.6966570316760523	0.6791802851214559	0.3840210200805257	0.2606745136973316	0.2881957290719803	0.3317271053248114	0.4055622181545983	0.5022035318399106	0.9327600662271327	0.202926989727975	1.803980679337955	0.05371467561198018	0.05240562485240163	0.0005573690277749742	0.8074603076074905			1.261618830176156
3.857489867969728	6.681301505225562	5.390607246362049	1.678456113081886	0.6877185381086955	1.037976148782328	0.6868284015809496	0.6809665809863397	0.3769969661092537	0.2607467184591896	0.286371916060251	0.3324533004655427	0.4059251578730838	0.5017830587198332	0.9318518971792544	0.2026322794232333	1.814535568935945	0.05372216697156736	0.05240624670228421	0.0005573696494215758	0.8074751649622226			1.261618906596262
3.865679654017299	6.537902873303275	5.427146859508125	1.647167579863539	0.6873862870926624	1.031536838757669	0.6915180742692638	0.6858058446852883	0.3777874246966526	0.2627403568088	0.2867068449083526	0.3343305635491483	0.4071167889601963	0.5026004834951567	0.9328514393655036	0.2026038053047594	1.83011453232033	0.05371970159794779	0.0524061338082816	0.0005573655753043355	0.8074298618655603			1.261619000713575
3.873869440064869	6.630133109685723	5.450869989934654	1.631269345862213	0.6818452501332628	1.025925137374599	0.7037532018302808	0.6840780235380847	0.3788719021671307	0.2619186370952547	0.2851340662258565	0.3334531583275868	0.4065010959415544	0.5030598988171827	0.9336718175188146	0.2028945948135495	1.831135039075144	0.05371280440295334	0.05239980576414556	0.0005573620236071707	0.807453367703566			1.261619136817469
3.882059226112439	6.790051056659904	5.627943509769553	1.699143773673262	0.7198772083857166	1.048484386544374	0.7022748337219809	0.686497549227895	0.3781207818856202	0.2627137397549817	0.2852394899849527	0.3335783347348479	0.4059601791235473	0.5030414814176494	0.9335709976797087	0.2031175766713911	1.813708952890079	0.05370841647287051	0.05239259539257386	0.0005573634357253301	0.8074679565060404			1.261619267723645
3.89024901216001	6.583592215668753	5.444435225708805	1.636050886323885	0.717835093791609	1.006448999451749	0.6849212960560636	0.6784165584386165	0.3734895651007345	0.256349915993768	0.2839869310565862	0.3335193559730946	0.4049620575659509	0.5012955217729511	0.9302144957556023	0.2023438305531419	1.820503024059769	0.0537068049254535	0.05238820212045027	0.0005573651748267604	0.8075458434996066			1.261619378680698
3.89843879820758	6.373554738830946	5.210120184631678	1.525492026154207	0.6809948424559731	0.9860210205697721	0.6780272732845927	0.6723489954691783	0.3684995486276384	0.2535306616730466	0.2812801805472557	0.3305329933711169	0.4043261665430498	0.4991251878534855	0.928813606189661	0.2014389249734533	1.845323917165672	0.05370720607355824	0.0523892353801288	0.0005573623540067496	0.8075734109154046			1.261619473376048
3.90662858425515	6.543605392865349	5.430318536800378	1.604697759634712	0.7115006956963403	1.024799814566678	0.6862453347755746	0.6787739800004844	0.3701388735986027	0.2612527514637861	0.2829694193670848	0.3311283194584966	0.4057614575994596	0.5004178045979166	0.9315320778174614	0.2020097261226663	1.850296749407412	0.05370461662171591	0.05238753096553212	0.0005573581357983266	0.8074221067802476			1.261619593855517
3.91481837030272	6.67156813922354	5.587882369186838	1.766338031757257	0.74453612562571	1.083286491206531	0.7026000054928064	0.6880542939087229	0.3706438474609944	0.264163285830979	0.2819370097003929	0.3319602204910793	0.4053177297320431	0.5024166210374178	0.9325964737412702	0.2030870979986397	1.824990750520474	0.05370182658344892	0.05238050752388189	0.0005573573255129402	0.8074418565807483			1.261619727701512
3.923008156350291	6.749875717933538	5.360534542993784	1.715403837131639	0.6979228120185863	1.06814937063494	0.698220047273816	0.6809688697338306	0.370733884567752	0.2578750080249499	0.2818560840057893	0.3309478836415043	0.4043177060583867	0.5017907362374214	0.9311769822338621	0.202667326139263	1.816597755621452	0.05370390666387044	0.05237254812449352	0.0005573590379350417	0.8074478873091401			1.26161984333131
3.931197942397861	7.178929664815746	5.668621090912146	1.842039289373965	0.7131302326055803	1.100124813272875	0.6894196156014282	0.6816033442803741	0.3775951440380418	0.26088637392657	0.2888043046628515	0.3333509546755001	0.4056047956548501	0.5030167545634017	0.9330581552629383	0.2030254028035895	1.829063423189073	0.05370222499806739	0.05236673238492984	0.0005573587872955796	0.8073977869748148			1.26161994305936
3.939387728445431	6.605983679129129	5.397676695480173	1.73537644249374	0.686349578206398	1.090966458323693	0.6892961770215756	0.687449264719909	0.3732145921112945	0.2615277878777338	0.2849121557072605	0.3328237871820838	0.4060895042785546	0.5021274376103789	0.9322987477943973	0.2023702411546314	1.837183100430177	0.05369514166261942	0.05236501368640169	0.0005573553884428802	0.8075341193509413			1.261620051936288
3.947577514493001	6.5703886309752	5.370394706424739	1.650681111923543	0.681962900458866	1.07448266486295	0.6912928905522259	0.6898326827244311	0.3727835288742929	0.2631094629117691	0.2851083273767175	0.3330847331273009	0.4067323228330395	0.5022282818868835	0.9328416962788482	0.2023884154988642	1.817315036093641	0.05369442413472555	0.05236398067086679	0.0005573527590669585	0.8075017638078693			1.261620177881117
3.955767300540572	7.051815284955968	6.047250839439755	1.850273343076565	0.7595557625077101	1.102588568285678	0.7026199870131496	0.685544055268425	0.3814234267873631	0.2647851352014525	0.2875257981478481	0.3333386996186536	0.4063144082598102	0.5026155444048691	0.9342640003427644	0.2035793763697137	1.791571103645707	0.05369468426096779	0.05236166567318284	0.000557354008076594	0.8074886513739901			1.261620296691196
3.963957086588142	6.90311621000618	5.924825634106878	1.786637375508896	0.7570656110147029	1.098730547783296	0.7022959025416338	0.6884174502664638	0.381657416289875	0.2647308579538803	0.2848324595148382	0.3326203989801636	0.4054515958368371	0.5020855460823126	0.9318807733922796	0.2031107136862642	1.794976304715319	0.05369719781594907	0.05236637999469041	0.0005573559575656103	0.8075510179857365			1.261620383493425
3.972146872635712	6.810592025718305	5.683812310947101	1.794754056584072	0.7212383479487068	1.099327716481607	0.6966588702677158	0.6903222505948426	0.3799966547683583	0.2677374994571276	0.2847892232686411	0.3319175235167736	0.4057688243466878	0.5018107787934786	0.9319172271889977	0.2027061267245338	1.825041986867002	0.05370586817099171	0.0523769942944887	0.0005573534626222615	0.8075647694856404			1.261620467248872
3.980336658683282	6.735206211432732	5.533056479692386	1.804133551532049	0.6969683037048706	1.075342099747905	0.6945311382483038	0.6865978709840342	0.3763651076484586	0.2683784830587001	0.2847187341996193	0.3316747565605929	0.4061880105085258	0.5016952214875523	0.9327956116050595	0.2027380085481879	1.834305935320095	0.05371076055187023	0.05237775148455193	0.000557348879303089	0.8075992728512009			1.261620573517327
3.988526444730853	6.535245011388187	5.311762951010317	1.575462311042936	0.6552280057268138	0.9692576860800721	0.6700466416927919	0.674321016342632	0.3724074661104099	0.2612222361160627	0.2822692958119329	0.3299822122761969	0.4041059775092045	0.4994482666906358	0.9303677394255495	0.2024116319012654	1.798107497417136	0.05371359770395239	0.05237531159363916	0.0005573491492555269	0.807626134263782			1.261620675078426
3.996716230778423	6.661959372761683	5.463240116765742	1.574771440757755	0.6834352567406489	0.9869800816884845	0.6707745348792824	0.6772140446723458	0.3800928714930719	0.2601402453021943	0.2866458311466024	0.3313334932195166	0.4048270076136145	0.5002451205647486	0.931367509553114	0.2025910518312692	1.796966063937543	0.0537111753825662	0.05237398822455747	0.0005573530574515725	0.8075276695454613			1.261620736991927
4.004906016825993	6.600302159873173	5.421538450680964	1.578578009390591	0.7009886611178269	0.9962828797591752	0.6760050715335824	0.678950320716001	0.3763960022068437	0.2594610995406267	0.2883175711112962	0.3340432030235382	0.4062043969016392	0.5014745488203396	0.9329209300686884	0.202093515800005	1.831754095802392	0.05370389811957546	0.05237542652820341	0.0005573526843894897	0.8074195973075255			1.26162078861397
4.013095802873564	6.528877204885029	5.319393570547449	1.584024875552009	0.6909751466324803	0.9936709336701356	0.6747918765745503	0.6764089736221789	0.3724480555838888	0.256571352790811	0.2854552143458794	0.3326680400099837	0.4056272658017855	0.5008446448491165	0.9325360620892578	0.2018772283868981	1.855700085662335	0.05370485779762544	0.05237859985487062	0.0005573485142270548	0.8075026908013978			1.261620856492039
4.021285588921134	6.88555898907829	5.465915308674856	1.691039419312548	0.6943493714761302	1.04939031403394	0.6849519347155605	0.6860344694251876	0.3774409471482425	0.2601584949481269	0.2876528235105262	0.3329190859204972	0.4055731446937141	0.5020271253870779	0.9330038668842122	0.2030577149630219	1.822567904483903	0.05370941759034617	0.05237649374499892	0.0005573466110371818	0.807595153793626			1.261620945543081
4.029475374968705	7.127820415288259	5.723048750420199	1.779571586293863	0.7127501040990769	1.070303064675936	0.6977098168156814	0.6904492715392945	0.3804145526020978	0.2646518166422955	0.2900355470695002	0.3350689084278877	0.4059435923196654	0.5036295066107361	0.9337208702627452	0.2038380698574292	1.799053879243953	0.05371608082992883	0.05237684695508186	0.0005573479410195635	0.8075060853746632			1.261621036777161
4.037665161016275	7.133849123802053	5.972224554892922	1.817943004385294	0.754588004618055	1.089213928757826	0.7187166584291169	0.6898694870735579	0.3855820735216707	0.2641649031317351	0.2898799330244813	0.3351344181569823	0.4072565108446766	0.5050305745125447	0.9361888406177613	0.2037363639920746	1.813590761833383	0.05372005073349897	0.05238448049153209	0.0005573478923096828	0.8073739138068871			1.261621116933664
4.045854947063845	6.844504221056308	5.802023534136662	1.71488785032311	0.7591239414657019	1.068561196285274	0.7125451204356242	0.6869059727208794	0.3858403760440231	0.2623592546747064	0.2892399282799299	0.3342235404031006	0.4074408664113056	0.5038326025038252	0.9359270844820765	0.2032793328544468	1.848124206366498	0.05372416895694719	0.05238847280081155	0.0005573446744244396	0.8073575108924235			1.261621195061724
4.054044733111415	6.740047371344311	5.63962465311314	1.670504707143708	0.717994689846487	1.045427774073002	0.6907014999668896	0.6887152637698132	0.3781959258296199	0.2657526662597423	0.2883143854104533	0.3341251965667973	0.4074938091207145	0.5033223533487564	0.9352720416540486	0.2033089587056134	1.832979000820646	0.05372630817269703	0.05238030883887784	0.0005573417217791028	0.8073753102917612			1.261621293616407
4.062234519158985	6.758679292200502	5.438662476095292	1.665418725368141	0.6705019890978643	1.027826660400148	0.6724205702029176	0.6796784889727326	0.366044025076088	0.2582779189057385	0.2806321784201611	0.3313987775299601	0.4053314156719192	0.500912447637497	0.9320813084367859	0.2026607489134032	1.794437750435992	0.05371685813825466	0.0523739047182613	0.0005573423614889853	0.8074767286892705			1.261621401954613
4.070424305206555	6.484066536985119	5.216763299608648	1.627107243485028	0.6529043858588792	1.003669681284105	0.6623974671682199	0.6707587325997258	0.3621600535947937	0.2534072046603194	0.2785110356506125	0.3291718816805826	0.40362488050589	0.4995966077370258	0.9294319827029444	0.2019975422611142	1.796676592644707	0.05371014131048796	0.05237669602283899	0.0005573452161351508	0.807549867241768			1.261621479385994
4.078614091254126	6.573695192991194	5.455576429734005	1.677923319059052	0.7077635298465987	1.04754635944221	0.6768595748063089	0.6813227048811122	0.3724875350674614	0.2592739608749589	0.2829720382718698	0.3309205363427737	0.4047677789826796	0.5008192334689167	0.9309445542746586	0.2022935758072205	1.831660306152702	0.05370906764692081	0.0523839934935429	0.0005573460487881271	0.8074991646083208			1.261621520721059
4.086803877301696	7.011141926654505	5.763431854745981	1.767560149977946	0.7569182359270457	1.089257534845208	0.6952364649192604	0.688787358559021	0.3811748402298496	0.264638404906208	0.2890600486742135	0.3339043045887414	0.4068018486065962	0.503432919650125	0.934261200372107	0.2031518297203186	1.842151582264057	0.05371269889105713	0.0523954237588173	0.000557343714182026	0.8075223246643456			1.261621565141107
4.094993663349267	6.69787824293903	5.475574301771163	1.626727028400714	0.6903230711283082	1.017177508452727	0.6820781814349807	0.6812348815418057	0.3726781074825103	0.2596733324468253	0.286521829892863	0.333133964520297	0.4068359409897696	0.502971202416887	0.9335022615860179	0.2030277341027112	1.808352850377876	0.05371880561081525	0.05240922216379086	0.0005573428809935735	0.807536170407361			1.261621611389816
4.103183449396837	6.352980904664997	5.219380064315436	1.531569090613725	0.6629411925306362	0.9919188052624418	0.6804879991934873	0.6803172279990454	0.3695591133739194	0.257131656059455	0.283363605564446	0.331984909015225	0.4061581180392553	0.5013213706187647	0.9315386313927826	0.2025271513897201	1.790270364222947	0.0537238390024138	0.05242639282457932	0.0005573461697411777	0.8075815245897137			1.261621621542132
4.111373235444407	6.452213283720843	5.359171949514006	1.612345960152151	0.6903607230052685	1.013207925091363	0.6961595794237698	0.6798702975332035	0.3746126645088524	0.261222292087335	0.2842699027444708	0.333350034503068	0.4065006114095216	0.5023912830353289	0.9329924367341197	0.202678479095393	1.803583878183719	0.05372422216544169	0.05243545568258543	0.0005573489363553711	0.8075086953029802			1.261621566802694
4.119563021491977	6.676023601961827	5.53753246126559	1.650922058046147	0.7120886306915526	1.049008122629891	0.7061268221867295	0.6840327524607885	0.3835845888607752	0.2651667427798284	0.2883444068394405	0.3352783594074693	0.4075690613019871	0.5051431149547633	0.9361141126301834	0.2033174358082681	1.829156469211187	0.05372032072670894	0.05243087392826598	0.0005573470349807506	0.8074793224961979			1.261621513020851
4.127752807539547	6.717646640145969	5.365331329151967	1.664756656147311	0.6825556031787181	1.051208199703383	0.6854481748473799	0.6855287411274901	0.3824105037207243	0.2639234192574662	0.2888746849261901	0.3341526861839393	0.407189898732187	0.5043454448296589	0.9340391592047261	0.2031770357552478	1.837219223880245	0.05371655173548923	0.05242850734084119	0.0005573446670729599	0.8076020361479476			1.261621483798657
4.135942593587118	6.884293812634215	5.657582263564768	1.817431461549817	0.741084407966158	1.080694140920441	0.6981896123805512	0.6895056226294018	0.3835619330376837	0.2658071510353575	0.289276186843495	0.3346120796517026	0.4079209132796791	0.5053240034487231	0.9357905907475874	0.2038902473675496	1.829591936260371	0.05371529245097229	0.05243067091799503	0.0005573471689969368	0.8075285619761365			1.261621432480405
4.144132379634688	6.882575386024515	5.757685969612499	1.823734916379111	0.7506711213425006	1.090636402682977	0.7112792720132256	0.6909640561628398	0.381489946437914	0.2623878838198718	0.2863887769522899	0.3345497223140085	0.4078162343709513	0.5052985474965398	0.9360796188743417	0.2038160184844316	1.818460716010744	0.0537119898891264	0.05243601117050845	0.0005573514467601124	0.807488183354044			1.26162135202922
4.152322165682258	6.899551124277414	5.739754140014155	1.753620896444113	0.7028688116095126	1.067710505511285	0.7035694410908401	0.6886199292943906	0.3771379726186561	0.2619605740064242	0.2876389891471186	0.3355428124472871	0.4080266768574836	0.5053202260659724	0.9364365005408056	0.203542487812151	1.819504173658661	0.0537146531499792	0.05244829976476611	0.0005573522263116431	0.8074272862058686			1.261621252839505
4.160511951729829	6.874063539766426	5.585936088206853	1.709651695048323	0.7015063046801324	1.061305532131956	0.7004566066307716	0.6882952949805246	0.3758140397609707	0.2651049406117467	0.2885380155246612	0.3347087458034632	0.407838539564885	0.5049975779393089	0.936142235268042	0.2035708787791445	1.831890198068608	0.05372459747271131	0.05246082712282971	0.0005573499922237586	0.8074655864372253			1.261621185128325
4.168701737777399	6.825067791126225	5.347736659607815	1.715560466836343	0.6808626383275512	1.060132528288101	0.6929006056162919	0.685485670341016	0.3770919886200817	0.2656268218944359	0.2850974857199196	0.3331228886116879	0.4067026385400242	0.5035646880007382	0.9338950260322532	0.2035111173178762	1.825454052590732	0.05373387404886376	0.05246728283318709	0.000557349655558287	0.8075158935105027			1.261621130011584
4.17689152382497	6.970335544999293	5.635617720027589	1.779162664681292	0.7386151506376534	1.082071406310874	0.7054650328150781	0.6910309689306665	0.3827461977478243	0.2658910977841102	0.2884986733737112	0.3356342922711206	0.4069729521727569	0.5041682617695893	0.9349538596689233	0.2037909987969126	1.81846863632725	0.05373614763319584	0.05246461103258417	0.0005573532985707835	0.8074363534972547			1.261621039582751
4.185081309872539	6.793895787598822	5.874716236593517	1.683202433364098	0.7999852927713553	1.060101573784449	0.698054227556494	0.6870583061578943	0.3898037287184864	0.2627845422795353	0.2925083173356522	0.3360109874612542	0.4074071227420658	0.5031869923186548	0.9352969699153547	0.203023922482389	1.830393352352905	0.05373026425637952	0.05245327806925016	0.000557356948132647	0.8074352738824003			1.261620910933185
4.193271095920109	6.877378197753209	5.651001713444858	1.667237205060745	0.7548222080717357	1.056244641271557	0.6973399456051862	0.6888182932241873	0.3902264413062463	0.2657997652668828	0.2923558090021843	0.3359691417625132	0.4084546473957786	0.5041874706542928	0.9361806963932758	0.2031497560973997	1.840926992894851	0.05372516147043564	0.05244193898423123	0.000557356228560734	0.8074530311192617			1.261620793829397
4.20146088196768	6.899292844153262	5.57540349489638	1.727326169094318	0.7270142181104475	1.081450475792564	0.7156492559286066	0.6969511520160291	0.3867247879298425	0.2681367725733953	0.2875766605378548	0.3360381009432452	0.4089385184386025	0.5060001274321166	0.936561541313048	0.2036709646234965	1.833503617351158	0.05372160696898998	0.05243371118918685	0.0005573536242599913	0.8075029665533334			1.26162071692399
4.20965066801525	6.757456702654722	5.691280775679782	1.787490846214603	0.7537141356530226	1.08265372380731	0.7253357877859998	0.6996821750289705	0.3837136969935541	0.2630001642565835	0.285362622444293	0.3345935933035856	0.4076991108581802	0.5044282837377133	0.9353270505135002	0.2035502956341556	1.820120503137761	0.05371593626077382	0.05243056773851335	0.0005573554515388201	0.8074515352103739			1.261620635195049
4.217840454062821	6.818084326928291	5.75640879688442	1.809723134260175	0.7651417819149174	1.111412167975955	0.7195144367638603	0.7050488460666735	0.3831178403703378	0.2646091026483521	0.2887834079194219	0.3349594020654796	0.4077266124799855	0.5047378151005115	0.9360992909002058	0.2034749713364632	1.820376016692678	0.05371388637116473	0.05243233982320035	0.0005573604621490986	0.8072896144413425			1.261620524900772
4.226030240110391	6.781936900004328	5.743407751160338	1.755196842447244	0.7445868061417835	1.10568974766037	0.7147782865396199	0.6953263847372622	0.3836901224253815	0.2660379190743592	0.2888601962681246	0.3348014794299611	0.4085980780673663	0.5047861011048054	0.9363535515906275	0.2030735400104053	1.825900303837845	0.05371850166899727	0.05243731486640463	0.0005573617548701916	0.8072890329779197			1.261620392319856
4.234220026157961	6.808663371751363	5.693992484902999	1.708519542527606	0.7290568379412625	1.064998604283924	0.6867169220734235	0.6904635085310423	0.3801211416570408	0.2659341837118068	0.2877641393338427	0.3352664428806573	0.4088517491321105	0.5050655803684548	0.9367920060301841	0.2032925597444172	1.830367475443532	0.053722724436465	0.05244197424947897	0.0005573591853195668	0.8073392517427552			1.261620274684077
4.242409812205532	7.00003821142904	5.815087481737293	1.748206515447668	0.7399621303814932	1.067823439633141	0.6904124269260467	0.6932629039951737	0.3841109282754202	0.2659528718089115	0.2897224221566369	0.3364636542713788	0.4092721152475871	0.5072129844412935	0.9387368247896534	0.2043965349006814	1.819062146033844	0.05372151449617511	0.05244116212098252	0.0005573586670584866	0.8073349751958169			1.261620195830408
4.250599598253102	7.046867537582701	5.92753555698854	1.78015006180809	0.7617883118340525	1.096246976606595	0.7355774791090921	0.70162921752878	0.385984946363617	0.2652799996181535	0.2886837093973852	0.3365455131108195	0.4096625535030362	0.507245653292557	0.9400595575814427	0.2044589239404133	1.81182722487722	0.05371685174986898	0.05243146051290083	0.000557362442941224	0.8073047611034143			1.261620117203969
4.258789384300672	7.107097973795826	6.138972155782003	1.851517553175402	0.8066691673127847	1.142325815008671	0.7568516574261124	0.7197084503622682	0.3916870464559379	0.2742063209594633	0.2933161616165716	0.3393375774232488	0.4117744349692005	0.5086985276089508	0.9412639024577931	0.2048248419998747	1.820404848241548	0.05371126873657624	0.05241979940192341	0.0005573652711792157	0.8071676600873566			1.261620006045418
4.266979170348242	6.727335747626308	5.670980608888284	1.746194689307213	0.7330379716071733	1.111715382199753	0.7280546004205478	0.708643189978398	0.3853992181756571	0.2658705276903621	0.2880929460259584	0.3358170291201218	0.4089402342539495	0.5061542202118137	0.9364861587570873	0.2036893325270996	1.827401486672364	0.05370741286395815	0.05241428552684547	0.0005573637796115569	0.8072873245807202			1.26161988911564
4.275168956395812	6.64228548697472	5.350597719594576	1.702274199358289	0.6878701359506469	1.03322434490172	0.696653238198601	0.684733074056584	0.3757308726917924	0.2578631363324046	0.2830569748533253	0.3324662189806277	0.4058283639972531	0.5033173800389922	0.9330949264446837	0.2030570736461683	1.825485884098342	0.0537121731433876	0.05241604357174463	0.0005573625132202054	0.8074052119764787			1.261619801322835
4.283358742443383	6.69909858808416	5.386790215415119	1.678122668051626	0.6927550996832808	1.030711365732393	0.6864322490963521	0.6849438744734767	0.3755018058465974	0.2626849593790703	0.2878898167775056	0.3349472757828739	0.4070747585474235	0.5038290827673603	0.9342620633710598	0.2035756540791419	1.816064993716065	0.0537189632689704	0.05242318627322602	0.0005573651313754037	0.8072642902112216			1.261619718907003
4.291548528490953	6.822481616612786	5.445117792277396	1.685025922216704	0.6955948021387542	1.053292309928419	0.6889304804244152	0.6898576587627289	0.3792143419771321	0.2664126134826795	0.2925589679774733	0.3373912190554605	0.4084671919004239	0.5050770745822616	0.9358997317640926	0.2038681528731272	1.821568140345766	0.05372610686710331	0.05242984246500546	0.0005573684344591045	0.8072086462890948			1.261619625265052
4.299738314538524	6.590126430818414	5.445566403807987	1.660565672194544	0.7031447404904987	1.055245129368629	0.6989735403940543	0.6915484823245757	0.3809041007672374	0.2625607162041149	0.2897582690706193	0.3360485492163207	0.4076736438403335	0.5041080459565217	0.9348934252687737	0.2031373855042425	1.837819715513318	0.05372851316251642	0.05243190694380089	0.0005573685055675854	0.8073184716977301			1.261619528221675
4.307928100586094	6.279816973866859	5.188029401427284	1.572035459926836	0.6670089932679323	1.034646140359187	0.682113925846151	0.6832517812136366	0.3715208802873419	0.2568397535612666	0.2816002825668995	0.3324138912190856	0.4061176977704602	0.5020448666338371	0.9318313762724347	0.2024448002834516	1.834170979219012	0.05372435339523426	0.05243033966580285	0.0005573663500425182	0.8074393321543331			1.261619448998351
4.316117886633664	6.426400923689148	5.261218446904404	1.603461248801753	0.6787722986012262	1.03237776631753	0.6891330017230812	0.6821746807330004	0.3730394957813856	0.2592740676512065	0.2828407486668609	0.3334017870440902	0.4061478585966398	0.502690348960128	0.9318198226640195	0.2027178497779493	1.816162121707495	0.05372251704974603	0.05242254140146554	0.0005573661501300879	0.8074153922021153			1.261619387116706
4.324307672681234	6.536374347422544	5.316583527906664	1.568390375455509	0.6764672302849061	0.9978312963744993	0.6828025076444052	0.6772847649211374	0.3768934641814857	0.2611822386400841	0.2897447427641918	0.3365554514145107	0.4063946300333097	0.5041469692618632	0.9329962811124008	0.2030434931920702	1.807331377740457	0.05371917857910855	0.05241478019879397	0.0005573690001964522	0.8073405799826485			1.261619322714328
4.332497458728804	6.637426942606903	5.352510074457199	1.608848150593352	0.6699435456995925	1.004769792533287	0.6800264311250294	0.6764236789530417	0.3760100169239534	0.2602423366869591	0.2880756905503115	0.3353656173883837	0.4068275435457456	0.504377291177193	0.9334808735589243	0.20296227972306	1.818411522209476	0.05371925024818044	0.05241789916272782	0.0005573704374997097	0.8073083353183346			1.261619261824744
4.340687244776374	6.939441472698655	5.56052246835177	1.751223013245012	0.7019558954147375	1.068934037288815	0.7015208325551791	0.6872270470255509	0.3773634057912498	0.2652787301676784	0.2853083950285878	0.3347809135593514	0.4087405988440609	0.5050596984999963	0.9364890358332895	0.2034099032853563	1.835976555336027	0.05372341463159639	0.05242755326219194	0.0005573674940104221	0.8072550514208152			1.261619215065831
4.348877030823945	7.05046954625774	5.712958250062242	1.846795438332939	0.7318567574323036	1.100375965689945	0.706544774631614	0.6963959338619939	0.3844836893621558	0.2708373576963906	0.2901172632374819	0.3367560266690895	0.4098385894640907	0.5067211966954481	0.9387945517721771	0.2046083774194067	1.827818022955843	0.05372610829477376	0.0524365380031559	0.0005573647642146745	0.8072729379896881			1.261619214794576
4.357066816871515	6.771186963451242	5.579744009255147	1.750694461934686	0.7305552331841032	1.082268390889869	0.7074478406725377	0.6962795558869571	0.3891942125250029	0.2703913363344563	0.2917285904951841	0.3376933217319533	0.4091549550825088	0.5066481342675693	0.9364328554834676	0.2044382141233984	1.806552590109568	0.05372817649731582	0.0524402777529852	0.0005573669250752394	0.8073513693218156			1.261619216926765
4.365256602919086	6.662953998204215	5.469669321786023	1.673443879595212	0.732902427307861	1.061245553177609	0.7018435608618857	0.6899842725222395	0.3797507056172423	0.2653999421512321	0.2880746936353397	0.3365668734440919	0.4086638048092989	0.5056684583574139	0.9357039663112514	0.2037911383547913	1.808469022461503	0.05372778559803253	0.05243449237770249	0.0005573697481199165	0.8073646168397367			1.26161920889621
4.373446388966656	6.617605475758167	5.570778976684935	1.71830167995092	0.7744650918040819	1.082568281753803	0.7136307298371999	0.6928104428622706	0.3813204277529164	0.2653212984589574	0.2906946359543558	0.3367882461482717	0.4086188963476111	0.5052327960870219	0.9355657352242913	0.2033439013882805	1.831192565933002	0.05371989646144477	0.05242416843145097	0.0005573678779395339	0.8073975601899239			1.261619208087296
4.381636175014226	6.715887370693564	5.538113609327922	1.802357470472385	0.7546781507153757	1.135810131250907	0.708603611796043	0.6977242351741146	0.3833417573813582	0.266372786672473	0.2903247577205044	0.3363145703017633	0.4094508584337967	0.5062066414778649	0.9365866824850904	0.2037044665071155	1.853547972653806	0.05371025504275186	0.05241944341884795	0.0005573642451664781	0.8074020304245659			1.261619241499236
4.389825961061796	6.680005455785916	5.331912018423752	1.667814972950421	0.6774764699220064	1.045352538886813	0.6840041745909234	0.6802627688439846	0.3731446888422464	0.2595706285311269	0.2832285963674939	0.3328405603281469	0.407407530856578	0.5038005887909207	0.9353858465413251	0.2033598006671876	1.826744483422348	0.05370814228158562	0.05242051602489749	0.0005573636975343532	0.8073679800873927			1.261619303466217
4.398015747109366	6.619866573079356	5.38648253207387	1.587070800245041	0.6888859485935227	1.026105043212875	0.7071283773552319	0.6831658058850528	0.3779262363205521	0.2623847487346837	0.2837699556143759	0.3345652118412445	0.4078760892219364	0.5047516452595656	0.9360379970818968	0.2034708292727269	1.812842135474776	0.05370888909995839	0.05242706650834637	0.0005573662703648868	0.8073192019803609			1.261619336828741
4.406205533156937	6.687227809036806	5.605817985582306	1.626261972185927	0.7320819325035555	1.055835018221894	0.7258258764134659	0.691149501323337	0.3845842449438818	0.2679822281505917	0.2902322181762721	0.3390353092154147	0.4103994839507552	0.5079378647252181	0.9384701880468203	0.2039994541736119	1.820762382057794	0.05371525939593407	0.052436019332755	0.000557367040108643	0.8072747964673046			1.261619349206625
4.414395319204507	6.767379101753386	5.731940829317156	1.691973068901657	0.7385924671949642	1.038076308352904	0.7037948665501974	0.6852065123659048	0.3826349485805641	0.2664493291236417	0.2922392474458194	0.339117528259518	0.409699078590922	0.5071420334159873	0.9383375103069673	0.2038175531665008	1.828686676896953	0.05372220049004334	0.05244281062057145	0.0005573637726546781	0.8073442693545537			1.261619394108505
4.422585105252077	6.99494938152252	5.906785054901392	1.786709184605503	0.7785678737642999	1.058757513784063	0.7074531365923044	0.6846240184579174	0.3854261824134607	0.2667840478864701	0.2925597989617433	0.3386012708511285	0.409887018576453	0.5071841412249644	0.9384733440071654	0.2041727912189142	1.820378496126609	0.05372197734632458	0.05244497648243054	0.000557360715833582	0.8074105840548358			1.261619476231455
4.430774891299648	6.924730097998927	5.789755247560051	1.822764358331656	0.7581649266188308	1.106401677070961	0.7217631652932466	0.6931823016438933	0.3865644445448095	0.2664349860257038	0.290269651911022	0.3372005012850385	0.41018746389212	0.5070414930235444	0.9374817563293234	0.2044095157640274	1.810584561288552	0.05371677088031776	0.05244309713713859	0.0005573617643253011	0.8073732822403774			1.261619548458971
4.438964677347218	6.878058094671334	5.741657842859161	1.805659593990364	0.7505678084898749	1.132199488571261	0.7240008696235376	0.7045908836462356	0.3858408367456517	0.267140332320112	0.2905940269323377	0.3375064293562233	0.4102315393075209	0.5072997556281224	0.9381524341097595	0.2042558190994645	1.814802503124806	0.0537151097669301	0.05243638192580263	0.0005573642492807164	0.807285893098352			1.261619587831394
4.447154463394789	6.974144280201026	5.89248101850762	1.771271012134834	0.7862197413995216	1.098558113226458	0.7296459772653314	0.6997100468259897	0.3872417866461672	0.2683637481735872	0.2947199680320596	0.3399418165552771	0.4109665454936526	0.5081349720128947	0.9407715705184351	0.2041458792813916	1.82180094771998	0.05371665690156275	0.0524245540463765	0.0005573633203561473	0.8073082232455625			1.261619621961097
4.455344249442359	7.015106844875108	6.002700014008494	1.809536125694466	0.7838730329347633	1.10453963216938	0.7196684526995611	0.6971039287544889	0.3834706977686071	0.268174502579738	0.2913788126075785	0.3389263488419055	0.4114037846811289	0.5078883424359667	0.9407850845517171	0.2042479570514743	1.825675875895273	0.05371294253031147	0.05241700556849683	0.0005573597937999059	0.8074036095945057			1.261619680900329
4.463534035489928	6.9036703544011	5.780005203481651	1.808991824336833	0.7571511990763842	1.124938823877169	0.718960803789614	0.7004553608224162	0.3850069081720199	0.2721503375669073	0.2903857605967384	0.3386186114192918	0.4113164278992325	0.5079312680869048	0.939269067172646	0.2045982941490952	1.820850670890703	0.05371557100141575	0.05241799466825019	0.0005573584399551514	0.8074288682278552			1.26161976660587
4.471723821537499	6.597973430390359	5.32667470785802	1.685612662736538	0.6958166888270497	1.068601573946539	0.7181586745410954	0.6953042717980435	0.3816568314252206	0.2653680752337262	0.2860044948892392	0.3359023539904578	0.408063418719553	0.5060777871564768	0.9351199539506225	0.2036249103536665	1.815337645538572	0.05372102825725074	0.05242586827663712	0.0005573608452132196	0.8074894454075443			1.261619836290172
4.479913607585069	6.78509214354661	5.500448093153121	1.75238197211121	0.7164345037695357	1.085462371931179	0.72595352608356	0.7021624862859179	0.3863261499431689	0.2646942437503562	0.2873408518209271	0.3361356661770248	0.408398854379266	0.5067827342367128	0.9362370717777729	0.2034493075028527	1.814010668797905	0.05372567457717711	0.05243797426624022	0.0005573621439692137	0.8074986229814796			1.261619873247914
4.48810339363264	6.760530651274233	5.598093723965968	1.730868625563879	0.7148578692837434	1.071862066809443	0.7092154040643593	0.7007124954577356	0.3882078107820022	0.2665180708931119	0.288609843771075	0.3373040202076223	0.4094577898466398	0.5071926554160328	0.9380698694344526	0.2035904860176452	1.817854498070354	0.05372788475951933	0.05244722332173692	0.00055735899001631	0.8075134163492691			1.26161989549327
4.49629317968021	6.633748046683964	5.378849358136679	1.639130791404298	0.666403885977616	1.012129475229758	0.680240882189818	0.6784672898372932	0.3757851482320919	0.2629214432542794	0.2868038436173085	0.335919139897617	0.4085947722607103	0.5052318865877627	0.93666528086931	0.2035202836097392	1.82134610559647	0.05372527132099963	0.05245000744064256	0.0005573565332963045	0.8075730772400106			1.261619963307806
4.50448296572778	6.770494939788081	5.381054473079951	1.68609287886378	0.6647263512087542	1.038982966824065	0.6757498994102703	0.683787650093542	0.3742028125205691	0.263490237847554	0.2879069679982594	0.3360739487869753	0.4089372218996548	0.5063052961175609	0.9373530677006114	0.2039646307263535	1.81224409106215	0.05371918670819688	0.05244351646503746	0.0005573583661911057	0.8075878795810688			1.261620021424961
4.512672751775351	6.92988694734176	5.474239529182652	1.782618778510362	0.6821222693292219	1.092903549501628	0.6858084303512296	0.6938199786061896	0.3739206843438966	0.2628871778556882	0.2875935833064607	0.3364867432535893	0.4088408683690083	0.5072315295821791	0.9376681362575315	0.2041085624081385	1.817465595050587	0.05370610008038078	0.05243650273790817	0.0005573600346376174	0.8075826039632373			1.261620066517797
4.520862537822921	6.903234743317168	5.698543338976535	1.833464810465098	0.7350479154046212	1.116109674586458	0.710697281203551	0.6935711519286308	0.3807460627626683	0.2642896224975357	0.2903672471005959	0.3386030563357608	0.4094291775091345	0.5075935789377033	0.9377867194117522	0.2041859913411668	1.827356304065252	0.05369531661049841	0.05243125366565023	0.0005573571042960263	0.8076013740567299			1.261620129491026
4.529052323870491	6.75349260517125	5.715442071449846	1.820557945490379	0.7538298709244819	1.096634698314484	0.7252915442352724	0.6991962089007875	0.386680639721124	0.2685250783935836	0.2920745542268631	0.3403675365472734	0.4114860616771659	0.508789042748075	0.9385926342102526	0.2043854974743371	1.836269398061926	0.05369809850850668	0.05242403513183197	0.0005573531641677267	0.8075865417456187			1.261620207750581
4.537242109918061	6.732265611640475	5.718025843111159	1.785913216991005	0.7565131311199074	1.098625956059862	0.712836409967147	0.6994728412334141	0.3831791138053328	0.2698242340452959	0.29215611957829	0.340417822142663	0.4111616990038783	0.5095082575203028	0.9386739968855857	0.2046631573956745	1.823271261747976	0.05370661241280746	0.05242384387664358	0.0005573531268005014	0.8075110558593721			1.261620284285741
4.545431895965631	6.954614733139739	5.660889911907599	1.75156586374344	0.7730853134480595	1.093298997570224	0.7169418310466781	0.6978131349120996	0.3852647325520768	0.2683304697601365	0.292905752021057	0.3388615762991165	0.410081249546854	0.5087387319027541	0.9384690184729729	0.2046260338897485	1.819251461139933	0.05370821824512084	0.05243169805598864	0.0005573554968009935	0.8075101555635719			1.261620349500387
4.553621682013202	7.140159043477371	5.871325813109685	1.753565585640569	0.7804631671091128	1.061276711777245	0.7183704316330684	0.698184906708459	0.3885039705745352	0.2687617617563439	0.2923271518212494	0.3378983770046702	0.4101272803839042	0.5077135380098292	0.9396604305285091	0.2046513307388967	1.830364050160125	0.05371035480201095	0.05243597002771943	0.0005573551669691534	0.8075587246424708			1.261620418721818
4.561811468060772	6.729524214392317	5.704019688501285	1.64938942248228	0.7675449957451558	1.030002186677667	0.71210004303887	0.6932913258921922	0.3887138113103649	0.2665456109654264	0.2904201808371588	0.3362519350635133	0.4091868349301064	0.505857660871498	0.9383702281699798	0.2037989400458947	1.834203613662473	0.05371357959306589	0.0524370625510981	0.0005573517152174244	0.8074803891273713			1.26162050078411
4.570001254108343	6.490593325440702	5.461837136378275	1.618055942979214	0.741844535587218	1.022583145209015	0.7115003387822898	0.684975490219518	0.3809511374552126	0.2609314499754158	0.2864415154658244	0.3342993480463564	0.4076844664350646	0.5045370041306527	0.9354667402567374	0.2034214260516042	1.820469124670643	0.05371139746768673	0.05244212110059855	0.0005573501820444387	0.8074513141774298			1.261620582605783
4.578191040155913	6.604845470346133	5.507462975164703	1.642693223113956	0.7381380601236267	1.03636813485811	0.7105766280121528	0.6856185096852048	0.3828754118283748	0.2631028317085571	0.2889508454638654	0.3352590200908928	0.408791310880383	0.5056840499415575	0.9371231266878083	0.2040471137414929	1.808543065503954	0.05370531742877901	0.05244481379510511	0.0005573526600666709	0.8074635671268134			1.261620657337743
4.586380826203483	6.77233952000357	5.642571141615192	1.704722565238849	0.7214041711530224	1.044088468612257	0.7003396604700516	0.6881337414214082	0.3856840503171463	0.2691928560648497	0.2907636063377784	0.3361358018082543	0.4091066287483702	0.5058616871679277	0.9376024307965815	0.2041594216052678	1.825081350910793	0.05370569888960883	0.05243888108041554	0.0005573543285598865	0.807469388554058			1.261620708333921
4.594570612251053	6.899210101273774	5.828551680826192	1.832630605580392	0.7486202691110544	1.079217282968565	0.7083648161843283	0.6895112802081915	0.3868940903169614	0.2708628047027969	0.2942225614490393	0.3389301016990316	0.4099049372527582	0.5072737630816104	0.938728041210272	0.2045193953778822	1.845090169114549	0.05371310281931316	0.05243441017953707	0.0005573512670213783	0.8074301952200887			1.261620752341422
4.602760398298623	6.880752210495784	5.641510002820651	1.725713085023205	0.737891879126887	1.063514406931784	0.7111919611501751	0.6884684548741952	0.3810296233930241	0.2631916134718436	0.2889777936205886	0.3368566415144317	0.4094422686782432	0.5071592543410708	0.9396270856519148	0.2043506361761294	1.83112611965023	0.05371982492701247	0.05243855064806687	0.0005573463906223077	0.807396844655043			1.261620840919748
4.610950184346194	6.805380274177384	5.556009328336927	1.60820451050574	0.7277941717532334	1.023426283531545	0.7038815094805553	0.6859157402561984	0.3793826765163915	0.2585602471230266	0.2852282936103768	0.3341914565388717	0.4076987978684281	0.5052160600078542	0.9376316033236054	0.2039404514271523	1.800439478882615	0.05372442695630254	0.05244328970045772	0.0005573455079459326	0.8074489742782068			1.261620965037482
4.619139970393764	6.74564719056537	5.489940618256016	1.612334660586346	0.7103171999479667	1.022688249705942	0.7067183239413544	0.6843414058759857	0.3831704029760537	0.261825697314073	0.288406820782962	0.3355366529422001	0.4082106169390594	0.5053357091365448	0.9369303979476186	0.2037641692654377	1.804272865090336	0.05371915918312353	0.05243937011896638	0.0005573485254734592	0.8073915640258995			1.261621032882382
4.627329756441334	6.708293979848918	5.445040339207381	1.642113401298581	0.6995115287214307	1.030004535084867	0.6940088844649134	0.6856180308084494	0.3795151974407804	0.2626773849934683	0.2902442275255332	0.3362643449974117	0.4081887887963444	0.5057207737472265	0.9361709570886975	0.2035151714832793	1.813044436367082	0.05371105866424929	0.05242829918545983	0.0005573480809026425	0.8073027854673732			1.261621090834858
4.635519542488905	6.825157396895511	5.618788876295482	1.735182625991403	0.7393688085714789	1.073781712630866	0.7079050465774362	0.6961545841919718	0.3892365693074548	0.2678295502888302	0.2935485176213538	0.3379527496193034	0.4095718676499574	0.5072420613271966	0.9375777914284229	0.2040619933428921	1.820677151246415	0.0537108064696767	0.05242150789764338	0.0005573438210728439	0.8072774148746875			1.261621189941155
4.643709328536475	7.106920517007079	5.719634419423286	1.785170018972937	0.7342915938026692	1.09188724220554	0.7203282808359557	0.6963880736694064	0.3926086893393577	0.2743293859074299	0.2912134440195535	0.3374666434635292	0.4103360148414652	0.5079781421585384	0.9389815163744643	0.2047657886201209	1.822705300731326	0.05371009520676105	0.05241880573275952	0.0005573412303139535	0.8073455521538682			1.261621340420085
4.651899114584045	7.094317483614882	5.801745062994939	1.830063246292081	0.7350904978985769	1.108918699940418	0.7161608491889535	0.6966999467300447	0.3868090101623988	0.269626994193684	0.2923368851588379	0.3385142649209705	0.4100538863492302	0.5082993167040015	0.9387895806076999	0.2051040754871586	1.814538771836816	0.05370939096243478	0.05241795507773556	0.0005573421213611088	0.8073685678994013			1.261621474911573
4.660088900631616	6.857703809925601	5.645442817795765	1.763760421110584	0.7163047116418936	1.080093932933053	0.707292349880281	0.6946044156033038	0.3825706499834832	0.2657979047125299	0.2922229062946141	0.3398685567327296	0.4109725615211002	0.5083894869792509	0.9385994525436514	0.2049451550353122	1.817515572509875	0.05371402264534404	0.05242222272419945	0.0005573424373333245	0.8072705592237827			1.261621591732188
4.668278686679185	6.820689004490366	5.512267448679602	1.732616132750832	0.7010753539975165	1.071894556342236	0.6954264173835161	0.6912711620693088	0.3798037912646237	0.264552043740697	0.2899342569794678	0.3383619474729926	0.4100631546813249	0.507509518539303	0.9373967431347097	0.2042512130240488	1.819149980869526	0.05372224608927546	0.05242815747945066	0.000557338882293967	0.8072651226265547			1.261621721494854
4.676468472726756	6.811149478632961	5.519546155340972	1.719629564850847	0.7091691223656696	1.081988750108616	0.6983823652436334	0.6884281123981546	0.3810641125588452	0.2649378583894538	0.2908929906481036	0.3375890015120022	0.4086627766955941	0.5063912032201386	0.9367506338799265	0.2039511534450428	1.833867940177044	0.0537271712418284	0.05243316443921027	0.0005573343316414716	0.8073448635975383			1.261621876325541
4.684658258774326	6.644899990577952	5.437021701446842	1.692595183702582	0.6991301364466492	1.062240819825385	0.6998044261072196	0.687192209936745	0.3811062493528438	0.2673066971522008	0.2893696359785142	0.3365009205441029	0.4086343741362787	0.5050236323798395	0.9361199603230411	0.2038939990658601	1.828245446815673	0.0537228688193876	0.05243418235097019	0.0005573332836105428	0.8073505904333401			1.261622047087144
4.692848044821896	6.588596588421621	5.329526241174972	1.6430923596769	0.6815869406514048	1.025444681830375	0.6813225267588536	0.684984573344618	0.3740251156577016	0.2641062459511267	0.2867312119054785	0.3357355040034182	0.4086672718005339	0.5050561206660672	0.9356115688329774	0.203942711882682	1.824793792818077	0.05371536997234795	0.05242412500395668	0.0005573351221428574	0.8073467974107833			1.261622199437741
4.701037830869467	6.566447157157283	5.33586529900214	1.619324716218638	0.7000330572611838	1.00763780157625	0.6802232285338052	0.6763366782853109	0.3709313283671658	0.25825437640036	0.2836140350107001	0.3347872251620442	0.4078199030953132	0.5041474368752645	0.9351396650713552	0.2030162254286504	1.83761483032137	0.05371297450992782	0.05241465710198317	0.0005573352617620974	0.8073283889932763			1.261622316447579
4.709227616917037	6.660870751841957	5.504847254486986	1.685412742771696	0.7376164628394567	1.038630435626001	0.698666309612556	0.6828474807589104	0.3779708016946276	0.2633480270968577	0.2868372143513918	0.3366584405332537	0.4086816337980188	0.5053014514230644	0.9366790196627763	0.2032217261434855	1.84487790191518	0.05371210930821192	0.05241588064027557	0.0005573311556121758	0.8073316747020994			1.261622469657429
4.717417402964608	6.815138423417356	5.631995965222856	1.796043246804188	0.7591801269771197	1.139808786142605	0.7231610211895459	0.7117506605716597	0.3914662285266114	0.2744290417438511	0.2936584464242225	0.3384259387116506	0.4100318638347482	0.5075972809402399	0.9378008878292431	0.2044245604808933	1.839093519246645	0.0537105077598971	0.05242400860453067	0.0005573276578054073	0.8073292508518051			1.261622635980401
4.725607189012178	6.873014449048731	5.546818681414836	1.710212014449379	0.7325056950535194	1.092914348361512	0.701323815427884	0.6984863625098683	0.3826376213457667	0.2650843649033512	0.2871335816617754	0.3351426181376664	0.4085713892648124	0.505845655909379	0.9359056262833838	0.2039019846458973	1.824682034165558	0.05371188954240904	0.05243645017159283	0.0005573298816180114	0.8073532673138479			1.261622782532638
4.733796975059748	6.881847907976773	5.556448867536856	1.668245449334915	0.7287005397416425	1.055603655722996	0.6937591554786784	0.6894557504671823	0.3790677612530564	0.2609446906094304	0.2868542349183351	0.3352114373396595	0.4086859464535547	0.5059418225252879	0.9368022736724086	0.2038903105294647	1.814086953510257	0.05371664336548242	0.05244998270975928	0.0005573320675925712	0.8073715310942217			1.261622870907535
4.741986761107318	6.888285423016808	5.537045103109994	1.701684201126388	0.7291916566020175	1.072824107659181	0.7056054759073267	0.6880772351643694	0.3792678917464286	0.2618315229900404	0.2896544503774734	0.336432538828594	0.4086727895889245	0.5062985263905877	0.9370485957552295	0.2038146037744089	1.820188348775029	0.05371943132845971	0.05246130391801071	0.0005573291854133325	0.8074483704878013			1.261622947761355
4.750176547154888	6.894269639881049	5.498075387013951	1.677547703749852	0.7227875442407333	1.055946355255655	0.7017971909470024	0.687849060972203	0.3804567668347533	0.2640329898147601	0.2896443906281189	0.336189232251614	0.4084980518264534	0.5058836234702723	0.9364367306031357	0.2038211627168672	1.83446559078857	0.05371785120956063	0.05246941449378557	0.0005573255791460403	0.8076221154169378			1.261623050822884
4.758366333202459	6.691536483159712	5.533600068684678	1.66771902085472	0.7282600598384599	1.040384858090774	0.6984987852153387	0.6919153413344955	0.3837355488530668	0.266721301655069	0.2903660134968244	0.3359390952919183	0.4081778372418388	0.504984953468813	0.9361015926472646	0.2037384576631006	1.817398592983191	0.05371745654440215	0.05247219836854759	0.000557326567523293	0.8076117255505426			1.261623131993523
4.766556119250029	6.746366256384341	5.624786097036112	1.765811025835287	0.7398835520430151	1.086033377058369	0.6998867564975724	0.6965495311768819	0.3780376920125512	0.270065996404217	0.2872305822956343	0.3345790622950042	0.4082930930389551	0.5048776881978356	0.9357785158443938	0.2035574022178956	1.813691073068655	0.05372104214312123	0.05247015584764294	0.0005573291495817748	0.8074981212576604			1.261623206527767
4.774745905297599	6.945045115610579	5.754335035448475	1.848657195225893	0.7569530282599424	1.107984578053903	0.7072333979148308	0.6994027159656472	0.3795503538921099	0.2731529693046859	0.2883330393435207	0.3354854773927262	0.4089906464568886	0.5061423069529478	0.9364206055234685	0.2038461763131545	1.825820431583823	0.05372826040246732	0.05246838964049722	0.0005573281722684305	0.8074572289716453			1.261623258456432
4.78293569134517	7.110070869783707	5.79236597346147	1.822929161273267	0.7590397397601063	1.084555795791274	0.7130309416404099	0.6935889319388993	0.3841764522663541	0.2698243641198916	0.2908167108732993	0.3381509510092204	0.4100239143110654	0.5084857194514308	0.9395970787326934	0.2047296364140657	1.830687032814516	0.05373403757262057	0.05246471600848386	0.0005573242413546152	0.8074031278454367			1.261623327895322
4.79112547739274	7.057477065262898	5.930243708841619	1.842297128302675	0.8084013151735795	1.10982834686864	0.7291101823663411	0.6953213597399914	0.3881624069400742	0.2699356480941494	0.2928290695862992	0.3394174574386704	0.4107735764676768	0.5085604492246932	0.9406841148019516	0.2049652705337832	1.815699111033573	0.05373409452246546	0.05246068255641539	0.0005573222455332965	0.807419989670456			1.261623416791369
4.79931526344031	7.084181201249157	6.037167351298768	1.902426465808214	0.8005314182034357	1.129028920337045	0.7164613239180061	0.6925559023477865	0.3847650081052623	0.265915408049603	0.2920378178761708	0.337815921308185	0.4090805656466747	0.5063958776142886	0.9377543147110399	0.2044780300893949	1.798386559912894	0.05373433865236941	0.05245909307638295	0.0005573243751120059	0.8074147204933885			1.261623481610322
4.80750504948788	6.93730576408614	5.954485065798804	1.874266164539718	0.7834052037593224	1.132060113982068	0.7222481512938348	0.6911254803669593	0.3842700153019313	0.2651481838761393	0.2928562140501259	0.3373093876934487	0.4088697815061836	0.5056505843282048	0.9373028006163761	0.2040538655248272	1.804961248009201	0.05373344434639953	0.05245707455393071	0.0005573263540767692	0.8073603004653772			1.26162352210555
4.81569483553545	6.688115868112087	5.569104616775759	1.687903558886848	0.740664350635966	1.047650770084397	0.7018092528783862	0.6873199086115352	0.3855373479664633	0.2617414398868209	0.292594542619918	0.3369024703291615	0.4090560978167925	0.5054301737785782	0.9368896500237932	0.2031017930939091	1.822751589841519	0.05372790381659356	0.0524517422195202	0.0005573239070863378	0.807428152141701			1.26162357340182
4.823884621583021	6.928254719982829	5.660274956481843	1.709438554089291	0.7297752205622151	1.043811169128941	0.6904423832837926	0.6888175514951744	0.3862789093696368	0.262653424056475	0.2929979488663707	0.3372079467180021	0.4094303619092843	0.5066121503073285	0.9383758244255006	0.2037821671291611	1.817496271608557	0.05372021257710049	0.05244032574989002	0.0005573204960296633	0.8074047616069054			1.261623642171732
4.832074407630591	7.133582903932004	5.652993805951467	1.737497778398582	0.7370353112568172	1.055477216048478	0.6920319929797184	0.6888955385542563	0.3799331548446983	0.2663961070014021	0.2910083831571634	0.3364027078352102	0.4094967366879477	0.5063832033579022	0.9386624489546528	0.2044020810679898	1.803087077903322	0.05371635047523097	0.05243241924837325	0.0005573211814618506	0.8074010526366859			1.261623729635748
4.840264193678162	6.92835691173943	5.588339046799531	1.706639695475527	0.7309204932695269	1.052370805513935	0.694133620441423	0.6869908705178972	0.3764179170968883	0.2635524493637426	0.2872418141070048	0.3352775279482675	0.4091863147457384	0.5049476582197141	0.9372373025281426	0.2036959988471037	1.809373148488443	0.05372007409871039	0.05243919217113496	0.0005573244400096282	0.8073921070824563			1.261623764783608
4.848453979725732	6.912596550218447	5.678640715944322	1.846481997259547	0.7200416643991779	1.113156724210507	0.7007790616956447	0.6921901451942336	0.3806888425984672	0.2650304772171998	0.286768803797566	0.3357787353951403	0.4096451881884116	0.5056791828101332	0.9362838970604517	0.2037550367688586	1.829225651392813	0.05372039058866148	0.05244911874737836	0.000557324211906807	0.8074157908037			1.261623793970589
4.856643765773302	7.006125720040672	5.771432239476589	1.87323044518941	0.7257909053025302	1.088693745940465	0.6930213232757403	0.68821385682296	0.385345589958105	0.2661822191839567	0.2901282628814996	0.3361754660323585	0.4089327846820524	0.5059392409216977	0.9357688364035212	0.2040528122824803	1.835181309627164	0.05371996994346363	0.05245310673139091	0.0005573172421446703	0.8075281198549341			1.261623888984684
4.864833551820873	7.084243380091445	6.002083299057198	1.88315516582135	0.7799024045034695	1.113536996851743	0.7063173511401084	0.6933301136905277	0.3879861751223463	0.2696310418223422	0.295963404293128	0.3383940489243547	0.409274146524834	0.5072123034587307	0.9380667346811012	0.2046072591975198	1.819939005943453	0.05372704476895267	0.05245010678314459	0.0005573149203750299	0.807411443613677			1.261623980134414
4.873023337868442	6.926541722135741	5.799892475605828	1.843453357733539	0.7560167269915998	1.136261105276715	0.702941112859344	0.7003509959660802	0.3810300095070327	0.2661552015150497	0.2919381879233356	0.3374767423076268	0.4093677877634516	0.5071760235325655	0.9366974760404885	0.2043522059168651	1.801161143100054	0.05373581971464653	0.05244576101963857	0.0005573199687535714	0.8073692745075922			1.261624035753497
4.881213123916013	6.899894617863915	5.629365173835731	1.774999729605659	0.7299276245005871	1.083953205953999	0.6996679207710412	0.6948318765137651	0.3823435929249831	0.2642321995959188	0.2873559268762811	0.3352574663966359	0.4086087996610913	0.5055731083652633	0.935535941067773	0.2039255278197979	1.813231783773791	0.0537341849775274	0.0524498103079129	0.0005573218563884326	0.8074480738556571			1.261624067058504
4.889402909963583	6.58343336376991	5.472641828192033	1.634523782688708	0.7232941745478298	1.031105553599103	0.7049348375033286	0.6914227665778383	0.3815320012665003	0.2658046302249919	0.2865365909653101	0.3351574124032768	0.4074972129812626	0.5047319315861	0.9348113792933131	0.2030197503401859	1.825955277287803	0.05372922772555853	0.05245148149782349	0.0005573180689595724	0.8075098644577274			1.261624128154153
4.897592696011153	6.473338882991997	5.426160169220575	1.55704351175394	0.7066573121787023	0.9961226618580598	0.6849303641371057	0.6827488687226878	0.3752744523293116	0.2588357248188888	0.2856762514661517	0.33411055172724	0.4065153791580471	0.5031155610974133	0.9338183023184452	0.2026526505166566	1.819907659639474	0.0537303476249518	0.0524502135554623	0.0005573145940039833	0.8075734185605812			1.261624215734047
4.905782482058724	6.634270473657283	5.589519244604058	1.5908482961745	0.7154756493856974	0.9982784228313817	0.6920287130335033	0.6796099687994297	0.3804632457142372	0.2574802392822564	0.287487226182961	0.3339152018309409	0.4067824260201098	0.5032348654321116	0.9347398980596291	0.2030429289239455	1.809828557670229	0.05373024837735964	0.05245473555779435	0.0005573157010806445	0.8074931096161162			1.261624299577504
4.913972268106294	6.628268766704232	5.559477229191214	1.655009021623036	0.7463821382439317	1.024358485454567	0.7141260534494758	0.6853685299668553	0.3861017388952513	0.2610210583636325	0.2913734848665687	0.3358880387895791	0.407582913858224	0.5048448610163195	0.9360605853764951	0.2034102556501333	1.809933356370605	0.05373027421111888	0.05246082712282971	0.0005573180846107008	0.8074365051010763			1.261624366290839
4.922162054153865	6.621574436595358	5.357400117002503	1.643151376580457	0.7044270043138363	1.028791860506577	0.7058274476033735	0.6808697749369318	0.3794153091766552	0.260707235817368	0.2877410620687464	0.3349032359044044	0.4075286647728018	0.50478509878707	0.9357813932165527	0.2033746617687102	1.816565199981029	0.05373094197820034	0.0524684090695391	0.0005573170271770745	0.8074337018596195			1.261624396245488
4.930351840201435	6.871828055737427	5.591494526383172	1.680179190394626	0.694329034953641	1.050897340836149	0.6923601014693233	0.6793266638108872	0.3735142895987377	0.2611892277308765	0.2832034762161217	0.3325761736053721	0.4067890698512963	0.5040381046288567	0.9352712055488969	0.20354236749449	1.827055568084999	0.0537314875190278	0.05247301482231095	0.0005573134320251388	0.8074916986874937			1.26162442799724
4.938541626249005	6.931528461050386	5.866877630598309	1.774943282794231	0.7396376869950253	1.072348613254177	0.6935640328266943	0.6853554800373532	0.378734386431881	0.2652188021329678	0.2859309270731401	0.3331667458246503	0.407079631073394	0.5036316266657851	0.9353944453307911	0.2038494519946782	1.831307837058316	0.05373010536134327	0.05247419289254744	0.0005573123597183875	0.8075369493848934			1.261624506238955
4.946731412296575	6.719641095008739	5.513103044348393	1.727467828454884	0.7223227271696311	1.031972632719408	0.691704416084466	0.6836427813759879	0.3803417042366131	0.2655099173541192	0.2867687428639086	0.3346218496663306	0.4074365133528683	0.5034249286074135	0.9345704783870449	0.2034802942922545	1.823221470890404	0.0537298733165433	0.05247782081236126	0.0005573149605592736	0.8074908978938792			1.261624578686362
4.954921198344145	6.843011471315131	5.565643938522199	1.776153531605927	0.7087949765190977	1.039810148987084	0.6874188007248563	0.6832856251265138	0.378572183155607	0.2671821718106345	0.2865626994619607	0.3351620092883765	0.4072796783500509	0.5042452230673289	0.9340839051310316	0.2033784403131612	1.822343805908261	0.05373242117374659	0.05248208870296877	0.0005573149909855495	0.8075298481246099			1.26162465438438
4.963110984391715	6.423428770902819	5.379147876992079	1.583748645000955	0.6862029059135756	0.9939149712964634	0.6695829223203532	0.6757419310287469	0.3758268518143917	0.2576667671965993	0.2854178699800287	0.3325656241883497	0.4054387050460521	0.502200485549592	0.9319292071288237	0.202169775672503	1.823216671214627	0.05373410896838289	0.05248466548633655	0.0005573108436441739	0.8075674308917996			1.261624701514916
4.971300770439286	6.384251056787809	5.196394089186674	1.516849133602606	0.6563421793305603	0.957899697377531	0.654648699712672	0.6673067910103256	0.3713035206246524	0.2524836977686089	0.2834850037172764	0.3308001889648184	0.4044406800572422	0.500898798152708	0.9309940369381967	0.2019668393633773	1.825126432341569	0.05373729717758597	0.05249034180459631	0.0005573092552446613	0.8075565248619069			1.261624763249766
4.979490556486856	7.030485650276363	5.709299890973689	1.770199885907199	0.7376255539132731	1.059236683809405	0.6894604214694954	0.679039724793723	0.3803837786885903	0.2599424968274638	0.2887909975487339	0.3349835193464865	0.4071226044377395	0.5042940609134128	0.9354941123943961	0.2036774035486899	1.821283111695505	0.05374311554369274	0.05249683710546832	0.0005573121825358516	0.8075620048999019			1.26162482240697
4.987680342534427	6.877012994609704	5.822976275555214	1.801256271642282	0.7875004070064907	1.107045967323365	0.7238140803540593	0.6926695681006328	0.3865178140811416	0.2674215425843677	0.2910689610367899	0.336200627500304	0.4084248750929745	0.5052123450231365	0.9362158794972653	0.2036634692249754	1.824547028993522	0.05374683173612938	0.05249845442093281	0.0005573153508803035	0.8075526106484877			1.261624841295355
4.995870128581997	6.818305769447914	5.59930502677383	1.805759916511063	0.7005260887386111	1.129411343038048	0.6943027052077578	0.7013396574178977	0.3793549377846221	0.270453134740167	0.2865207103448825	0.3342178856020417	0.4083349788879171	0.5047506490439004	0.9350956019640027	0.2035676101848915	1.839914726739889	0.05374230861746265	0.05249906655629445	0.0005573136528090558	0.8076012049507153			1.261624857483401
5.004059914629567	6.73951322663721	5.546322725434634	1.782174059504136	0.6943493037177185	1.110896344658141	0.6807751374451289	0.6979993104275058	0.3785788032232552	0.2677315878692821	0.2862603830170819	0.3338476973849449	0.4083000381642803	0.5046956144395666	0.9351382986464695	0.203509631638534	1.84315336890275	0.0537307701304691	0.05249647573313882	0.0005573094102367311	0.807643912826068			1.261624907811038
5.012249700677137	6.631077834846094	5.494999617601787	1.759405706574723	0.7182229748804489	1.050027348691174	0.691320127107232	0.6820801011585659	0.3821138357560697	0.2623503622548767	0.2872619469828049	0.3335149170873584	0.4071456660823621	0.5036954104412544	0.9354710711592039	0.2031786277086242	1.833592774873413	0.05372326393994723	0.05249377152769332	0.0005573088251014758	0.8076633523801646			1.261624981172505
5.020439486724707	6.850215237204728	5.555182898084481	1.818539150718803	0.7358503215835496	1.07832673787356	0.6966594475761756	0.6874990484994442	0.382685867340799	0.2635433773150416	0.2873686827984491	0.3344428814001538	0.4071861488136767	0.5044810539009944	0.9361851995692927	0.2033638046476169	1.823104477509776	0.0537248930659472	0.05249340378953529	0.0005573126597795894	0.8076531585503481			1.261624970493382
5.028629272772278	6.962102011588405	5.811078297680795	1.836360710444143	0.7830326403167844	1.11113052035888	0.7132046342128805	0.6954393441886971	0.3965129302074769	0.2724641555466622	0.2953521043496637	0.3384020467431678	0.4090505245918107	0.5065754933119139	0.9381714859536935	0.204079645734639	1.818897191726556	0.0537312537499719	0.05249662029955315	0.0005573134808335962	0.8075828558953397			1.261624959502111
5.036819058819848	6.733411712995834	5.508884894417843	1.721342728620843	0.7164440203164009	1.08680336103388	0.7115700974000195	0.6904059749617504	0.3929966489411034	0.271074998433396	0.2913281477509058	0.3373741265076297	0.4088670254399286	0.505975612405456	0.9366102141072781	0.2037600140177881	1.818187670986121	0.05374128110279131	0.05250339142589684	0.0005573102204330209	0.8075809526738623			1.261624974005044
5.045008844867418	6.783559992779637	5.479042844263441	1.709713818408301	0.722576507741594	1.099865243610548	0.7263506090105816	0.6943003803063191	0.3879413052648705	0.2648650258326092	0.2886218578582728	0.3360834024631393	0.4083321992311484	0.5054934369092934	0.9361184106634926	0.2036460780434583	1.818066528330315	0.0537481186329048	0.05251110438751996	0.0005573089009340859	0.8076318956700758			1.261624999064147
5.053198630914989	7.21341585241811	6.003472912028452	1.899451178007497	0.8100683256702924	1.189173303472152	0.7540552951726361	0.7104892420532176	0.3955243271556702	0.2685911872593104	0.29432211384604	0.3384597380907396	0.4095506289286124	0.5080492973057378	0.9384328288602671	0.205031926596113	1.816089428496176	0.05374749697457527	0.05251767119546194	0.0005573121369952277	0.8076152013783018			1.26162500812716
5.061388416962559	6.878522047779763	5.578517496064583	1.829237990333178	0.7232817404234742	1.128687186881618	0.710986657715413	0.6973348723604235	0.3886728491862361	0.2689225288864291	0.2923468958871857	0.3358875917824041	0.4078190900394404	0.5059364900892674	0.9341537641396707	0.2042537498504279	1.818173736848266	0.05374205423167559	0.05251922108497974	0.0005573162029256465	0.8076110111209434			1.261624960964808
5.06957820301013	6.679369552471961	5.361460324867019	1.68697547042783	0.6917260343536147	1.063282796197177	0.6947204514165284	0.6916415801079608	0.3815518532536007	0.2665413493858192	0.2883627488449137	0.3339040916159542	0.4072260013055188	0.5044667576242686	0.9335664268100661	0.2032365659543427	1.820527647350281	0.05373618742905056	0.05251761193176181	0.0005573170426981421	0.807544860901772			1.261624884229989
5.077767989057699	6.811831495647917	5.419156637771627	1.713347733722297	0.7026778773225955	1.09600108614639	0.7070587082537382	0.7020558376522669	0.3812879066346316	0.2683552910165398	0.2894778292638611	0.335616005671071	0.4085295375401991	0.5061015620025758	0.9364130595645074	0.2035571444441045	1.822305864241873	0.05373319096031887	0.05251362011076961	0.000557314701995889	0.80745527318363			1.261624810260884
5.085957775105269	7.062106043497272	5.761631649840835	1.772969711270991	0.7534717925507617	1.122128067855303	0.7401467246634892	0.7110625531888635	0.3908007018101673	0.2709970548647403	0.2939147244802207	0.3388548106651271	0.4099223195145628	0.5080190513230251	0.9393569410413124	0.2046142161622055	1.821093887013339	0.05373589723806758	0.05251589046024113	0.0005573159572730055	0.8074378942787644			1.261624732561125
5.09414756115284	6.81837411267379	5.6739178622006	1.678235401611592	0.7627428037494308	1.089566317773069	0.7393771286794264	0.7017879675818899	0.3957570437368755	0.2694552327209231	0.2926320578513837	0.3364686422123384	0.409104337249813	0.506183736063218	0.9384319588529171	0.204071094777895	1.808839445210801	0.05374208030070658	0.05252873935597596	0.0005573206831433785	0.8074801452853164			1.261624664623397
5.10233734720041	6.825877771466187	5.658585829990129	1.672180495030786	0.7466122391809431	1.078954765567771	0.7121003621767783	0.6951060578915442	0.3905796772294438	0.266793664350839	0.2928166640975131	0.3360379323888806	0.4086795139474741	0.5046355937949571	0.9380010144862171	0.2037469129961132	1.807014474436084	0.05374653362198643	0.05254245066181734	0.000557321020575376	0.8074126184811233			1.261624526259806
5.110527133247981	6.968058416421586	5.836398747747204	1.757908970474776	0.7573286469200019	1.094392118038615	0.7186685173561165	0.6970473714092315	0.3863497678699621	0.2685024210774901	0.2923682128454158	0.3385520697434068	0.4100090764511626	0.5065214152118551	0.9405381679384582	0.2043314703001702	1.819625344030273	0.05374824580537228	0.05255458652741412	0.0005573186423614451	0.8073662868706502			1.261624411964389
5.118716919295551	6.607427147166887	5.33600884035831	1.625682478295368	0.6698915471203645	1.046374789430165	0.6965231530962933	0.6862232175877485	0.374944814340676	0.2640011785816664	0.2853676180814867	0.3355895031288734	0.4078941954735504	0.504985651708496	0.9361784343405487	0.2035685240217643	1.81778627051934	0.0537480134359356	0.05256123120825461	0.0005573184142846328	0.8074693534962649			1.261624323643713
5.126906705343121	6.626011124583441	5.399559341681498	1.619117971249877	0.6792602940077427	1.0266287516765	0.6892105960499513	0.6785745564999057	0.3750770279476808	0.2629585496300201	0.2875127450140055	0.3356479285294105	0.4071680819516378	0.5044829455236629	0.9354076700942965	0.2035141560695687	1.794113970143211	0.05374572133468345	0.05255588687461791	0.0005573224272498275	0.8074716925134294			1.261624218340524
5.135096491390692	7.083696749136053	5.8217219646753	1.775261026603002	0.7364797322410049	1.049566671880732	0.6900636747821858	0.6845493281495484	0.3783551844579209	0.2616610613252938	0.289478344497219	0.3362649281908492	0.4086798617305839	0.504892713378247	0.9371950565841249	0.2033920608557069	1.805982598206136	0.0537404230148654	0.05254796069991563	0.0005573258704610993	0.8074068616970783			1.261624111338844
5.143286277438262	7.094938135087537	5.867730535605626	1.803764844306398	0.7581811251159736	1.081347650666651	0.6976757089818924	0.6948701831898051	0.3826927326224973	0.2656512493631024	0.2895810557374992	0.3357462897748104	0.4098939185987771	0.5055449152383347	0.9377482482788333	0.2034171565278058	1.841399924098933	0.05374290672343876	0.0525522597746476	0.0005573252884734048	0.8074188058230157			1.261623987252314
5.151476063485832	7.120810935841632	5.888115639291135	1.813869733966347	0.7674467486327241	1.121678770210165	0.7280161526204606	0.7079843192183261	0.3937529024405692	0.2780566369325164	0.2953479784709824	0.3385750372733673	0.4108197655673582	0.5081311431140296	0.9398822997499867	0.204470573154545	1.84565856615646	0.05374826570313477	0.05256323544677539	0.0005573235278377066	0.8073878946018577			1.261623907408629
5.159665849533402	7.470975776241467	6.214208286771148	1.948121040700986	0.7696990113972296	1.15770298809386	0.736798985601841	0.7098346830667203	0.3949091114977692	0.2810607798580821	0.2957131755898711	0.3396956389332254	0.4107864807435168	0.5097970225994883	0.9424908101110365	0.2056033515060597	1.827107715485505	0.05375241432918015	0.0525696051219877	0.000557325005653565	0.8073166187629628			1.26162382777257
5.167855635580972	7.513734012104422	6.162552144574981	1.923058833598991	0.7894947455018515	1.136773749302197	0.7362317207594823	0.6995380798931298	0.3900851219952152	0.2732921260111926	0.2906203210326892	0.3373870702705758	0.4101315894167077	0.5080312270410899	0.9410494728641564	0.2048407750086921	1.816012506438023	0.05375699090880038	0.0525794060725714	0.0005573287466189061	0.8074621611486672			1.261623710256062
5.176045421628543	7.213451313288457	5.989834199432325	1.788124576207294	0.8176074317369568	1.094384245368437	0.7339635616715722	0.6951268404597629	0.383352948862199	0.2640281961292447	0.2877456840600797	0.3347222368625776	0.4084706507984192	0.5056609999530677	0.9397529339054128	0.2037306568916337	1.827361873543908	0.05376011393287919	0.05259043357858367	0.0005573302684219985	0.8075145408438884			1.261623579088397
5.184235207676113	6.931228217256698	5.788586197370805	1.71488991108733	0.7766188711066018	1.053711807967319	0.7043390791912352	0.6880018000989959	0.3773180529096854	0.2616825050626387	0.2871024160239339	0.3343125960563761	0.4079901795376309	0.5042735521509504	0.9377346456934924	0.2034362147397009	1.840032480262947	0.05376463538902949	0.0525924921798378	0.0005573286669954029	0.8075073231195655			1.261623464457288
5.192424993723684	6.743131480115793	5.604348173210196	1.66276840858643	0.7338468739241935	1.032505524157488	0.6915881796314962	0.6869002829754699	0.3779243409079805	0.2653514396687992	0.2876593760687519	0.3351065864763731	0.4077137027404211	0.5040667406048586	0.9360199842163285	0.2034106431507499	1.8310423808244	0.05376747530603088	0.05259055308255844	0.0005573279141119442	0.8075145268571993			1.261623386115052
5.200614779771254	6.965722365810968	5.937031034465725	1.821838687824906	0.7913260918426972	1.106085126956759	0.7088089773951503	0.7013274774434257	0.3852277045133607	0.2710289735629572	0.2896157464325005	0.3369795961761484	0.4084266384391462	0.5071524315781801	0.9384326793364001	0.204420975129431	1.813910580100752	0.05376483906612844	0.0525874913417631	0.0005573310014569754	0.80746676655709			1.261623299564556
5.208804565818824	7.267086318548581	6.189711519322984	1.976296699421821	0.8220268996826593	1.150987167438802	0.727968159591417	0.7039160488053301	0.388871264224983	0.2724670883215908	0.293405689299017	0.3385798247599306	0.4102981784203037	0.5096161909744684	0.9411375672069552	0.2053068774189424	1.818527903949761	0.05376053132703089	0.05258586970103171	0.0005573354536893599	0.8075411019343931			1.261623166819578
5.216994351866394	6.875426556589006	5.703156893139207	1.770596322031093	0.753685272119785	1.087527036835065	0.7095563689248413	0.6913343289582642	0.3822518529010816	0.2681090171926271	0.2890768980270398	0.3359918021366624	0.4084907592958338	0.506125124329962	0.9371070461121452	0.2036906553002981	1.830806191426014	0.05376438472874425	0.05259099363591722	0.000557334215984235	0.8075907723369761			1.261623065721446
5.225184137913964	6.685506641240822	5.564652848791832	1.722571362409299	0.7114364357804793	1.064698245763914	0.6938267839586428	0.689224910946709	0.3819812756022561	0.2669068501164018	0.2882195989268092	0.3354647361654695	0.4084185564533733	0.5054926116937096	0.9369638212925526	0.2037577132035152	1.82759949248641	0.05376799470332635	0.05259681957828908	0.0005573301746527509	0.8075424636909286			1.261622994226203
5.233373923961534	6.981742335022593	5.903021682698743	1.839243872835193	0.7609615688887805	1.120340983142907	0.7241495701546788	0.7069583664877241	0.401663243854391	0.2757013465304263	0.2979897901265967	0.3394111286572606	0.4114007800256368	0.5089843252414937	0.9409599450701621	0.205384389489655	1.809934042819548	0.05376721743138897	0.05259446115311085	0.0005573305885198745	0.8074634784193274			1.261622978450849
5.241563710009105	7.201657506903861	5.988736110864462	1.904558246503796	0.7919535114052142	1.138910964553896	0.7300934188557042	0.7086168418686982	0.3960870830269433	0.2790319886639546	0.2973113849174827	0.3398294181989314	0.4110942721338254	0.5087261580885413	0.9407720560682256	0.20509275034639	1.806798930372659	0.05376893773778182	0.05259524724259326	0.000557334105628738	0.8074797999477243			1.261622905668649
5.249753496056675	6.870826030056759	5.592704604866298	1.759065830479579	0.7250783366520547	1.069619660901296	0.7062205442184579	0.6968472149052729	0.3873433671836707	0.2690496106029729	0.2937693289571453	0.3377717146854518	0.4088958255154252	0.5062276865613862	0.9369496904599535	0.2036316452392663	1.818861590830037	0.05377310943848623	0.05260635213321677	0.0005573348710674453	0.8074733230885949			1.261622846174073
5.257943282104246	7.332883271238376	6.202548775283591	1.947862492213077	0.7771283429562472	1.147475903441426	0.7236367196790978	0.7045634024566171	0.3970640114435478	0.2747726748923257	0.3006533604780401	0.3414445108115321	0.4112310026706506	0.5100829398203078	0.9411634753496987	0.2050334062968497	1.824399189699629	0.05377465483665075	0.05261082458636963	0.0005573324668645848	0.8074188232110991			1.261622797205554
5.266133068151816	7.428704150307227	6.187304443641449	2.044944185850133	0.7891520612063062	1.1911167576152	0.7318214672011333	0.7037251899366846	0.3918102229836579	0.2743022498116152	0.2971250867696048	0.3408527265839867	0.4115621116622979	0.5097423092140384	0.9420151914255734	0.2053509049445576	1.804474154886292	0.05377314069993269	0.05261593831844694	0.0005573313034138964	0.807382540450912			1.261622795333559
5.274322854199386	6.942395752214338	5.430408322945027	1.691687402987388	0.6960321086954064	1.073037193134097	0.7097384219531911	0.695077909765524	0.3803705186531158	0.2659858570493195	0.2885442704571835	0.3363260409170102	0.4092689642310188	0.506790395962855	0.9376816648370275	0.2039784009709674	1.793029019422103	0.05377526879927987	0.05262755755420446	0.0005573332944714539	0.8074169430983763			1.261622802836151
5.282512640246956	6.884276562043974	5.539673537753727	1.64691378188538	0.7094625770056907	1.035611416530964	0.7050232866897664	0.6874824722352014	0.3792089595034588	0.2620053812857383	0.2881466268472798	0.3357143470042931	0.4082526930630381	0.505788177448772	0.9365175729226534	0.2035486199635372	1.806947543701129	0.05377787219646387	0.05263616280192782	0.000557335133384737	0.8075067384296982			1.261622788964338
5.290702426294526	7.026669287683815	5.679503389466153	1.826906094529208	0.7367550080063294	1.11259724563373	0.7068003496345817	0.6934009791596272	0.3799550811818898	0.266815316531288	0.289903312537818	0.3360803240129626	0.4089704005492876	0.5067674368602811	0.9373291649312265	0.2038979123124101	1.824814984378835	0.05378067751697127	0.05264051623939314	0.000557333068544464	0.807442596710402			1.261622787329701
5.298892212342097	7.312960725307097	5.787670389394006	1.967229206526433	0.744035211343991	1.171139118402925	0.7088889679382497	0.7057396083271439	0.3815352660065226	0.2737584555165155	0.290626229446023	0.337014156854688	0.4106214734397641	0.5085990272866303	0.9398603631627205	0.2049418963113873	1.835430844921215	0.05378694865803084	0.05264243109407646	0.0005573294756606879	0.8074826327793998			1.261622814020365
5.307081998389667	7.105269215905927	5.85516459561581	1.821814413822764	0.7709755987705342	1.132198843021779	0.7289008773097873	0.7040559702515139	0.388324211497776	0.2740840186696058	0.2934481968086757	0.3391202603426464	0.411489856699551	0.5093053382821257	0.9401369417170049	0.2051624894479676	1.814038992168092	0.05378630497137902	0.05265266720876489	0.0005573295983149533	0.8076041587211334			1.261622844033664
5.315271784437237	6.917513376026925	5.704488308157242	1.746512482793528	0.7552403971690731	1.122451318946181	0.7192865970238289	0.7022024818694843	0.3892043508243804	0.2717110088570777	0.2948508921066845	0.3399468114852474	0.4110220542103509	0.5092189742243618	0.9391549969882705	0.2045602522449016	1.807173654077754	0.05377951570174593	0.05266278887717633	0.0005573324040809985	0.8075447821565407			1.261622870868999
5.323461570484808	7.090206974712368	5.805537329093881	1.769246771353953	0.7620966313359315	1.136400703812696	0.7089360132215694	0.7031472856217698	0.388076333336198	0.271536113665641	0.2950515831806215	0.3386087676449364	0.4108699360120321	0.5090099320522299	0.9393416938290222	0.2043641481417394	1.819587201039796	0.05377636436436318	0.05266274496139479	0.0005573319476998386	0.8074127375846671			1.26162289974232
5.331651356532378	7.150588797315006	5.667750381292097	1.814818873110104	0.7526121258249975	1.115980960533873	0.7150122549574258	0.701003068144327	0.3808613601115174	0.2699060141254246	0.287955934340017	0.3380386256061084	0.4108482393524915	0.5091060505234954	0.9394613412462839	0.2045907761704694	1.831658472287891	0.05377312377759842	0.05266766000846805	0.0005573268513895725	0.8073791017583042			1.261622987350549
5.339841142579949	7.281871238726758	5.744482283976612	1.927545162845475	0.7600075879920992	1.128142179633964	0.7135655050309386	0.697998443648935	0.3800679500557101	0.2706211346835874	0.2871249253950995	0.3372469100497449	0.4102126753855839	0.5082780463771845	0.939552845701757	0.2050207878010572	1.822908940530561	0.05377566917789408	0.05268043919355093	0.0005573218932276756	0.8074344784017944			1.261623133134154
5.348030928627518	7.368378079999652	6.00346311610307	1.900969681652257	0.7773558579774895	1.132310220789924	0.7214862591118976	0.7018989133538034	0.3891512226557569	0.2720882248710335	0.2934039681339057	0.3373890573795154	0.4102224889747303	0.5085867707423453	0.9401470082423031	0.2049079908557237	1.806861084677325	0.05378176310569233	0.05269857675205836	0.0005573234280665744	0.8074889549176658			1.261623258796301
5.356220714675088	7.465133155874354	6.089706444610362	1.850439186329082	0.8026057158419236	1.130837000101587	0.737879980799971	0.7030353986145891	0.3946454988185189	0.2747601211228424	0.2979413969787446	0.3388396529173898	0.4106862589944515	0.5095559639746137	0.9414458869292951	0.2049603230407603	1.80888901168767	0.05379068446664048	0.05272290186941078	0.0005573255209671569	0.8074116546269932			1.261623367871269
5.364410500722659	7.551906510627467	6.406648542005773	1.894986049169572	0.8486699616777174	1.151288855894994	0.7443497302967742	0.7059696618302619	0.4017775027880245	0.2785866122128084	0.2995131758596631	0.339843723611102	0.4112924402847476	0.5096820860707255	0.9432120711530209	0.2051304527784842	1.822870681729629	0.05379920649084358	0.05274376224256207	0.000557322406691665	0.8074067687166253			1.261623460733509
5.372600286770229	7.230280166352167	6.396822796525343	1.919573841474984	0.8347691197072253	1.142775361667715	0.7343428280796898	0.7060447456394624	0.3972353703444748	0.2732168128089275	0.2947769406974227	0.3389041356039626	0.4106553404389103	0.5087332973049085	0.942094317087141	0.2051447345933095	1.83418857246176	0.05379831138838718	0.0527556917491955	0.0005573182639157327	0.8074671298352938			1.261623622866922
5.3807900728178	7.228489528781492	6.13817130122925	1.989697328706923	0.7938248444534441	1.176461683544776	0.7315988044435607	0.7127508999090311	0.3935884167705078	0.2739192179299588	0.2941573719205958	0.3394610922227538	0.4111736140807383	0.5100497187723525	0.942805740572408	0.2059154935900274	1.827700753213787	0.05379818505138537	0.05275939142022291	0.0005573179859959663	0.80743519320997			1.261623786748486
5.38897985886537	7.378649388708565	6.154713577393729	2.00217088110351	0.8118235256452812	1.199273379185746	0.7483905950999705	0.7238423708728984	0.3972709819550401	0.275992775931979	0.3003313208238794	0.3434017090016709	0.4129926070326241	0.5126235668537369	0.9447506000126714	0.2061783857808068	1.815710582946741	0.05379698785310871	0.0527604841877452	0.0005573207212233293	0.8073910323213814			1.26162390641307
5.39716964491294	7.345061943442874	6.132689627802682	1.961571045645915	0.8161491101566535	1.159022065726621	0.7487655311516664	0.7129063541227513	0.3939003137173278	0.2724557374445586	0.2997305460725168	0.3429536539665032	0.4120657819211139	0.5111786053806935	0.9441702973156704	0.2054380715333761	1.821929723633383	0.05379392560214736	0.05276193449061735	0.0005573214036691511	0.807333699070882			1.261623979333648
5.405359430960511	7.476557471157879	6.165984680679627	1.990772889454945	0.8160670333745663	1.156621103719303	0.7421079764724944	0.7061027108118159	0.3951727834221681	0.2691666069638374	0.2977696215350145	0.3420131226166064	0.4121468254732061	0.5116832969767343	0.9444428665899843	0.2056315595276905	1.842407978320477	0.05379330418443384	0.05276585431625233	0.0005573178591481929	0.8073233490468182			1.261624064196179
5.413549217008081	7.189791507226023	5.962365623873776	1.863700082944348	0.8052896835310455	1.138238498869904	0.7328815318901466	0.7072078059551534	0.3940708687081748	0.2668220173708594	0.2955162881612866	0.3406507313052529	0.411118772154786	0.509518887036259	0.9405855836428195	0.204918405085837	1.832977402793332	0.05379609339022742	0.05277492591220487	0.0005573149457258585	0.8073731860074367			1.261624167474666
5.421739003055651	7.149818854297295	5.866569083929654	1.846761194772472	0.7825068752019358	1.132517125612966	0.739450377601873	0.7091264450151425	0.3918416678950624	0.2672236584342691	0.2927605198783605	0.3378843286254359	0.4107554359928046	0.5085925498635188	0.9400320278882101	0.2048996962447113	1.824805111194687	0.0538021399644843	0.05278870309171855	0.0005573169402529616	0.8073628895386865			1.261624239170104
5.429928789103221	7.724480451274825	6.194261873515093	2.010323748298353	0.8148399874369624	1.162122432990632	0.74745447028908	0.7066293884949234	0.3983825304738867	0.2741401746333809	0.2985621635080288	0.3395286048439646	0.4123211715932465	0.5107563158696277	0.9434848841972058	0.206000061124762	1.82901515388489	0.05380570541231598	0.05279550433819957	0.0005573195556854607	0.8073318718988159			1.261624279848681
5.438118575150791	7.459733743901286	6.188527619761791	1.979907148992325	0.8299795728453588	1.171105928367545	0.7378100263767234	0.7075133251191559	0.3961017243898762	0.2758265911050599	0.2977493508036173	0.3405734633789003	0.4124364364344849	0.5106080039121373	0.9439041358605119	0.2054356732405058	1.834077885789895	0.05380676746074355	0.05279816666842517	0.0005573167916635513	0.807370771791336			1.261624334402495
5.446308361198362	7.312936882837282	6.145706820741704	1.919518777400917	0.8256654748619242	1.18310520143969	0.7622405022374388	0.7203568129003742	0.3989235967717041	0.278054807655698	0.2955632850818714	0.3404060618632871	0.4126049665090761	0.5114547550282871	0.9451236485253296	0.2055743460349461	1.825543193420363	0.05380837345672984	0.05280151851862367	0.0005573126591325086	0.8073121734344058			1.261624396484138
5.454498147245932	7.118819067697244	6.037774867706995	1.856499789103569	0.7826849929302149	1.188765418892639	0.7509823369246511	0.72381012113635	0.3993102735494389	0.2824399097144942	0.2977124674695902	0.3410173143861565	0.4125840454146035	0.5116318860387696	0.943824347996354	0.2056782947806017	1.794901094272088	0.05380715279251095	0.05280546209856743	0.0005573132606443154	0.8072810619063477			1.261624466706577
5.462687933293503	7.028901261839841	5.962515976977506	1.856407719344499	0.7696992895589057	1.161262478534285	0.731076995951208	0.7120640132814606	0.3970028846391437	0.2790762735438858	0.298058046336706	0.3408870385535297	0.4123573482564076	0.5107809068188003	0.942427091308486	0.2052955227834971	1.789813117539661	0.05380874303650555	0.0528159523249804	0.0005573169218141234	0.807308694103581			1.261624515829177
5.470877719341073	7.136267743761724	5.917810738554723	1.93694884016567	0.7918830646350827	1.158763241932994	0.7360316659964937	0.7124298383334945	0.3951598908766415	0.2754198641479696	0.2937206489466895	0.3387408223625166	0.4128070054819353	0.5103524478513408	0.943584224290437	0.2052648559697479	1.802296993601083	0.05381737066133143	0.05283210939927583	0.0005573158757066699	0.8072471160762142			1.261624591193251
5.479067505388643	7.208270740024733	5.787274099512618	1.893722986503694	0.7601646977112926	1.160559567686717	0.7347704954168027	0.7143483903786789	0.391127933085101	0.2742250077068358	0.2927034658087104	0.3379144565702865	0.4126249579560308	0.510132989810691	0.9433785651489631	0.2053837754407122	1.824441058815352	0.05382444069705675	0.05284865772189445	0.000557309540583829	0.8073234742366996			1.261624659821746
5.487257291436213	7.497385801607864	6.06645031652037	1.979213770572004	0.7867781031027641	1.147775805653738	0.7428132070638094	0.7096395413708461	0.3999769767621401	0.2742889643229786	0.2967173279716828	0.3390570592324902	0.4118622295990814	0.5101924613818096	0.9437410514148369	0.2056002498234524	1.823987049278719	0.05382882645782255	0.05286771360551615	0.0005573071368137527	0.8073541214113703			1.261624780223845
5.495447077483783	7.575966575364703	6.186547614816121	2.049269487628003	0.8223863243445015	1.17918613354932	0.7540747921901678	0.717062378427187	0.4042561696229207	0.2812377353260951	0.3003348185125925	0.3407548930106064	0.4122770015286425	0.5111024481354507	0.9444434065183054	0.2055866970898146	1.804024619851547	0.05383235355025916	0.05288518637493397	0.0005573103644824235	0.8072666968961509			1.261624874577257
5.503636863531354	7.562685274835149	6.187043176018929	1.990234249571502	0.8298827378582921	1.229797280894231	0.7659944727459871	0.7252722183612484	0.4064814924586496	0.2882393027342007	0.3042872500189108	0.3443566069330477	0.4140800762130823	0.5131414347567573	0.9456234614613509	0.2060409877015623	1.807092046630004	0.05383271574117215	0.0528947970469038	0.0005573124090481653	0.8072653038138247			1.261624926161177
5.511826649578924	7.342460383817246	5.956355067098481	1.879298642008436	0.76845747762539	1.165388465839292	0.7420351440283864	0.7142174664982979	0.394115464058312	0.2774223687746096	0.2962779430349989	0.3414215282602023	0.4120956787810222	0.5099482542628043	0.9427974653576913	0.2050483874856673	1.824348053040835	0.05382801940988825	0.05289922786898038	0.0005573087298491644	0.8073827851358972			1.261625011836458
5.520016435626494	7.271959547039256	5.918767950956703	1.892580713855488	0.7333353582788779	1.125607076419023	0.7108176867073801	0.7081668145761588	0.389340717705548	0.2757642943051991	0.2938353212643867	0.339807523877574	0.4119949824458194	0.508964482631685	0.9415603744223195	0.2050297747712749	1.82813049620218	0.05382485004125333	0.05290248396951287	0.0005573036303166764	0.8073461101747339			1.261625153937286
5.528206221674065	7.884122446100125	6.609891985117933	2.226827194268038	0.859651215572842	1.292049712716598	0.7538836920131651	0.728815688833263	0.4089819004925402	0.2921804745139573	0.3065711105566839	0.346176885291452	0.416741006361485	0.515194799691255	0.9497708805544989	0.2077893948383778	1.810734136085669	0.0538277220085003	0.05291164927456979	0.000557303494416902	0.8071159065306298			1.26162529277455
5.536396007721635	8.127165561598682	6.791542060261471	2.280262580095385	0.9320501006897923	1.391332450965901	0.7900064528201464	0.7417662529470911	0.410710246620654	0.2901718763892068	0.3095562620089102	0.3484787332974598	0.4162221634675502	0.5176977606157575	0.9509966317014608	0.2080077654946914	1.806294936106778	0.05383335846067205	0.05292142059330342	0.0005573058577378317	0.8071405099254383			1.261625404160966
5.544585793769205	7.891786413140464	6.293144069099363	2.084898149918938	0.8275300591383473	1.256898802960318	0.7559206025456748	0.7238338177624157	0.3959308165795046	0.2801812961011205	0.2977781014995196	0.34223870441518	0.4138410417869279	0.5137299827568834	0.946836802484363	0.2065775339723159	1.815974217446483	0.05383804384442346	0.05293167662532099	0.0005573039920560808	0.8072938354863188			1.261625512315704
5.552775579816775	7.4200580050507	5.953616308794164	1.948519276978093	0.7676665117985587	1.178777060065349	0.7436970597017735	0.7212661891583417	0.3940803274024622	0.2816822217460299	0.296464646231421	0.3408521117226651	0.4142103921901653	0.5134259514090972	0.9462116551163753	0.206245370120384	1.818798604436476	0.05383679312501189	0.0529428984910704	0.0005572986538787867	0.8073966268980042			1.261625638166397
5.560965365864345	7.339896234629932	6.048793102512241	1.965531657288682	0.800813789597184	1.216111500547227	0.7686042676560165	0.7336352843478491	0.4034341700503037	0.2830590184467471	0.299990401612461	0.3421110948896176	0.4147088471388862	0.5146990782161794	0.9470003418294135	0.2068021664881594	1.803949870538943	0.05383566598979035	0.05295114212232064	0.0005572969345839523	0.8073075449085906			1.261625780773594
5.569155151911916	7.635715150812782	6.159616986634934	1.975782504425695	0.8373327702493284	1.229869405785153	0.797020042200445	0.7338016233564068	0.4052093918277013	0.2777695838326192	0.2965692234659439	0.341282114634029	0.4141557173995368	0.5137734976429821	0.9478290562799903	0.2069154806665072	1.788833007670692	0.05383824919147964	0.05295674489294878	0.0005572999813676078	0.8072060490825358			1.261625916500796
5.577344937959486	7.751831363858198	6.138889850375858	1.995764769197832	0.8292100059940459	1.214971709564085	0.786162616443446	0.7282540539741623	0.4051704323795596	0.2837873297526879	0.3020373907377266	0.3442302619377616	0.4153737570008956	0.5152395999293607	0.948510975555415	0.2069295524167757	1.796746587643796	0.05384061893395675	0.05296722287599193	0.000557300778959426	0.8072582062076431			1.261626051570286
5.585534724007056	7.708429650777542	6.54823535445613	2.041629244524954	0.8952371879090882	1.226805907295455	0.7868171675605025	0.7260742198318033	0.4112891932681485	0.2885580100754425	0.3068529143439744	0.3455303547168261	0.4161522120765226	0.5148094243915473	0.9495989543059742	0.2068224894379752	1.823077084457485	0.05384623838971073	0.05298845841711693	0.0005572962873607632	0.8072928767638414			1.261626154485077
5.593724510054627	7.60303835718454	6.468768657296971	2.018913328904929	0.8788786570235905	1.230977215840572	0.7837676441048722	0.7270063065700558	0.4100189270297943	0.2831572735121028	0.3019297097764861	0.3436032488424564	0.4150657366576918	0.5140580763431603	0.9493455006000194	0.2065464438532315	1.819810105925816	0.05385199073653309	0.053007816409368	0.000557293407350522	0.8072290887031465			1.261626248087875
5.601914296102197	7.53210823781116	6.185192214584404	2.006654079574017	0.8094735512118081	1.211595852452263	0.7548357619478757	0.7209287448249659	0.4007041969840645	0.2747333038081085	0.298362062951153	0.3411238935799495	0.4133261336309935	0.513034792138501	0.9470213268762584	0.2064847729342446	1.802816979156625	0.05385582586851297	0.05302723138061394	0.0005572944566773785	0.8072194874896887			1.261626410844376
5.610104082149768	7.545630729445626	6.098657808212621	1.975386018031619	0.7947232521811207	1.209014480109342	0.7482159492159568	0.7222702795773146	0.3975034917089883	0.2763627314736801	0.2975149507319303	0.3405214702703995	0.4135069260295115	0.5128299048702281	0.9458378794645674	0.2062861286719312	1.79564984353763	0.05386321719322148	0.05305494410169984	0.0005572957341081034	0.80722554258164			1.261626509972291
5.618293868197338	7.726651571952317	6.31024751926711	2.030481761599892	0.8341214785536514	1.232391685751673	0.7672463838874192	0.7302262434645826	0.3998211507434485	0.279584770263074	0.2982664462987812	0.3420643205496026	0.4149697760441289	0.5145270301273609	0.9486654366401702	0.2067343306789917	1.800987512643712	0.05386724657945036	0.05307810543274723	0.0005572941385798126	0.8071650873416557			1.261626572431005
5.626483654244907	7.672902068676804	6.105425871470499	1.993841834681597	0.8289507761252927	1.210008872737433	0.7770960215389431	0.7303863379791391	0.4055766882184353	0.277864834313512	0.2975859139044532	0.3415787651839573	0.4132834357100912	0.5144516994297124	0.9469394816779148	0.2066406854561945	1.811392615837532	0.05386362616925011	0.05308974074885423	0.0005572908869856483	0.8073436721758172			1.261626655586023
5.634673440292478	7.307809800376243	5.927097489616558	1.924892410890995	0.7837115460937261	1.203375354853068	0.7575605458515532	0.7291256850924113	0.4039005916182077	0.2779956848678948	0.298069275814844	0.3419446988136629	0.4130108422198926	0.5141218515018964	0.9456688922440052	0.2061426739395895	1.813186515481476	0.05386181989976242	0.05309598144971444	0.0005572901500531574	0.8072951268609555			1.261626777064025
5.642863226340048	7.273624664820064	5.8953382185785	1.934159337792342	0.7706348872334257	1.209800784302734	0.744979338648512	0.7263507697011385	0.4007671091345279	0.2808111984835381	0.3003239646393207	0.3432550709609626	0.4146525960691865	0.5144546937795512	0.9476771998265902	0.2063181529266619	1.816795888882643	0.05386341621765947	0.05310273061816737	0.0005572918315629295	0.8072054212780452			1.261626871150668
5.651053012387619	7.105798294918781	5.938167632553462	1.928934722979868	0.7938379662782855	1.172671825355733	0.7290940448838522	0.717767469273117	0.4001783007783609	0.277617277862065	0.298972604089272	0.3409471781717273	0.4133155202391531	0.5116069040620971	0.9463137907001493	0.2055398779749682	1.824817039737609	0.05386671560486438	0.05311370555786428	0.0005572913012859615	0.8072296675489365			1.261626951065555
5.659242798435189	7.244894547246113	6.047404336139154	2.017034405014684	0.798969399685346	1.194928533405241	0.7270317211183648	0.7172659300871472	0.4021255079085466	0.2767963306840868	0.2984821035408436	0.340246878104171	0.4135414306691613	0.5116288902165053	0.9466037721354674	0.2055041426712004	1.827370723021968	0.05387186037459029	0.05313261614264078	0.0005572875055519428	0.8072276957155741			1.261627055219121
5.667432584482759	7.996494907858087	6.473778043886631	2.216042199730001	0.8686693188600141	1.293611723424562	0.766707007110469	0.7279073742409743	0.4118830219965882	0.280745613903531	0.3064324905652858	0.3455459026741332	0.4154110692622232	0.5161121911616218	0.9490883634296502	0.207302527460447	1.824342196292803	0.05387883356517176	0.05315529814965828	0.0005572847339824712	0.8074122812233628			1.261627173627275
5.67562237053033	7.783939136767413	6.561426821281256	2.21806930626542	0.9225101994943452	1.307921881675444	0.7954696203097609	0.7335890008333169	0.4218359458767793	0.2863559514418239	0.3120369922198392	0.3490220187807675	0.4156306044646042	0.5165951104953698	0.94967779592024	0.207638417840502	1.818521088896589	0.0538865308040467	0.05317641622737015	0.0005572857016033747	0.8073920079202481			1.261627277422138
5.6838121565779	7.472441626120282	6.483658758223491	2.140097879899006	0.8930896704096591	1.267885609068372	0.7928682440760728	0.7338736270902643	0.4216418650972721	0.2870616074663895	0.3094700908083126	0.3469190516419148	0.4155483874133933	0.5166529409674538	0.9501509642255879	0.2074520349194146	1.81768912548492	0.05389373252847916	0.05319972008427024	0.0005572875189276717	0.8074376895868802			1.261627358688988
5.69200194262547	7.249065507115102	6.439534248329095	1.954236033049171	0.9012200245712745	1.198844246844591	0.7830732636312827	0.7251309765349504	0.4088174444436103	0.2812434941229346	0.3039247238188049	0.3451025318639748	0.4151779295132988	0.5151275964599753	0.9488106716690217	0.2062266877840336	1.825301992613214	0.05389450189810989	0.05322017108818722	0.0005572863520427936	0.8075592408772635			1.261627434349399
5.70019172867304	7.038287581021292	6.12334093378885	1.784300947393577	0.8364347753483928	1.162974463517441	0.7695660438415526	0.723347779388316	0.4012435493439023	0.2774468935186692	0.2985126581509606	0.3427338055505725	0.4143789979565264	0.5130193468274729	0.946811445185925	0.2055130976431767	1.840619717766637	0.05389061072744021	0.05323587283690515	0.0005572824092306465	0.8074519890244737			1.261627542301531
5.70838151472061	7.238657665217819	6.187133386364542	1.973755240638716	0.8122914307689854	1.202316735570378	0.7643416683208881	0.7327894778174029	0.4065100330391345	0.2810313737894015	0.3017561135632137	0.3433173540211354	0.4151891364073062	0.5137344376787389	0.9477992169207399	0.206333731379743	1.832553184707215	0.05389180004793758	0.05325826628679389	0.0005572806395780287	0.8073700796656419			1.261627672806286
5.716571300768181	7.344844028468811	6.279260999458411	2.080052623808288	0.8560721574586878	1.234884386271683	0.7745039137307907	0.7400683404118442	0.4121445718181349	0.2842921955860106	0.3035134415979287	0.3445003837227357	0.4154776497975783	0.5153788288067941	0.9486782359997652	0.2072362854194916	1.829727006853649	0.05389899561969082	0.05328619148852806	0.0005572831669007833	0.8073890506388812			1.261627773192213
5.724761086815751	7.622467757746098	6.371327310322682	2.022643214380843	0.8622533835868584	1.241593645452657	0.7791320319398543	0.7289427135507631	0.409661501895474	0.2802817338623463	0.3023857946410847	0.3448347707590885	0.4156376910559832	0.5160880604072916	0.9499921923014851	0.2072279129167724	1.832783124549744	0.05391108046211728	0.05331404902017191	0.0005572839642861277	0.8073690243682603			1.261627814707963
5.732950872863322	7.86683407734077	6.537764514578337	2.175361337152238	0.8636148599867512	1.299112171761328	0.7701530483621222	0.7339224321839823	0.4088191664643802	0.2857289089977892	0.3069765714654263	0.3463535679154067	0.4168616361747282	0.5172636278755156	0.9516541750557467	0.2077773852927537	1.83360305568354	0.05392374037877064	0.05334340077046944	0.0005572804806102189	0.8074179633290112			1.26162788605233
5.741140658910892	7.785202868349487	6.497031222447668	2.143536647339021	0.9042983401292293	1.309785428616204	0.7877508667987282	0.7448468351189618	0.4110370436757428	0.289216368471049	0.3079781483773542	0.3469505886448333	0.4177494348434721	0.5184189525382358	0.9529338189943536	0.2080200031712836	1.826367029696043	0.05393519604633781	0.0533719718205386	0.0005572787823554142	0.8074850054800393			1.261627962456346
5.749330444958462	7.775810126387115	6.398519065932286	2.038683733312608	0.908590673313455	1.252148389512103	0.8089034467175897	0.7391237115794653	0.4189777774614123	0.2867158955427022	0.3109173056202803	0.3476678864747488	0.4186065396050831	0.5183586390634211	0.9548867776255785	0.2081159500934799	1.813329389031954	0.05394246366196861	0.05339786650059431	0.0005572806684119595	0.8073891970605968			1.261628035023574
5.757520231006032	7.646481438026837	6.284257847827125	2.008945550880031	0.8396873079149001	1.214756900212767	0.7798271509507906	0.7284621755872579	0.4206172206692327	0.283884958925413	0.3132617674414759	0.3475604170311896	0.4175834991933532	0.5173745229825872	0.9525455381216804	0.2075126641583873	1.818965577345647	0.05394249150991118	0.05342279150993854	0.00055728262674332	0.8073621147141233			1.2616280738684
5.765710017053602	7.689921450763292	6.34444860952927	2.030562966663358	0.8267170445428007	1.212240020978389	0.7689846881626552	0.7295715878567125	0.4216914249244709	0.288239595488005	0.3111242626819108	0.347221485922363	0.4176592416735633	0.517917856592624	0.9528464379331194	0.2073514370601236	1.823965899286722	0.05394255116372539	0.05344846350653779	0.0005572821343151825	0.8073856875813487			1.261628086345157
5.773899803101173	7.588267765357105	6.242864723780285	1.98928852713672	0.8277248463566306	1.2145859197908	0.7805833865089638	0.7384857500418803	0.4233574223911288	0.2875214511499052	0.3160273090913648	0.3500008541671601	0.4178089831535055	0.5190755161457749	0.9528799582452404	0.2074911994223908	1.83332084374235	0.05394439923515253	0.05347491465109104	0.0005572807209314317	0.8074225488856126			1.261628090412551
5.782089589148743	7.63644501845525	6.359546479472322	2.025078598414328	0.8508925257889159	1.254920381854707	0.7993092133342171	0.7463966146209253	0.4220875311991802	0.2869845606156058	0.3126761002175167	0.3497920170720309	0.4180822268508029	0.5196302122444787	0.952174708593322	0.2078887562794707	1.828241324643948	0.05394718108139799	0.05349630749028746	0.0005572821735898906	0.8073432038768465			1.261628074143682
5.790279375196313	7.963772225124195	6.758470245407151	2.228304425523787	0.9160109703648072	1.363822422071164	0.8247503514707658	0.7662248533370397	0.4287610168197257	0.2977587585090656	0.3157692050925461	0.3513436277717307	0.420797637981662	0.5227631677933562	0.9563418495953723	0.2088530078059062	1.812192750053293	0.05395230855778379	0.05351097034592919	0.000557286062128113	0.807228613621278			1.261628024191483
5.798469161243884	8.068092315233582	6.73815417923753	2.335725232573511	0.9363515806777674	1.40859313211708	0.836999513164037	0.7709226113145401	0.4318025401497103	0.3026701505991795	0.317716120454125	0.3528323979976513	0.4228614904371132	0.5241911905480665	0.9594804734819902	0.2093254266014323	1.816539065252637	0.05396371522107584	0.05352706587181922	0.0005572878644233936	0.8071494459457969			1.261627944831622
5.806658947291454	8.282606021018678	6.758273736679303	2.32893039246407	0.9438832755643576	1.404263594170953	0.8320861925705154	0.757469042649161	0.4247443823834455	0.2972234570605507	0.3122080093348874	0.3516445498077714	0.4224388860755405	0.523842861909827	0.9607337798726343	0.2098032796522556	1.831715608583016	0.05397109019251944	0.0535414608200922	0.0005572865321738341	0.807013274996801			1.261627853880433
5.814848733339025	8.173143706564087	6.684250471621836	2.171646649162869	0.9548441883659753	1.334021978218957	0.8249922277410374	0.7496563542726646	0.4235705705823302	0.2955427400283977	0.314322821569645	0.3519806686426452	0.4211373809577755	0.5240842466143359	0.9598942183050239	0.2097623143260784	1.821109721101293	0.05396666586199826	0.05355299426484828	0.0005572864789715889	0.8070800453008368			1.26162776851011
5.823038519386595	8.191253303351845	6.649849173254264	2.217524180328551	0.9276289924404401	1.345123201947924	0.82827499643693	0.7550224830202023	0.4266116195949148	0.3036186356654781	0.3180450848781735	0.3535090348746567	0.4224863047285629	0.525376224192183	0.9611234440183081	0.2100543116076591	1.811604398484594	0.05396412153088519	0.05356837243533334	0.0005572906219667885	0.8071387469147387			1.261627634318954
5.831228305434164	8.067896052068397	6.710684117375918	2.215277229447314	0.9341226156138744	1.332725707534613	0.841798114040458	0.7637864108502901	0.4307332665751596	0.2978154619402689	0.3179188065913961	0.3528063564514579	0.4226919992256053	0.5242339638167726	0.962018405502445	0.2096176880742905	1.817164724316502	0.05396386123261197	0.05358647807728543	0.0005572952801411277	0.8071626232126454			1.261627472879895
5.839418091481735	8.095538432042719	6.809349162366972	2.212114148703283	0.9597499970147192	1.327062424009182	0.8362061481783128	0.758651940257548	0.4280193291192277	0.297094993525959	0.3188375366616936	0.3524860064695143	0.4224765756270942	0.5231995849267619	0.9613118549483152	0.2093360829013695	1.829004032742507	0.05396788544736759	0.05361423014474234	0.0005572960497658736	0.807224198888248			1.261627279651393
5.847607877529305	8.120150409873133	6.924523337341029	2.134917903105123	0.9740654577842233	1.325795910186855	0.8286167284894191	0.7557757516687063	0.4283029347551858	0.294777443724228	0.3190956893706573	0.3523909521002284	0.4226212692087348	0.5236082599214459	0.9616577290068038	0.2092285458994251	1.829945839706697	0.05397676594610825	0.05364532459202044	0.0005572952960579979	0.8072023281313748			1.261627109076035
5.855797663576875	7.953690470553181	6.945220364837515	2.146123551868406	0.9746824789382118	1.318245588094644	0.8214346410511344	0.7564215902782095	0.4268865169580007	0.2941958438089864	0.3178229690935044	0.3526472827904933	0.4222600944319483	0.5240647363197884	0.9616735651222794	0.2094682958231188	1.812749103744091	0.05398858050052765	0.05367336472831886	0.000557296204628933	0.807111228545034			1.261626991444247
5.863987449624446	7.991188316126907	6.86877033468193	2.304177853822416	0.9363050628200112	1.386260234434675	0.815340907941596	0.7670385497095663	0.4272215396117217	0.3038881893880073	0.3177508005435712	0.3544364916961142	0.4238037199247336	0.5255320575136437	0.9624911612356997	0.2102992948679181	1.810539101855189	0.05400192498093172	0.05370588752057832	0.0005572999501365017	0.807125907358191			1.261626815409729
5.872177235672016	7.955080993768056	6.683747203502837	2.223654916885244	0.922739083212933	1.373041101648457	0.8245218362980943	0.76725008334899	0.4237573642732601	0.2981994797446986	0.3161523495884333	0.3555132106656984	0.4237669235372224	0.526526535933123	0.9618401257058302	0.2101775695248943	1.829052641133209	0.05401036932757887	0.0537369620505273	0.0005573014367241507	0.8071167358127168			1.261626642503365
5.880367021719587	8.541890278471838	7.337526010087215	2.48787947040454	1.047163533956419	1.437004616523896	0.864797774339142	0.774663341177265	0.4381707149428755	0.3018095179239387	0.3271974531954066	0.3604026119335542	0.4257785989893845	0.5295658141525389	0.9657889912043623	0.2112530958662725	1.853053032835585	0.05401138103937963	0.05376370534504533	0.0005572994075307224	0.8068288329497364			1.26162649712079
5.888556807767157	9.187866245008671	8.092546472069341	2.782050007680446	1.105038950779919	1.551509949794849	0.8924614342176922	0.7885638125425962	0.4552548888778264	0.3142835013008322	0.3326007922552042	0.3606195306438864	0.427167459093566	0.5312718306262737	0.9700167365402499	0.2127715486416653	1.844662647890688	0.0540086706640779	0.05378445233590676	0.0005572992049196555	0.8067829189283997			1.261626383156041
5.896746593814727	8.300670132625314	7.118978198057382	2.373588909167961	0.9516189211936246	1.403225241032231	0.8305848129375037	0.7702120328439085	0.4353476651761062	0.3015027756894774	0.31698421822168	0.3544085754056288	0.4242335299042592	0.5279707814238768	0.9640140132017164	0.2112751405684195	1.827592671675556	0.05401118262013849	0.05380025571183199	0.0005573030334050791	0.8069383878924804			1.261626251909957
5.904936379862297	8.147044808383241	6.866680355036904	2.247452334268717	0.9398612097255231	1.362084691244608	0.8202404964144876	0.7651110243329096	0.4292760976117134	0.2958190891019596	0.3186519886868402	0.3553756189524196	0.4237631405361222	0.5280435172555926	0.9621302344806644	0.2106715297202852	1.823005027319812	0.05401304449344631	0.05381765624174895	0.0005573075788777816	0.8070250923416536			1.261626089455493
5.913126165909867	8.561120313532228	7.33456564233146	2.449582663554267	1.048443032001291	1.433720540336719	0.8506240153552127	0.7756036325738671	0.4351504446261753	0.309249447719143	0.3296313785611256	0.3601951557699481	0.4261078635405755	0.5297868140740013	0.9657800534807791	0.2114323654775034	1.825796961553503	0.05401439020853854	0.05384105511588416	0.0005573087651853033	0.8069402294425498			1.261625937606818
5.921315951957438	8.695945786949686	7.327922257741506	2.520182350013141	0.9873564270289107	1.471974903216151	0.8486624860379858	0.7823054572931766	0.4387489323639543	0.3128837494669486	0.328571330191097	0.3596299117872357	0.4262511817446163	0.5305132131631008	0.9688648629350995	0.2118565129269161	1.829671344843459	0.05401979710689973	0.05386914708606705	0.0005573075420337863	0.8068031396393667			1.261625806649839
5.929505738005008	8.351814738398442	6.898516640745231	2.283000382639278	0.9304712638089506	1.362696573590916	0.8359250069734709	0.7718756947184526	0.4361494428863795	0.3015314498482504	0.3224021132645468	0.3559888238557544	0.424857974617751	0.5276975507700751	0.9661062590009901	0.2107497005849203	1.817826477192679	0.05402401920942908	0.05389903922051262	0.0005573086573169442	0.8068962473657391			1.261625669965707
5.937695524052578	8.472608817030856	6.814759815593048	2.252590730659048	0.9250664971240957	1.36683222654775	0.8371020799309593	0.7738803810374465	0.4386082890765043	0.2987916679821167	0.3210799664830106	0.3540646623512627	0.4242745089719817	0.5271996591626413	0.9649214141233095	0.2106123529051308	1.818612128875972	0.05402785109396332	0.0539281230634414	0.0005573125974100514	0.8068825990352719			1.261625527694851
5.945885310100149	8.587907203107898	7.037879629035887	2.390772431309357	0.9701993280465223	1.454373284784235	0.8649213537243351	0.7885442294008591	0.4498226793771994	0.3061102966794339	0.3266735834848603	0.3562699914133067	0.4258296140990686	0.529737277813085	0.9671279199393423	0.211285364832708	1.82574908076561	0.05403036559753546	0.05395120244046701	0.0005573144342809066	0.8068387286456519			1.26162534664608
5.954075096147719	8.684623562547353	7.261416845232747	2.518328232943231	0.9972526533474122	1.510961119202113	0.8602211605734649	0.794428660787737	0.447264115354326	0.3161878973899164	0.3296092963112793	0.3588936140377502	0.4272285489706836	0.5310494432066709	0.9684453203624702	0.2117034269635464	1.826944022562293	0.05403035298738396	0.05397350446595665	0.000557311095913069	0.8068725680115917			1.261625228514132
5.962264882195289	8.699237073421099	7.03043128796465	2.455582477379127	0.9573135091894369	1.487065493191541	0.8455581114384808	0.7905394686602673	0.4362246287838197	0.3077139921458842	0.3210179033538307	0.3553627730679084	0.4251563444762607	0.5296184075556628	0.9671353203945733	0.2116054025768407	1.819427957586142	0.05403389456361313	0.05400245272456115	0.0005573076871431114	0.8068758685239813			1.26162516187808
5.970454668242859	8.409750413421555	6.9000892857352	2.34253018672468	0.9536527641664393	1.454209624365286	0.8562451354725363	0.7829801489180985	0.4371772013226858	0.3006474912586191	0.318560258042015	0.3544600630810154	0.4244524247462866	0.5288982974192148	0.9668812521508447	0.2112899808590484	1.809219141753165	0.05404447111651216	0.05403443488852895	0.0005573140894259026	0.8068310002962998			1.26162501904029
5.978644454290429	8.302047410093307	7.035789639220861	2.286520944394363	1.015453852285765	1.425246084465135	0.8644933731263734	0.7817832484476002	0.4421687993375533	0.3056131833756816	0.3213141887783371	0.3577617131117865	0.4259588006025137	0.5305491437268003	0.9678661514200722	0.2114978096200777	1.819159765958084	0.05405930906673675	0.05406896240759645	0.0005573206029460146	0.8067769480059955			1.261624875214727
5.986834240338	8.406471939959824	7.002026195276857	2.31782713315885	1.024496101512223	1.39692826475113	0.8591498351430444	0.7680477846398641	0.4344191372532807	0.2990786259732156	0.3217288241863246	0.3590443776627559	0.4260236807724329	0.5316987567697159	0.9676604295718088	0.2113721464156073	1.822418233909997	0.05407549194524828	0.05410165833413319	0.0005573183571394481	0.8067719704546704			1.261624772197871
5.99502402638557	8.154334549426837	6.847085105864234	2.295708390116344	0.9817980086201492	1.405242782848966	0.848042550056101	0.7690870180787056	0.4338212547154893	0.2981920145241202	0.3241158057569833	0.3581255476512759	0.4268895870001808	0.5304508301672414	0.9688941873250974	0.2110908461154879	1.822592729070492	0.05408724221197302	0.05412946019491292	0.0005573141298850668	0.8067992721157493			1.261624723656485
6.003213812433141	8.344692674535015	6.985093706513329	2.309081228429076	1.008655416087787	1.447202330238098	0.8627128566268145	0.7913461043577292	0.4451691170585689	0.3093977390263705	0.3276280838141146	0.3588605283665563	0.428314464690026	0.5312445863502626	0.9713536097530221	0.2120202861375224	1.812770900142341	0.05409014859852369	0.05415719128105357	0.0005573152016583753	0.8067349971992461			1.261624664803618
6.011403598480711	8.526509843490183	6.860259834600352	2.351836122853325	0.9576065829613644	1.436238208372476	0.8354595646914398	0.7883066188257817	0.4380494199992168	0.3076069671354514	0.3218730433852297	0.3561440184930861	0.4258613657844721	0.5296586051435361	0.9682485373722617	0.211793377249322	1.810710818863434	0.05409089427879363	0.05417328909164886	0.0005573193367864642	0.8067477213649954			1.261624585762442
6.019593384528281	8.467364494270237	6.880027686594046	2.427476953694507	0.947651118234597	1.425496686463659	0.834417927192686	0.7796420054871422	0.4344173829963804	0.3061626599695653	0.31823924071566	0.3549262786040772	0.4263219843081293	0.529412843939416	0.9679650269006302	0.2114036071591361	1.830181712947047	0.05409782020750455	0.05418550569054929	0.0005573210739564815	0.8068788457754552			1.261624466290801
6.027783170575852	8.621252092753371	7.208790380035794	2.360627271265105	1.022821600844718	1.433750001883638	0.8580518838661463	0.7802473458815496	0.4412040846137798	0.307394626083114	0.3238429248489272	0.3578542443329903	0.4278290007589885	0.5313353105128159	0.9709035108052498	0.2117403601349638	1.839055831337949	0.05410447545102033	0.05420681861628556	0.0005573198572197325	0.8067808047883436			1.261624333160791
6.035972956623421	8.474186651324594	7.112933844467889	2.24514829487088	1.034355904407715	1.418365302725261	0.8717311226435581	0.7825272564556935	0.4476487802657648	0.3069346874495971	0.3300835010244506	0.3608910053282194	0.4285121672199985	0.5331812111611537	0.9729731437734249	0.2123608542481714	1.833022477005545	0.05410856163271647	0.05422778600589818	0.0005573192682113536	0.8066415004848808			1.261624259469274
6.044162742670992	8.65017612278189	7.180239457156184	2.380643181284544	1.041181016171111	1.478462837074636	0.8960176738190833	0.7979695774781158	0.4563921606443349	0.3166339865935126	0.3339584036118002	0.3630921145078421	0.4304704625977382	0.5353741853891497	0.9740394493383293	0.213326134039104	1.825056393333676	0.05411306128281594	0.05424558235354887	0.0005573214577837447	0.8065921614943091			1.261624233073343
6.052352528718562	9.032203804766645	7.729100848624882	2.625941915031471	1.106864945025988	1.562526649817814	0.9195741222841981	0.8096440478138897	0.4626499930986286	0.3224843937450462	0.3374353801106484	0.3643734328268688	0.4314367830944489	0.5374234242657155	0.9762293755886243	0.2135064862662537	1.83056586141124	0.05411717588274748	0.05426073220717981	0.0005573245005202308	0.8065338777785123			1.26162415559624
6.060542314766132	8.907374771742839	7.957071607647385	2.554334534501127	1.186758252773001	1.484830976638803	0.904658230087067	0.7915370286967478	0.4533933503846203	0.3125746751701859	0.3319787654528765	0.3625634913659315	0.429503360911218	0.5343077161286056	0.9746888525451378	0.212834220058525	1.848756978546799	0.05412035471048663	0.05427280856493283	0.0005573246042703634	0.8065632202809516			1.261624034839332
6.068732100813703	8.453014363620881	7.033580637287096	2.371353113879219	0.9768301373328911	1.44011832587608	0.8576695068410656	0.7864751381758098	0.4365170676937623	0.3094433338917102	0.325079424484543	0.3605024716750677	0.4273234815433993	0.5319888162909272	0.9694574584761441	0.211764792627902	1.844443928964523	0.0541192288168264	0.05427919456463825	0.0005573211738108963	0.8066022974035182			1.261623975251482
6.076921886861273	8.560120450548991	6.935088181762939	2.412029150785252	0.9504643956748997	1.50297111799797	0.8684860817842973	0.7959726544962925	0.4387387757331721	0.3121651625924193	0.3250264990692684	0.3608875411005874	0.4278840836341377	0.5332477338448856	0.9699925503432782	0.2122000562249101	1.83444919418565	0.05411370518944027	0.05428329087324289	0.0005573208156834814	0.8065182197307929			1.26162393773252
6.085111672908844	9.262433847464292	7.876009458173471	2.539500298315935	1.106978682639723	1.52859523023429	0.9065678491752505	0.8012386538795434	0.4597563881756372	0.3193930840323512	0.3355992400509227	0.3642524015358431	0.4315861607524462	0.5367476131772289	0.9780452686855874	0.2137252325777243	1.832646473023781	0.0541131111145739	0.05430011069606628	0.0005573253165440934	0.8063852145639993			1.261623876223323
6.093301458956414	9.287395435440773	8.11698397643644	2.646054112439348	1.142903882667497	1.543736311537395	0.9110589626512505	0.805915431158532	0.4664106392546377	0.3259795609495646	0.3392913337029594	0.3650770360190244	0.433129793406633	0.5381991089199629	0.9803634698550817	0.2139116957692911	1.842401987534721	0.0541203685554035	0.05433217816274826	0.0005573257758419542	0.8063634830397725			1.261623819885002
6.101491245003984	9.334704912528768	8.093576390453132	2.794536477712732	1.161492660342475	1.615078832917618	0.9268930818985121	0.8199448848207157	0.4698807752095269	0.3306911559111357	0.3398542365917256	0.3672712690537054	0.4337455079852371	0.5404715916083621	0.9805159650757869	0.2146530632032419	1.8462046542796	0.05413067163239255	0.05436984864420202	0.0005573224256491722	0.8064319597671987			1.261623796131832
6.109681031051554	9.611786796171209	7.958252228987484	2.835736334148207	1.110799806453443	1.643187074345069	0.9349296623575635	0.8212523081657562	0.4699493871508971	0.3297644634865896	0.340530852455704	0.3681481741866753	0.4344103860519519	0.5412208115459732	0.9817025603553826	0.2154979717240944	1.839579382304136	0.05414118368882927	0.05441081350857215	0.0005573210191283402	0.8065003837009279			1.261623796724557
6.117870817099124	8.846214473912212	7.437755639490543	2.538052640419384	1.055887987037974	1.516492167168732	0.9175315765832013	0.8079729185282584	0.4651525600246241	0.3154251062108279	0.3345793030547553	0.3645155257643396	0.4321982989641535	0.5383177980486107	0.977645668592327	0.2144421485720556	1.832942331439312	0.05414672434027253	0.05445061842361692	0.0005573232512632366	0.8064455111537017			1.261623795075801
6.126060603146695	8.689679115800326	7.47688471698156	2.408063796690361	1.086822662319112	1.46490599596116	0.9035860691011909	0.795660978024298	0.459150845688923	0.3119021366697341	0.3348997556178294	0.3645180528578146	0.4304876769823949	0.5366794927711618	0.9755652176626614	0.2134040546176428	1.831973032440314	0.05414990907465429	0.05448360829653646	0.0005573250175315888	0.8064424607797872			1.261623797104177
6.134250389194265	8.905997178091431	7.765757713330983	2.539333116116586	1.116783157746673	1.555544797802681	0.918501629006191	0.8031409656654945	0.4588546762720315	0.3187412889259206	0.3364974528771059	0.3662720155699622	0.4313813422784868	0.5373477044581717	0.9769273087908371	0.2133421713968834	1.833867018743567	0.05415036904776282	0.05451288853976403	0.0005573240459550282	0.8064825011878832			1.261623766368249
6.142440175241835	8.679337227026668	7.51113242601143	2.416915478563392	1.091319446807198	1.48729115460854	0.8961526037295919	0.7990992597320768	0.4556434803918349	0.315107098334582	0.3343864295746117	0.363805158333325	0.4315560795649121	0.5356991304740245	0.9769296650479824	0.2129898527186692	1.848047078470148	0.05414822360943446	0.0545407583147777	0.0005573236964158221	0.8063342609175057			1.26162372249468
6.150629961289406	8.576187845909901	7.359108808286306	2.365056057253635	1.039239505871242	1.444830317451761	0.8739070806293565	0.8002484847022293	0.4539312299472308	0.3100522380481072	0.3306665917762933	0.3616643617106611	0.4300110585134388	0.5344729568031238	0.9745895200244926	0.2125366050725349	1.848629677407414	0.0541546906444945	0.05456370871745122	0.0005573269327084965	0.8063340327026576			1.261623666323144
6.158819747336976	8.988707827401692	7.947375421593667	2.61018965166918	1.115521842880081	1.533665662748832	0.9123124790917538	0.8111866381739647	0.4638786393490236	0.3133452817263962	0.335347417557103	0.364802022072977	0.4310484434391806	0.5373520064847966	0.9769569126631529	0.2135325678097242	1.838682861063718	0.05416729777433577	0.0545828874537401	0.0005573303470929577	0.8063723483873069			1.26162360370068
6.167009533384546	9.257053490107099	7.849319043778986	2.668645698764164	1.105773537671192	1.578447574776365	0.9298163821083296	0.8177574925165596	0.4741522183727733	0.3261633380792118	0.346459447934501	0.3705350208836528	0.4340013477778967	0.5430416157660944	0.9825882319310302	0.2153938159061339	1.844071212076553	0.05418332954308881	0.05460781042252269	0.0005573293057388267	0.80633157369233			1.261623551647043
6.175199319432116	8.843340338672162	7.53571438107258	2.524032030461753	1.058178714740883	1.555352100891763	0.9063505094915685	0.8157800372771924	0.4616776294870261	0.3242447412794077	0.3382753587161595	0.3666922001557553	0.4329262413883949	0.5398919677708816	0.980222951103548	0.2140842245890015	1.844559065070031	0.05419925628691963	0.05463441225517517	0.0005573259046154989	0.8063184755771895			1.261623501266504
6.183389105479686	9.116569149632216	7.794864554771794	2.583016798421674	1.12460809016698	1.602022716862191	0.8987861456704637	0.8072716893844849	0.4571225328081673	0.3237769223784753	0.3343670690355791	0.3644704894236959	0.4327811758363109	0.5389643245225221	0.9805867016904729	0.214169401968774	1.824304736593868	0.05420885272535021	0.05466406562581481	0.0005573259242348883	0.8061256558999537			1.261623445314282
6.191578891527257	9.695233566674538	8.083184534435187	2.720902528825932	1.169597940593386	1.620774129451571	0.9293108626402499	0.812527058596303	0.461288810879202	0.3250236456122484	0.3375180573463266	0.3665670244572967	0.4350198114994048	0.5413699209845391	0.9849352454168459	0.2154225394048181	1.816016610874392	0.05421261740755556	0.05469845241544764	0.0005573300790038589	0.8061036709949313			1.261623358769771
6.199768677574827	9.409123334015607	7.96102036318799	2.663353466901951	1.137919472861558	1.598694571796057	0.9466061158177154	0.8292223877071814	0.4651011279432216	0.3253754163041845	0.3415466907412301	0.3688002993155005	0.4367210363753901	0.5423606615172399	0.9857065695273982	0.2151385014317164	1.819153583136911	0.05421296626090236	0.05472481442030705	0.000557332761138477	0.8061607430358811			1.261623264223976
6.207958463622397	9.337349427522417	7.9027567046789	2.698072429256388	1.138502008913448	1.605884240354967	0.943332981295917	0.8236583908520784	0.4744335307314805	0.3239107419328353	0.3474453175488507	0.3695419831051292	0.4349517678308031	0.5415383716455369	0.9828698804929317	0.2147704689689588	1.83543509722161	0.05421038428043278	0.05474271011045976	0.0005573299566940411	0.806187314874567			1.261623198003453
6.216148249669968	9.547746738946776	8.158044021792939	2.844225119805879	1.183146990403704	1.636602860702859	0.9619068983826202	0.8226744342693704	0.480063757625064	0.3270923251713405	0.3459413592753751	0.3688119828268534	0.4345674203653713	0.5422111821413041	0.9848341582775105	0.2155636770145421	1.844509295455012	0.05420923345888855	0.05475871013082741	0.000557326768275029	0.8061659698154258			1.26162320631989
6.224338035717538	9.279944407604608	8.208697866435262	2.80284513209416	1.231254545348027	1.665585776955673	0.9892889651244056	0.8353076443189821	0.4846122176494149	0.3289904581607182	0.3423842321813241	0.3689093873890221	0.4352691009544583	0.5426015024471695	0.9871233630303076	0.2155290944009514	1.823483854519387	0.05421609697513101	0.05477838329492116	0.0005573285431612578	0.8061074032526395			1.26162322483911
6.232527821765109	9.303207996099035	8.025899047786938	2.736919482682494	1.173133938616766	1.674634589666738	0.967618022414748	0.8351626235351174	0.4804683974471961	0.3329618886182447	0.3430089578664727	0.3697148193657303	0.4360175095235276	0.5431503064245672	0.9863614615835393	0.2154718965719166	1.822393960386804	0.05422971951911524	0.05480918126696756	0.0005573315693874292	0.8061051573908692			1.261623183813684
6.240717607812678	9.383057062495647	7.91866306870859	2.705299787505322	1.161408241619361	1.622984451102013	0.9418664225151797	0.8290072829582323	0.4709076092426256	0.3328106694201414	0.3457208004666257	0.3702617588437851	0.4371844302131689	0.5434462959215847	0.9860832591151673	0.215351895495948	1.831002064400846	0.05424236528169239	0.05484338880063821	0.0005573309274143889	0.8060689306713094			1.261623132249245
6.248907393860248	9.051185174903303	7.803567589692328	2.585813487941699	1.188961471984737	1.558739178006851	0.9404322321350158	0.824854883788837	0.4716081649402057	0.3223182899032477	0.3433903789579405	0.3689343865037182	0.4350757784449081	0.5414867652268857	0.983483548674944	0.2148012108995409	1.835789041118048	0.0542522378279417	0.05487983525551231	0.0005573287187253783	0.8061296821062124			1.26162310408594
6.257097179907819	9.084190072697657	7.792096372954356	2.57647484263965	1.142519293234997	1.576897627391862	0.941766184527156	0.8227140620909849	0.4713836897322134	0.323552450028269	0.3371041669864961	0.3670469289154482	0.433804306686572	0.5410109835936404	0.9821969021128405	0.214722034404074	1.824645536126651	0.05425953959334134	0.0549191020711143	0.0005573297738293768	0.8061532669703683			1.261623088579973
6.265286965955389	9.033684160748733	7.948246100647198	2.642982613535715	1.193410620002068	1.639090479483814	0.9602229929117821	0.8297719910756204	0.4722024854072064	0.3277921627544684	0.3379930964226109	0.3693953334156088	0.4356191015015365	0.5437163219528204	0.9855894502091828	0.2152225451829536	1.817420791181968	0.05426146371109587	0.05494550366648834	0.0005573338361635169	0.8061762638992731			1.261623045868972
6.27347675200296	9.131110247665784	8.07244091040152	2.683321746013226	1.210481106286006	1.656064798983488	0.9662748031288415	0.8293082274612686	0.4723405853628183	0.3277158859490424	0.3421639490339006	0.3703273671455956	0.436601647617866	0.5447350921006289	0.9880386930256344	0.215525253893102	1.828550244685964	0.05426669350846412	0.05496775997977842	0.0005573364697601959	0.8060115958471765			1.261622963854417
6.28166653805053	9.502224537644452	8.470898910235162	2.772439121258	1.249777105859023	1.692363430661791	0.9872891797378786	0.8347043850091551	0.47972516575499	0.3368954912391752	0.3474108785294928	0.3732055529665063	0.4388003388540636	0.5463981737050282	0.9912205110111957	0.2161567523559461	1.841128765214505	0.05427180875704564	0.05499769350115665	0.0005573354971979351	0.8057991374993118			1.261622876606302
6.2898563240981	9.481184250756925	8.355809734998944	2.855060011618284	1.238011787190809	1.722362147373327	0.9907841225272831	0.8583888154192441	0.4821889747771644	0.3412140880777679	0.3515023651088325	0.3758155125683619	0.4389786772499288	0.5485153641700886	0.990657384587922	0.2170347413233281	1.846186003603233	0.05427880443218103	0.05503440631112513	0.0005573345715239737	0.805837390527226			1.261622792757875
6.298046110145671	9.753990903130367	8.337334220017071	2.89260707129778	1.213821969429545	1.685057261387965	0.9732849883963972	0.8472299601279009	0.4850945193607714	0.3374466306691616	0.3530215067631486	0.3754392922353072	0.4387859945902279	0.5487137647867807	0.9911166193307002	0.2174605336893085	1.844022173584593	0.05429290891606271	0.05507505910820134	0.0005573377962610869	0.8058354226112606			1.26162268012891
6.306235896193241	9.687537811574122	8.354126799675194	2.826625531858837	1.222383059866777	1.631242801896323	0.9763930437737534	0.8308012302571388	0.4839508281906607	0.3390733361348366	0.3470875064763662	0.3743237697847377	0.4397956957919019	0.547534183154155	0.9913406432911968	0.2170287078884999	1.845642076529865	0.05430495077803951	0.0551184319469289	0.0005573420645289417	0.8058596339203729			1.261622543371602
6.314425682240811	9.412065998225319	8.525163418565596	2.714998265822993	1.258944879931305	1.608872455970173	0.9812394356919701	0.834355929318623	0.4834716526252402	0.3305304234429305	0.3434541324505538	0.3717600069893191	0.4384316747522792	0.5464411932075049	0.9912240598064913	0.2163675197771228	1.851809457334625	0.05431278042132526	0.05516153916299297	0.0005573417302619441	0.8059835770931508			1.261622399840931
6.322615468288381	9.411867641100805	8.166222302357367	2.67287970021028	1.227010588047853	1.612602314492348	0.9566690841985652	0.835548006405523	0.4728944465837037	0.3211116367304581	0.3423516674559256	0.3705050073074637	0.4362057015206481	0.5461137037899246	0.9905728114470758	0.216380121305378	1.853399603571582	0.05431440187401631	0.05519388367586477	0.0005573396652944244	0.805934238023871			1.261622267787085
6.330805254335951	9.566453380740136	7.922619835549867	2.710703632016799	1.138662725273359	1.606696341327372	0.9251644290003812	0.8223894027434888	0.472249393171444	0.3262740324965218	0.3428910467807998	0.3709299862594935	0.436814179077987	0.5464338829655797	0.9902914508036024	0.2168367110913837	1.830717229110993	0.05431328194268117	0.05521555054411486	0.0005573419915908718	0.8057281245019595			1.261622136497767
6.338995040383522	9.792837126510429	8.358131711418121	2.876110732809832	1.193152300282036	1.649578577544464	0.9552650580002942	0.8325172042147286	0.4878099916999264	0.3352651385363356	0.3515646365984833	0.3732999053496337	0.4394566819732047	0.5484861330172613	0.9929015925891304	0.2176127530975989	1.821240280739955	0.054314311792869	0.05523420269189992	0.0005573474365587757	0.8057662643091436			1.261621990596529
6.347184826431092	9.75173069863405	8.712407938243143	2.874264749085075	1.292003102667226	1.681501696427999	0.9956737705734376	0.8490178257442559	0.4839976290485173	0.3308916774975489	0.3491251037344207	0.3735210765962291	0.4401182895359275	0.5480000649153215	0.9938609473332017	0.2169878531797076	1.837424301275911	0.05432121663075329	0.05526023222384902	0.0005573499949610873	0.8058225328439435			1.261621813094829
6.355374612478663	9.972874447067284	8.546034561955365	2.913917509040695	1.262461746108446	1.70603181975158	0.9890115303751689	0.8470765831344208	0.484247745797504	0.3336731005244836	0.3507092847943677	0.3744427785594249	0.4405193649839902	0.549185675312002	0.9960121065166526	0.2175002502428152	1.851285416921206	0.05433567473940628	0.05528992159216727	0.0005573489540129564	0.8056884118444345			1.261621633103299
6.363564398526233	10.14714824112077	8.511728627109063	2.991240348137311	1.23101273735397	1.754722150392781	0.9850380903257411	0.8489079659140905	0.4872145177690446	0.3335576002411388	0.3553903312777897	0.3753028404691336	0.4405686020754591	0.550546056253712	0.9958941046925809	0.2184033640411689	1.838556985624281	0.05434968435761574	0.05532157813734054	0.0005573488434830888	0.8056322695624426			1.261621495178503
6.371754184573803	10.28016002473883	8.944591123751048	3.03481192496155	1.29755527499197	1.779709175521175	0.997782539806456	0.8542798013401997	0.4908009263080444	0.3405450233654155	0.3609532519543141	0.3784564942215348	0.4423931154609752	0.5532964579716204	0.9985828227785566	0.2190012266945877	1.836798646106841	0.05435946049726108	0.05535117452898531	0.000557352786493992	0.8054906990976136			1.261621334331654
6.379943970621373	10.53993798546733	9.436679946916795	3.080991585171097	1.373410264863417	1.783776800273777	1.027935117901534	0.8660317716833468	0.5004336807656842	0.3586325933988322	0.3641028246156561	0.3819207463416103	0.4470676800676736	0.5579099944974393	1.00371955632844	0.2203945393496442	1.843365490365664	0.05436293259024415	0.0553779071324079	0.0005573569406612931	0.8054820012513847			1.261621131090964
6.388133756668943	10.03909259649122	8.532776740823392	2.922714660801523	1.225373974359885	1.725651511947628	0.9597368353772074	0.8440587156231076	0.47748568139876	0.3388151867083852	0.3525335127886789	0.3767832550730895	0.4440623741157708	0.5535789274333149	0.9985570904122004	0.2187204271533446	1.84972531442056	0.05436225199040175	0.05541223596647135	0.0005573574491137179	0.8057038378372795			1.261620925961757
6.396323542716514	9.634176903438636	8.269798423315555	2.882431736603567	1.218416283334459	1.699717452964043	0.967924735193713	0.8424980789891292	0.4731522835934779	0.3305572681824701	0.347458846845038	0.3727913479385132	0.4407884193712978	0.5497895650656901	0.9957257594532812	0.2176910954904877	1.852415965816002	0.05436322882444435	0.05544505498981889	0.0005573554215757923	0.8057457976003403			1.261620781382749
6.404513328764084	10.01582289341445	8.871303184626605	3.059277286735429	1.325915097236098	1.765511389791732	1.038036519900437	0.8611869934865815	0.497378835535758	0.336516873126053	0.3542404407185772	0.3745748158456175	0.4415948640772958	0.5513015401015925	0.9992549674457299	0.2186422338870893	1.836835124594001	0.05436331842580033	0.05547487537305087	0.0005573555889798146	0.8056500781268938			1.261620664014893
6.412703114811654	10.07342842973555	8.543525571418629	2.851424139894099	1.261640426113285	1.730215453337733	0.997608893420427	0.8504021389042626	0.4955094976450333	0.3306766323228343	0.3540875443556996	0.3742165607609259	0.4423681303210744	0.5522675873963703	1.000692543843413	0.2186084668528855	1.835208385365024	0.05436533478111957	0.05550951194914134	0.000557358817572259	0.8055710783513654			1.26162053261841
6.420892900859225	10.02859234657155	8.313885227944599	2.787349679542634	1.232949101687302	1.700874656030396	0.984115576374454	0.8438838392747186	0.4853467836923897	0.3313241857999314	0.3529688811178436	0.3768633795025131	0.4432406891591452	0.553383837037268	1.000848557214014	0.2186681822793253	1.858417355882713	0.05437509771377579	0.05554514268268297	0.000557360508376934	0.8056153751985277			1.261620408452101
6.429082686906795	9.961518231247735	8.611626010890118	2.885914921967705	1.281133777183195	1.76422596975692	1.000287498932606	0.8532600269276073	0.4880503117321354	0.3397318287198231	0.3562154987434321	0.3798423537853743	0.4448153886738637	0.5547402763301305	1.000279359091139	0.2190588044257667	1.876403595052055	0.05438847027817574	0.05556877901249336	0.0005573589735658886	0.8057551611348948			1.261620285091437
6.437272472954365	10.18584903185644	9.057633242272155	3.022402659514285	1.362161324232906	1.779968184359686	1.018994684334616	0.8479689755462807	0.4879875085451559	0.3388592536206416	0.350815061422025	0.376831590442524	0.444851475344773	0.5553759398251751	1.002186026674947	0.219376101022135	1.862456533010388	0.05440013141928896	0.05557897374024915	0.0005573581270658631	0.8056818600057215			1.261620213639994
6.445462259001935	10.48876895900176	9.105551289005367	3.12600527570037	1.39407209158083	1.825024359451704	1.037837776269473	0.8591321168289016	0.4886003536414251	0.3395861877657388	0.3501874076079591	0.376544340374285	0.4453903100861171	0.5566414206287083	1.004652781525884	0.2202517857842474	1.85272634187057	0.05440480934950325	0.05558559597491162	0.0005573613833078455	0.8054592786972553			1.261620127643371
6.453652045049505	10.34055278470759	8.981764366383123	3.046246803369199	1.369701624680432	1.856420960808692	1.048181159139564	0.8795261495090118	0.5010270955023967	0.3393703985528485	0.3579561365562287	0.3793089575381555	0.4454665571827685	0.5573100319516513	1.003008439600305	0.2199593151567522	1.855565228799485	0.05440206447354038	0.05559176696511987	0.0005573665677580342	0.8054414798791546			1.261620013725664
6.461841831097076	10.50962366523704	8.774448378142365	3.098742301805076	1.295847900115657	1.86504609694372	1.042520071999259	0.8791785276592807	0.5028418198087768	0.3472005462974035	0.3615180447088338	0.38038726701089	0.4455672653640614	0.5573626358246464	1.002180449028661	0.2197901289627253	1.865302679346499	0.0544011427014251	0.05560229882260913	0.000557367013831611	0.8054718099332897			1.261619878253796
6.470031617144646	10.72284045076939	8.956566453598073	3.24056914670633	1.308809052608177	1.888783791518311	1.038093030116713	0.8818580650978509	0.5006419047770435	0.3514159979094165	0.3603449358878522	0.3808706037976001	0.4451038450889687	0.5584995117723696	1.003685715813851	0.2205182948392432	1.86022538182231	0.05440397332252138	0.05562267326175836	0.0005573647022181404	0.8054688632729169			1.261619764230451
6.478221403192216	10.46718918144906	8.989499747905144	3.223864246200547	1.326348772513861	1.921567927824976	1.040224595566743	0.9007372259797666	0.5001956009716744	0.3606815461832018	0.3589325448506079	0.3811422652716052	0.4461003956936004	0.5586051196081847	1.004748199681709	0.2210522081610442	1.836339126713976	0.05440943305929347	0.05565543228897487	0.0005573670002459048	0.8055174038754769			1.261619640001703
6.486411189239787	10.38248637882543	8.965778443839302	3.128033767612763	1.323909276841282	1.870777059965767	1.024829596665937	0.880850938504829	0.5044006914159023	0.3635969786586687	0.3577726459628654	0.3792453149947748	0.446965166647355	0.5579430328277873	1.004855750306205	0.2205566450261763	1.832600658592746	0.05442172604490662	0.05568927869445967	0.0005573722655574653	0.8054744269918729			1.261619468856108
6.494600975287357	10.62094695720378	8.962773676813171	3.134175913429684	1.344442439277356	1.84805749726002	1.033402432249104	0.8701346076198521	0.5133114092878728	0.356759627263002	0.360123302801008	0.3811214014287801	0.4474318961927311	0.5605470520377012	1.007179332120013	0.2208572742445708	1.842920335337793	0.05443231045798864	0.05571462735696967	0.0005573735704725722	0.8054656411766807			1.261619304544898
6.502790761334928	10.68269033777623	9.038426733707567	3.230808228403589	1.365327432143801	1.904853718937802	1.052947865592406	0.8930347637324161	0.5107187731061444	0.3621568018138791	0.3634780169212212	0.3842391152509996	0.4487738306597034	0.5617932724782024	1.008660616003838	0.2217651334794473	1.855784170898567	0.05443304701536062	0.05572949983285454	0.000557371221354417	0.8054064851799143			1.26161916089957
6.510980547382498	10.98926019101679	9.818880100309983	3.508570470589411	1.471590817808821	1.986965095431253	1.084921122380336	0.9030243562070226	0.5177182665107378	0.3689936223304981	0.3718305498501103	0.3872589578432613	0.4497216134747877	0.5632353389632625	1.012500622315	0.2229977455097837	1.86009027475825	0.05443068966596031	0.05572686990747153	0.0005573705029200069	0.8051983283580432			1.26161904205823
6.519170333430067	11.24658895806273	10.08842754940344	3.444636494728835	1.488268179715386	1.985042419454204	1.092106045282218	0.8822031984677727	0.5262111954364085	0.3609694645007817	0.3801959598033663	0.3897320536308324	0.451304460586435	0.5650926720776518	1.015605605552632	0.2236333370244269	1.837720787614765	0.05442747344771323	0.05571262433916703	0.0005573739340382878	0.8052399051083912			1.26161891612012
6.527360119477638	11.04185905372627	9.537869825546329	3.185961230901948	1.382165170664833	1.884806143541871	1.057763211142533	0.8667770153898425	0.5136351298437145	0.3473300106825364	0.3678502421560358	0.3824263230395673	0.4461178167765715	0.559248397315928	1.008402574925327	0.2212479327395575	1.825625373907303	0.05442161327354204	0.05569695377457354	0.0005573774577590395	0.8053477796976353			1.261618781671074
6.535549905525208	10.97276127911313	9.481344781320676	3.250520093012898	1.38280342575434	1.904729488982432	1.058955220296995	0.8762483799293448	0.5112177935304866	0.3518135817847541	0.366321892939762	0.3825088277584253	0.4462446238764749	0.5585547328454541	1.007552379718222	0.2209112570299148	1.825541976235971	0.05441509679662682	0.05568471113665906	0.0005573767074048032	0.8052600475892809			1.261618662860408
6.543739691572779	10.89548841724621	9.251342442266466	3.171028088294882	1.355393376161875	1.870188218266197	1.026834216024371	0.8682173159894674	0.5026347700472426	0.3521942565141328	0.3676268983625318	0.3833046081893802	0.4483163770535724	0.5591879567301027	1.007194840269125	0.221194417220019	1.83471029951132	0.05441011152920144	0.05566741150151851	0.0005573740505023319	0.8053457066225077			1.261618575179401
6.551929477620349	11.00839978029951	9.265485200145612	3.156263088081278	1.368111769625348	1.874206144590858	1.033640273899373	0.8676972021231135	0.5081462152471332	0.3464739369027079	0.3711356834717721	0.3853496605282673	0.4488651003091347	0.5607774517537831	1.009762090423825	0.2217251012128879	1.833294155781345	0.0544079198088509	0.05565302651191009	0.0005573747548205885	0.8053514553571947			1.261618529206135
6.560119263667919	11.18086654371768	9.507701449564838	3.313689659563155	1.410206704978178	1.909557977743155	1.05574338315114	0.8645984423618771	0.5099546096045005	0.3424221505667673	0.3699813903383828	0.3841949786526648	0.4484883385295895	0.5592541644811829	1.010024135185688	0.2214905074857559	1.825519355538823	0.05440888061567527	0.05564045213351618	0.0005573783334503525	0.8052738731576656			1.261618461906272
6.56830904971549	10.98689719354017	9.715502455599729	3.29108272384024	1.428177409722203	1.857166115919812	1.048049313439187	0.8609665578351452	0.5067731525588247	0.3461382736281933	0.3704924903043986	0.3846683002086657	0.448007737722632	0.5589656314200013	1.008804198305874	0.2211376408614107	1.831597349258917	0.0544106911821048	0.05562068909729771	0.0005573797744364583	0.805245374015095			1.261618366988608
6.57649883576306	10.87650823846031	9.512454648537799	3.199810234095634	1.42035764017095	1.847858077110399	1.061584626093716	0.8704631782047693	0.5132491993586956	0.3567070503062397	0.3688686919034185	0.3846884403632898	0.448996414856232	0.5619243985631297	1.010543962379767	0.2218946530059406	1.839358519656471	0.0544058277046193	0.05559739748376746	0.0005573767800144653	0.805154320689798			1.261618298666731
6.58468862181063	11.05443577081827	9.070746906477233	3.154912228727948	1.340717067304328	1.887144857460068	1.02397763633534	0.8675862650236235	0.4972380537484256	0.3467752733262225	0.3591612907516763	0.3817848814342621	0.4475028071079277	0.5607194557900614	1.009424151684109	0.2215379595594169	1.838916294530151	0.05439735015425633	0.05557102780494875	0.0005573751826328068	0.8051160654996691			1.261618269034061
6.5928784078582	11.07836217545185	9.095896375539885	3.113229391763292	1.366499078046431	1.885628080924488	1.019174118242509	0.8661326927258185	0.4891762222332064	0.3443927235734709	0.356243514281296	0.3810747044811955	0.4466933607307185	0.5596243678733034	1.009648661427981	0.2214266587108494	1.830053520364755	0.05439188453435762	0.05554756126072322	0.0005573783518345493	0.8052272939122981			1.261618255064728
6.60106819390577	10.85717967785916	9.142408537323588	3.169295626931554	1.401146492651282	1.801513613545734	1.044513653863192	0.8608529660979394	0.4978006143670011	0.3493139658483557	0.3592394300501453	0.3809394994721094	0.4472817263148667	0.5589777579900654	1.009041524702041	0.2212597955754612	1.832813565619802	0.05439094193405559	0.05552180371726616	0.0005573798499250191	0.8053839950942052			1.261618224231628
6.609257979953341	10.36583356789786	8.945944093853063	3.118021468239597	1.32956148435429	1.77452057210572	1.02578493546115	0.8590840819244904	0.4965101324895165	0.3429900814545336	0.3636021931964873	0.3813143157357385	0.4452816762246612	0.5563914075432154	1.003803516598861	0.219924817478019	1.85284646853549	0.0543914085282049	0.05549731950542432	0.0005573776575425214	0.8055550022720765			1.261618191106283
6.617447766000911	10.25987411384317	9.165765132695244	3.024626343546795	1.357884728146131	1.784395458379946	1.023035106745786	0.8546874179235207	0.4932160553163746	0.3328287637627971	0.3575802582889411	0.3768750219414765	0.4433315179326507	0.5535368674615584	1.00169837839716	0.2191665609245226	1.859009996437023	0.05438879428731601	0.05547765352700262	0.0005573747733462557	0.8056228352846253			1.261618206498796
6.625637552048482	10.45411837712692	8.9633936974035	3.023904026190462	1.310329315933812	1.775688197609736	1.001135444468644	0.8576186918638365	0.4938947574555753	0.3389235852660911	0.3543171383552053	0.3768332138923783	0.4437063912955071	0.5548582701306781	1.001971751270414	0.2198527893238998	1.844792186135253	0.05438427617997001	0.05545960714875067	0.0005573755338628708	0.8056408626896905			1.261618219365257
6.633827338096052	10.38368182507453	8.890086614612121	3.087637704753111	1.30674719071148	1.774439296846348	1.007415219488347	0.8604104590962698	0.4944795712354902	0.345479459693729	0.3559950948309663	0.3782326035757059	0.4432035464337248	0.5543264249681422	1.0009910315311	0.219970587928778	1.831399299972003	0.05437474921068744	0.05543752756257386	0.0005573784179909279	0.8057461730338155			1.261618221568722
6.642017124143622	10.43266408941411	9.340354484943362	3.288746495948017	1.423291072941049	1.845741846506451	1.026628097321272	0.8555452247902867	0.4867623683002542	0.3419934682424547	0.3523681916599025	0.3782874898450526	0.4438038321469159	0.5543088875037335	1.001043207487107	0.2199480695646112	1.832880271535766	0.05436070219690934	0.05541119771841342	0.0005573775573437435	0.8056247936456534			1.261618242137186
6.650206910191192	10.47918839889637	9.311358131386163	3.199336076161687	1.367363290327567	1.795910808899045	1.0074952077489	0.8510432652333373	0.4833799696524142	0.3388785593750971	0.3508632546884159	0.3775100792198469	0.443521883314555	0.5546870644994398	1.001389288121879	0.2200533628194255	1.837262438932212	0.05435083539172214	0.05538521210224586	0.0005573723801128285	0.8055028884849109			1.261618317035035
6.658396696238762	10.26944200563185	8.715594037236166	3.001472521632078	1.255776552156894	1.745047148911604	0.9689970440713759	0.8431006780552183	0.4804579960777861	0.3355714389948354	0.3473854922719052	0.3765525633065431	0.4424986702297219	0.5539655649023763	0.9999232597550638	0.2196547143604903	1.837189678386328	0.05434291935367542	0.0553509473454367	0.0005573687244048456	0.8055827632069508			1.261618435547194
6.666586482286333	10.22438406616757	8.473149293037412	2.914479641465069	1.215225300294144	1.756928875544747	0.973990196102224	0.8465034154880231	0.4862109743150309	0.3396081093362736	0.3478803232074967	0.3771197363227641	0.4427460606321098	0.5537157711972264	0.9987876489985628	0.2189814336448243	1.849532015386341	0.05433591020461459	0.05530748740757695	0.0005573697179867933	0.8055903003484908			1.261618542584058
6.674776268333903	10.29183909879869	8.567190650075471	2.900260394160264	1.227707087409176	1.716869165150472	0.9722246602277401	0.8385993117655112	0.4845416667107297	0.3375079832847641	0.3490420072274483	0.3761485330481404	0.4419028341101331	0.5525705680205026	0.9989392441345073	0.2187064691803113	1.858247324715163	0.05432771221205205	0.0552542326408184	0.000557370944178385	0.805570992910613			1.26161863484252
6.682966054381473	10.58624648696172	9.023135509800026	3.040110995901436	1.348003660783965	1.776577479774386	1.006483585350327	0.8474373886346358	0.4887824888840465	0.3421618469347441	0.3533954145140021	0.3784996912074788	0.443389191493183	0.5549867056098187	1.002676248338094	0.219725667305891	1.865542399699054	0.05431729311044008	0.05518760777907522	0.0005573674566261642	0.8054831269247659			1.261618761463301
6.691155840429044	10.56232486701154	9.320486912922796	3.095602821827322	1.431417963581949	1.813114756843529	1.051380846258688	0.8652689278277118	0.4959200780955089	0.3370578382776032	0.3528422574404809	0.3772934226888085	0.4430946671891149	0.5546930216811	1.003421088130296	0.2200770029604023	1.862709381608771	0.05430504886716291	0.05511816532959666	0.0005573629661283786	0.8055613838201201			1.261618904680214
6.699345626476614	10.51741066960068	9.129821116753728	3.076526537491504	1.368509228265828	1.793404657440363	1.028018357723573	0.8538860398337537	0.4907645362250752	0.3344215386679146	0.3542814923895161	0.3766544667240964	0.4432833808925418	0.5538783896816132	1.003405059929751	0.2200885885071587	1.832075383462226	0.05428902832192193	0.05505020893652524	0.0005573634601268462	0.8055485568762396			1.261619080872415
6.707535412524185	10.45126577470019	8.903448725895627	3.120958896299403	1.323233962605641	1.798551999823526	1.002001888648758	0.8455881463263267	0.4881860740234029	0.345680567187955	0.3506667965110118	0.3760844083509071	0.4425643380035317	0.5525733486011803	0.9998266306209598	0.219599467125952	1.828323730375961	0.05427584527936456	0.05498871291063434	0.000557365892253194	0.8055196057638038			1.261619238395262
6.715725198571755	10.11800238676795	8.567238247696183	3.096377566319493	1.258388048534766	1.777755310470467	0.95428929955501	0.833614494169052	0.4678671865992413	0.3354688351040085	0.3433173120628603	0.3714202853853953	0.4400118309670105	0.5489852347774343	0.9949108744612576	0.218090738465536	1.853055237044744	0.05426849732665691	0.0549459614335021	0.0005573649016879323	0.8057616756359234			1.26161933431891
6.723914984619324	10.30616380971817	8.890920442630366	3.203775093321369	1.300028506979547	1.882496850375062	0.9602203219013732	0.8385205426954678	0.464653594919408	0.3368631580144804	0.3491634285415783	0.3749184499873305	0.4410909465072678	0.5505358111831362	0.9973285103329437	0.2183690248036157	1.867744976400209	0.05426405674100526	0.05491092316213663	0.0005573604872827371	0.8056985318005629			1.261619454168665
6.732104770666895	10.3799178314452	8.851795525581046	3.037674745755144	1.280962724268192	1.826859981184792	0.966531969592152	0.8448783337215752	0.4703065324766729	0.3359992899753368	0.3450570422770686	0.3748552057423924	0.4415492591306978	0.5511513244820976	0.9978447878808507	0.218796676556663	1.858787774300604	0.05425698367632553	0.05487895071268976	0.0005573579587646491	0.8057972697100885			1.261619600429123
6.740294556714465	10.33390917833676	8.628578964373395	3.045069970766448	1.201913803959754	1.76696664142414	0.9526061185951712	0.8416180902900929	0.4696732322770211	0.3295602963854541	0.3404335538473721	0.3697017329082432	0.440769013244583	0.5489145790664829	0.9956111316199496	0.2184336221919407	1.850644653188704	0.05425370502450026	0.05484541735107341	0.0005573587238345834	0.8059983655276725			1.261619749885059
6.748484342762035	10.26628022836197	8.840658692855284	3.062415294855784	1.248738764681115	1.733096166700436	0.9706574908462801	0.832304116586962	0.4808154453716663	0.327103102985824	0.3522789332441321	0.3719653021919243	0.4409339919882642	0.5484897857788289	0.9955999199047111	0.2181639276489278	1.844699048068503	0.05424765961032766	0.05479865331577635	0.0005573574377767932	0.8059351921219974			1.26161989207994
6.756674128809606	9.875878225359516	8.698037912680821	2.904857380225383	1.291166403143824	1.701272893190027	0.9666701825552469	0.8327679489258485	0.4817607032336761	0.3245068294852491	0.3484180343876643	0.3722471074536729	0.4393243828881728	0.5477324972868128	0.9930116699820142	0.2174006148984466	1.849245019772023	0.05423280146168406	0.05474327611465298	0.0005573522498635766	0.8059114150686744			1.261620063923987
6.764863914857176	9.184497770631614	7.611814404057656	2.696570974393115	1.122032699570426	1.639363029595525	0.9345738291984198	0.8256676099932428	0.4606618469912884	0.3177199889367567	0.3346010271183735	0.3656083655226743	0.4347329131915265	0.541631260045083	0.9839117882739195	0.215185534061561	1.8453366418364	0.0542164971367014	0.05468328116153157	0.0005573469232363231	0.8061386836550659			1.261620290371101
6.773053700904747	9.285265761114093	7.583639340782593	2.698759971908153	1.081430078223178	1.597207981496171	0.9186260211610613	0.8106727695041003	0.4592753142808172	0.3204974956832596	0.3383514917085872	0.3661209331315727	0.4340930330540094	0.5413711884564493	0.9837086378538213	0.2154804894471837	1.818710428341276	0.05419993993393116	0.05462481185533191	0.0005573460269797357	0.8061343020389687			1.261620512738851
6.781243486952317	9.946120085289119	8.249789285226687	2.885064040741016	1.142814419096569	1.654083827134734	0.9199155400056396	0.8160067355240473	0.4736089023186965	0.3288955252343885	0.3499808045503942	0.3720889359008258	0.436119804717707	0.5447450231107834	0.988305797225022	0.2170921778831149	1.821813495990172	0.05418889298849737	0.0545735881859517	0.0005573478274770277	0.8059386962761718			1.26162071010138
6.789433272999887	9.486321571835699	8.09654488117539	2.839073555823504	1.150463994362649	1.633314108308528	0.9313502717620424	0.8105591019810016	0.4637001076577569	0.3184104940492216	0.3423287654822181	0.3688714213130568	0.4339226374311168	0.5406627980061144	0.9854938555971733	0.2156515906386262	1.831251567830123	0.05418038168247442	0.05453631817905482	0.0005573466301692896	0.8061026995677394			1.261620913774588
6.797623059047457	9.189462520773395	7.716486488104492	2.644732567179653	1.102573047597846	1.564224769952973	0.9342932783516681	0.8145301650937017	0.4534044955952092	0.3165038431797865	0.3331008877353084	0.3665905942436481	0.4330607029115414	0.5400328538845146	0.9832170523848678	0.2153057496553127	1.835098869806313	0.05417419845394913	0.05450957537282403	0.0005573427495924959	0.8063206757384459			1.261621101253119
6.805812845095027	9.252318219558383	7.563776046697196	2.560032393716816	1.071492027244047	1.524965187929777	0.9281081252721238	0.8163195945575477	0.4510249333963759	0.3203145366280354	0.3310705403155224	0.3655985297537945	0.4325383443357516	0.5416741382916131	0.9823613093684214	0.215405717834547	1.825407233681685	0.05417183271888064	0.05447757173925272	0.0005573415911438491	0.8063633219325773			1.261621304996425
6.814002631142598	9.395599593142588	7.754388838475452	2.588741107543683	1.114523714707233	1.487418780556234	0.9311758859039521	0.8041297710157418	0.4579181303061265	0.3188278188402309	0.3371128577132183	0.3651396345892899	0.4320302727267521	0.5404632724467605	0.9823990363124384	0.2150902475677313	1.819817573844617	0.05416722586364849	0.05443492441817667	0.0005573439433099287	0.8062787812174314			1.261621457554319
6.822192417190168	9.838756780036597	8.54837643276173	2.898457855882306	1.26812637936822	1.66479671802316	0.9691052006294281	0.8233879097259251	0.4701128574169069	0.323739388377383	0.3471410838069495	0.3691499388979544	0.4357410504978353	0.5429963131002253	0.9866204135823687	0.2160243318830734	1.834999741127598	0.05415382934064467	0.05438486983694287	0.0005573450214168776	0.8062263502301467			1.261621568477639
6.830382203237738	9.599315328093125	8.298447930658231	2.955016465659187	1.277580624733883	1.747585753628827	0.9605101160172935	0.8308702011836232	0.4638690475155722	0.3269719403240249	0.342597955177762	0.3684025324942262	0.4350154022864547	0.5415931787541114	0.9846577455910932	0.2153342880799333	1.840533424836015	0.05413066318451649	0.05433243691320173	0.0005573414745254213	0.8062781740475466			1.261621642445059
6.838571989285309	9.402756278999606	7.805980274855836	2.76172488460589	1.174170070363649	1.621452640345655	0.9423909306022951	0.8106818699524809	0.4529502961507291	0.3213495724109658	0.3338029691331666	0.3649958343924293	0.4330568353612137	0.5387814452724941	0.9817230700729144	0.2144326536554083	1.838383626767186	0.05411125283369536	0.05427963625130253	0.000557338831846756	0.8063688839108284			1.261621717218729
6.846761775332879	9.135746572054526	7.679591753408142	2.636605739673704	1.121556402933114	1.604070385580608	0.9152447444997502	0.8021037748711778	0.4507321363106144	0.3226366735896153	0.3317866919145842	0.3633065832379411	0.43218999226733	0.5383884929848429	0.979889502844842	0.2144262885267912	1.819784818933159	0.05409804864418123	0.05423091018426082	0.0005573405255029488	0.8064377832255408			1.261621803942397
6.854951561380449	8.653231276993436	7.500116075778707	2.428417172328118	1.074203515565063	1.511063645846067	0.876307938452671	0.7881512623607231	0.4454757339510125	0.3102315163087555	0.3241071415653735	0.3581687537466215	0.4293714549767463	0.5345875875943081	0.976109420442387	0.2130083120373636	1.811613262856956	0.05408825414789736	0.05419333039477529	0.0005573432878154503	0.8064796751566817			1.261621828174452
6.863141347428019	8.862708190567769	7.715026284655713	2.40520757366413	1.089224657377599	1.440320165929883	0.874145224561788	0.7799791143925877	0.4398711657219426	0.3037717656245376	0.321869102490147	0.3580829431198556	0.4290226959844041	0.5331233395800068	0.9760631149996694	0.2125670252302817	1.815147715478784	0.05408668936027059	0.05416490235884606	0.0005573424769281227	0.8063993015712771			1.2616218480802
6.871331133475589	9.257319537577134	8.065940737802569	2.552137421798907	1.136648218311676	1.46308439984586	0.8865394113536189	0.7767313459481994	0.4445309998190076	0.3061108044585257	0.326311289789662	0.3618786356455656	0.4304292303730519	0.5348830138189943	0.9788386608739652	0.213373899020175	1.827571530246519	0.05409051220991128	0.05413969515820161	0.0005573390306696455	0.8063148519258891			1.261621900386084
6.87952091952316	9.213638484654835	7.772451925469253	2.505347467625314	1.100257934269696	1.48709171986524	0.8756769325073335	0.7836514016967659	0.4426039422622235	0.3108325851407164	0.3271223860584269	0.3615061088987764	0.4314751395234021	0.5359495376996455	0.9802924458450847	0.2139709207665193	1.824972729931359	0.05409017606754742	0.05411570178132862	0.0005573381952999616	0.8062958030560717			1.261621959932301
6.88771070557073	9.098574404014267	7.397004156838173	2.390283736449493	1.025517926055249	1.447011663843307	0.878371976298733	0.7874522622715932	0.4453551364686526	0.3161328967446788	0.3320877046799998	0.3632820968185465	0.4324944511886587	0.5380238019657003	0.9806747622522657	0.2146999153989321	1.819404505755623	0.05408367873286971	0.0540941406214091	0.0005573417256672783	0.806278429314058			1.261621962333766
6.895900491618301	8.821225096500337	7.185190419687374	2.398205884224322	0.9814503091624138	1.399226618989884	0.8585984573272255	0.7706101904624637	0.4398902735380614	0.3085598059789124	0.3344269054410607	0.3631584828528634	0.428849650502684	0.5342081820442753	0.9724880811625009	0.2127105481860148	1.811723084879196	0.05407449619772156	0.05406947608961796	0.0005573444351556133	0.8064417666304844			1.261621927672589
6.904090277665871	8.528883130953394	6.805875349593572	2.345369616507042	0.9001305967923452	1.385925642373651	0.8157662398866934	0.7645708273393689	0.419301148289097	0.3030136000909837	0.3156950333576664	0.3548248769174283	0.4244738250639034	0.5291082484003622	0.9666459015246136	0.211076322227159	1.812996583878166	0.05406424785353643	0.05403981276031376	0.0005573424183143609	0.8066215360630464			1.261621914213662
6.912280063713441	8.573136982712859	6.892776275857574	2.307980938488859	0.9043767856225626	1.378651793614045	0.8210176592998309	0.7598320221579558	0.4235571756498448	0.3000531519700141	0.3149968419976579	0.3537294975277392	0.4244289274274533	0.5284766509613081	0.9665579333741861	0.2111353285003347	1.827553677645215	0.05405474993911419	0.05400394628010235	0.0005573399158822877	0.8066967596791871			1.261621915230273
6.920469849761012	8.770075149211751	7.591153753214902	2.387350748932117	1.069623622286906	1.416739970687019	0.868943438178382	0.764460101351106	0.4415340124754124	0.3031203815412832	0.3271054885502322	0.3574376906375068	0.4274379996817252	0.5302496860270746	0.9707120649422708	0.2118690395953445	1.809894665035182	0.05404795456822564	0.05396706800981591	0.0005573425903989588	0.8064912467260186			1.26162188911645
6.928659635808581	8.83133153266186	8.106048285271264	2.439384154625214	1.177989761980952	1.454793590013461	0.8896560318109001	0.7786823667042633	0.4454937333991118	0.303553530607358	0.3232920175109996	0.3587829383287806	0.4286169153549007	0.5316744488770914	0.9745179801179652	0.2121720546203457	1.802680656519072	0.05404654083767063	0.05393531236628422	0.0005573477743087739	0.8062843053344152			1.261621809188035
6.936849421856152	8.566478635325753	7.411694451179708	2.307353611966131	1.059221710564601	1.392424244892627	0.8621838406335067	0.7739814008236355	0.4342604053497209	0.2992520231904767	0.3197130513271661	0.3574180467392062	0.4263881991454921	0.5309436985234744	0.9717998054964452	0.2114576694036583	1.812947421043639	0.05404523044181688	0.05390107879359952	0.0005573484941562726	0.8063229526407764			1.261621716315519
6.945039207903722	8.352917211803103	7.20055166588523	2.351237382330854	1.000075695150783	1.390675730645804	0.8450301906725053	0.7696364899790441	0.4270084527323485	0.2994120820374211	0.3144580402181491	0.3549393775974707	0.4252487913661638	0.5297762899172558	0.9694044380967297	0.2116299201203646	1.82109853190906	0.0540398907921254	0.05387046905960535	0.0005573449716812088	0.806396339058461			1.261621630356847
6.953228993951292	8.551856388989453	7.576601804717511	2.534639861758856	1.034033272380733	1.478834191863556	0.8401158240814978	0.773158012040749	0.4293228212474704	0.3038027704157251	0.3176726168945069	0.3544919921492596	0.4270834003996452	0.5307636368128581	0.9708956111740227	0.2127321432859825	1.815474509872252	0.05403016942017663	0.05384548633883538	0.0005573465940153908	0.8064728171273795			1.261621525792721
6.961418779998863	9.261344022177303	7.997919193422813	2.770422004378847	1.092197748395082	1.5484449732727	0.8582987976877682	0.7806323346641431	0.4420065984388726	0.3084976067480505	0.3300651037661675	0.3579326472814463	0.4274345460847266	0.5325479408587063	0.9724565131551091	0.2136104544240302	1.811303544658014	0.05401799309572835	0.05382311003328325	0.0005573525520120587	0.8064783869934883			1.261621425217766
6.969608566046433	9.236779434628591	7.96314686494137	2.852500101604527	1.107977169169205	1.556985694307065	0.8661065136919672	0.7876906771325318	0.4381471184979802	0.3058912824584501	0.3224801768404985	0.3583686223931103	0.4262832747516903	0.5322687821455626	0.9708994660725445	0.2129940405469078	1.815737081944592	0.05401361530887289	0.05380814686543017	0.0005573541914417235	0.8065062966432047			1.261621285306661
6.977798352094004	8.826027653226092	7.599562162881162	2.533950119677176	1.05429471222198	1.478668923371124	0.867314140241959	0.7829969815286727	0.4400346381086703	0.3035934401192966	0.3220171978296305	0.3584661059871959	0.4255349557834803	0.5305123784687592	0.9700876501932253	0.2119955793811665	1.823462860157567	0.05401224534087203	0.05379700646541529	0.0005573515963313799	0.8065803573549839			1.261621153450066
6.985988138141574	8.689243286506866	7.275799528117074	2.368840167049879	0.9933250644451356	1.415378860240626	0.8588920766397958	0.7720851689303464	0.4371029445305461	0.3003459248461858	0.3208988610832677	0.3560277834443217	0.4249612101625815	0.5285546110388297	0.9686234451950191	0.2114153512727479	1.819644276182287	0.05400700762050984	0.053787743858418	0.0005573504180207851	0.8066584424918829			1.261621051584625
6.994177924189144	8.525634249022822	7.187129067763905	2.43826812292274	0.9628518459895765	1.3912022895603	0.8394081774437242	0.7599116841639914	0.4333665664641663	0.297344164142664	0.3202879883594738	0.3558457461079895	0.4248830760956481	0.5282940039345005	0.9663493541158277	0.2113271848242899	1.812588121722564	0.05400775215103251	0.05377638918133684	0.0005573543337823066	0.8067003382794341			1.261620936829798
7.002367710236714	8.601313409356381	7.14099079357042	2.465375272780962	0.9396577621621979	1.357551639847712	0.8077412950093469	0.7505076334790547	0.4293165425948519	0.2962265581441906	0.3184037332589044	0.3548156484618109	0.4240478310587888	0.5281840688905627	0.9666523283323888	0.2115845922202875	1.81768972468148	0.05401427835352903	0.05376234409445441	0.000557358748788197	0.8066331717437631			1.261620796817068
7.010557496284284	8.678908626701391	7.211834717594441	2.410649580137091	0.9660806413055697	1.378272541095633	0.8079243753355984	0.7551566147817422	0.42424506925571	0.297619609083626	0.3156480167419047	0.3537729737880205	0.4245060115193892	0.5286521592646203	0.9688144035840814	0.2114169333780185	1.838009474646791	0.05401714836687599	0.05374795959313323	0.0005573581127596216	0.8065106521820408			1.26162066468932
7.018747282331855	8.591767618586758	7.254473673536054	2.409845683130539	0.9936882478014367	1.440545151687758	0.8356651682825967	0.7749481431751456	0.4387457491577693	0.3052595438488444	0.3277606501315917	0.3578127637822728	0.4263847076557825	0.5303879629006153	0.969018035557508	0.211585503139481	1.841654358436138	0.05400970649508281	0.05372811509118023	0.0005573549640834809	0.8065270460992821			1.261620578569468
7.026937068379425	7.843953692151301	6.572860573217567	2.147190629369312	0.918291585270778	1.34202073551166	0.8202342685308888	0.7673271830234684	0.4269741257361142	0.2923217758467813	0.3205366544133149	0.355614447599738	0.4236174704543521	0.5261088111370938	0.9635007778794145	0.210241091139309	1.8132981589008	0.05400050791180194	0.05370680779884163	0.000557355574229677	0.806644403399096			1.261620514721289
7.035126854426995	7.827588407128323	6.567248669580616	2.093690393504786	0.9271059804704804	1.292390129929496	0.8139437381409528	0.7486411019846539	0.420359100294389	0.2847666375938683	0.3104134704316964	0.3514557590553202	0.4218825182354783	0.5233874098333793	0.9619941928435035	0.209536800009271	1.805657484961871	0.05398955538170299	0.05369182267309777	0.0005573601417349896	0.8066236946583186			1.261620415389084
7.043316640474566	8.42705935107673	7.1810394137241	2.272570227463072	1.004280555125972	1.360021630765572	0.8387466404988593	0.759158524699079	0.4324223437000972	0.2957729703983302	0.315327987034682	0.3544303872257716	0.4248980336199489	0.5275937563546292	0.9665934010042317	0.2107664181797968	1.816360632915177	0.05398289920596418	0.05368122698249785	0.0005573629255377297	0.8064249854707769			1.261620283504566
7.051506426522136	7.967395978687279	6.492094564702067	2.126097402470828	0.8637618174852191	1.296509580427369	0.7956343370332032	0.7524705309913254	0.415432351725278	0.2872421093581647	0.307854020905955	0.3481000531378226	0.4203311071283747	0.5212183060856115	0.9583391840806408	0.2086692637688479	1.823271292250559	0.05398761807331003	0.05366781370416256	0.0005573611640549967	0.8065515151624646			1.261620165065248
7.059696212569706	7.813500696806682	6.36960433353427	2.076858758066254	0.8393517421214429	1.282405917097904	0.7927247896973667	0.7445252135094694	0.41387209485562	0.2879985620688454	0.3080126055891889	0.3478278382135704	0.41927010493623	0.5203413408401096	0.9567592818359673	0.2085742137118534	1.824481536488462	0.05398916839015493	0.05365467086204492	0.0005573595110579895	0.8067176777322903			1.261620081763882
7.067885998617276	8.469311803448301	7.192701213478086	2.398473190063089	1.040438751080658	1.432069379580052	0.8638655545958319	0.7731923475519222	0.4364412651921564	0.3062988733883554	0.3235726331083761	0.3549187788761527	0.4247076142078419	0.5278868266394423	0.966892684486968	0.2115579662944598	1.816784079636184	0.05398361678756641	0.05363737171519162	0.0005573625734979385	0.8063340276398888			1.261620027529745
7.076075784664846	8.539388136767025	6.918389820806699	2.403062542769001	0.9971097093714119	1.446635563619854	0.8522088015097039	0.7686067761876132	0.4289397914020451	0.3016925724113377	0.3182517211692682	0.3529605344149566	0.4230737935799364	0.5257596231304423	0.9631568070388126	0.2108007050817064	1.819298791215343	0.05397963881890005	0.05361519817576683	0.0005573663524140582	0.8063057800182203			1.261619932974445
7.084265570712417	8.023157869199073	6.472907573908656	2.113612698555675	0.9007268150282495	1.325230346611389	0.8397818833832358	0.7553592029288049	0.4273360021633267	0.2973083429069254	0.3175816170404485	0.3541908345391718	0.4228393093375442	0.5250196769029821	0.9609102638782194	0.2104273193009571	1.829367046052448	0.05397629406918308	0.05359837737636892	0.0005573651197194466	0.8065256046529952			1.261619811779584
7.092455356759987	8.067229304199664	6.762554905653595	2.15479490602826	0.9512327899944408	1.339796692003603	0.8347174223344026	0.7653014707699907	0.4401238489090241	0.3034929961117115	0.3248083106397286	0.3567248946676005	0.424669989756722	0.5269818195433255	0.9643004831802791	0.2109925141189778	1.829293290875098	0.05397188402744071	0.05358431824969864	0.000557362207465451	0.8065430561443792			1.261619735527622
7.100645142807557	8.411315054337596	7.093264075771075	2.357354958588044	0.9646978312578779	1.386508681248692	0.8023968074792914	0.763689001829006	0.4278758778702389	0.2996395267915566	0.3184750712223898	0.3530012263041861	0.4221629810055404	0.5244479110058866	0.9619543849974782	0.2105693099862605	1.818527127707938	0.05396954942871578	0.05357453264703353	0.0005573635457553518	0.806505437029467			1.261619675498012
7.108834928855128	8.616956668804457	7.263045348452545	2.480850863794373	0.9787054261514313	1.429683633576742	0.8230443881241521	0.7705063853074752	0.4254370939123648	0.3026205690395046	0.3167471461283343	0.3546157915743595	0.423644187581126	0.5265869207249007	0.963571755446016	0.2114471807990385	1.820946902345439	0.05397421458124145	0.05357158992192571	0.0005573675033933035	0.8064230834736337			1.261619604632575
7.117024714902698	8.293194791929823	7.25421155283003	2.40635320527269	1.011904208630997	1.43553653074638	0.8533342962898778	0.763275528800518	0.4276915119550637	0.2990816854012254	0.3174551756651613	0.3565527621481922	0.4257949646862494	0.5282115704508739	0.9662681384786084	0.2113803058425006	1.829759157547796	0.05398183166561286	0.05357282750000596	0.0005573692693064261	0.8064131574179052			1.261619502065695
7.125214500950269	8.177311608312948	7.076142632476304	2.334580157296519	0.9948747178257589	1.399501940450481	0.8464323172960353	0.7534939273540111	0.4249121020514594	0.2923215361921911	0.3176614249311463	0.3554977625216494	0.4238624173496979	0.5265401260232061	0.965134038284604	0.2108694319609359	1.829856455698976	0.05398393760019154	0.05357653533327993	0.00055736815088048	0.8064429773898586			1.261619409527453
7.133404286997838	8.583484093255537	7.12572931692324	2.380955695851553	0.9725135575983793	1.390656414095077	0.84174827032604	0.7563886772994743	0.4213358529513549	0.2956829522831679	0.3163458947328866	0.3533228770773812	0.4227153824834461	0.5257040222723177	0.9644332751914635	0.2110538803533493	1.817205365429905	0.05398294229721483	0.05357133450207042	0.0005573681437197643	0.8065138069701114			1.261619329509894
7.141594073045408	8.708071594675511	7.260969759934208	2.452452965135239	0.9663245333067771	1.402766746212146	0.8430351431299967	0.760426476657886	0.4248249533929456	0.3004775209098019	0.316484582593118	0.3538466893748436	0.4234990666712186	0.5271957966594671	0.9647042378425417	0.2112772555197556	1.812990842375279	0.0539756263641297	0.05355328608325682	0.0005573713230105208	0.8064821670152726			1.261619237444866
7.149783859092979	8.407640141272516	6.795207084484473	2.338767358320737	0.9062609436500073	1.386461840932775	0.8063958238028363	0.765647270405583	0.4229558556904676	0.2978050912678561	0.3175936532773588	0.3538506011151529	0.4233084573078209	0.5267840201808432	0.9626542080120087	0.210553165639768	1.830862094530284	0.0539688380404275	0.05353447818967475	0.0005573747102657757	0.8064185941181133			1.261619113451937
7.157973645140549	8.220510669145176	6.742920585938874	2.272298257946696	0.9222339630825391	1.367767370206163	0.8183243067561542	0.7614643924210789	0.4299994128992876	0.2980069099739927	0.3195308231979873	0.3543405956746236	0.4237951249868253	0.5270392673394138	0.9638892644628514	0.2101285341100385	1.849010796109172	0.05396323980264862	0.05352325607978171	0.0005573747939003511	0.806455975525612			1.261618972901515
7.16616343118812	8.332738239387341	7.01601313038601	2.315638074863405	0.9565682517181023	1.369147971290261	0.8278607468187189	0.7576558971818725	0.436473201314878	0.2989345901358122	0.3219233904592134	0.3549952768157715	0.4238717866210042	0.5269509075222901	0.9635436667439383	0.2102971797933549	1.846277102603497	0.05395814169904864	0.05351985419211676	0.0005573730911921039	0.8067037108951965			1.261618857218622
7.17435321723569	7.997535655083396	6.708029778360651	2.203376398114834	0.9153880463691666	1.318560338498324	0.8080342382315316	0.7517837167896065	0.418593156482465	0.289181761222758	0.3099614661624702	0.3498669402350434	0.4215383689255447	0.5228006072999412	0.959139250394496	0.2094178689993668	1.820992820729824	0.05396519671917704	0.05352406208659325	0.0005573745869779377	0.8067702217896582			1.261618741457485
7.18254300328326	8.075454185932495	6.809064129602389	2.293100738979958	0.9359205037039066	1.35671682366378	0.8233476218392338	0.7590046570500152	0.4212088754373651	0.2901921487501584	0.309125649641974	0.3494549311784804	0.4213784586907855	0.5228579159574406	0.9601449811587638	0.2095360852502339	1.821699595391454	0.05397548074625555	0.0535326134598705	0.0005573796899109918	0.8065840406763103			1.261618595782638
7.190732789330831	8.089967661281323	6.775364024572068	2.228845005038575	0.9306008516342162	1.342741501950585	0.8214397423216127	0.7552364208171539	0.4236583826572386	0.2911644038871129	0.3128555705333823	0.3491768651667565	0.4209931064633226	0.5230135596163247	0.9596077668325484	0.2091777883189075	1.847198203066422	0.05397898785040263	0.0535394726619209	0.0005573821159453046	0.8067129195921512			1.261618433335237
7.198922575378401	7.852260792121358	6.539847103274267	2.105991068318509	0.8629760107533936	1.264898706205447	0.7723154675755314	0.7360177808120666	0.4093781533080291	0.2856797572978277	0.3097222409706438	0.3478433017611001	0.4191660428386252	0.5202490900592054	0.9563860498307148	0.2086710548994897	1.852660395208811	0.05397816356370602	0.0535349271494237	0.0005573797318480563	0.8068228675782758			1.261618296800804
7.207112361425971	7.962095212600431	6.647666000501126	2.211404610206201	0.8938294758448967	1.28764734451428	0.781422991703592	0.7381783221245115	0.4141154719485278	0.2867379910631289	0.3105550716184331	0.3493816025981109	0.4206380592007485	0.521742328872133	0.9589341765645449	0.2095301866577382	1.829513386065351	0.0539704837794799	0.0535256678911188	0.0005573799725807362	0.8066497461303551			1.261618169205466
7.215302147473541	8.036327729040588	6.764607064167432	2.159661298776717	0.9441886869794767	1.308058699410092	0.8219633308756741	0.7465334356781499	0.4213172618821647	0.2890677228759022	0.310141790142146	0.3510805856791442	0.4228979463370256	0.5248154134078138	0.9630106460589648	0.2101628183147591	1.810733538637163	0.05396032205488913	0.05352519109593779	0.0005573856107594088	0.8064889877208146			1.261618000938231
7.223491933521111	8.202588652823078	6.768203336090648	2.126090849230202	0.9239270094856836	1.299660875145428	0.8212209201111785	0.7442831564532625	0.4231539898046295	0.290123667841767	0.3173191814034774	0.3527921025328876	0.4214360273247729	0.5244679961310622	0.96128086903387	0.2099236251944695	1.81714689780582	0.05395715103235179	0.05352465046764612	0.0005573903363601739	0.8065431671277232			1.26161780071472
7.231681719568682	8.469374922626585	7.091633291307023	2.305653084804748	0.9486238999265963	1.36121072841784	0.8237310009925708	0.7514047334271488	0.4332364478573936	0.2987331898690587	0.3245044735635334	0.354964865365285	0.4215533412477411	0.5247068481316502	0.9616037725133074	0.210340943532157	1.830120829317258	0.05396016228127452	0.05352804982646218	0.0005573902838055663	0.806631319845549			1.261617598140258
7.239871505616252	8.103784879264191	6.886865853224537	2.182610286059279	0.9465026493291077	1.318874989996422	0.8184347830369102	0.7483604695182196	0.4332899658052796	0.2947641383355774	0.3163607023331344	0.3520136315490917	0.4212266731039378	0.5236349292525644	0.9602946751013871	0.2097317383533747	1.83897291589921	0.05396507725825724	0.05353315025118253	0.0005573891977975009	0.8066604477657786			1.261617420691645
7.248061291663823	8.021192600845968	6.7492234557892	2.158341159181374	0.9246185357148111	1.29395790649852	0.7955402637387261	0.7415629617477796	0.4282161930260639	0.2875479608851123	0.3143913212651017	0.3510472370183033	0.4205418072244138	0.5231151467289512	0.9590049126572804	0.2096141278499132	1.836247072826907	0.05397301610042141	0.05353432472858299	0.0005573922782189797	0.806671930492734			1.261617231681039
7.256251077711393	8.114172894533411	6.797181907126688	2.226877868541661	0.9031517633744729	1.281948930356496	0.779510959903306	0.7301742134653995	0.417040020727958	0.2857372379058388	0.3107200928034761	0.3496790610595717	0.4198272159083616	0.5214455358638928	0.9584449051805586	0.209449989365998	1.829752030873366	0.0539751921473311	0.05352971766768037	0.0005573976110929926	0.8066612087187477			1.261617012796196
7.264440863758963	8.201647942537967	6.858856405286488	2.294768595003415	0.9171624144783372	1.31245761680758	0.8073004887483519	0.7371536694665628	0.4192264805325695	0.2913897748674826	0.3109533181667707	0.3504760843795476	0.4208674550143204	0.5216732205072093	0.9595456141008709	0.2094069720758415	1.832635550380676	0.05396664468207437	0.05351753633402767	0.0005573999489767624	0.8066886110863252			1.261616774445646
7.272630649806533	8.289811618687914	6.765779973057588	2.287937235897038	0.9313105809382712	1.335948522676833	0.8184249468836295	0.7569045193032378	0.4232426353034145	0.3018422685558498	0.3130962343626404	0.3527907119570686	0.4224957491010833	0.5236438689336945	0.9611162856548202	0.209484243119735	1.832478197602353	0.05395383329721073	0.0535047648229041	0.0005573990129917687	0.8066491303269744			1.261616551325307
7.280820435854103	8.349823471726767	6.799913142603012	2.271206445310727	0.9317407381574165	1.33310873595066	0.8086076974777794	0.7552467270944199	0.4217745684547613	0.3033345488770056	0.3147827222667636	0.3527656549005011	0.422782541763458	0.5240257725241118	0.9611519992851563	0.2098806676789385	1.827346290000716	0.05394754427946582	0.05349418243966114	0.0005573996595347807	0.8065365750603063			1.261616357317365
7.289010221901674	7.97753194641878	6.724242480905276	2.249530659334219	0.9415783654918701	1.362806302083212	0.8176294553744049	0.7568471586525243	0.421380414966898	0.2975696921723811	0.3164335089996908	0.3515332141282517	0.4224779908066442	0.5228660779554393	0.9603768383005793	0.2097180683951372	1.8163444772651	0.0539467133961775	0.05349248317017485	0.000557404371217958	0.8065218328650391			1.261616151685143
7.297200007949244	7.837370041947255	6.691375304168452	2.104932745615599	0.9152970908307315	1.280474648081311	0.8044146116293357	0.7399051521963208	0.418043502014072	0.2899051761817905	0.313201492385512	0.3495793275607319	0.4212823695916214	0.5212156226433169	0.9588982083978267	0.2089524747844053	1.819352131171491	0.05394966542690491	0.05350067856037664	0.0005574092142278772	0.8065887999104758			1.261615917875296
7.305389793996814	8.036042718736375	6.789195770114739	2.102334787460217	0.9130762333480161	1.247713025028829	0.7987227315694986	0.7395338492386393	0.4181371433970465	0.2915766457699658	0.3100913860427017	0.3490935280211446	0.4206594479990198	0.5211472714599112	0.9588963324434918	0.2089036260479734	1.8403114769109	0.05395503310679005	0.05351430456350383	0.0005574093234559816	0.8065023451622813			1.26161568010315
7.313579580044385	8.210918086136996	6.80238698334407	2.243963628503515	0.9369313574337477	1.307174833073047	0.8083795175095146	0.7524961362043133	0.415845893967347	0.2972643550305976	0.3087933941796739	0.3494819736050717	0.4208364503801457	0.5227273455689621	0.9594637332673862	0.2095176068802629	1.84515992211822	0.05395546681966401	0.05352336897378433	0.0005574067882963403	0.8065292749087575			1.261615498814359
7.321769366091955	8.088483524099821	6.828374028063704	2.138553179280911	0.988065991647895	1.28110662417714	0.8119933955763751	0.7432551452227381	0.4169180283272443	0.2959088067424331	0.3109047852894533	0.3495366998178135	0.4211454372092822	0.5230919618529448	0.9611538019588726	0.2098320330149722	1.841029790883371	0.05395559731539999	0.05352505599990078	0.0005574093579720556	0.8065684462544173			1.261615327247501
7.329959152139526	7.979806583385321	6.911841629947066	2.153662468673257	0.9834745954166219	1.290339017858235	0.8092281027199931	0.7364867749615923	0.4144242235706115	0.2885503680608654	0.308662347575798	0.3494441087649111	0.4209915354813704	0.5228947702107786	0.9601410186030057	0.2096733325785384	1.834279232548324	0.05395316407295622	0.05352218935127346	0.0005574147841803742	0.8065448893983779			1.261615139824579
7.338148938187095	8.058992155858256	6.959542874442022	2.301005119404189	0.9428462080722396	1.33428199768889	0.8073681175918729	0.740258818362779	0.4173283601111967	0.2869748180646975	0.3076452819102399	0.348792741781757	0.4207950651223454	0.5223068386236943	0.9573765021724462	0.2090461162559435	1.832457975933832	0.05394884090495777	0.05351233477038728	0.0005574161829927874	0.8065169392448669			1.261614925303246
7.346338724234665	7.95082340901054	6.95853181047711	2.22707222829044	0.9452786979528807	1.317199614725957	0.8091291237636919	0.7435198358872825	0.4206282990763532	0.2907662115989538	0.3112182203960062	0.3502150640612777	0.4214076793473339	0.5220759935784861	0.9584728219986189	0.2090088944002932	1.835917996319391	0.05394489404663618	0.05350027628940176	0.0005574150697738262	0.8065257286408678			1.26161473865722
7.354528510282236	8.010239375021877	7.195249683050538	2.14827980253623	1.005874926795877	1.303437354707129	0.8201969621718304	0.7379712577195142	0.4239059117893612	0.289999703699153	0.3160864398062518	0.3519599419230888	0.4217400605988955	0.5222505104620041	0.9609283212840809	0.20956050283329	1.833373963270716	0.05394035321578646	0.05349423990694326	0.0005574155703223415	0.8065590987525055			1.261614593420316
7.362718296329806	8.214181771548471	6.940308708362529	2.118879791702025	0.9370173661398437	1.3118079537942	0.8148342108296082	0.7395580681235517	0.424056812513763	0.2878034985990713	0.3155959410023508	0.3517528472816029	0.4208853458370335	0.5223078461172429	0.9605017849483526	0.2096340724253842	1.83318583299927	0.05394040005158233	0.05349431525099288	0.0005574196291024758	0.806479301108827			1.261614437457115
7.370908082377376	8.195561646455861	6.796880963669786	2.22243470038578	0.9073526482764236	1.351205952293993	0.8136301737293143	0.7532825791102947	0.4174711191370579	0.2936245504105912	0.3119180304018962	0.3520548629948959	0.4218359557992847	0.524688906023009	0.9607456092320703	0.2097286487195176	1.847874342851139	0.05394768400402691	0.05349658633289529	0.0005574228797214276	0.8064761807015567			1.261614266745831
7.379097868424947	8.06126910839996	6.961550709498476	2.288170158683986	0.9604854758949172	1.392022950771324	0.8233383673171701	0.7606563080789315	0.4193050505115385	0.2977526536748896	0.3135033121137626	0.3519218254236806	0.4228995718890979	0.5242534445515314	0.9618526478949381	0.209695508212477	1.856014945537587	0.05395091522712914	0.05349582171301639	0.0005574221792627467	0.8065074978184122			1.261614097806535
7.387287654472517	7.676295460097289	6.604982075370656	2.176089109516052	0.9263068402785084	1.35097986260062	0.8203402080483293	0.7462961525082599	0.4196443280359494	0.291936186265993	0.3105437466477243	0.349791809825622	0.4205411457967838	0.5214674196773416	0.9582291871815234	0.208900483895885	1.850963677855125	0.05394955414372962	0.05348784900627106	0.0005574209811746753	0.8065153167928163			1.261613954581429
7.395477440520088	7.974658124816926	6.608791894971447	2.232719300260747	0.923024545923915	1.310903662601012	0.8181255302054136	0.7363415446594558	0.4217342172396114	0.2868905950066903	0.3103849876716983	0.3501316304660791	0.4201089055001156	0.5215652430177938	0.9576348295427457	0.2093145255774282	1.836438269123199	0.05394790022872322	0.05347022987402092	0.0005574242023834548	0.8063468026931868			1.261613798751532
7.403667226567658	8.536654343874169	7.379903276488159	2.450911430730975	1.073538252091054	1.374420970387743	0.8390616224763795	0.747966457783003	0.4400375292695246	0.2946964681827725	0.3203610143859535	0.3540452061726311	0.423743611900082	0.5239242063942802	0.9625705410524549	0.2103098935549072	1.83573295966139	0.05394261049186021	0.05345005493971924	0.0005574302177347655	0.8062517631226037			1.261613594897464
7.411857012615227	7.698201672426841	6.410942746269936	2.114619396648623	0.8788108811519222	1.324616559812188	0.7955886637662898	0.7435202439544062	0.4233625322650525	0.2907775903440969	0.3115519040865214	0.3497661239800886	0.4208458625353351	0.5197660263794605	0.9566080502128108	0.2078344029375226	1.842904273653601	0.05393949969865737	0.05343909306323567	0.0005574324620930473	0.8063750139969936			1.261613401713535
7.420046798662798	7.716334625864652	6.139184736226395	1.9311716230624	0.8036162537558997	1.201421005637236	0.7624656217498677	0.7232999991689504	0.403679937361947	0.2800557732117999	0.3028081696079362	0.3462407966366771	0.4181619218721113	0.5186127226512945	0.9549916991205963	0.2076051241349613	1.840640606471383	0.0539409169699446	0.0534375784389656	0.0005574298617552645	0.8064292184647014			1.261613239974907
7.428236584710368	7.980093335713736	6.519203480758783	2.04492159037524	0.8973589438467294	1.271979769021904	0.7894101692395826	0.7330546568862798	0.4151209799205366	0.285687885086541	0.3115195831257058	0.3497091354450145	0.4203558995143251	0.5221681110422584	0.9585486243279268	0.2091286191451724	1.834963492506325	0.05394286640452184	0.05344846195426341	0.0005574295474169257	0.8063813343404185			1.261613091884122
7.436426370757939	8.181613572189056	6.783102906980464	2.227472742345195	0.9076961441685982	1.322079913195572	0.7994118911214306	0.7477660339250006	0.4235570144444728	0.2933595956216398	0.3189375193371281	0.3530616105014266	0.4224404532443357	0.5247600210321006	0.9606613287234637	0.2100325477119892	1.836455305991176	0.05394542406505694	0.05346542805250652	0.0005574345962241292	0.8063452596758648			1.26161292859657
7.444616156805509	8.561530183038453	7.011289640020677	2.283668980197453	0.9181574468771766	1.340753591047164	0.8047274338829786	0.7571756779887524	0.4278342274875811	0.3005792958654621	0.3215426444484736	0.3540234888113379	0.4237572353726083	0.5253140022081403	0.9617248106965612	0.2105891184462031	1.845100924380596	0.05395008408156464	0.05347424218804213	0.0005574387133098108	0.8063732006638287			1.261612729829609
7.452805942853079	8.305217160505183	6.840800866419539	2.130642449428361	0.9379062997008574	1.285718630148845	0.8060523543197613	0.7435775297040527	0.4205432206648365	0.297323322944706	0.3165138305975325	0.3514039127055577	0.4211489770261076	0.5229160674974326	0.959992522967225	0.2094694327992837	1.840531186929565	0.05394755971152566	0.05347398423933793	0.0005574373130489101	0.8064253007856371			1.261612532169786
7.46099572890065	8.197315538838094	6.833278303423869	2.136973663847526	0.9321013148279054	1.279436051874023	0.7912106831360919	0.7393084931514607	0.422278194841313	0.2927847539768902	0.3154615288740248	0.3501336986162777	0.4196645058191398	0.5222501227457768	0.9591881950443069	0.2093414269802928	1.830957348859987	0.05394189845793031	0.05346721923467915	0.0005574358865056931	0.8064205281120438			1.261612379725259
7.46918551494822	8.195740686390314	6.978291746830058	2.265151081749677	0.9589081422815557	1.320289374252695	0.7931928093025026	0.743149875045263	0.4245871518798268	0.2908334240549934	0.3162555760044026	0.3505329112330529	0.4197038209420861	0.5218358350098589	0.9596348153301094	0.2096181444316075	1.815092092963265	0.05393993587020134	0.05345709217701369	0.0005574384269890411	0.8064535670395782			1.261612271141239
7.47737530099579	7.897595665966184	6.512340857313651	2.196292259696766	0.8876511110671391	1.275232041724557	0.7789785820071496	0.7337539330050941	0.4135177206682887	0.2841268185874327	0.3119558804379761	0.3491347664377999	0.4197682146212775	0.5201516431478324	0.9574716353238897	0.208766744151794	1.809696191370958	0.05394095735929959	0.0534506740166093	0.000557442483981256	0.8064161675098296			1.261612132140611
7.48556508704336	8.350669110539144	7.093149503013085	2.364827513124752	0.9567791745952767	1.374716355911841	0.8021085923011502	0.747695566881168	0.4185014570885848	0.292801982457559	0.316143516253098	0.352250252086727	0.4226831935483656	0.5237378237556088	0.9615556863727103	0.2098583333811057	1.813882122610217	0.05394479227412818	0.05345566873299908	0.0005574442245057725	0.8062206987754276			1.261611949556369
7.49375487309093	8.291518632980024	7.406250200473889	2.353558724209477	1.02228567372818	1.386111355403007	0.8210528557628816	0.7510471627287801	0.4186731209525651	0.2944277736078515	0.3164286901574227	0.3542466160736174	0.4228338803378019	0.5253833595806562	0.9629601042967738	0.2101403977324658	1.824933140346819	0.05394884572846007	0.05346339189743041	0.0005574439545918222	0.8063267034458372			1.261611777363322
7.501944659138501	7.963325850875067	6.718372770887484	2.178362567839164	0.9316448526173694	1.3271388842285	0.8119788968715392	0.7521283956908362	0.414835595768426	0.2915802221590883	0.3133589491922403	0.3526686636471174	0.4213571880233709	0.5239351473622733	0.960635568418151	0.2100105031473774	1.833554803286691	0.05395348172549336	0.05346552404631615	0.0005574455200442276	0.8063865648636435			1.261611622732029
7.510134445186071	7.795436109431404	6.297674246097454	2.064980804636679	0.8550396337986925	1.279273918890716	0.7874117966866806	0.7416803509446475	0.4071822575091252	0.2851850003470371	0.307844074236171	0.3488204980771566	0.4190918598605213	0.5205778163709283	0.95516223999068	0.2088968276482205	1.829851471913569	0.05395216321210505	0.05346292734561923	0.0005574502422990689	0.8064821466115702			1.261611442521607
7.518324231233642	7.6230292490881	6.439914016123391	2.1194314859771	0.8948614540427253	1.262265452005046	0.7886686934987815	0.7303592404643336	0.4043508878495306	0.2820983882811559	0.304946956701978	0.3468891427563821	0.4179536797008576	0.518775301705921	0.9526875083159873	0.2079173641791811	1.831140161639054	0.05394781174606108	0.05345969042998498	0.0005574538979512114	0.8065974500719347			1.261611238015084
7.526514017281212	7.746334079668862	6.546786885337709	2.131557521930581	0.9257985342580429	1.328627171570971	0.8199879840024796	0.7442393099518609	0.4219934862295609	0.2947748540922136	0.3113494365205967	0.3504260286800073	0.4207261528638752	0.5219032203685885	0.9568580495216101	0.2088881058714201	1.842780127409776	0.05394684405459893	0.05346225341770856	0.0005574531598969118	0.8064300468513569			1.261611048134121
7.534703803328782	7.886655053666503	6.568872409824322	2.144018618517591	0.8984550471626622	1.357921257141115	0.8291870937943774	0.7598687899950421	0.4375249572483741	0.3045510454674207	0.3234315147609105	0.3548966166798449	0.4231400969521654	0.5243258661269296	0.9599159634962428	0.2097781224096379	1.844343583078011	0.05394619667042652	0.05346387913956323	0.0005574519179712399	0.8064168493890073			1.261610871105843
7.542893589376352	7.572461452591089	6.323873288736202	2.025313302232584	0.8368866859239581	1.26498837507198	0.7797405123238117	0.7344725960011004	0.4034771404088018	0.2847463619276001	0.3069568327014714	0.348996119481422	0.4189726744943687	0.5200683744167874	0.9548569372176018	0.2085610201725391	1.817051311394456	0.05394430103733272	0.05345773574064341	0.0005574550076943865	0.8064982917428523			1.261610687553332
7.551083375423922	7.580002752068621	6.205392215111416	2.001475050887338	0.8353892856927597	1.241039627016294	0.7752777168547234	0.7297541814658618	0.3995071116058681	0.2812410798409511	0.3022995339564008	0.34700076524608	0.4184009826026059	0.5192948559909575	0.9538331574823488	0.208078874675194	1.819275722972446	0.05394234807371754	0.05345217664165317	0.0005574591224196114	0.8064904013063384			1.26161050296843
7.559273161471493	7.937216838285198	6.578757605713282	2.155701613611991	0.9232477850410948	1.275806445132123	0.8193759214709603	0.7317052991528797	0.4164993545038419	0.2879351386025728	0.3113547740965923	0.3506403640932376	0.4209945056232235	0.5228245751427101	0.9591272565866711	0.2088415717003416	1.839009198223423	0.05394214867829323	0.05344350241570874	0.0005574590448745187	0.8064671481330505			1.261610337194704
7.567462947519063	7.890959534270461	6.564110904790355	2.05469105007707	0.924786931302065	1.256690982262606	0.805403212726678	0.7347887057857082	0.4161557710116675	0.2891836602256405	0.3115264343061461	0.3502562833943916	0.4206135689065998	0.522215707713331	0.9584270473658364	0.2087942423455781	1.845669814624078	0.05393973016085989	0.0534291036304561	0.0005574568075800219	0.8065249170648225			1.261610186288988
7.575652733566633	7.607725857463719	6.31827245202385	1.948203001489842	0.8811258391687639	1.22105400556051	0.7888112347892142	0.7356323072812857	0.4100179359782703	0.2839739521782519	0.3051084584460377	0.3467303907137101	0.4187571007391208	0.5195791184360703	0.9558409245366615	0.2083903577707876	1.831609907183724	0.05393004300921701	0.05341578585764319	0.000557458213810041	0.8065843254225615			1.261610070310002
7.583842519614204	7.378132458716425	6.188214478512108	1.893122311665089	0.8518118178385078	1.197240814911001	0.7669750354787702	0.730480955772566	0.4058609193836274	0.278961115884696	0.3018174743864259	0.3455049149990897	0.4178488389169903	0.518579770036744	0.9550303861329555	0.2080193955256685	1.830742117746589	0.05391657301778795	0.0534007971390633	0.0005574635137041976	0.8065190838958919			1.261609933649874
7.592032305661774	7.580518543160804	6.325433632239458	2.019576334210493	0.8649182193492291	1.249435985655719	0.7594017316570267	0.7365767618435511	0.4096509808594667	0.2826053737472551	0.3056819150677844	0.347329111668507	0.418674255641078	0.5204752091179885	0.9553799373758839	0.2087037592434581	1.839595619843355	0.0539128377133143	0.05338507702529062	0.0005574658424212179	0.8063668171785268			1.261609783211747
7.600222091709345	7.981178437697019	6.69247429916628	2.207978909040303	0.8955231732809488	1.296337418675679	0.7862691859734846	0.7433586516255228	0.4165592926158053	0.2933385501534129	0.3108835501271235	0.3500526036745567	0.4206258195839958	0.5228222652314977	0.9574575962376374	0.2096925648788385	1.844621997129366	0.05391336675258586	0.0533727682695602	0.0005574632875770171	0.8063816244347415			1.26160966159042
7.608411877756915	8.091993750879992	6.968480235197394	2.192877756044838	0.9339375360227836	1.317706485844911	0.8206999228702945	0.7474490765976891	0.4230968106671846	0.2970403807982229	0.3162392274973203	0.3522317547864892	0.4208543866516993	0.5234377665810374	0.9584547555245557	0.2101099603773718	1.844621785115517	0.0539147425837306	0.05336535896884082	0.0005574620050746642	0.8063669394938364			1.26160957443569
7.616601663804484	8.028783199869876	6.760067706484334	2.12549889245595	0.884657077040874	1.267109139484314	0.793686377007545	0.7350806305939379	0.419407191193522	0.2923169277962141	0.3150376347121113	0.3512479836490344	0.4198918739495652	0.522212961576013	0.9577226477237692	0.2098544151528153	1.830764486223308	0.05392013832775294	0.05336396409268916	0.0005574645479668612	0.806184047873948			1.261609485032362
7.624791449852055	8.003230302626607	6.719851058526787	2.167642793542637	0.9089017965090456	1.302721098389041	0.8025674543667431	0.7449335410818465	0.424367647470308	0.2965356788118449	0.3174252546770202	0.352375655877491	0.4217203241713581	0.5232725615348016	0.9603268961422927	0.2101635230096686	1.833796589540776	0.05392948926331023	0.05336327097988024	0.0005574679011571263	0.8061701199825422			1.261609360138261
7.632981235899625	8.028660391093487	6.735589574812594	2.185241486996658	0.9069779625322728	1.291877242313176	0.792322063130029	0.741706073749027	0.4140210023357872	0.2912968753232947	0.3110843751040853	0.3503939201386553	0.4213183137810235	0.522029331756836	0.960025205891137	0.2098052975463406	1.843846896778583	0.05393500872697744	0.05335809112998699	0.0005574681266328385	0.8062232832157278			1.261609239965471
7.641171021947195	7.803337932387096	6.552643084013974	2.053404033170882	0.8698581075930569	1.228353966395282	0.7664235684036839	0.7281038228011828	0.4085126592041719	0.285788760666548	0.3080888519563044	0.3489711059187264	0.4200197123968349	0.5199080309493672	0.9568743856123116	0.2085614202065975	1.832950734760401	0.0539283418111567	0.05335595106299832	0.0005574654950548307	0.80622893082562			1.261609172697815
7.649360807994766	7.909441482463526	6.649795739315176	2.061458536514	0.8879897203988897	1.241302149250487	0.7760498306724259	0.7290388171399713	0.4153578968725576	0.2842860329285098	0.3137158763390446	0.3495135742718751	0.4197215827326389	0.5208906390384901	0.9574700450920011	0.2087729251974792	1.823083169140012	0.05391915659461147	0.05335676392392565	0.000557464578563106	0.806201407912275			1.261609143801156
7.657550594042336	8.304155451437653	6.837854052594643	2.142196040668722	0.9015828401666781	1.254163461501964	0.7809907875977842	0.729108757080441	0.4177739856805883	0.2823817360857712	0.3161623053246173	0.3502197817828127	0.4196589657919944	0.5215222619452036	0.9581653042313041	0.2093755410853404	1.819475707025273	0.05391415099724275	0.0533535670870933	0.0005574674479893883	0.8062355851213245			1.261609109640248
7.665740380089907	8.04342957520193	6.694278331162866	2.12641716211473	0.9374978427639693	1.280559849174497	0.8078257229137894	0.7371988092468788	0.4244868992520928	0.2849166551201137	0.315972899488758	0.3522272916933778	0.4209783889852957	0.5235909284900664	0.9585757564375884	0.2093867220595661	1.836627763592764	0.05391275454234233	0.05335109323906356	0.0005574690545209319	0.8062472625052397			1.261609053442365
7.673930166137477	7.752102178924052	6.430744782107876	2.082230024067474	0.9205851479368259	1.260902517952907	0.8053017306118639	0.7322653025765117	0.4160172862335258	0.2863139337542905	0.3114802983465005	0.350901145927271	0.4206013840698433	0.5219626354759198	0.9566112534166126	0.2087108966944342	1.850622675641903	0.05391236515398615	0.05335067644001357	0.0005574661270152533	0.806194315964707			1.261609016087357
7.682119952185047	7.80961704431961	6.451641881678254	2.027236861503992	0.9001597523955347	1.20716937095043	0.7747681985935468	0.7251191607486683	0.4091735110630775	0.2802434085950996	0.3100490814536604	0.3488026162207464	0.4188403938590245	0.5199073240073773	0.9558011877978064	0.2085445448195614	1.830950376751709	0.05391280398836897	0.05334324950667032	0.0005574628129009211	0.8061783073114954			1.261609044774685
7.690309738232617	7.89525287054571	6.584668234589962	2.085118802778904	0.9081694454924674	1.245965105238556	0.7973397431698603	0.7354025081323587	0.4178942754830547	0.2831751244968906	0.3106226057438652	0.3496440473067325	0.4201926110088172	0.5211883306658045	0.9571019449757842	0.209126032452101	1.814432081159414	0.05391430806175724	0.05333718169594374	0.0005574640355848713	0.8061761817342615			1.261609070727858
7.698499524280187	7.865437703359365	6.594424647435942	2.11936994012761	0.8927276955325578	1.291297521824964	0.8039451040033382	0.7444532889283862	0.4143948428502335	0.2890536853278472	0.3086836893906705	0.3492925119914671	0.4203100566545422	0.5210188139176692	0.956850407209051	0.2091011391471154	1.81300548862073	0.05391307713916836	0.05333033906253008	0.0005574664118602995	0.8061839724448023			1.26160911026577
7.706689310327758	8.065255809323839	6.974639183660369	2.194376581488849	0.9691513301762681	1.320574682155222	0.8254067654748004	0.7531651696074247	0.4228441969063033	0.2910674412382339	0.3201592383546576	0.3534688354486357	0.4217433060108661	0.5236665112668344	0.960033023232446	0.2096139034195723	1.828671055619816	0.05390954429757793	0.05332312256927347	0.0005574640363452555	0.80612596825621			1.261609146694668
7.714879096375328	8.081222444770379	6.959175768108494	2.222178669012718	0.9814013314714711	1.330597373712775	0.826982768180575	0.7512534207556426	0.4261855936320587	0.2906834169229397	0.3235142749989438	0.3559486020231571	0.4226411055018985	0.5254005637962051	0.9611126912330054	0.2099619463148182	1.842240326514686	0.05390680552928959	0.05332044619926003	0.0005574597315970005	0.8060971744189287			1.261609219234525
7.723068882422898	8.062803810752763	6.806662578555996	2.15057843547782	0.9197498239202695	1.310668222727593	0.7794271779737838	0.7438680613534085	0.417011682834588	0.2902334607017125	0.3147548880794343	0.3525974584115817	0.4210983971450318	0.5240916424796868	0.9595314063032176	0.2100939864234819	1.837902971371696	0.05390511468166666	0.05331929776087361	0.0005574593837405148	0.806021013476781			1.261609307546844
7.731258668470469	8.551250743507264	7.020461848915639	2.191356850201244	0.9556266142835673	1.301617270332085	0.804098836608244	0.7448050062918621	0.4226966971938103	0.2877328864134417	0.3143450296502615	0.3517739518691698	0.4212688715858549	0.5252071918432691	0.961218051157735	0.2107656471828386	1.83613630235272	0.05390530233678519	0.0533192122140158	0.0005574611716896444	0.8059984636310726			1.261609401199121
7.739448454518039	8.174257726914453	6.609936751345373	2.097899485472187	0.8999670942052219	1.280157830241694	0.8321936685806166	0.7412685037394992	0.4254637840142169	0.2831783043937057	0.3124263031760361	0.3504071260220986	0.4204690365162501	0.5233431800823649	0.9588162712215041	0.2094809612382268	1.849911669580611	0.0539060765287628	0.05332083948814485	0.000557459763676067	0.8060985849706198			1.261609502847616
7.747638240565609	7.694593188568897	6.374636951815701	2.042490395689138	0.8554001184994038	1.288571929134044	0.7822570504538575	0.7409484055982168	0.4134702121928744	0.2895102962219034	0.3091609574863238	0.3486752160046058	0.4193180647662508	0.5210500717063131	0.9563249426687462	0.2087640034363172	1.861406408252292	0.05390763038111391	0.05332105425349839	0.0005574554308753261	0.8061728271739493			1.261609622405141
7.755828026613179	7.519795811817093	6.255385919452921	2.000487058805724	0.8504764499209544	1.261891247249864	0.770461234277044	0.7368110359587609	0.4117553275067975	0.2932838313688551	0.3076461377174716	0.3467220561189764	0.4178369977324286	0.5188646748799013	0.9544393592946091	0.2082124553821689	1.837082270794656	0.05390877116326465	0.05331736886640245	0.000557452605888045	0.8062647521749696			1.261609764328403
[truncated: 1,981 more rows]
