# Supplementary material for: Hallucination of closed repeat proteins containing central pockets
Source: Nat Struct Mol Biol. 2023 Sep 28;30(11):1755–60. doi: 10.1038/s41594-023-01112-6 (PMC10643118; doi:10.1038/s41594-023-01112-6)
Supplement: Supplementary file 5 — Chromatography raw data. [file 41594_2023_1112_MOESM5_ESM.tar › SEC_submit/C5[20220202].csv]

time (min)	raw light scattering data: detector voltage (V) detector 2	raw light scattering data: detector voltage (V) detector 3	raw light scattering data: detector voltage (V) detector 4	raw light scattering data: detector voltage (V) detector 5	raw light scattering data: detector voltage (V) detector 6	raw light scattering data: detector voltage (V) detector 7	raw light scattering data: detector voltage (V) detector 8	raw light scattering data: detector voltage (V) detector 9	raw light scattering data: detector voltage (V) detector 10	raw light scattering data: detector voltage (V) detector 11	raw light scattering data: detector voltage (V) detector 13	raw light scattering data: detector voltage (V) detector 14	raw light scattering data: detector voltage (V) detector 15	raw light scattering data: detector voltage (V) detector 16	raw light scattering data: detector voltage (V) detector 17	raw light scattering data: detector voltage (V) detector 18	raw UV absorbance data: detector voltage (V) channel 1	raw UV absorbance data: detector voltage (V) channel 2	differential refractive index data: differential refractive index (RIU)	Forward Laser Monitor: Forward Laser Monitor (V)	Auto-inject Signal: Auto-inject Signal	Auto-inject Signal: Auto-inject Signal	absolute refractive index data: absolute refractive index (RIU)
-0.009439146483441194	6.565814438564408	5.297749032626895	1.650982245308893	0.6440196948829756	1.011550960338012	0.6645669127919291	0.6727623973844605	0.3653856554261549	0.258794744201254	0.2779128586482413	0.3298441529470838	0.4046666287334305	0.4992930244336558	0.9295538737221295	0.2012890754718238	1.87924634729624			0.0005568501354682493	0.8079743648515744			1.261672749244943
-0.001249366126095115	6.20938135352856	4.964394845433415	1.48317411558936	0.6082115465267064	0.9723292827066917	0.6543733091383223	0.6709875214822758	0.3656167469774603	0.2556288596687866	0.2774525891487423	0.3287842944757942	0.4034530967732573	0.4981307678853292	0.9280861737449804	0.2003178938535673	1.931359071725765			0.0005568465394695804	0.8079847972160257			1.261672185815405
0.006940414231250963	6.258958990302069	4.974973205411269	1.547697419200476	0.6301363089289548	1.017998322708845	0.6714406499262618	0.6821197360548438	0.3703538389198687	0.2606453451939089	0.2795140998137144	0.329883305057588	0.4043628936389687	0.4993662632386499	0.9285714046002267	0.2009556443000038	1.902467521828689	0.05359275150114709	0.05187339164697031	0.0005568467213161597	0.8078659202586381			1.261672091456151
0.01513019458859704	6.523621079672108	5.399672040780552	1.734937438661375	0.6691622451027751	1.019588623957175	0.6887796732752236	0.6847269485035051	0.3738722148357977	0.2632736395962979	0.2814543512888442	0.3319938253144333	0.4060245184784427	0.5014960348014937	0.9307180872992318	0.2026222383339741	1.856601089556745	0.05359789784416735	0.05187182541813568	0.0005568444133265717	0.80768377652071			1.261672293696118
0.02331997494594312	6.496646075877004	5.460550828536704	1.63771277898123	0.6396099556019572	0.9855205157693721	0.6679343854090715	0.678740672740993	0.3707522995996126	0.2589798716045251	0.2792669325357137	0.3308991846725458	0.40434048632747	0.5006131475750416	0.9287678214513264	0.2018803952031238	1.86013574994116	0.05360492436782699	0.05187921072505077	0.000556837129509666	0.8075406128835123			1.261672608952666
0.0315097553032892	6.43026031055758	5.440909955500564	1.533622867875265	0.6611256656287049	0.9578543402547182	0.6644871824296673	0.6772056136341966	0.373055754994672	0.2608891124901894	0.279748701729662	0.3283574240752399	0.4041695537726564	0.4990040498494397	0.9291496484982151	0.2015357769621712	1.869595463908704	0.05361164789196562	0.05188249131998604	0.000556830894787383	0.8074758342473765			1.261672992881982
0.03969953566063528	6.400970932460218	5.301877439507455	1.529122365122876	0.6412001217298482	0.9613016424086617	0.658055815957395	0.6743640394618926	0.3727359517813293	0.2592216377293398	0.2803127823438896	0.3282020431492346	0.4040992924169262	0.4985904812741818	0.9295288982132157	0.2013381994236967	1.878032281383372	0.05361230485075537	0.05188021256826995	0.0005568299543884998	0.8074963731411944			1.261673389112351
0.04788931601798136	6.682892664304542	5.328787137935181	1.663121141390562	0.6492400385514239	1.017018084970542	0.6674648836420028	0.6784487670985541	0.3728048436856807	0.2583162510818157	0.279769530676871	0.3289828564428604	0.4043836565300613	0.4999107179611147	0.9309147689319539	0.2018669793235894	1.88329857858571	0.05360869562743465	0.05187501304682432	0.0005568299964349861	0.8075064000288598			1.261673727553282
0.05607909637532744	6.694145548297279	5.495356536937228	1.741958146618184	0.7034585957342936	1.060497975114664	0.7112108827794665	0.6875026203049523	0.380601135734941	0.2615678225843938	0.2817079969968784	0.3302187571748793	0.4054606785656651	0.501173131638956	0.9326878354729937	0.2025248422430507	1.876818028550379	0.0536040936959896	0.05186857570277794	0.0005568261809653984	0.8076084287710272			1.261674045815245
0.06426887673267351	6.345121048134669	5.327878670026635	1.643152886638071	0.6543850167495027	1.023302028501201	0.6933848827511254	0.6800619061978115	0.3743872112434984	0.2604779510839781	0.2803908773711705	0.3296884945028878	0.4044879894449102	0.4994267754072265	0.9305528896236392	0.2014311340973007	1.872918221236302	0.0535965190468035	0.051862128149014	0.000556819123711934	0.8076324445963952			1.261674430126319
0.07245865709001958	6.470804610823039	5.443606380466046	1.688477087243369	0.6611876460044792	1.043389713288058	0.6835381093131718	0.6846119887081934	0.3749071812086419	0.2628421498372504	0.2818365753959324	0.3306248681494738	0.4048625144779091	0.5008786505131397	0.9308186327624581	0.2017215670319573	1.872333544782504	0.05359386421942681	0.05186147387933948	0.0005568139022264214	0.8077101380273374			1.261674847094008
0.08064843744736566	6.302862366589485	5.38175517772459	1.661387020877601	0.6968002022478501	1.054891625684979	0.6941049798510787	0.6894637081919488	0.3757492242653959	0.2613119554262952	0.2817112514408652	0.3306786044668223	0.4047697809747752	0.500743305032728	0.9296388932345327	0.2020337653858516	1.875002391751051	0.05359746120815861	0.05187171178202907	0.0005568117055594239	0.8077943391181801			1.261675249844935
0.08883821780471175	6.240122335301968	5.20773784355728	1.577201610256076	0.6796251064834981	0.9855013886288706	0.6776394632703675	0.676825108075635	0.3723714239944049	0.2578009479837525	0.2776173217223834	0.3278487566085403	0.4027464087685888	0.4985403103229438	0.926881564614001	0.2017130216229166	1.884506955871799	0.05360034737269583	0.05188797994988911	0.0005568085890506695	0.8078330023401498			1.261675629790059
0.09702799816205783	6.457051645285319	5.31683912775146	1.623703293771448	0.6977204025539024	1.000269020259578	0.6773661563905329	0.676283190597614	0.3788846721753277	0.2595048140009742	0.2830106489952954	0.3300578251402351	0.4036753029948244	0.4996593527740063	0.9280349673714416	0.2018239308974085	1.887500565539644	0.05360358355644858	0.05190826727998178	0.0005568025459404412	0.8078473933575967			1.261676015771622
0.1052177785194039	6.48653000006346	5.27341171771601	1.611923929422082	0.6703119347399823	1.019494886646631	0.6708369055618917	0.6805471500847546	0.373374746272619	0.2606236078158517	0.2815834112640344	0.3297637550881438	0.4049268983198557	0.4997184141732893	0.929565824499295	0.2014737967835916	1.889158818203238	0.05360595192748927	0.05193506191959453	0.0005567973242937841	0.8077679923117387			1.261676423074293
0.11340755887675	6.357542730516907	5.18359889896473	1.532430952763607	0.645282573847085	0.9767544794404444	0.6620695521157766	0.6725491092224152	0.3669805734721441	0.2530205691451419	0.2767407287698724	0.3280158472243329	0.4036249884563858	0.4983177044444201	0.928958538474807	0.2011262833800836	1.877560855047577	0.05360886288979699	0.05196141372704761	0.0005567967406253383	0.8078534770324923			1.261676812081349
0.1215973392340961	6.493559309449085	5.280183160260792	1.601052081529111	0.6665971409353529	0.9897325970044815	0.6654915946326951	0.6717217260201929	0.3672001546276549	0.2535500789331839	0.2772730578466851	0.3288386645573564	0.4033744275146661	0.4986030789562745	0.928470333861809	0.2013843609122106	1.873970572448545	0.05361929260834004	0.05198410161273703	0.0005567977397527453	0.8079567014212907			1.261677173719923
0.1297871195914422	6.718142131343232	5.495077693647585	1.679943220019114	0.7296724952972419	1.050215398655088	0.6883039984990991	0.6863581498628578	0.3751769009086695	0.2599589295556669	0.2818002207248806	0.3304444874354829	0.4037010744571305	0.499142994843986	0.9291109653762061	0.2016780590618744	1.872105076831721	0.05363158858610292	0.05200580603269886	0.0005567937838937738	0.8079217664554615			1.261677530043593
0.1379768999487882	6.659366679569186	5.484915988259965	1.608575842834195	0.7315809575275619	1.032834515231355	0.7051325245371416	0.6825517961627603	0.3772326160562948	0.2568289845969222	0.2798987931893532	0.3294148022591437	0.4036277820127335	0.4994403440195663	0.92997610614219	0.2014303180917168	1.878629062830428	0.05364023944223167	0.05202685259994889	0.0005567875784595688	0.8078188316900631			1.261677852013287
0.1461666803061343	6.937771178688678	5.570597961232702	1.695466177623325	0.7108852076160261	1.022115196221684	0.6885506116837903	0.6783224157805249	0.3722296795982057	0.2564388047733829	0.2772439835780236	0.32890497766115	0.4044809045825937	0.5008104650033951	0.9321561961348854	0.2019455289499503	1.888477703838786	0.05364926213122394	0.05204915128340424	0.0005567865603353713	0.8078040726212246			1.261678148939961
0.1543564606634804	6.629480697602835	5.622157808565333	1.603526870234499	0.707506181124142	0.9966029007482217	0.6819263041912985	0.67503612877163	0.3732582324480301	0.2562535661867658	0.2798271966510568	0.3300293058887605	0.4046030513984972	0.50080142932752	0.9306921548888794	0.2017764407969981	1.885446514935512	0.05365924692385144	0.05206470105297716	0.0005567897571499609	0.8079412691382533			1.261678360860554
0.1625462410208265	6.291209612363033	5.402518374802497	1.529812802246759	0.7012725747304027	0.9787363574804235	0.6829378159181955	0.6690272316625857	0.3719912318693386	0.2556906147871523	0.2802130864517837	0.3301142673473166	0.4038469003261222	0.4995164076277523	0.9287629993593182	0.2011142389743024	1.885599045547973	0.05366515070146567	0.0520683312634006	0.0005567901757457766	0.8079363193462967			1.26167852165378
0.1707360213781725	6.344733479886163	5.341831917573367	1.564333086541793	0.6678676917351677	0.9785045511748908	0.6713761179555433	0.6680614053384041	0.3690776490185732	0.2567072452490595	0.2807831408684724	0.33080869556871	0.403998077593788	0.5000805616682533	0.9293886307689374	0.2011286392417869	1.892754865142672	0.05366537011687188	0.05206532594562334	0.0005567858260883189	0.8079055569056077			1.26167868322139
0.1789258017355186	6.422044111753034	5.292846290595843	1.60151500695055	0.6356417831641412	0.9895790175897297	0.6696439705142937	0.6743156828685345	0.3677322236100207	0.2571214510053915	0.2782588851908991	0.3293285603418984	0.4046662989082781	0.5003618520458351	0.9304761773571985	0.2014641493432557	1.88973154249343	0.05365472030843733	0.05204845788928898	0.0005567828943320515	0.8078828441619769			1.261678854494047
0.1871155820928647	6.532455725644901	5.209040651153326	1.573109550301881	0.6394467412519242	0.9852806953440094	0.6627129859218023	0.6730368376672017	0.3682619274455941	0.255860065586014	0.2789786389446688	0.3283864721666036	0.4048716137370963	0.5004733057032125	0.9313531586122586	0.2016041140345466	1.872850256871235	0.05364220957195447	0.0520268985244056	0.0005567840099432009	0.807906778911849			1.261679011275559
0.1953053624502108	6.613422931209362	5.219792549618835	1.59715836210125	0.6406567579678131	0.9949008376991952	0.6622538695247691	0.6734414915942712	0.3711602322969208	0.2552439605206624	0.2801478994757209	0.3292784840377848	0.4050610423436934	0.5010020897998938	0.931054707518149	0.201797955385084	1.877761109003769	0.05363494966938094	0.05200693247301681	0.0005567848786079523	0.8079672842637519			1.261679120736841
0.2034951428075569	6.597660292633326	5.28491175819409	1.628276309055978	0.6542779622207207	1.018171777198401	0.6821062176297195	0.6812072845050673	0.3771186545802135	0.2580314335572716	0.2831592958728421	0.3314590995195365	0.4054458176847011	0.5018421655175016	0.9305988273688307	0.2021407916683273	1.885338120063967	0.05363120418960796	0.05199182399450978	0.0005567819398265251	0.8079617415993975			1.261679223271146
0.2116849231649029	6.483694503429122	5.302202737657431	1.614941325828924	0.6628886518780812	0.9961231543705243	0.6788610543170664	0.6772028090460963	0.3757465852480456	0.2578326628595347	0.2795567318897217	0.3294711482802761	0.4046682187224226	0.5005925392848761	0.930403172237405	0.2018448422408552	1.888209454162654	0.05362945147744311	0.05198322920177823	0.0005567774353015217	0.8079709352002915			1.261679358603497
0.219874703522249	6.515483615636451	5.362567550190955	1.674131555410427	0.6519008122889861	1.017755157517828	0.6682535553372716	0.6788091700477095	0.3724460821357728	0.2606383470219327	0.2768680853406894	0.3281900951801768	0.4040900443351004	0.5000820907819052	0.9298634385970675	0.2018464467728718	1.875275654796618	0.0536290614329997	0.05196917032101032	0.0005567758380419952	0.8079973009639911			1.261679516835444
0.2280644838795951	6.55991183078782	5.330592909585926	1.66714410647543	0.6459488706497328	1.037039885009374	0.6639675746493964	0.6838543525207758	0.3722384324579364	0.2599661942581783	0.2796224438340646	0.3293852708930099	0.4036947293079722	0.5004081289499976	0.9288426061564258	0.2017114026863768	1.872291654221149	0.05363267759607436	0.05195402454812578	0.0005567768671310151	0.8080383895853523			1.261679677560557
0.2362542642369412	6.615842428735654	5.425630062925619	1.633791864967022	0.6764928361854324	1.01949601048593	0.6717971860066453	0.6778147787811402	0.3733520159131029	0.2553830166300284	0.2805314521198259	0.3290442585972411	0.4039636553499639	0.500018068282151	0.9293931611655355	0.2016824272822155	1.875743364506276	0.05362875276338586	0.05193912317282173	0.0005567756055539532	0.8080630287625598			1.261679833868095
0.2444440445942873	6.682641688632568	5.558592701350888	1.654475806887107	0.7116890277345221	1.013685833999592	0.6778816859642464	0.678973708577316	0.3750104101107792	0.2610605103444114	0.2836307138707073	0.3307205558750004	0.406051057042251	0.5009883086101129	0.9310370957741416	0.202018302982811	1.88798706365943	0.05362141757070333	0.05192431118072701	0.0005567713637753809	0.8080973007949446			1.261679984552406
0.2526338249516333	6.696413450180375	5.525640634752721	1.667778881968543	0.6875289054517553	1.027888092497478	0.6715363002515	0.6819483751967386	0.3723950425731525	0.2657136981314515	0.280267860689265	0.3313708159483942	0.4055367217084943	0.5007126438587477	0.9300655665506736	0.2018615970969165	1.886629688317199	0.05361857862588326	0.0519115511689849	0.0005567702171791863	0.8081895482627809			1.26168012956562
0.2608236053089794	6.608826856747958	5.40150393564482	1.676576315875691	0.6625618583767344	1.030683780243844	0.6710562391860536	0.6780335219330071	0.3745155325736025	0.2635192777862209	0.2799717112990066	0.3309754163621217	0.405146340727756	0.5006631721084074	0.929445499359327	0.2019643805765032	1.876344334855866	0.05361714552936005	0.05190893175937386	0.000556774181083482	0.8081825739374078			1.261680241853393
0.2690133856663255	6.387369655414305	5.244964058891907	1.627931842278185	0.6772553301147172	1.011677912079213	0.6808270999563716	0.6791039987268228	0.3730074926336731	0.259023034745394	0.2815507130926272	0.3310966856767104	0.4053649869764113	0.500696489333031	0.9301184335398308	0.2021314274857115	1.881276351822256	0.05361536319455674	0.0519177257379592	0.0005567779135612511	0.8080505388726041			1.261680289904775
0.2772031660236716	6.120432563406783	5.035543322739175	1.510561054229275	0.6311133790253529	0.9687892306071011	0.6809696754392881	0.6703341250183807	0.3654038101004863	0.2539324621386174	0.2776661752705447	0.3293663322494056	0.4039470280285847	0.4990197882924584	0.9278796292026302	0.2008987322295143	1.880689733935295	0.05361573482534086	0.05192255010035048	0.0005567757380074551	0.8080837729295618			1.261680331102703
0.2853929463810176	6.05975689343082	4.991583925926586	1.464034251127094	0.6287008234939845	0.9575696960075489	0.678111842943027	0.666218348872274	0.3663659038485033	0.2558767151867161	0.276047108399562	0.3281087281410242	0.4038420174507925	0.4974832838457077	0.9270585337170043	0.2001643364548992	1.885663455852907	0.05361878699909765	0.05192288183919679	0.0005567716456865298	0.8082039490907842			1.261680390565105
0.2935827267383637	6.213204108671942	5.088225978572925	1.532189710374289	0.6522629907784016	0.9763544428466332	0.6827495785706739	0.6687650994162745	0.3716744519636824	0.2593372358667524	0.2781975008131484	0.3289435022333662	0.4047121208536337	0.4981040696395755	0.9279156932473832	0.2007065427225052	1.880730936934751	0.05361882699285918	0.0519230391459363	0.0005567718388457233	0.8081867523397462			1.261680445387423
0.3017725070957098	6.274952890529725	5.224867664388277	1.549766173773595	0.6341364782129363	0.9482276928228877	0.6641813284621788	0.6682914686735189	0.3667538383070455	0.2572115592840679	0.2777862403479758	0.3288882485057048	0.4034160106485771	0.4979452135971344	0.9268457302005084	0.2011343366350996	1.874329719471696	0.05362198553002374	0.05191696750250132	0.0005567740183508196	0.8082068204332657			1.261680455564171
0.3099622874530559	6.367065123681372	5.213180965136042	1.534395489099814	0.6272834521324019	0.9517277310645197	0.6645393156214403	0.6710406869551363	0.3668863700705784	0.2548260863909901	0.2764243594408667	0.328411182133729	0.4029777108884736	0.4978143267836186	0.9269762592940125	0.20113632754706	1.872597450482442	0.05362221748732687	0.05190916286504923	0.0005567733528383345	0.8082433156466468			1.261680442289018
0.318152067810402	6.562968808102403	5.290065462591133	1.63095770063075	0.6620679638015289	1.030367462911445	0.6842876082580877	0.6822567940550984	0.3764605755025616	0.2595048657162472	0.2798013392057297	0.3303701881597917	0.4044882985940675	0.5007707777732521	0.9300477210987403	0.2017527108955292	1.88267511784293	0.05361378739284945	0.05190685194308669	0.0005567702837126529	0.8082083000879186			1.261680462967733
0.326341848167748	6.509981970602716	5.266740854256009	1.647226207793698	0.6619095573054713	1.013411107382921	0.6706010697766053	0.679722210904507	0.3710506633459865	0.2620343907001168	0.2799024290807292	0.3292962578947264	0.4043770850830912	0.5005584506570446	0.9303564212235089	0.2019140508601794	1.885111976672633	0.05360663177888556	0.05190809768303662	0.0005567694688611217	0.8082175355306928			1.261680508183357
0.3345316285250941	6.61107832796572	5.394591598865754	1.700391631516614	0.6668501050134431	1.008880194454668	0.6685637286727731	0.6723911591225034	0.3703870286368822	0.2568641118424755	0.2803466188996488	0.3291296205982646	0.4039966465560259	0.49990075406771	0.9299093504714667	0.202012970299371	1.873792229178877	0.05360232857484265	0.05190967720377636	0.0005567726092769828	0.8081763008525736			1.261680538662021
0.3427214088824402	6.474068859255795	5.417378818330509	1.691071375724672	0.6805881653092798	1.007553644975117	0.6763009936438399	0.6705365871551633	0.3707416182654085	0.2537418637538199	0.2780146273464122	0.3275827868045815	0.4024617980933566	0.4975183193421129	0.9280177805047185	0.2013600839474245	1.875295142193399	0.05360648420875706	0.05191116350784462	0.0005567754299429957	0.8081699073996954			1.261680543060225
0.3509111892397863	6.176353471823314	5.205360957266957	1.547476882655959	0.6554965048055931	0.9687753614927717	0.6650302523521241	0.6631022032988723	0.3633230041172094	0.249215771844934	0.2742888071556847	0.3263937604560758	0.4017498581775537	0.4953857842476936	0.925850853398703	0.2002918727886562	1.881334459165966	0.05361614869788266	0.05190901014304646	0.0005567738505778632	0.8081988893455169			1.261680542570456
0.3591009695971323	6.262198313208772	5.185386784436227	1.535480439682674	0.6698091834585485	0.9952970952899859	0.6660292720256208	0.6679550765449206	0.3620374502102927	0.251019412513465	0.2753908975264958	0.3281542878262414	0.4035160798158276	0.4975158319267316	0.9270594228106755	0.2006699577970231	1.883801345336889	0.05362144804873776	0.05189993243055962	0.0005567704560633754	0.808182752503885			1.261680564538046
0.3672907499544784	6.169113466022136	5.034392714329025	1.498255966872499	0.6699413233027587	0.9846093804535104	0.6776928910624487	0.6732225817601106	0.3652598432317636	0.2519664849772374	0.2740688348128903	0.3273064550456802	0.4030112766658578	0.4978747416991779	0.92628018737749	0.2006611543680075	1.876084069374352	0.05362221115192928	0.0518889089958719	0.0005567704165197026	0.8081237629753927			1.261680596395058
0.3754805303118245	6.077532843124312	5.0546894378417	1.509796966923996	0.6667302704109983	0.9772589677916996	0.6821102383895025	0.6765051498622431	0.3700221262990365	0.2540339201754684	0.2764789929081881	0.3269750149328104	0.4028851012305171	0.4973024698872343	0.9259645299489692	0.2005300995557521	1.874736907214127	0.05361998087682743	0.05188432928148597	0.0005567733020226789	0.8081584282869185			1.261680590035508
0.3836703106691706	6.053060043694874	5.035135091500936	1.494993464521717	0.6423208733594495	0.9489419355115422	0.6636288941507142	0.6652447788461163	0.3662374240175058	0.2530024256016571	0.2767630889399476	0.3267476355398674	0.4014969049553015	0.4964546183868135	0.9244592940808414	0.2003186906569838	1.874083889794718	0.05361737093923457	0.05187978148692162	0.0005567730004536897	0.8082411882554271			1.261680581192502
0.3918600910265167	6.237787808044043	5.110811358006519	1.494536492340487	0.6466893093357714	0.9466779231445023	0.662234718016467	0.6628898326893611	0.3685800235237144	0.2529068666456663	0.2789455348145392	0.3281455449107862	0.4017896938848634	0.4970061864405787	0.9254035498169708	0.2007419850749353	1.881873389637804	0.05361601538874445	0.05187497091728518	0.0005567682772173162	0.8082211721270551			1.261680602364677
0.4000498713838628	6.368878113348311	5.192332823555343	1.570029223949807	0.6532427502311452	1.014303247437053	0.6708544427294024	0.681827980641543	0.3743104087011646	0.2626868613463842	0.2847967568713424	0.3303521059948033	0.4043412248399965	0.4994765564423837	0.9280648666788528	0.2019055765806798	1.876504710124843	0.05361561253461354	0.05187709873851715	0.0005567667288314562	0.8081945064697106			1.261680668108147
0.4082396517412089	6.249306820050953	5.089444623727576	1.52598694512759	0.6396749610227815	0.9742458705947806	0.6664546244001477	0.6721122068745906	0.3671181834911735	0.2571821974438168	0.278481452929991	0.3281346388709979	0.4031616939276639	0.4982870489048249	0.9269345399281969	0.2013350041533871	1.86565397193778	0.05361962853299027	0.0518809174242271	0.0005567701842036588	0.8081246450027997			1.261680716378619
0.4164294320985549	6.2728281920963	5.191635307551659	1.556709895348896	0.660813465715586	0.9598318618674742	0.6712350379802999	0.6679096247302233	0.3686469793778275	0.2514145625944625	0.2778308793218838	0.3281478627517947	0.4025640902103201	0.4984641535868399	0.9271260083611452	0.2013914522619759	1.870364055718015	0.05362654627803116	0.05188429736166439	0.000556771334432044	0.808106641304864			1.26168076235381
0.424619212455901	6.454335707020189	5.484481404157123	1.604818148633555	0.696220415026795	0.9838540489734628	0.6819704276331562	0.6695212569618103	0.3717824677270065	0.2513388169416125	0.2797636524467773	0.3280947724109321	0.4029679894713585	0.4989175494589057	0.9279075468346173	0.2016757421740278	1.878314133052528	0.05362762964839883	0.05188181404953858	0.0005567677831429712	0.8081221968183007			1.261680817957605
0.4328089928132471	6.419209068035631	5.325714045578764	1.543447607460751	0.6612427814363864	0.9669224755825513	0.6621543979459791	0.6641506527717363	0.3658771633618412	0.2522505282821459	0.276713421663369	0.3268140799831257	0.4035401141348584	0.4977595537138514	0.9283591793874617	0.2011485018182182	1.884532786917019	0.05362081416380603	0.05187600826336324	0.0005567653607193026	0.8080913993341299			1.261680877318534
0.4409987731705932	6.492041901795251	5.407209943329459	1.578965393206473	0.6622604171516272	0.9944896709632921	0.6648953597283769	0.6699402845515204	0.3674048939841721	0.2546559714825845	0.2761692221470819	0.3274797454265048	0.4032503527122849	0.4985474151206948	0.9290200289180468	0.2014300021097168	1.863559140515782	0.05361144220514183	0.0518738921929426	0.0005567675774580175	0.8080621651820591			1.261680919552057
0.4491885535279392	6.559088297342853	5.49062846525423	1.627643705100587	0.7016882299005724	1.023585646480032	0.6839976099276357	0.6802749852676773	0.3769117441634418	0.2595782308834982	0.279103042790766	0.3297266144689325	0.4036977658124155	0.4999885239964262	0.9300642646079305	0.2018487330073465	1.860357288441701	0.05360527048300009	0.05187287297393128	0.0005567711384381717	0.8080573551645897			1.261680924128164
0.4573783338852853	6.331239147174487	5.198501468153612	1.556221015656834	0.6508891205258199	0.9921686253259189	0.6790194680293609	0.6820632993594076	0.3748641009562712	0.2596317220337637	0.2787601645384006	0.3286697859869979	0.4041278408603219	0.4993321975237383	0.9286501685916332	0.2013539272781619	1.866349813935428	0.05360438991611492	0.05187115835740577	0.0005567708874443436	0.8081400503713427			1.261680916932042
0.4655681142426314	6.387019564872912	5.150768032618054	1.584567520953842	0.6309719289809933	0.9868130197074657	0.666629561499213	0.6758873585127554	0.370585656896498	0.256625437550267	0.2778622582028333	0.327637566311558	0.4026495782248967	0.4984430676115366	0.9266506052750569	0.2011730076797069	1.874000523879094	0.05360568918079554	0.05186914162948717	0.0005567669722816767	0.8081990236148511			1.261680942299269
0.4737578945999775	6.485509062359212	5.430572868763959	1.666479930595275	0.6837959256320502	0.9885884546599002	0.6713800073626018	0.6718651102621909	0.3718209728128332	0.2574300165517708	0.2805071934930486	0.3288125212321222	0.4025419735276167	0.497981399358012	0.926479710583364	0.2014402029917663	1.868613428507324	0.05360971012794896	0.05186891894201071	0.0005567638109105998	0.808132880322054			1.261681023289907
0.4819476749573235	6.400995963838882	5.482328435508627	1.687729559572868	0.6832109103900676	0.9978244139877869	0.6741271695324775	0.6739529822553239	0.3733939616764786	0.2616159137195883	0.2825121664395269	0.3311841241126465	0.404087624460911	0.499054034745044	0.9280024341439049	0.2017783689584321	1.86213774001374	0.05361866349701364	0.05187132103870123	0.0005567627341709574	0.8080862504870814			1.261681146554134
0.4901374553146696	6.374609672296342	5.354799917857354	1.604486790426965	0.6516518017926017	0.9727709493509715	0.6674866324313526	0.6699853115770747	0.3692591766174025	0.2568079300524665	0.2802459940203852	0.3300231946052464	0.4040204072892102	0.4988260200297872	0.9283377603516701	0.201336530180007	1.874147031724321	0.05362075238608607	0.05187317891878654	0.0005567604958198611	0.8081472173444904			1.261681263036728
0.4983272356720157	6.378675557355343	5.311442639110465	1.525863304630549	0.6508021199186408	0.9528915647160652	0.6737357270399462	0.6643903904290116	0.365620034867397	0.253135299472073	0.2756926086950935	0.3273369937739578	0.4031612774481499	0.4973022088779863	0.928185779890809	0.2006191325395519	1.887011694837819	0.05361669117563913	0.05187229275361747	0.0005567556468258621	0.8081453017303937			1.261681401568388
0.5065170160293617	6.368612838353449	5.169440881541024	1.508374228323664	0.620951946518335	0.9557360236297251	0.6642519140376603	0.6645103244930508	0.3665404642162799	0.252048050969423	0.2747334962223834	0.3269987680529777	0.4034251997759518	0.497480090198472	0.9273456767088469	0.200474462730256	1.88327562612534	0.0536148607272838	0.05187160935733949	0.0005567515347720566	0.8081037163474897			1.261681594380518
0.5147067963867078	6.459882898456118	5.270843567285153	1.56030075764511	0.6463481617860476	0.9786260644129749	0.6718575948212657	0.6727318486876288	0.3701708080765496	0.254416136820774	0.2793893363675058	0.3294986132375711	0.4043773334476282	0.4994563260512754	0.9285568004639287	0.2010812219425836	1.867697088780822	0.05361016489597038	0.05186983702700135	0.0005567519363058596	0.8080113221631204			1.261681826128911
0.5228965767440539	6.539246414075166	5.400451210463131	1.619535703468838	0.6860517906306726	0.9954780830248863	0.6890243986087498	0.6791362631093382	0.3753997785458575	0.2613130242646676	0.2818240366950767	0.3304834530843478	0.4053183716496636	0.5001132373426584	0.9306323827524606	0.2015094572209988	1.871776107772922	0.05360502943025457	0.05186984673586918	0.0005567537237486935	0.8079308349512112			1.261682046039836
0.5310863571014	6.381813317988215	5.15340382557667	1.600309045268528	0.6471802531656354	0.9952792307107824	0.6692566220101751	0.6759618768905923	0.3721906529452892	0.2586111033100293	0.2819819245020275	0.3301440082233518	0.4039692379491676	0.4990172667871665	0.9283420872826098	0.2013440051881906	1.881663525403035	0.05360720909541105	0.05187362966829539	0.0005567517970826829	0.8079562966299924			1.261682245196184
0.539276137458746	6.430411263925337	5.12360468472324	1.578583392643286	0.6401080773422813	0.9762399312959079	0.6634546707837459	0.6693641131730829	0.3690059158854704	0.2555713634185595	0.2799755676930284	0.3294980724896391	0.4033205149054863	0.4988105595158612	0.9278801302884119	0.2011739475762693	1.888851042140083	0.0536106293502331	0.05187752598640333	0.0005567478909323675	0.808043900850642			1.261682457874426
0.5474659178160921	6.43877433491584	5.179656129534457	1.544166545386665	0.648677754621129	0.9599485069848676	0.6628893672937857	0.6680139628643199	0.3686350834302834	0.253109267377715	0.2782603095949837	0.3284295073314071	0.4032473821658089	0.4989514981023735	0.9280500457838087	0.2010490707722433	1.890776512850081	0.05361145197749126	0.05187806687039612	0.0005567471226121068	0.808119190216993			1.261682637010112
0.5556556981734382	6.407153162091703	5.173530027019809	1.595604059914002	0.6423156972774464	0.982339308692851	0.6595158425739519	0.6695975872558669	0.3654102340379979	0.2529225451283802	0.276515053380982	0.3272183331931862	0.4033930627253988	0.4982102803195145	0.9273989883115052	0.2011615826082846	1.876094931676288	0.05361203732621659	0.05187134529159849	0.0005567496228381766	0.8081690062041251			1.261682747817941
0.5638454785307843	6.188015291505358	5.094733176025513	1.540599690363777	0.6421723966894051	0.9660373887770377	0.6529579767983741	0.6639934748857192	0.3636307061570762	0.2533938769864573	0.2750911533061028	0.3266502348244081	0.4022838859492384	0.4964345895448558	0.9254593362730785	0.2007044093842095	1.868482363401464	0.05361251073550577	0.05186671961421127	0.000556750362410982	0.8082544507858033			1.261682819518791
0.5720352588881303	6.161363190845602	5.101595823018944	1.474658365337788	0.6595136935450449	0.9844397851384766	0.6634823542851651	0.668598571731216	0.367164556977261	0.2544025897056407	0.2785133613419982	0.3282455284990077	0.40252008423526	0.4973185699408893	0.9270755157048918	0.2006634268331285	1.874943552789526	0.05361033512619179	0.05186613964432233	0.0005567477350496774	0.8081837205950944			1.261682890310386
0.5802250392454764	6.474984171164027	5.201478805841695	1.554830102555108	0.6584648207342364	1.011833184099228	0.6734907069318945	0.6767625802300071	0.3725661707737563	0.2596781625556207	0.2805530892484309	0.3294185633071365	0.4038516456826821	0.4992701535104882	0.9287780910618603	0.2013117633141934	1.888465146240635	0.0536070226492003	0.05186244609510546	0.0005567447931832091	0.8081692860793209			1.261682988743054
0.5884148196028225	6.516193046308194	5.220863423081227	1.630510587166086	0.6674417890008933	1.001486705370746	0.6759571125623306	0.6775745560789556	0.3763348795816187	0.2615797900196901	0.2812346830845766	0.3297531623472605	0.4032068947266906	0.4991159889484578	0.9269589599190413	0.2014415107755295	1.875228476689848	0.05360451057352182	0.05186010121137784	0.0005567437666990748	0.808181478128733			1.261683109682348
0.5966045999601686	6.677076678766173	5.555168942717519	1.678910951202669	0.6851443646885719	1.012307384556166	0.6835091996751702	0.6739226372584932	0.379304739162283	0.2603190228342898	0.2829740907263769	0.3306360635964029	0.4039959797132331	0.4994613660208549	0.9296384111551528	0.2018472744550547	1.87263959474552	0.05360298903307438	0.05186545345482623	0.0005567430918266623	0.8081189469772422			1.261683228919698
0.6047943803175146	6.711264179904044	5.541633544640725	1.60941355394924	0.6730355986062199	0.9886511658827002	0.6673665254771788	0.6658612125661966	0.3724391129202404	0.2549344370531181	0.2790267308561926	0.3283818242350892	0.4033447050999052	0.4985689843628704	0.9294498392867859	0.2012419977620271	1.875899163795631	0.05360489097747551	0.05187603943191021	0.0005567404552387987	0.8081434998800344			1.261683345559108
0.6129841606748607	6.668299359622068	5.515666863264276	1.556947883355693	0.6878065110070685	0.9909913969955192	0.6800264559153542	0.671886289679245	0.3705544151593742	0.2539841861673583	0.2769719005947323	0.3278928652424942	0.4034300366037954	0.4991741707940002	0.9294772193042864	0.2012710559020004	1.891483924259785	0.05360811061977584	0.05188420389456803	0.0005567372238025366	0.8082153760795968			1.261683464388016
0.6211739410322068	6.639993443228884	5.547143557654156	1.608001614391778	0.6978008871254177	1.025155278788293	0.6858958086457984	0.6818503102698529	0.3723283757130072	0.2587000622986855	0.2777251223647886	0.3284649853926262	0.4035123748352902	0.4994285864605172	0.9300291996506509	0.2016628672013576	1.872640580730272	0.05360789292665588	0.05188328426848361	0.0005567380526366304	0.8082779674386626			1.261683576319416
0.6293637213895529	6.454639546483413	5.397632354097722	1.632065282567049	0.685291503242396	1.029939185338892	0.6744803606924613	0.6844667432950386	0.3737066246283077	0.2627104292033831	0.280332764778355	0.329787537533484	0.4030307536745594	0.4992033226154344	0.9279515264740292	0.2015299908335774	1.868390016613301	0.05360355618707716	0.05187798923799811	0.0005567426628283733	0.8083172417186991			1.261683658122174
0.637553501746899	6.409605570086899	5.333286860228359	1.587723622145422	0.6707664511212683	1.007032382527477	0.6749604597587107	0.6824806671903253	0.3711842777368128	0.2602405906662867	0.2814990480353962	0.3297901539315158	0.4039871141671447	0.4986206405413592	0.9271158130488283	0.2013733585442778	1.875125269860054	0.05360056788529954	0.05187354078593578	0.0005567451617163967	0.8083072501037304			1.26168368878265
0.645743282104245	6.379684329751971	5.329167099318893	1.567001732630932	0.6606442466633131	0.9837309827685966	0.6645897262333734	0.6707479384364358	0.3663215470112959	0.2554798720836422	0.2768790298166014	0.3274833283831457	0.4030370410023582	0.4979180392794879	0.9270760521102051	0.2010452869446252	1.871257757056714	0.05360270129412948	0.05186698826468902	0.0005567429042289842	0.8083016048381407			1.26168372932782
0.6539330624615911	6.439609766511945	5.340460877034624	1.572757471065105	0.6525253969211658	0.9777181792018115	0.6676950100471998	0.66965703240563	0.3674776510242133	0.2554653861427418	0.2759957281324477	0.3272169834296913	0.4023311521283876	0.4984018017275648	0.9264196300903791	0.2010689559147479	1.873965506246819	0.05360430520987478	0.05185973396967266	0.0005567415830649354	0.8083452088902402			1.261683746788403
0.6621228428189372	6.429344143019451	5.285722254998945	1.502428453951756	0.6332589528278979	0.9647761509803312	0.6584126305453072	0.6710216576893192	0.3650107993163903	0.2529987839900963	0.2752349538133414	0.3272827508196598	0.4026798031534655	0.4980193828562186	0.9272045780573648	0.2011000806995494	1.873021031947965	0.05360913639980305	0.05185896860668478	0.0005567449514496439	0.8083147166957596			1.261683693840009
0.6703126231762833	6.575958979206152	5.428041922191666	1.544921425115116	0.6648679396230901	0.9810966272604786	0.6620737418671149	0.6733906737484152	0.3670355660348049	0.2526604527074145	0.2768172566555238	0.3290425617825331	0.4036105447998343	0.4991631815329921	0.9293709818923589	0.201622591456535	1.871747385404041	0.05361494677238426	0.05186530660822913	0.0005567486515286445	0.8081947603858755			1.261683578382508
0.6785024035336293	6.861438820525267	5.590187312813684	1.644705110203244	0.7048213339118992	1.011249991716174	0.6806482611264298	0.6758519696322349	0.374179586913619	0.255580707668368	0.2834450959552524	0.3315444015908389	0.4047032365912272	0.5013905717293504	0.9312903764926885	0.2020549537541124	1.872536810936505	0.05361563286205445	0.05187179783262599	0.0005567483166108429	0.8082042087416187			1.261683454518602
0.6866921838909754	6.61079776704523	5.556502634007876	1.655457969245611	0.7155188199251988	1.023090037159491	0.6811201249194195	0.6793223534845273	0.3772254552972917	0.2593256119945056	0.2877107584811397	0.3329762114924642	0.405591599278287	0.5014452239418362	0.9314097168057844	0.2018066412368489	1.885638719474622	0.05361658147285231	0.05187461338444783	0.000556746592133598	0.8082793704982115			1.26168335769094
0.6948819642483215	6.215759217717643	5.219139319115542	1.572709878344681	0.6595837431705193	1.000402303157478	0.6669599135646983	0.676589200162263	0.3721358277486849	0.260514416594456	0.2813488141111269	0.3305648803715836	0.4048614737202424	0.4991606687028192	0.9291195042634095	0.2011616538121471	1.875679533817396	0.05361702308015674	0.05187459346586245	0.000556748194612135	0.808257721083559			1.261683263375665
0.7030717446056676	6.271912215884527	5.223658529572375	1.559055954970948	0.6372570448379018	0.9923395409484858	0.667242700322298	0.672384231083626	0.3682003800424607	0.2557840440590954	0.2776112537091602	0.3288055788615256	0.4041453709436809	0.4986724327478	0.9292555414141713	0.2010980697184513	1.867517352397251	0.05361781061260421	0.05187585299856723	0.0005567527869743431	0.8081594751040119			1.261683136450809
0.7112615249630136	6.477499472853678	5.431967378572332	1.564770419485058	0.641865429122808	0.9815564975866408	0.6639901326415905	0.6691930313568878	0.365929652056539	0.2519231152231043	0.277238731601715	0.3282585804749967	0.4031223218598826	0.4987032791140629	0.9281332592897084	0.2008940192671451	1.875103898497612	0.05361694689289768	0.0518783725648265	0.0005567556371259226	0.8081519988102004			1.261682983478938
0.7194513053203597	6.240966680070932	5.078625404569315	1.519036936189819	0.605828992175595	0.9649180041871657	0.6456623625449289	0.6642369232369977	0.3585197433000119	0.2485764392524469	0.2729187942460991	0.326344593363501	0.4015821678455918	0.4972442470354404	0.9245474630357878	0.2003555281117341	1.881397160657833	0.05361593767869812	0.05187664211360264	0.0005567545803344283	0.8082592700327238			1.261682841353524
0.7276410856777058	6.2644479999265	5.000001419335975	1.529306049064354	0.6060024549731138	0.9659206096361768	0.6451990521920481	0.6699490972517932	0.361342072487981	0.2508224890808449	0.2731774826304468	0.3262771623986052	0.4024025538896223	0.4978181750565763	0.9255357309795972	0.2010198725141139	1.874992621492575	0.05362009418814141	0.0518743291496966	0.0005567538782350739	0.808229800935683			1.261682714574995
0.7358308660350519	6.664998160924187	5.528821958718397	1.694784060423597	0.6734445069061722	1.002775243238218	0.6782069999813065	0.682561861658541	0.3751702225188779	0.2599543587924949	0.2841046794128087	0.3302075180973598	0.4056560215766081	0.5008886884126291	0.9312799900509707	0.2023074374621318	1.868184063956035	0.05362500427392482	0.05187661198529971	0.0005567582986403435	0.8080612224821087			1.261682557271092
0.744020646392398	6.672338537562147	5.54318160721421	1.732252418180052	0.7156301938018941	1.04542542701754	0.7006710081745293	0.6873559648419122	0.3799173284831813	0.2646402366856189	0.2852003739281634	0.3314590261357059	0.4064824306081574	0.501470364263216	0.9329624142922588	0.2026209036546658	1.870026814392706	0.05362620561257127	0.05187939765924349	0.0005567637885641714	0.8079425618799908			1.261682365373978
0.752210426749744	6.550584923852143	5.362106756687679	1.608185557031465	0.7032943110604356	1.028058017834558	0.7068985412356135	0.6894669284801694	0.3784410845698626	0.2606359527730356	0.2823423927717812	0.3308909633403243	0.4057129965507505	0.500491941928312	0.9312883288892088	0.2020510555526407	1.870962749276733	0.05362117175079568	0.05187985478500774	0.0005567641739774093	0.8080229363404243			1.261682154420529
0.7604002071070901	6.565168426912537	5.479179472259798	1.681350198382739	0.6945526421990014	1.024657082957924	0.6915540512619888	0.6827031279625507	0.3785101440613204	0.2600333749352058	0.2825966472471722	0.3297868110819807	0.4042259014005327	0.4996552601097581	0.930016539122655	0.2018281486000919	1.883074587959298	0.0536120124443629	0.05187852937071629	0.0005567616236031237	0.8080841918607743			1.261681990793191
0.7685899874644362	6.293093890718488	5.093218947025538	1.502303160634923	0.6378953578897119	0.9484093528562929	0.6608751518069479	0.669039461082789	0.3726458193661373	0.251972716709019	0.2806421491150397	0.3279359794179499	0.4022759596107898	0.4978319847800028	0.9267427645686254	0.2008883459565323	1.873689400682395	0.05360265969744241	0.05188139805161401	0.0005567617691636306	0.8080663722693229			1.261681876432904
0.7767797678217824	6.359362236696461	5.095547918847382	1.500532306180467	0.6373408403315668	0.9401772533519954	0.6592591876654964	0.6669280305063884	0.3698149364840779	0.2508517901289614	0.2821223093099077	0.3279995811432742	0.4026440448009874	0.4982897114188463	0.9267940204674633	0.2010283566420217	1.867117864547265	0.05359856965507687	0.05188908930338436	0.0005567645578204418	0.8080184902989491			1.26168176787932
0.7849695481791285	6.243704818943578	4.980329252467754	1.51006883929352	0.6234602306464094	0.9460879280405694	0.6667753336380943	0.6698055483232312	0.3683122858071644	0.2544082949027383	0.2809347195306492	0.3293802541815066	0.4044182539638738	0.4985000808838732	0.9270802162437402	0.2012925365423265	1.878540301046574	0.05360239671143487	0.0518941299769967	0.0005567644907368928	0.8080184926335641			1.261681662011962
0.7931593285364745	6.221605038368847	4.995616378178655	1.467388010968024	0.641217717389627	0.9354895118420717	0.6734088470753885	0.6708306818972039	0.3678426661528737	0.2546780622406908	0.2772390752247535	0.3291012810077282	0.4041468681290125	0.4982536078744261	0.9274500215993091	0.2007959196630122	1.888327194848476	0.05360629509394142	0.05189890429249966	0.0005567617906438974	0.8079728379527121			1.261681569314863
0.8013491088938206	6.250280078175862	5.19983596568108	1.473617835099962	0.6685762174355413	0.9380374207055586	0.6691798701856578	0.6696485980907291	0.3692559410300078	0.2557458520874439	0.2773903469847118	0.3287205641011604	0.4031570331593488	0.4981871271706006	0.9277252722502188	0.2008063995638862	1.878452471869566	0.05361379106619564	0.05190409818896449	0.0005567620266784918	0.8079189242905618			1.261681510557877
0.8095388892511667	6.093950654176885	5.062647619766862	1.459532896226381	0.6286945789002659	0.9410596613809202	0.6589249038071617	0.670726293563461	0.3729216325052395	0.2554284682407484	0.2791181158265139	0.3289752618781583	0.4035528584425663	0.4987039599438198	0.927339036990446	0.2011292921209514	1.864840987173073	0.05362117681937348	0.05190394546696173	0.0005567663833276015	0.8079253658368178			1.261681443719584
0.8177286696085128	6.284392918813526	5.133866195535579	1.491296021580061	0.6257104720290503	0.953562350552814	0.6589460465867178	0.6679429586799888	0.3702240374094514	0.2544190658091241	0.2784521414738754	0.3299452146155873	0.4038305307296948	0.499526830618151	0.9276858690507664	0.2011668995161027	1.868346828141051	0.05362064867680543	0.05189849183906779	0.0005567702485577915	0.8078417299745109			1.261681357592175
0.8259184499658588	6.460632691750378	5.244257645541984	1.554204458163251	0.6624614285563206	0.9761881953161972	0.6654288067949432	0.6711018778203187	0.368534589168128	0.2607698249209627	0.2776443330951453	0.3291786514889673	0.4032959069021349	0.4987399492988703	0.9276207580184278	0.2011144673288573	1.872777190816628	0.05361845167269576	0.05188782464654852	0.0005567705767476336	0.8078257947729254			1.261681261588151
0.8341082303232049	6.370454772235457	5.30050023277883	1.607248609648963	0.6711477838541631	0.9788006052804249	0.666136699902822	0.6745743654911073	0.3700399205901608	0.2603888396234081	0.2809049690286051	0.3296284032206592	0.4042174583133645	0.4989631838365593	0.9286175209102565	0.2012525147498459	1.875049109478489	0.05361725373403697	0.05187535474496331	0.0005567700816503433	0.8079216392938982			1.261681154431756
0.842298010680551	6.507093472284348	5.255300699612919	1.620401847355145	0.6472216298646725	0.9811287344336139	0.6733393091689537	0.6727509735000419	0.3688999848688379	0.2571212221898665	0.2835136624237778	0.3319919404483724	0.4043097683218923	0.4999791248055002	0.9290764598085856	0.2015779292398275	1.869994464425507	0.05361423965525601	0.05187123165549189	0.0005567732297501418	0.8079497871449869			1.261681008543821
0.8504877910378971	6.425281615255475	5.119272325835612	1.564962113383665	0.619481043663055	0.9774724039327327	0.6740873101513725	0.6708544079317145	0.3667076615081758	0.2563506764522457	0.2796189023427505	0.3301464791985353	0.4032621663938479	0.4986999462945563	0.9271424576878037	0.2013489723830318	1.861758717347717	0.05361072602016331	0.05187391569456527	0.0005567792978840334	0.8080136741962674			1.261680798032553
0.8586775713952431	6.261209837280356	5.121206602335075	1.546244105245069	0.637107153675541	0.9618713252636567	0.673710724909819	0.6689344635056801	0.3674060883850745	0.2581506715360585	0.2790208546047817	0.3289680222255461	0.4034984515588394	0.4986572194649406	0.9276238990048824	0.201199366983387	1.862267302136377	0.05361416377256621	0.05187958025912432	0.0005567822526939385	0.8080797662539588			1.261680557397206
0.8668673517525892	6.168381358644032	5.079489673102104	1.52963449091935	0.6569231778118394	0.9680935119427204	0.6877359976973524	0.6707691271535525	0.3702588659764826	0.2546392143157693	0.2774537508244301	0.3275916967181389	0.402930769593846	0.498089176668808	0.9274984047770142	0.2007088875237064	1.879448379746552	0.053618836970577	0.05188381239996559	0.0005567802357751814	0.8080664100853867			1.261680339330179
0.8750571321099353	6.060074699353884	4.947782631854982	1.516956925424729	0.6259033876235247	0.9993212929904653	0.6762872441238923	0.6770105986040257	0.368792455044254	0.2524518105934848	0.2751997209706424	0.3265242166899069	0.4023755544873297	0.4975515959810552	0.925265003696068	0.2006278980276009	1.882184385116633	0.05362137488757078	0.0518859223445557	0.0005567778757215283	0.8080616453313196			1.261680208560228
0.8832469124672814	6.323715433749956	5.137069230422377	1.585182876298039	0.6526277691879716	1.014099158744069	0.6778745411749126	0.679535476060912	0.3698601116322144	0.2579840411196319	0.2794053970215991	0.3288655033841049	0.4035311322425196	0.4991654562453479	0.9274480132131614	0.2013348542004661	1.868287459771427	0.0536219207160249	0.05188949867462867	0.0005567781314186683	0.8079398412226093			1.261680120430167
0.8914366928246275	6.685805947597325	5.374275047850746	1.617072596186016	0.691363875622698	1.000993851482695	0.682478341098137	0.67665974153387	0.3760246320665353	0.2595540781377162	0.2825635545085883	0.3296067315002956	0.4043720228721373	0.5000499651200653	0.9307243667973989	0.2019264024224579	1.871231202883269	0.05362105783457963	0.05189189514633839	0.0005567780986491424	0.8077773229229477			1.26168004823765
0.8996264731819735	6.424583529080866	5.292131579707033	1.547268539540035	0.6632689478611754	0.979352957052493	0.6733036427701559	0.6749474084094644	0.3757078751955487	0.2563620287862161	0.2823213985666539	0.3301486850095298	0.4040332374850058	0.4991692747354741	0.9287422853189012	0.2015539926298412	1.884979007942433	0.05362300853065935	0.05188887911799384	0.0005567745199485462	0.8078135248134525			1.261680012344529
0.9078162535393196	6.185565216519685	5.130790974986329	1.531751284488972	0.651582400815483	0.9868619731131745	0.670841130017457	0.6814015695697713	0.3699824524331294	0.2561991814090668	0.2790164827103096	0.329549690340492	0.4034133112068024	0.4988069350825771	0.92745825639637	0.2012133377004726	1.901084118377129	0.05362440254047213	0.05188600406084072	0.0005567713947643494	0.8078962280632892			1.261680036789286
0.9160060338966657	6.320991279949961	5.162566961812916	1.560800257012826	0.6463333833068771	0.9956486843009388	0.6601917497619849	0.6793498139742007	0.3693161642147937	0.2597226361692349	0.2795643787297473	0.3286989069257726	0.40347003367021	0.4995701483009905	0.9275453316793545	0.2013796063738839	1.881050199340524	0.05362329077450317	0.05188415639047296	0.0005567739577746232	0.8078335687351029			1.261680073769804
0.9241958142540118	6.461544233787595	5.410985290640588	1.693346833993323	0.7089636012181032	1.035520153000974	0.6804655196804988	0.6815179489870297	0.3747899228653381	0.2627599473296723	0.2835553644005854	0.330211455464478	0.4043161606149112	0.500376304595945	0.9286175579237331	0.2016753769200075	1.876467600530423	0.05361999460218978	0.05188182350798154	0.0005567797763198546	0.8076896834580164			1.261680067711262
0.9323855946113578	6.518226302577033	5.41303018219774	1.691325627720868	0.7312085689488724	1.057023392877814	0.6998594702840755	0.6862553357407501	0.377166861296859	0.2640440394768019	0.2838786982039728	0.3316002544340336	0.4055896480203637	0.5008573916841208	0.9301532918068419	0.2019157911662399	1.880698278017734	0.05362228505640416	0.05188527649308008	0.0005567814395036645	0.8076996967977706			1.261680068051784
0.9405753749687039	6.592245640789338	5.262253879909066	1.708256906828743	0.6768226513882627	1.075355813251097	0.6794825073021739	0.6882176058018832	0.3740606407811156	0.2615569855022036	0.280578256871616	0.3306261620204596	0.4048977560548577	0.5009702942316524	0.928852045601361	0.2017694779886171	1.884577611845011	0.0536255772074426	0.0518905319368197	0.000556778289504247	0.8077652426100873			1.261680092564445
0.94876515532605	6.719139978138414	5.48564730666149	1.754634886421533	0.7037014559920463	1.059332216340469	0.6839370563277877	0.6846196414267613	0.3827590727869349	0.2590892049618262	0.2829438487805228	0.3303930398571296	0.4049710832998756	0.5011418946436765	0.9293780345214693	0.2019631358823351	1.898485880632853	0.05361912594240188	0.05189104881834008	0.0005567768010969332	0.8077336950339321			1.261680096752942
0.9569549356833961	6.404112054568943	5.242693207691012	1.610158467461819	0.6743608514662353	1.007785121388561	0.6888019417240653	0.6794320253261842	0.379702261891652	0.2570722104674935	0.2806945186047364	0.3291375964479183	0.4051269449457342	0.4999619486056407	0.92906147912217	0.2015130285570309	1.895069057844489	0.05361418973679086	0.0518856230263807	0.0005567796021289855	0.8077365749841413			1.261680049657406
0.9651447160407421	6.308476529784757	5.249986594498428	1.617287417611626	0.6753509909554364	1.001785833900619	0.6877590943221952	0.6759468281543899	0.3745241377220599	0.2543276849784206	0.2784612725256406	0.3285836204450499	0.4043573030819206	0.4999582711700691	0.9291061916732407	0.2017659307744025	1.883815955319932	0.05361240299212779	0.05187471143628095	0.000556781884203507	0.8077005944817202			1.261679966506249
0.9733344963980882	6.293176623002941	5.335980536025282	1.571533191157789	0.6792812309613718	0.9803929797002402	0.690880667802143	0.6728285048235021	0.3762095711067336	0.2541619028951733	0.2784372493435207	0.3293047609259253	0.4041704648935293	0.4999469574490609	0.9295759978465069	0.2016980559812218	1.888942316767806	0.05360468285795457	0.05186238454783068	0.0005567796744424683	0.8077416694357475			1.26167989134139
0.9815242767554343	6.247664804911503	5.017625701337362	1.453939445178737	0.6350080804325944	0.9564530163420194	0.677119501982502	0.6712569137537219	0.368353239453064	0.254473205534033	0.2749946067221039	0.3274673057779621	0.4037417848743538	0.4981761392455439	0.9278490022260106	0.2008573024471459	1.892751063506465	0.05360241382651925	0.05185987852390139	0.0005567753653228669	0.807841116586886			1.261679884419408
0.9897140571127804	6.388163435563895	5.116386887196194	1.534843970560424	0.6335512108778515	0.9828126564856088	0.6671525018264809	0.6702427447605311	0.3671260661331314	0.2551149927349379	0.2745897274355563	0.3265853137078353	0.4042012763565657	0.4986120748301488	0.9286130490065955	0.2012784150535072	1.871648751691121	0.05360891904241127	0.05186705110263271	0.0005567733466337729	0.8077638582434318			1.261679965982714
0.9979038374701265	6.51531969803078	5.465403781907836	1.66254878150824	0.6742809483753477	0.9993745497075683	0.6747308713245254	0.675425557228523	0.3749381782376001	0.2595246840164973	0.2789407331772344	0.3275571838086327	0.4047562053677925	0.4997106528592133	0.9303804623426071	0.2019299745832092	1.867848274173939	0.05362052670445776	0.05187433860813955	0.0005567747779000238	0.8077488631026238			1.261680058804005
1.006093617827473	6.584148073040116	5.374448419314358	1.622401136397761	0.6771158809587802	0.9855540746303704	0.6719583257456127	0.6761459681972553	0.3755674197199944	0.2609185486741494	0.2801081378397227	0.3280951619400966	0.4037451997371277	0.4990750508053805	0.9285325231371173	0.201564764383175	1.872251911678635	0.05363209838144359	0.05188546905225361	0.0005567739453931126	0.8079015536464721			1.261680134140587
1.014283398184819	6.418352587081745	5.104096394664936	1.592124857840203	0.6443939696677452	0.9986465957868031	0.6756041114095873	0.6738208101761149	0.3735699602781697	0.2586625131364386	0.2797558253810266	0.3287220278751364	0.40383972943643	0.4989129736787178	0.9277835577321808	0.2011826878112784	1.88455000094386	0.0536331425186877	0.05189232239422456	0.0005567686642470061	0.8078550990014273			1.261680242057502
1.022473178542165	6.398733500943108	5.220664436908601	1.569662177453099	0.6440980429793186	0.9711877336414428	0.672098739587258	0.6723659990575727	0.3719955963910288	0.2578255558311646	0.2813267623747308	0.3295832945347241	0.4047379866988634	0.4992681990949439	0.9289005810394375	0.2014748487487164	1.867152048057723	0.05362363217120387	0.05188679725976316	0.0005567673105642684	0.807804002653072			1.261680386542849
1.030662958899511	6.477944570877416	5.328595311679623	1.594814799382869	0.6607579999887958	0.9703839836933678	0.6712589205804077	0.6742114480406888	0.371179654944687	0.2567976585904237	0.280352450151991	0.3291748709705802	0.4044707873920176	0.4995530567396306	0.9292772515782425	0.2018038743051866	1.858313406732676	0.05361110233533695	0.05187744885485506	0.0005567712484081854	0.8078079715441961			1.261680489346752
1.038852739256857	6.693679381903747	5.614243228398571	1.782382967409305	0.7376827791601349	1.052654191087	0.6951051934592787	0.6864343731885657	0.3747691346980524	0.2600205831922784	0.2802769748044593	0.3294667461091069	0.4045377088423537	0.5003486023949522	0.9299899790005337	0.2022338947336224	1.867704230620189	0.05360392184595114	0.05187340339778164	0.0005567740816746958	0.8078284855728615			1.26168055409884
1.047042519614203	6.37099030511607	5.358677522507857	1.622763397273545	0.7034944125722158	1.023298323686045	0.7008638983799489	0.6749223107509227	0.3693286750525794	0.2565816850598163	0.2772732625005697	0.3285927908285996	0.4034205820851359	0.4989886609316724	0.927605096878048	0.2011188669034287	1.873891272422374	0.05360191187319817	0.05187323050676863	0.000556771825333861	0.8078814346070766			1.261680624739529
1.055232299971549	6.287612444465212	5.182384157060036	1.528488974058545	0.6761207129503208	0.9746526010998461	0.6775116577698856	0.6644820904125952	0.3659667677455071	0.2529655309872337	0.27550306500463	0.3277184995918632	0.4028490086102627	0.498200889167753	0.9271032962100016	0.2007684386669086	1.884264494049222	0.05360674652917699	0.05187475410521439	0.000556768960267767	0.8077993461137785			1.261680681404086
1.063422080328895	6.476271079568176	5.257695951144429	1.630102936831273	0.6948423331074197	1.030766223697506	0.6784091958993664	0.6804828564360946	0.3766623713545234	0.2597229984399249	0.2817699285349756	0.3310381468934099	0.4038024395525551	0.4999196477433654	0.9295302882363796	0.201733863432267	1.882680176849672	0.05361510332050193	0.05188176758568756	0.0005567703994450056	0.807800510258038			1.261680708011209
1.071611860686241	6.438571557938684	5.200699555278406	1.618397978244593	0.6560476385856195	1.024313477127688	0.672159746553126	0.6851894800295826	0.3761137055311844	0.2609890795287331	0.282089310804893	0.3292451580427797	0.4036055420477633	0.4992844474890102	0.9291549648386942	0.2015388878680137	1.879780410569376	0.05361711491539515	0.05188915901843318	0.0005567733784413529	0.8077639518947654			1.261680702000432
1.079801641043587	6.633495319532862	5.374238208780992	1.708473586403951	0.6665655386716601	1.026992230578598	0.6821158525545102	0.6850174567078792	0.3805542088201418	0.2603279728559563	0.2832641202500158	0.3292758533661635	0.4053156797096689	0.5003745208242842	0.9306695789287741	0.2020447541260497	1.873807056703927	0.05361626707249875	0.05188807696147817	0.0005567727924007209	0.8077433305870393			1.261680677153613
1.087991421400933	6.385588025656505	5.344115394615808	1.618732560291627	0.6657193920214447	0.9892166119278583	0.6783866068986177	0.6774979020333048	0.382677431526143	0.2585521014660234	0.2839982372738312	0.3307749663559896	0.4051801739858778	0.4999760643430027	0.9294593182718816	0.2019052889486284	1.881795246686117	0.0536136385893564	0.05187461796918459	0.0005567694581862633	0.8077784855050796			1.261680666020621
1.096181201758279	6.223444919245797	5.167183435252194	1.508012880950587	0.6445038412202543	0.9478544637545262	0.658527680618348	0.666860647970368	0.3763684097455986	0.2542194516549525	0.2813758472186748	0.3291440455680951	0.4035192738472081	0.4986100108845699	0.9279068060302559	0.2015093536164293	1.869067826367713	0.05360900569894355	0.05186299668796607	0.0005567686884380056	0.8077260001930392			1.261680677836539
1.104370982115626	6.407060249834089	5.208601671075583	1.577514355558868	0.6472752034276814	0.9891084623119655	0.6642426177633224	0.6718463715836321	0.3698106575195632	0.2550338988757708	0.2794825742431638	0.3293334437792012	0.4038870359195675	0.4995258370000054	0.9289869337159657	0.2018592089664393	1.856173485935677	0.05360914520072316	0.05185548216067088	0.0005567722449077856	0.807712813734871			1.261680676624797
1.112560762472972	6.30800683897732	5.279008062878684	1.563101408220753	0.6670274004525788	1.001185234785482	0.675386350991388	0.6818034456624106	0.3692100802213953	0.2582964832297924	0.2780791259161282	0.3293985358664944	0.4044834600162792	0.5001354917761446	0.9295377052495698	0.2017569365034523	1.867983257419624	0.05361171231869329	0.051853955769007	0.0005567750115691184	0.8077393717108877			1.261680653692846
1.120750542830318	6.309805822135189	5.279386865742891	1.522791786917842	0.6755193640151256	0.9841011329507584	0.684168040630189	0.6771597110680658	0.3768187889969964	0.2574598348905609	0.2823176042597801	0.3300952294674106	0.4045169831374502	0.5007568491769832	0.9298823928411294	0.2015275227919501	1.888196409900323	0.05361511237123521	0.05186010912872702	0.0005567725707980985	0.8077202967077695			1.261680619643738
1.128940323187664	6.408745853983543	5.098110955074153	1.533473885087473	0.6370376671136906	0.9670061546677677	0.6699098197824739	0.6672455948390427	0.3741711071045692	0.2563126349018377	0.2822393111165554	0.3307458502641348	0.4042736397752881	0.5002368528237848	0.928733069359336	0.2014957224759805	1.886842541952099	0.05362249329440864	0.05186498482867552	0.0005567683349212258	0.8077801306937893			1.261680652685257
1.13713010354501	6.249622455363591	4.952154831606862	1.441580071013427	0.610505281146808	0.9297921612492426	0.6500399129129839	0.6615137763501495	0.3621972167703097	0.2504063735270943	0.2737952212597998	0.3271065310593755	0.4027794950530228	0.4976358568292108	0.92646791253434	0.200737628045685	1.868905909136608	0.05362800491198234	0.05186999179094763	0.0005567690440138101	0.8078079544533014			1.261680699522965
1.145319883902356	6.385878500593541	5.06909705715194	1.508567219533928	0.6309810802551897	0.9569843527527166	0.6556548242063039	0.6663770931237086	0.3626193318817127	0.2497676552191121	0.2742680564458894	0.3266250072868987	0.402782906990599	0.4974827205222533	0.9265140543418028	0.2009772503285924	1.873617871959133	0.05362778359399078	0.05187170690832287	0.0005567718333482574	0.8076917475109757			1.261680709065933
1.153509664259702	6.256024013260063	5.058204647551289	1.547180409673125	0.6440233520756952	0.9598462405167399	0.6740344716657595	0.6726648218524602	0.3661205013271473	0.2525487874034702	0.2753916173508679	0.3269342399089561	0.4028509829505802	0.4971130185729462	0.9264374216306661	0.2009660374286538	1.885257378105417	0.05362356951875771	0.05186591720727074	0.0005567700564136205	0.8077675114484104			1.261680721541427
1.161699444617048	5.961135649129056	4.979101691923133	1.459561130034844	0.6254618848589678	0.9364846288023856	0.6595272463037157	0.6684235674866152	0.3663524134150895	0.253158017798599	0.2743212060299346	0.3262898416699502	0.4029791593150691	0.4962079962611086	0.9259426656626742	0.2004088731798888	1.894908106851341	0.05361178095872374	0.05186039973973365	0.0005567647773108663	0.8077269627822969			1.261680799887102
1.169889224974394	6.178693647554953	5.073343870446869	1.550272457904943	0.6167602071996615	0.9495194130353717	0.6531000977610155	0.6705480613910246	0.3690222208470817	0.2571396855748327	0.2786018887456624	0.3281761184404153	0.4041255522953487	0.4981039036973339	0.9274799829330779	0.2012998402919953	1.875190682602521	0.05360061772319718	0.05185538869357452	0.0005567616582464808	0.8076447793027463			1.261680939759519
1.17807900533174	6.361284398045727	5.060231333095422	1.597806154157912	0.6242357851613743	0.9953366905858684	0.6552360613812431	0.6810336282051153	0.3666306163394956	0.2571772542645723	0.2771412323139764	0.3280262562779575	0.4033174867148213	0.4988436719903003	0.9274491941732678	0.2013476991757271	1.864115855849607	0.0535962488625641	0.05185669522952463	0.0005567615572492737	0.8076748718415125			1.261681102842184
1.186268785689086	6.404467802634927	5.134567930795354	1.610416354135961	0.6385781133241223	1.014035842345272	0.6542293047791061	0.6790655680206953	0.3668837076430317	0.2568330877980421	0.2761431197480116	0.3272609360585264	0.4037067651303861	0.4980230800052278	0.9276298900975531	0.2012461405073535	1.876098848450562	0.05359672759099812	0.05187037690929467	0.0005567604424753297	0.8076130917601037			1.261681267690692
1.194458566046432	6.482212065081113	5.196590110192804	1.598078234479432	0.6461915403077355	0.974415724605181	0.6668949264658249	0.6716951810212994	0.3730483469012713	0.2565507108543054	0.2802167562470433	0.3279574291546061	0.4040642811598531	0.4980895696319952	0.9280999133584094	0.2013429395392319	1.887474378113109	0.05360533836431915	0.05187968547703201	0.0005567565145429492	0.8076513770473228			1.261681444960093
1.202648346403778	6.475914302997631	5.209046555117126	1.518543113634762	0.6428199066128873	0.9282217081733236	0.6679009147275266	0.6684574291719432	0.3755569950122893	0.2567788685848819	0.2808059170119674	0.328970887167351	0.4038870552432039	0.4989353609152912	0.9289888830539097	0.2014453540667513	1.880158013681075	0.05361531270861002	0.0518859639732451	0.0005567535094305002	0.8076649286540788			1.261681634086222
1.210838126761125	6.336385269181669	5.172863044583083	1.478038144993051	0.6461505772830297	0.933470630376382	0.6674809708746365	0.6716708023689685	0.375654626392939	0.2546551197372158	0.2801705757163307	0.3293060432793462	0.4039297035834636	0.4985784099327392	0.9289123432591025	0.2013485131240192	1.865417472433127	0.0536181671148242	0.05188924686054874	0.0005567550169730278	0.8077074099816069			1.261681808443848
1.219027907118471	6.260835771806682	5.133494761693927	1.481685101075126	0.6455013865501588	0.9563237595396537	0.6614686756315791	0.6706024256212957	0.3682592942612805	0.2515128259714651	0.276437798930056	0.3268101118201451	0.4022888027522086	0.4969123312826361	0.9268710548857537	0.2008326688892551	1.870457238919212	0.05361385503792902	0.05188239426985239	0.0005567582471547407	0.8077969689892615			1.261681947814542
1.227217687475817	6.226148260705137	5.198478505066708	1.536964043850245	0.6571448574078933	0.9803874930137625	0.6553174707032052	0.6711973186962574	0.3675874271263169	0.2525709876632597	0.2764589175211108	0.3264065920935958	0.4021779803375155	0.4971717909034932	0.9259832524828056	0.200809699230606	1.884550270537723	0.05360632881041681	0.05187486007439669	0.0005567575702412104	0.8078430471114909			1.261682060209899
1.235407467833163	6.138973601791569	5.289369368205181	1.560737915137264	0.6752933978401549	1.002510368989239	0.6629262137146787	0.6750929015308293	0.3699690022980971	0.2528607944984569	0.2776082698824792	0.3278676812845278	0.4025603216184512	0.4973549321262549	0.9264281165998991	0.2005158709335817	1.889648102980718	0.05360083144255395	0.05186873250866773	0.0005567535142116704	0.8078556418886812			1.261682171941457
1.243597248190509	6.248631393533102	5.404539466392786	1.622332154585841	0.6800324484598701	1.023834245316275	0.6842829221999114	0.6840482353279688	0.3712934881960163	0.2564128719271158	0.2793401296697876	0.3297818256740797	0.4045411850538146	0.4991853143992805	0.9285258752289699	0.2013384644146275	1.876705439978925	0.05360265934391974	0.0518656505987365	0.0005567524413131074	0.8078759020870494			1.261682265657451
1.251787028547855	6.490215124061852	5.476290123924634	1.646989220132041	0.6865800260024162	1.032078303279153	0.6852855621296996	0.6852260141972299	0.3761882866605834	0.2608290776187582	0.2847263174578617	0.330432000211512	0.406778035746146	0.5010597640846901	0.9312857496295167	0.2026973846388291	1.871329071875094	0.05360826745287	0.05186868221135454	0.0005567567636993336	0.8078297202361974			1.261682289642959
1.259976808905201	6.384591175663089	5.19723205804443	1.57105562537265	0.64803423531156	0.9910415688972029	0.6732380842881347	0.6691705197946074	0.3715967856859171	0.2538324127993891	0.2821691567671512	0.3293009561210348	0.4041498245600197	0.4986865215339423	0.9287302881349491	0.2016765263423425	1.868390511421832	0.05361642135484829	0.05187626620327369	0.0005567585281190531	0.8078176232841707			1.261682279455821
1.268166589262547	6.304621929881443	5.091598974906834	1.572859301247568	0.6097647286231794	0.9891360547958735	0.6624155471510894	0.6682289102051346	0.3639277098466424	0.2512925401730841	0.2740397985721394	0.3267958969950087	0.4024055751667917	0.4974007715268589	0.9264419051039381	0.2008023741667497	1.872735107886152	0.05362527653136138	0.05188031753575278	0.0005567538598775832	0.8079146535655638			1.261682297117342
1.276356369619893	6.415366062663951	5.217179397173155	1.553629949112503	0.6449313932053249	0.9668371861982547	0.666068874474809	0.6747633978398438	0.3669403146793887	0.2553933983124672	0.2743185964189556	0.3265883114417941	0.4027490405947012	0.4979661322357385	0.9278621843291052	0.201145635702317	1.878844932595751	0.05362685648761455	0.0518818633451523	0.0005567486226642308	0.8078858475795767			1.261682404258158
1.284546149977239	6.35168467231139	5.232675637197064	1.550995483825335	0.6648341180354695	0.9804402374046509	0.6756151327878717	0.6767080802993489	0.3706827418983475	0.2556006257305994	0.2795494953681305	0.3293237156508525	0.4032528229160924	0.4989161029786182	0.9276769088037412	0.2014999422453914	1.854670289465355	0.05362805713439777	0.05188109489997686	0.0005567468555203519	0.8079789161788878			1.261682553794701
1.292735930334585	6.229775269974501	5.161334575688485	1.482254617441118	0.6402388383355152	0.9365187423972845	0.6662683111249751	0.6633307707181847	0.3625721216048501	0.2492258915143088	0.2758613684114956	0.3264306093736718	0.4015200199408466	0.4960605507640907	0.9256384445959146	0.2006824060019223	1.858137647800306	0.05362815329150674	0.05187262499331351	0.0005567457762850986	0.8080275467050723			1.261682713809196
1.300925710691931	6.380500074030595	5.260333381201793	1.530729573508097	0.6610484833794896	0.9470881394511927	0.6804134360395798	0.6673005558367149	0.3663812439171674	0.2515282136779276	0.2781783626795107	0.3277517861190272	0.4025088629822458	0.4972963692966973	0.927684732215992	0.2010624744914639	1.882935994463395	0.05362196684669323	0.05186424626137815	0.000556742298202177	0.8079170129739521			1.261682874688842
1.309115491049277	6.274673793522872	5.178314307586039	1.579869147593619	0.6629604524207017	0.9996139997740936	0.6865967885421532	0.6783322407949209	0.3725972611964562	0.2540945253682838	0.2793853153091587	0.3300723328311498	0.4042489446589574	0.4995158737924302	0.9282172184359376	0.2014286915106603	1.887210430759642	0.05362042917747158	0.05186043703411117	0.0005567382446939783	0.8079590750402961			1.261683066317379
1.317305271406624	6.090777249659872	5.034135201741665	1.54315376405525	0.635448063974741	0.9920035677011623	0.6604581592225264	0.669279434933382	0.3667351291657592	0.2514779590552543	0.2751638931444139	0.3273695544582959	0.4036172173058424	0.4974591159492565	0.9262512416364953	0.2010952761347307	1.867958190898671	0.05362019363217625	0.05186487731839945	0.0005567380637869758	0.8079503681802404			1.261683270636833
1.32549505176397	6.285932433811741	5.051024817432356	1.61130976385376	0.6290524751665673	1.017068511751094	0.6683980565859762	0.6769404909850802	0.3697879886068356	0.2564865275115193	0.2761515495996248	0.327061670546998	0.4034014322850136	0.4984672758666238	0.9268230313250565	0.2013044120391327	1.867538900644149	0.05362153125702215	0.05187413021426768	0.0005567416032381424	0.8079206726100011			1.261683446183361
1.333684832121316	6.337527125763896	5.209821617683424	1.610206547412324	0.66880097155595	0.9968391518261366	0.681097262089717	0.6766277661707807	0.3696263740812478	0.2561182553544164	0.2765216920250995	0.3271368221815132	0.4024014247277077	0.4980522059410507	0.9264237358317133	0.2012702540782199	1.878527925533095	0.05362502819915695	0.05188082599907425	0.0005567433615153095	0.8080446550959525			1.261683586811355
1.341874612478662	6.446847788886778	5.365617589526408	1.640472827786843	0.68144187110349	1.003008801725845	0.6820412013021242	0.6758034487190048	0.3744260152738373	0.2577973125094313	0.2795782615065797	0.3286510560533968	0.4035286020600476	0.4991604439615332	0.9274965380706091	0.2014814417164036	1.881172691235089	0.05362026106165738	0.05188369363972792	0.0005567405541559112	0.808112714804108			1.261683709905325
1.350064392836008	6.520351331770582	5.330456483003498	1.691155185648941	0.6672088821029429	1.078831114084212	0.681723683941349	0.6864685542899811	0.3763975566701379	0.2619248482164471	0.2821739505017731	0.3306543815071347	0.4048235363097524	0.5003428001705882	0.9290504977869145	0.2015763604712308	1.88832173471457	0.05361234677306336	0.05187532536793497	0.0005567378246647796	0.8080749547632547			1.26168381518749
1.358254173193354	6.231735000144656	5.176331405926772	1.548553408883006	0.6477029340206765	1.012314783010985	0.6750206340907008	0.6797634964032409	0.3731147719773741	0.2556460206680825	0.2806322970844263	0.3289532857537817	0.4038730003950202	0.4981864203763174	0.9276323113575966	0.2009231217834579	1.890269287392446	0.05360533926375979	0.05186261515265632	0.0005567395058434656	0.8080975867806746			1.261683871395939
1.3664439535507	6.218960086476864	5.106714540569102	1.533850994109017	0.6207588610575081	0.9813745687622351	0.6605264872489546	0.6718507563171425	0.3703182935398287	0.2552777301973759	0.2795811973009233	0.3285460726993942	0.4038892284935625	0.4978716085075829	0.9272751104180021	0.201127216436044	1.889999867086782	0.05360304148607895	0.05185581006605502	0.000556741771012194	0.8080171229873094			1.261683888115315
1.374633733908046	6.530891663699515	5.498612272936062	1.646116464011791	0.6839150006123038	1.011347266397418	0.6789044368973018	0.673692114656481	0.3753236543409497	0.2603374108874292	0.2827404065206581	0.3310249759889504	0.4050762766017054	0.5002922076884897	0.9306186600070784	0.2021601123896861	1.88885226415265	0.05360825525698414	0.05185250751059087	0.0005567394458388784	0.8079786428974242			1.261683891172228
1.382823514265392	6.575445409368764	5.521363893120979	1.61372395053277	0.6755341935265426	1.003624440501697	0.6706680350556311	0.6720005100386022	0.3727916139887504	0.2559047838153941	0.2817001148813195	0.3305653084107157	0.404332939017331	0.5003110604310137	0.930693969208557	0.201905132081712	1.892617722528044	0.05361871437733826	0.05185733316365106	0.0005567357124910778	0.8080887806151587			1.261683911965948
1.391013294622738	6.109069605962186	4.92668162136816	1.495245275022044	0.6142702701486085	0.9639444294030789	0.6471439265552412	0.6645886941298254	0.3624583516100944	0.2508638299773882	0.2746775596907833	0.327001860657659	0.4017331880343355	0.4970457451918842	0.926120095363868	0.2010668372890123	1.87245775568351	0.05362612577656008	0.05186823912877001	0.0005567368820097206	0.8081663753575363			1.26168395389438
1.399203074980084	5.99888442884642	4.816442093751764	1.449910812448976	0.6000558027531719	0.9287266588934723	0.6380317721960501	0.6602576702226355	0.3576793518400647	0.247898704455022	0.2705184160168044	0.3253610797857637	0.4009092708508013	0.495617716688028	0.9237674355679146	0.2004357894308908	1.863834700562746	0.05362619630909689	0.05187544183580427	0.0005567416584164689	0.8081970807485968			1.261683954419426
1.40739285533743	6.265318570481767	5.022778242595671	1.54588521769008	0.6040927419686781	0.950474443503959	0.6383563143256209	0.6638432398051762	0.3578584929410468	0.2499456937656615	0.2707439909307712	0.3251236903513334	0.4012580464851367	0.4956815150985311	0.9234756443880939	0.200296323138163	1.873487988050331	0.05362189405831508	0.05187664186317777	0.000556743304316107	0.8081557194297063			1.261683924058429
1.415582635694776	6.371570439204514	5.089350497645927	1.599787355121203	0.6139220217339848	1.004029066686833	0.6470796445696434	0.6710183709112332	0.3616505596154856	0.2540320320956303	0.27185456554443	0.325115464934025	0.4020231096750961	0.4967949311428699	0.9250024050147218	0.2006711084685003	1.88470169180635	0.05361583335457616	0.051877687126605	0.0005567412457314457	0.8080775647043883			1.261683892452383
1.423772416052123	6.183252408514464	4.907238923259234	1.486473455190998	0.5937797550154031	0.9482918883746964	0.6466429812522048	0.6606185376278512	0.3636362378342259	0.2512329387319238	0.2720601683949523	0.3254972886783681	0.4021851667287327	0.4972918118565598	0.9255758131078017	0.2006740232578997	1.877403831844315	0.05361483059451793	0.05187585324899209	0.0005567400221300785	0.8079727392999742			1.261683888895084
1.431962196409469	6.310706069034153	4.961721129174943	1.530237590774609	0.5995750959839072	0.9551902515812108	0.6546614107845623	0.6618571882170419	0.3657920302302502	0.2521979096250263	0.2746246742234124	0.3276434130895364	0.403629604949203	0.4981096469136854	0.927009835285307	0.2010807719748966	1.862962932452274	0.05361348267628848	0.05187574753023467	0.00055674190722379	0.8079266794576304			1.261683865282779
1.440151976766815	6.635362409249673	5.253402728749452	1.649868307630481	0.646327215021839	1.008033780036116	0.6789239376165903	0.6742374469961262	0.3727053994564507	0.2568993311320591	0.2787545528449202	0.3302554301280453	0.4050366681295562	0.5004762966685659	0.9299933093036545	0.2019761032836174	1.870017569828071	0.05361022200984662	0.05188329730996386	0.0005567437185585617	0.8079779211565491			1.261683811940507
1.448341757124161	6.365638492150739	5.175284052479141	1.641390324314188	0.6697807509127813	1.019328073504814	0.6841378040924291	0.6770422040930625	0.3720106029790738	0.2587591139844492	0.2805583279382616	0.3300239509573062	0.4041460622186133	0.4998841853152783	0.9281837286979346	0.2013360263933368	1.886918470069368	0.05361447400189419	0.05189459860314741	0.0005567421466191082	0.8080464667698384			1.261683760823374
1.456531537481507	6.366342911319555	5.215356122344646	1.622265743583776	0.6820973312321394	1.010703641028032	0.6719891406623834	0.6756917105104344	0.370368661586414	0.2603288938608826	0.2796333161136538	0.328947513532027	0.4038693362562858	0.4993873799848944	0.927968416663186	0.2013331692398801	1.89751392376177	0.05362053689181143	0.0519041474845782	0.0005567389032069363	0.8079533129813931			1.261683747750399
1.464721317838853	6.215320914549227	5.009505200491549	1.524642046002221	0.6165074852774007	0.9729968478480752	0.664089389372039	0.6691478855862993	0.3631587063846125	0.25312544523645	0.2745284532696924	0.3260700164915197	0.402415849965505	0.4976616006261194	0.9270993969519576	0.2012124047183014	1.878055935233867	0.05362084237540019	0.05191162421664614	0.0005567382593979343	0.8078501886574594			1.261683777647265
1.472911098196199	6.179380139795278	4.951506211109542	1.502593441234382	0.6081606485732075	0.9735192619822599	0.6621219844510493	0.6681901650365893	0.3580114159879262	0.2498690753241361	0.271963542405921	0.3249969555236025	0.4015632486405724	0.4965947027671067	0.9253913694814808	0.2007757966895012	1.87369592372358	0.05362099091706839	0.05191388175910795	0.0005567405857394686	0.8078818024559633			1.261683801597857
1.481100878553545	6.379647921846378	5.154566475940075	1.527386571944118	0.641220328850987	0.9613789892299599	0.6634467708289423	0.6673467113702091	0.3615092232685828	0.2516403235470677	0.2732314989756255	0.3261259569208804	0.4021194135191051	0.4970058221671814	0.9258162026597277	0.2009086869787343	1.882947315145093	0.05361729259279174	0.05190754988339412	0.0005567411214157606	0.8078415949604371			1.261683821908758
1.489290658910891	6.50750890102672	5.290355032474847	1.554673782496494	0.679559931480273	0.9521589222974772	0.6734176255732069	0.6691793487641019	0.3662111179379963	0.254452689431847	0.2768477308857609	0.3282727375080345	0.4030956582264001	0.4980457277814523	0.928025860749588	0.2013306211973595	1.889971269316839	0.053610400768791	0.05189719655307928	0.0005567369215321336	0.8077839952795841			1.261683884280126
1.497480439268237	6.603351053680201	5.334383080543401	1.580124344730655	0.6818036123854302	0.985104924433537	0.6758622855811722	0.6729530574256004	0.3681204548016275	0.2558752202841837	0.2785274907268519	0.3285975035698177	0.4036174116370935	0.4993212728951484	0.9291095433229791	0.2017349805803592	1.892468803743979	0.05360839039667296	0.05188539242155506	0.0005567340190130154	0.8077617273497292			1.261683967509114
1.505670219625583	6.441764723945786	5.382031665538271	1.611901133473566	0.6825258542980235	1.01611854457845	0.669143867433082	0.671470157743886	0.3673133614487003	0.2535843527656497	0.2766704853796386	0.3271120480717688	0.4032880090371987	0.497296150660084	0.9282757342939452	0.2013184640514038	1.884844288858415	0.05360959404355196	0.05187838660800622	0.0005567383162154887	0.8077218403108384			1.261684003124693
1.513859999982929	6.287313940570892	5.321464682982096	1.571071119401919	0.6348278002964561	0.9658748981312482	0.6512119928374982	0.6658913310646702	0.3683110742111001	0.2544628753367113	0.277037820084831	0.3269895864960856	0.4032938036098749	0.4970198562470525	0.9286124587121871	0.2012031071435448	1.887245413023115	0.05361408843935576	0.05187504650773968	0.0005567421455396933	0.8077472611271637			1.261684001883617
1.522049780340275	6.2945079928351	5.131393173967569	1.525961763134952	0.6126189160360517	0.9297690616503138	0.6439153037397425	0.6621197336820542	0.367000912228429	0.2546827679385608	0.2781627565791341	0.3274208247036857	0.4031374645231336	0.4975098350169661	0.9274651391565878	0.2010666899720092	1.893564003625454	0.05362044294253412	0.05187535041065142	0.0005567392021445284	0.8078019634920572			1.261684029965767
1.530239560697622	6.468641392017221	5.134778299755317	1.587768834918548	0.6366160743134093	0.9671293849556286	0.6552664951493261	0.6623926971861821	0.3638372667673954	0.2536526292609886	0.2775878607727848	0.3282287769540013	0.4027381768017652	0.4978688201912483	0.9267125926088621	0.2010321460616581	1.89845482393696	0.05362318795401303	0.05187632416751118	0.0005567354480631345	0.807777537778928			1.26168406776066
1.538429341054968	6.286560837224498	5.091829319714467	1.540245993849968	0.6378498649442789	0.9668715039037838	0.6673756713075244	0.661548424983646	0.3687891412522166	0.2475114099383026	0.2765609995111213	0.3274950223988737	0.4026348916488079	0.4973834535078578	0.9271921244806642	0.200790907682885	1.889558448424205	0.05361922862213912	0.05187328847100612	0.0005567364074537194	0.807663545547493			1.26168410170367
1.546619121412314	6.410072991318315	5.26431971789159	1.539421493870092	0.6755841099321233	0.9622833504359639	0.6734023516300667	0.664061351220505	0.3747024909827019	0.2478343437418005	0.2800289780280615	0.3274871120366313	0.4032833204635707	0.4974363283926084	0.9291958246796949	0.2010790433557906	1.887325070693728	0.0536129330796784	0.05186670607188129	0.0005567392647725518	0.8075855780603626			1.261684113230485
1.55480890176966	6.689753907879815	5.4608796553712	1.648341860987288	0.7003552612064186	1.025607621519769	0.6889769486468432	0.6793036571359909	0.3726941127573921	0.2578709891209841	0.2809159500032337	0.327635112707168	0.4035791562379314	0.4987031701489629	0.9301483319828551	0.2016133219930205	1.889113430607226	0.05361051318611282	0.05186098354308474	0.0005567395487496136	0.8076585835285238			1.261684089648156
1.562998682127006	6.549618630817816	5.159092180207497	1.60099125083954	0.6538523766628797	1.024082357868597	0.6862467457932935	0.6791849933131874	0.3723945825792727	0.2611018872989544	0.2796234894044751	0.3287987564944264	0.4038009346297722	0.4994218188355807	0.9288162089515097	0.2016554135684425	1.895845154200484	0.05360964113119195	0.05186265423855247	0.0005567371142843978	0.8077965430729463			1.261684073436796
1.571188462484352	6.358863657140041	5.053193499352029	1.574898903248338	0.619430945092412	0.97395240641173	0.6637788536663021	0.6683781157756457	0.3713785912973203	0.2564739575772679	0.2788691934973613	0.327739981212598	0.402454994512929	0.4970596105869793	0.925959330137771	0.2008708766221165	1.893086338457893	0.0536072231794657	0.05186854915751229	0.0005567356374920688	0.807864505355453			1.261684101417978
1.579378242841698	6.308825262735073	5.182112015395126	1.624961597400551	0.6372705247187628	0.978820671992344	0.6620504394279532	0.6719898098654675	0.3704874362526103	0.2565083010334444	0.2797212000553741	0.3277665141650786	0.4023435248947161	0.4967085349424987	0.9254739058480678	0.2008009246631506	1.879842951734425	0.05361050367725522	0.05187502046332376	0.0005567373432369723	0.8078413284688675			1.261684140747902
1.587568023199044	6.413743285041133	5.493668260347928	1.709269284380469	0.6704450341154637	1.026858954436643	0.6668442064358744	0.6817639970266989	0.3707913476149464	0.2596543643071096	0.2808516997077721	0.3301673332199341	0.4037814957178915	0.4999221063835874	0.9278438562922187	0.2016713498876878	1.883173992387039	0.05361712111782779	0.0518779871960546	0.0005567393395732907	0.8077646114333383			1.261684145900682
1.59575780355639	6.316456306479997	5.337756936776534	1.642461577865513	0.6565062799276437	1.043642712147006	0.669387660640847	0.6780022050874615	0.3698634958293895	0.2596801462936451	0.2794404180769315	0.3300912981612377	0.4040819411320373	0.5009429364701686	0.9280051344570518	0.201646360671717	1.894123410299858	0.0536203587743872	0.05187443486845403	0.0005567374105098352	0.8078422017781004			1.261684143005899
1.603947583913736	6.301108336434623	5.239979833599489	1.577177444199328	0.670687332106419	0.9929418607677546	0.6707541188127213	0.6733548759602115	0.3729311422859231	0.2590050484823119	0.2792792557995546	0.3297356047760546	0.4045564538568915	0.500038016829109	0.9283170907685466	0.201455814465069	1.892701064846545	0.05362146778749241	0.05186732817130937	0.0005567336463272246	0.8078567640980504			1.261684181514528
1.612137364271083	6.484509595122598	5.317101332320905	1.665421489827985	0.6667151336368091	1.005635630661765	0.6693496121851785	0.6729043694867931	0.367306076676466	0.2543202199148391	0.2777280786128975	0.3282191949449493	0.4041873162823592	0.4990715690026667	0.9287729400994851	0.2015692104982335	1.875422153043282	0.05361321632978742	0.05185545686752956	0.0005567338719684597	0.8077744119987387			1.261684233039525
1.620327144628429	6.633821266101177	5.354857829071289	1.707864959583462	0.6697377767115443	1.019744891681336	0.6796915126153148	0.6752143986270499	0.36830814694023	0.257000982600332	0.2804462303536686	0.328987887578061	0.4039501338657789	0.4995489478326181	0.9294021544490848	0.2018783040995152	1.876677589477947	0.05360404606553907	0.05184280028217651	0.0005567376457774542	0.8077596960090344			1.261684244626702
1.628516924985775	6.539964774020855	5.450544084119686	1.630332392688958	0.6722673389942435	0.9817225439057368	0.6716354889674533	0.6689656753279799	0.3701363417575583	0.260484356325877	0.2804519603558988	0.3291613108062799	0.403500987291465	0.4984921783654653	0.9290800021267449	0.2013924266979215	1.889770433216592	0.05360038893403007	0.0518376160945795	0.0005567378274830437	0.8077921301194303			1.261684257239962
1.636706705343121	6.466674386241616	5.266656021919581	1.618059657126317	0.6379246032112708	0.9847062711902473	0.6644129792674711	0.6700725525706938	0.366429659965362	0.2562909641630158	0.2773527653862361	0.3278342675210807	0.4043532666385004	0.4981298452603237	0.9286349321697975	0.2009939173817021	1.902330566543637	0.05360276205666074	0.05184089031325937	0.0005567334846970907	0.8078766573778854			1.261684300282869
1.644896485700467	6.161967624611	4.961871044325962	1.515002508496923	0.6188290505451519	0.9657429069766206	0.6584537592075749	0.6701637487834361	0.3660958178610388	0.2553990912435595	0.2780895717568886	0.3263842367773847	0.4022109467914483	0.4966330440288583	0.9249943456235007	0.2005304253117252	1.895486981247107	0.0536093322350812	0.05184618917720703	0.0005567322498656794	0.8079405997411339			1.261684349395852
1.653086266057813	6.296696416685533	5.124156878293127	1.584638745781064	0.6498800733154722	1.007465262442358	0.6680173825478031	0.677553066264004	0.3735397669195979	0.2596989723047071	0.2824883836280967	0.3281686875274225	0.4024924374145233	0.4976351477154428	0.9258034613551808	0.2009029078853906	1.879289802775615	0.05361391279733926	0.05185201079808074	0.0005567353665456748	0.8078961138533909			1.261684383023522
1.661276046415159	6.603351330594188	5.509823762605004	1.674857642769262	0.6886125822752688	1.04378259033977	0.6874562121072413	0.6795601151152239	0.3795919382043857	0.2608782662215686	0.284710744275356	0.3316387907757897	0.4051763650488319	0.5009236946701582	0.9306187049103818	0.2021707968729505	1.879950644745896	0.05361502904143752	0.05185408344829332	0.0005567370118324412	0.807870488807634			1.261684390369446
1.669465826772505	6.211550323852151	5.092461523065171	1.529042699826673	0.6249007196561587	0.9535981114859873	0.6609903254844109	0.6628635158590173	0.3612483588984221	0.25280125693971	0.2736114764588269	0.3271610013728246	0.4023463094532276	0.497345339998869	0.9259099115455608	0.2006470906894152	1.887681006160858	0.05361409192309166	0.05184940464183023	0.0005567345203352633	0.8080492971490324			1.261684402984235
1.677655607129851	6.237520329325691	5.138395962168421	1.537017687656388	0.6314391308911167	0.9431787747028821	0.6491372540928039	0.6587362065765602	0.3576130444088679	0.2494684260123715	0.2721739621097291	0.3258268341187092	0.4011315309401909	0.4958520977063144	0.924046998247972	0.2002650722165962	1.885862929291645	0.0536101447322546	0.05184018391620845	0.0005567311841907695	0.8081278857217443			1.261684451668252
1.685845387487197	6.528953649684775	5.493230306712787	1.650372807025443	0.6775964666245917	0.996518897733472	0.6606606328540087	0.6668077973586122	0.3658033457573442	0.2518210884816464	0.2793625229795259	0.3287004390817297	0.4025904819213761	0.4977604119020737	0.9266422190441138	0.2009413535393945	1.872419033683578	0.05360060572992573	0.05182829423493705	0.0005567311975085223	0.808038827604472			1.261684512653365
1.694035167844543	6.483477283468805	5.386074363685606	1.585301901971964	0.6826449675251069	1.027036385240386	0.6783431591176398	0.6823285285591785	0.3693523156533257	0.2583629847996855	0.2797318808509769	0.3298662355214738	0.4035843405139541	0.4998356969397735	0.9290942740259233	0.201375181748094	1.875887645546134	0.05359801089303138	0.05182439945792287	0.000556733826637349	0.807961228993729			1.261684542484645
1.702224948201889	6.386404546437502	5.282929081311575	1.544866370728151	0.6657149832482043	1.024655770985788	0.6783037991702221	0.6713371484036378	0.367849499697826	0.2570290342403523	0.2791335047469134	0.3281594210028558	0.4032209780781922	0.4984774937912165	0.928455553294202	0.2012782051383592	1.888814688790488	0.0536055792070921	0.05182973407515427	0.0005567342863489593	0.8079741563287299			1.261684550462091
1.710414728559235	6.427348198065051	5.402771693130359	1.547711431663879	0.6779360302536549	0.9917669394212345	0.6702627264252533	0.6671725970921472	0.3718682017878906	0.2546305656306814	0.2796569663133947	0.3282799712653033	0.402968303977553	0.4983015803299237	0.9276410729575554	0.2012616484304042	1.895025244771429	0.05361781841669029	0.05183645157006486	0.0005567311498531123	0.8080441125354076			1.261684582924139
1.718604508916582	6.361628346664828	5.33039262857398	1.514066410964961	0.6637528118812247	0.9796071131878054	0.6666812045776684	0.6709907465481889	0.3696349063143654	0.2537709893081073	0.2794464711241851	0.3297491273007743	0.4034203607094251	0.4993235787558971	0.9279988491751329	0.2013455438918538	1.87564360935716	0.05362419606936789	0.05184375924458196	0.0005567297066595956	0.8080525371026379			1.261684635358016
1.726794289273928	6.314733998590809	5.216322914226399	1.56318984803603	0.6448435905267917	1.008057154385035	0.6718601996439624	0.6710562012294647	0.3632861001387446	0.2526619804330939	0.280253854235667	0.3302855934548865	0.403235890863234	0.4985780638785044	0.9274969473348257	0.2012301807559898	1.868622126919206	0.05362214618602369	0.05184880629444968	0.0005567336524339102	0.80806266747038			1.261684648035722
1.734984069631274	6.387549023064264	5.191337738960651	1.594685348613189	0.6523094253366846	1.010356977342125	0.6771237021699794	0.671105802197659	0.3644759301316097	0.2554726890899996	0.2807512537341182	0.3303863661756811	0.4028358589107199	0.4986485741352873	0.9267358190668304	0.2014683300460522	1.882252267928345	0.05361968344202291	0.05184625326727505	0.0005567379627356891	0.8081248028974701			1.261684602721207
1.74317384998862	6.311485368662508	5.183457225189964	1.628627451709348	0.651779341379787	1.002082002797736	0.668576680013801	0.6722295750469752	0.3673813885438536	0.2543326320437582	0.2785385962629916	0.3281845703647613	0.4022643806541215	0.4974902368396827	0.9260622095075208	0.2009683639555957	1.890254586481431	0.05361388872701785	0.05184313968794712	0.000556736091801942	0.8081927085934703			1.261684569870988
1.751363630345966	6.080492544174287	5.160394492406808	1.489605491034516	0.633582660539617	0.9571591692514366	0.649285598724041	0.6631308681910351	0.3584974148540646	0.2469194089013817	0.2722871203415242	0.3245543987897902	0.3999734333878472	0.4937673603822371	0.9236068529311181	0.1996712975584802	1.887215857573174	0.05360526568894027	0.05184327274178938	0.0005567312405388415	0.8082718006123092			1.261684574839734
1.759553410703312	5.92720141402693	4.92665047339957	1.441165077739027	0.601848680084609	0.9375845551672926	0.6409031995675856	0.6587423875400047	0.355427561738505	0.2471429834660607	0.2700163849720513	0.3236530870677721	0.3993711481459971	0.4931900288544275	0.9223224719419174	0.1994513494259027	1.868012535422054	0.05359990740428357	0.05184425033211129	0.0005567312742522123	0.8082228413748777			1.261684598939403
1.767743191060658	6.132467785258685	5.048103557511808	1.551424756352175	0.615980008515509	0.9610899056360158	0.6523955257033301	0.6650215593373571	0.3595915546362615	0.2492926641941671	0.2711255378789834	0.3246617516409433	0.4009398062652637	0.494824877765009	0.9235298280537803	0.2000518684383661	1.870629378774284	0.05359933019103168	0.05184467937151611	0.0005567328954661039	0.8081173303960848			1.261684628989246
1.775932971418004	6.374975560816631	5.331209189956843	1.600543217335638	0.662370776269396	0.9757134701709	0.6777657005833077	0.6698260765914352	0.369101222192608	0.2528205562193077	0.2770292299356178	0.3278930148965545	0.4033153197919781	0.4976719179329261	0.926841612659431	0.2010577853043534	1.882731806454626	0.0536022825318697	0.05184713509813223	0.0005567305989097274	0.8081345824484326			1.261684655782951
1.78412275177535	6.297621805694991	5.199240524103146	1.580731932785912	0.6384279015818414	0.9745729893070569	0.6631281926078035	0.6679845906056098	0.3732376601018047	0.2562196994719367	0.2808697268357687	0.3283156375785898	0.4033225178321109	0.4979468006873012	0.9270698760311271	0.2010571561281722	1.889835819743393	0.05360596774860989	0.05184973792177031	0.000556726452294563	0.8082095006905552			1.261684710361074
1.792312532132696	6.185524383209868	5.103362110836814	1.520396929295171	0.6188109844855325	0.9443654649420329	0.6486118213026052	0.6665526604497777	0.3696085534110964	0.2520864224717871	0.277085731725032	0.3259491041855976	0.4016918393123686	0.4967652086219107	0.9251854930459085	0.2008164705267725	1.876049800976005	0.0536071184310239	0.05185143670359746	0.0005567263422627715	0.8082609321157221			1.261684780013895
1.800502312490042	6.287833905300111	5.14082379680687	1.52473828124541	0.6283694943583282	0.9500769952818289	0.6569842829213868	0.6726588654189321	0.3689704419041864	0.2534660562458125	0.2765216904477071	0.3262765918793289	0.4017841387274468	0.4968775895142834	0.9257437003023139	0.2008868752982453	1.868695393125037	0.05360543420354245	0.0518517985707467	0.000556730366491217	0.8081928469332432			1.261684842179293
1.808692092847388	6.371421832951587	5.459100450718092	1.628125380366909	0.7050132553336044	0.9972869489142333	0.6740322464401219	0.6801819916516813	0.3723669748501403	0.2561075250668284	0.2760177644120868	0.3272710333841896	0.4029872530066628	0.4975196823221305	0.9275983124158924	0.2010135448743405	1.87678114952363	0.05359811632381344	0.05184726277741854	0.0005567328743498572	0.8081217355809138			1.261684881383903
1.816881873204734	6.156345168117789	5.258129377345082	1.545746971320273	0.6602073431389498	0.9662246538131909	0.6627257833269953	0.6669278604599977	0.3646728843249002	0.2504189804790792	0.2748694306153401	0.3260387615383334	0.4022993176191085	0.4963225544450116	0.9259936947003522	0.2003754491770562	1.887071162235935	0.05359320061978572	0.0518391585713666	0.0005567309419807198	0.8081431995345221			1.261684913090004
1.825071653562081	6.106477785146007	5.139162441375404	1.500078793486207	0.6319180828008623	0.9454164627660865	0.6574962244060882	0.6656124019588301	0.3631154550457403	0.251839705274386	0.275693900079958	0.3265837955662788	0.4023555785480644	0.4969250927942413	0.9251161270081133	0.2004878159894348	1.887164285725016	0.0535940343412703	0.05183026295791085	0.0005567286971479896	0.8081585016815505			1.261684941268807
1.833261433919427	6.145895541288328	5.117962048308351	1.497742982487941	0.6345465426568098	0.9459350189798182	0.6672066463640549	0.669147858776744	0.3633839432944263	0.2533268441383546	0.2758376335747059	0.327261316433954	0.402602569939504	0.4974576475386965	0.9263044222443948	0.200938599095002	1.881916600229731	0.05359408313444455	0.05183061028103065	0.0005567307849129006	0.8081496657133914			1.261684935705517
1.841451214276773	6.386792643144121	5.122774810062349	1.548625658848148	0.6212332231888845	0.9515472232674593	0.6614017477100425	0.6709376325953315	0.3635328125775236	0.2523858039378749	0.2776266302909359	0.3269504076209919	0.4021916791021056	0.497065351725778	0.9264924970199844	0.2010636394685909	1.881221436367289	0.05359860539217366	0.05183667425754132	0.0005567346976211888	0.8081893176747971			1.261684880363591
1.849640994634119	6.405678545337869	5.20114876403805	1.604783795415814	0.6417273362141811	0.9826648693643288	0.6645730362380351	0.6752882343122995	0.3639160622659777	0.2529549697287532	0.2779173385316653	0.3273594373645271	0.4018683673595366	0.497938388045809	0.9260661121047177	0.2010362297821604	1.884619379099607	0.05360599449094038	0.05184117838147276	0.0005567347881149599	0.8082268853660651			1.261684792091695
1.857830774991465	6.396750743831962	5.188206552700795	1.598115172416645	0.6518288065228444	1.003981615684777	0.670382966905534	0.6717162408292925	0.3646931560477733	0.2497786008392269	0.2765096940374345	0.3265114242293496	0.4018970101970659	0.4975809855188463	0.9259560888473614	0.2010111192887567	1.898633451827365	0.05361223555318967	0.05184602649591158	0.0005567310140189708	0.8081751946373494			1.261684745730489
1.866020555348811	6.53244383109173	5.266426397049894	1.62364955405295	0.6537118523795131	1.000155410427913	0.6603704396720671	0.6697674053767336	0.3731846751389901	0.2504601654590811	0.277639530910955	0.3266772526709081	0.4026521517226067	0.4977194238331949	0.9262750412618433	0.2012325636514669	1.8880703981304	0.05361313935671657	0.05184656125407382	0.0005567301057145048	0.8081210588776166			1.261684727275545
1.874210335706157	6.337899215279915	5.133190846369232	1.575669997150085	0.6302520573956176	0.9596466079925093	0.662694633901858	0.6655538352453487	0.3725511371746351	0.2504111822126795	0.2745931274590471	0.3265268945504829	0.4021491817504657	0.4968349951560634	0.9255167824868384	0.2009220610502916	1.879771861544216	0.05360827404517696	0.05184268281260775	0.0005567359553755404	0.8081270120284415			1.261684664606341
1.882400116063503	6.431703035074982	5.22753924634446	1.590693728263633	0.6659483457710156	0.9998285210878209	0.6857128207703546	0.670568675061636	0.3702691159378619	0.2518512932051916	0.2749166257558062	0.3271974361740484	0.4022687047966735	0.4971229053635711	0.9268067087347509	0.2010866883027635	1.890069714925575	0.05360201069289443	0.05184070387991638	0.0005567382856251354	0.8081441176301883			1.261684593199732
1.890589896420849	6.265481455793999	5.189344018559248	1.549083418910681	0.6576700184289912	0.9722566508368744	0.6706463803001038	0.6711847457721523	0.3651057822064727	0.2530701770577025	0.2751561759284531	0.3271503749045678	0.4022860662252778	0.4965809439783272	0.9255473089715314	0.2004897521291969	1.898060007161798	0.053598904420446	0.05184087627007966	0.0005567343528112044	0.8081695756671838			1.261684538943302
1.898779676778195	6.091888869212198	4.872363250747161	1.455912043432682	0.5955568694297723	0.927399872940692	0.6448264823247067	0.6661684843147064	0.3579805937609965	0.2502849371688376	0.272549327068646	0.3252976333977776	0.4009314467237978	0.4951228953752595	0.9228987631416341	0.1997889769490033	1.89393056745835	0.05360248624288032	0.05184941155747994	0.0005567302370234704	0.8081119076913262			1.261684571774043
1.906969457135541	6.362755550756741	5.139647634572314	1.569797471088946	0.6694879089630791	1.009964763247273	0.6650964771852436	0.6756208405729668	0.3645041166440146	0.2537655000698466	0.2766499586712033	0.3278671691045075	0.4022592849929873	0.4974764402600227	0.9251976843125446	0.2008217433158611	1.880596576781153	0.05360826999792784	0.05185890347637271	0.0005567296379672909	0.8080664540882867			1.261684630480739
1.915159237492887	6.386708311591138	5.323383445730443	1.625792433167996	0.669886831386216	1.004962176714394	0.6700057498060837	0.6735937042276924	0.3662954689611049	0.2550491963531087	0.2771658564878167	0.329587261415785	0.4027592149315978	0.498442149994837	0.9264512929229377	0.2015010976106523	1.882496593480548	0.05361248347800696	0.05185620539411963	0.000556730253144842	0.8080316958792436			1.26168469078201
1.923349017850233	6.504544706702655	5.474401758092788	1.598938532297787	0.683995266972182	0.9545974526963564	0.6682712613857443	0.6710147758371938	0.36783747388067	0.2560610233263422	0.2794608913354302	0.3291809058884906	0.4028789004168168	0.4985966920502623	0.9280723337011353	0.2016838163192783	1.894533099219323	0.05361036498026298	0.05185229732520035	0.0005567280672871628	0.8080185105369176			1.261684749286645
1.93153879820758	6.698458103243338	5.776285355404515	1.600104773616442	0.7417110685936895	0.9697707709910907	0.668084597074734	0.670347633891917	0.3712622239533488	0.2535720952366264	0.2811976779544475	0.328104173316879	0.4029097452619055	0.4983003287644238	0.9278234268293112	0.2013960999856711	1.900364074194048	0.05360565277237318	0.05184634698479628	0.0005567246389534153	0.8080100298387576			1.261684833154376
1.939728578564926	6.492326842147547	5.429910294882556	1.580062703147427	0.6571211064145206	0.9916900321130873	0.6555827217330201	0.6683132563968612	0.365543055571421	0.2526819185570924	0.2781854549303778	0.3275899466131185	0.4022621286224407	0.4968795112101049	0.9261252222935482	0.2010176741683747	1.88471073455841	0.05360167914858388	0.05183620204835332	0.0005567246111365088	0.8079870464150912			1.2616849477242
1.947918358922272	6.284115125919928	5.089501948354104	1.568678376241688	0.5992702588712606	0.9548377412426879	0.6423458596052775	0.6612386331353556	0.3610213929587963	0.2518875189949477	0.2753538110545221	0.3270435115483884	0.4019052221769982	0.4968404138760592	0.9250302020473514	0.2010285672873852	1.880146966639791	0.05359598731434665	0.0518291303532178	0.0005567279904807249	0.8080427161218998			1.261685050559155
1.956108139279618	6.183117377385163	5.035776334318069	1.507864899759483	0.610260941024972	0.9307121231246133	0.6448790170141865	0.6567806017326174	0.3576794013876491	0.2486141240760767	0.2721682676586727	0.3258371689689385	0.4013119762815703	0.4963544797882337	0.9249842534948644	0.2008738010120711	1.88863437271939	0.05359181036943995	0.05183101761033145	0.0005567294023971527	0.8081010166702384			1.26168512499701
1.964297919636964	6.362893703347936	5.002519338120691	1.481497341207687	0.617291170785856	0.9616269376332371	0.6695271740402555	0.6688487836001622	0.3642373175002824	0.2529974980220817	0.2740674389280138	0.3257461784549915	0.4020699727546475	0.4963772325718387	0.9250680217645678	0.2006135642680419	1.894477146266759	0.05359413232749151	0.05183763959620217	0.0005567262675918133	0.8081135094557902			1.261685201526081
1.97248769999431	6.296716412964019	5.020382255136728	1.484223164053835	0.6157978687563187	0.9777142956019329	0.6794627356370572	0.6715275059498911	0.3669372054260627	0.2547601589826659	0.274759150290407	0.3260755842356449	0.4026700722563388	0.497348925243657	0.9256518707530504	0.2008985765876649	1.904381701098375	0.0536023445799169	0.05184775848822921	0.0005567237329467168	0.8080648435627971			1.261685258314193
1.980677480351656	6.363569884328123	5.216063679125226	1.580393665076303	0.6344181596442868	0.9933371287610142	0.6804906120238488	0.6750415064714179	0.3673690031342647	0.2550768272240963	0.2762459849290477	0.3276039714734467	0.4026318117205048	0.4985205098351514	0.9271447454760664	0.2013015524275761	1.892830388371931	0.05361340960593341	0.05185973730228509	0.0005567263715467488	0.8081086453791113			1.261685282762026
1.988867260709002	6.659412752776162	5.38971892812723	1.680830891635388	0.6734329685859344	1.016903312888601	0.6852998742867922	0.6776409162103558	0.3704820307988894	0.2586664775247017	0.2788670753997375	0.3283909930571104	0.4034001911937429	0.4986807580208746	0.9278922296774814	0.2016150513608468	1.891348942211571	0.05362041777769633	0.05186948895260696	0.0005567309066050185	0.8081329071691274			1.26168523842383
1.997057041066348	6.6927459737074	5.358770120599518	1.728009792080049	0.6653176126739754	1.040215268692685	0.6680943726743346	0.675231973436648	0.3690129275574709	0.2605152621726987	0.2794481432012564	0.3284086859410693	0.4040091640858129	0.4989350331753945	0.9281984058148008	0.2015419133601361	1.892701153619776	0.05362275363583669	0.05187466113896776	0.0005567306063538091	0.8080830378300352			1.26168517775875
2.005246821423694	6.588532511318654	5.162669361043593	1.66856291689072	0.6216912551467433	1.025479786578076	0.6588628138448096	0.6734626172113541	0.3675870118369025	0.261870345351175	0.2779772263119202	0.3280473590701253	0.4037917076105097	0.4987715019058084	0.9275409728361498	0.2012486025564766	1.901486505576325	0.05362469243068622	0.05187199906042328	0.0005567269520170347	0.8080690408706944			1.261685152699328
2.01343660178104	6.587754371916705	5.278925590700334	1.725935845160971	0.6595743984971111	1.0405305288727	0.6741137858163374	0.6793016125292101	0.3747897761803912	0.2630324298828493	0.2807817581052325	0.329784140394107	0.4040188670673764	0.4992917770598009	0.9285725284072679	0.20193287055334	1.896721885180879	0.05362302071721015	0.05186491382295778	0.0005567271202037303	0.808084065630095			1.261685157871666
2.021626382138386	6.545371050409122	5.398962326566112	1.721191527355041	0.6582413930717431	1.025958131798158	0.6694819264021497	0.679837595187158	0.3704612031092452	0.2577283406583052	0.2805678921303729	0.3293242541937999	0.403176956154358	0.4987568102499643	0.927872869097551	0.2016748177688125	1.888220044645754	0.0536190045015302	0.05186168073211758	0.0005567298889572634	0.8080512747746748			1.261685147026329
2.029816162495732	6.490931799335346	5.295669305957177	1.605492550042453	0.6478399203695321	0.9950782040445262	0.6673797010314096	0.6717977054946543	0.3701925664097793	0.2564114794353427	0.2846569163934409	0.3295919770389287	0.4032244259481275	0.4990040910105156	0.9276543953938142	0.2012649368200539	1.887615362290909	0.05361996930237634	0.05186481243851224	0.0005567299369956308	0.8080226184702417			1.261685110315108
2.038005942853078	6.372235814233365	5.330303440796864	1.600004088596425	0.6683017622204633	1.01731078098466	0.6725183410785961	0.6792451171779862	0.3727804138890511	0.256025316956405	0.2823678350885662	0.3294480570933734	0.4039823273355318	0.4988805267287051	0.9284781362879346	0.2011344902395011	1.897175742805578	0.05362732816534135	0.05186054479481211	0.000556726427183799	0.8080177899711821			1.261685104157955
2.046195723210424	6.368003548595821	5.27652597214708	1.60071659798428	0.6478385862998177	1.03206916182497	0.6694591384589408	0.6821408568966734	0.367457323196201	0.2540102054246485	0.2764106406075196	0.3275752873452659	0.4035068364089514	0.4986361912421334	0.9281382771484497	0.2011722616182809	1.892775340323038	0.0536308497542407	0.05185466366860713	0.0005567246927468908	0.8080182531095714			1.261685117834927
2.05438550356777	6.338738561007125	5.137522457299629	1.524746782673298	0.6395753574566896	0.9624984948362564	0.6665643266330736	0.6673243886697613	0.3678421897371135	0.2532089499119793	0.2771933316004658	0.3277448717985544	0.4031168542495772	0.4979238057531353	0.9271258393402887	0.2010120722648263	1.872045690087055	0.05363050186443343	0.05184784529010073	0.00055672814177808	0.8081188397158612			1.261685110076666
2.062575283925117	6.351011962746231	5.165862226887643	1.551781474832086	0.6608087104906873	0.9592135432310008	0.6640922877664734	0.6651375411911253	0.3713518770817428	0.254697727139862	0.2786374125711587	0.3295464623937958	0.4038793498542541	0.4983095891071856	0.9268447559962456	0.2010940600631818	1.873007381476763	0.05362720443310032	0.05183323990035924	0.0005567327484874651	0.8081457164006708			1.261685064755232
2.070765064282463	6.411493530236623	5.226671659704422	1.598315300768253	0.6658020968675263	0.9861786608362865	0.6645195763099004	0.6691208761512978	0.3707908331592262	0.2568789423082917	0.2784324203720763	0.3293853666687571	0.4044101671265127	0.4988745900332426	0.9276680587465639	0.201232011915371	1.888003454611501	0.05362016362136136	0.05182047809709849	0.000556732922964666	0.8081458121859971			1.261685014716309
2.078954844639809	6.238480885898904	5.09591997202154	1.497329929612818	0.6277537876025786	0.9547766076009867	0.6550545642806422	0.6690341816043862	0.36254713642196	0.2521161528094722	0.2744057836675053	0.3257213415531962	0.4019193886783634	0.4962973844285373	0.9246022429199476	0.2000899457286396	1.891154388087172	0.05361512822540847	0.05181330322599878	0.0005567296549266159	0.8082931035026582			1.261685000314479
2.087144624997155	6.220555412346264	5.047749377865758	1.535080566427426	0.6168312429330508	0.9655528348333547	0.6616483505535156	0.6744230346902992	0.3631194375662307	0.2517003834325007	0.2724938414710795	0.3254041400475894	0.4023103357508665	0.4968545501242963	0.9249435422109352	0.2005558011703854	1.871771837686174	0.05361121108946455	0.0518133961922454	0.000556728725575658	0.8082280546335523			1.261685001645566
2.095334405354501	6.479023163074125	5.176218602902049	1.653009963470036	0.644211238764555	1.017767690114496	0.676213383293808	0.6786446370945957	0.3713298148539751	0.2570818323280719	0.2767976706269845	0.3281338039708973	0.4042759430865018	0.4991450384416011	0.9276912915507803	0.2016900770538011	1.870072116086183	0.05361039452913734	0.05182064411100636	0.0005567315154907127	0.8080786566069642			1.261684971602849
2.103524185711847	6.448100970583053	5.193445042709953	1.588947254243492	0.6484310443511514	0.9877359994156503	0.6665460829485503	0.6700001938567628	0.3738035953956609	0.2567114778950623	0.2846198443841548	0.3311375933720075	0.4036534507838807	0.4991625454797864	0.9270370664536786	0.2012609336509148	1.877185230531974	0.05361271806611167	0.05182946975898842	0.0005567319348339764	0.8081883580572056			1.261684932072136
2.111713966069193	6.196121883032285	5.19897716109437	1.540156684051527	0.6443949664792983	0.9541697535205352	0.6562900535965966	0.6648000590128084	0.3656373023106411	0.2534732266058433	0.2788212793027954	0.3279710695958907	0.4024281399726757	0.4970660926321182	0.9251405158954237	0.2005323887556077	1.889023326754914	0.05361781073587581	0.05183703179037867	0.0005567281010436626	0.8082871611433841			1.261684888592461
2.119903746426539	6.218315537272117	5.14464435686573	1.532455256234518	0.639927308671957	0.9736281948617393	0.6641114226462747	0.6734216776202063	0.3678637045309193	0.2556599818344722	0.2791549723118303	0.3288791566806609	0.4034198101982124	0.4982364040556396	0.9265186797993656	0.2011844598353034	1.894779624938597	0.05362287616673497	0.05184273619210848	0.0005567262187830915	0.8082447421931011			1.261684899878734
2.128093526783885	6.461067344986654	5.437279172148569	1.625583921581586	0.6888484440681859	1.033741530020582	0.6865800438368809	0.6862615542228743	0.3779114073750255	0.2634019995978343	0.2821417430463287	0.3304786342636709	0.4046153260283287	0.4998808090862079	0.9298938039520117	0.2017679273976554	1.875691101101385	0.05361936181234086	0.05184482467701943	0.0005567301923708406	0.8081907864817717			1.261684908688267
2.136283307141231	6.343962302232918	5.376348413080562	1.643528073736958	0.6962164173253527	1.022299439622785	0.6949909267537466	0.6802847024202343	0.3842059662734896	0.2605610462583093	0.2802492981035117	0.3283260685640643	0.4034755842208859	0.4982620378170742	0.9280022221398347	0.2012286255287927	1.879870207219923	0.05360821800788094	0.05184135381527902	0.000556733936743758	0.8081903475004646			1.261684899282794
2.144473087498577	6.349728978445348	5.153124929888841	1.574641376296565	0.6598799160591641	0.9833422305545492	0.6736671297982604	0.6761611764666731	0.3826895367058752	0.2561262110594546	0.2819977032682653	0.3285116020180573	0.4026522284951042	0.4976020401061396	0.9265453214553717	0.2008630523142513	1.889123049227079	0.05360121706209685	0.05183540909985575	0.0005567322437980075	0.808154670008256			1.261684883857513
2.152662867855923	6.288172642680678	5.131131262067328	1.5147701026519	0.6400305962274783	0.9580164779581682	0.665388889956065	0.6719410777208621	0.3771316217374293	0.2523487433150266	0.2785481062569673	0.3280490873276352	0.4023586087713252	0.4969807413089647	0.9259123526527939	0.2006544422294325	1.895603093855277	0.05359979072025376	0.05183180059953633	0.0005567285301077958	0.8081647643989345			1.261684902911402
2.16085264821327	6.257834494195706	5.116383318822343	1.547125175618107	0.6368515615502138	0.9679774253201592	0.6612821238054667	0.6697769801283212	0.3693595257630015	0.2522914430457836	0.2775926836055717	0.3281846117984164	0.4028707126295278	0.4973834533911394	0.9263619100167313	0.2009813473181156	1.888761440187839	0.05360314795640882	0.05183490192720319	0.0005567280662576456	0.8081530635737718			1.261684938861496
2.169042428570616	6.554651393676131	5.305956242692816	1.662374620638531	0.6549788254995887	0.9803088078968982	0.6590736136255559	0.6705988000671138	0.3653006069566544	0.2544655617193009	0.2782383586850423	0.3290470639914602	0.4035750908539478	0.4990655757928845	0.9281427070589338	0.2017654810780925	1.890358924542686	0.0536102689395867	0.05183982946555865	0.0005567298698744503	0.8081395746464709			1.261684952466471
2.177232208927962	6.602806903015281	5.472114871096832	1.584446504344245	0.6815983876638882	0.9736657918017876	0.674751444362983	0.6686462039079427	0.3669044977508301	0.2542966784705856	0.2783213636284955	0.3289628001871936	0.403601206993439	0.4992711617323599	0.9287752964702736	0.2015640581059457	1.896098781859909	0.05361573899653498	0.05184152645586716	0.000556728636882754	0.8081845727358128			1.261684974440157
2.185421989285308	6.340910529591823	5.20473593635505	1.483334135160762	0.6522362212637327	0.9696306145437064	0.6800661599709937	0.6700710580213036	0.3688663980423472	0.2529358899316114	0.2760414561664181	0.3274280258247351	0.4026347940507988	0.497587688878776	0.9273708805415636	0.2008946704915368	1.899778099124227	0.05361739063748264	0.05183835183011418	0.000556724081245349	0.808195760980719			1.261685035226786
2.193611769642654	6.361992324452193	5.080219394043906	1.525913516855189	0.6338562337950061	0.9856280384665401	0.6663680783149141	0.6750885684393912	0.367601415031403	0.2541647941328908	0.2747043860311873	0.32690680501695	0.4026711241262805	0.4980327165501888	0.927158855893658	0.2010015292116535	1.888654396274529	0.05361303433541549	0.05182875748653182	0.0005567215897422005	0.8081421100553445			1.261685130293197
2.20180155	6.419754467014306	5.157395470618757	1.594550345436119	0.6373159953121971	1.017302836298996	0.6623042586895529	0.6835203766286863	0.3665059515934881	0.2581541662612284	0.2759796612280764	0.3279747582345627	0.403195708781147	0.4989053045808899	0.9281178405470029	0.2013551771201996	1.8711398284431	0.05360536941512523	0.05181762091658723	0.0005567238871843742	0.8080855135755939			1.261685228005136
2.209991330357346	6.132874717127001	4.894685608579943	1.439967429787893	0.5876197078676536	0.9355939456639113	0.6446893808324822	0.6663247161142428	0.3574800091696683	0.2503583926341981	0.2721942831979401	0.3256260961229407	0.4011086210864287	0.4951967216676971	0.9243978216648991	0.2001966761187878	1.876717130401383	0.05360171760400635	0.05181232359373335	0.0005567269245955697	0.8081902844578265			1.261685291271873
2.218181110714692	6.082818557203812	4.823099872296403	1.40778646662554	0.5797361366725245	0.9033549924562642	0.6428393815898059	0.6558270309883454	0.3540942226567815	0.2461016441800513	0.2702955745485805	0.3239441452655	0.3998643382059838	0.4940611763531929	0.9217882096492684	0.1995991130332141	1.886164328446538	0.05360305701726732	0.05181479082073594	0.0005567259345896186	0.8082986503920051			1.26168534407423
2.226370891072038	6.326150673602006	5.202988766422428	1.574635920011645	0.6458481052474119	0.9546006055227109	0.6608483065391808	0.6647678128689328	0.3620010247576908	0.2497486811318669	0.2741660674983535	0.3256350976799343	0.4012282387457213	0.4963368391002882	0.9244821196643367	0.2002755179858366	1.897873347652802	0.053608843218966	0.05182571416164703	0.0005567228240438842	0.8082414095182544			1.261685403116067
2.234560671429384	6.392923470774174	5.319320309599312	1.633259675944411	0.6640503434286892	0.9919896408619463	0.6671713647267485	0.6730037179510886	0.3696792689067732	0.2553347084011358	0.2789503078750072	0.3286128240179766	0.4034868352387535	0.4979586397553569	0.9272781655042878	0.2010315877066514	1.893540865801317	0.05361616515261201	0.05184236003135467	0.0005567232911316024	0.8081839147323918			1.26168547285482
2.24275045178673	6.432783238393259	5.199872062859305	1.55846902120844	0.6336131228507775	0.9672441423578397	0.656173039931831	0.6692668390244584	0.369967270396855	0.2549019460220706	0.2793627777529733	0.3287486015765956	0.4034656792711524	0.4985369049157392	0.9288672648476464	0.2014604891457611	1.8856786646815	0.05361781610418621	0.05185701342604095	0.00055672806973195	0.8082322519199869			1.2616854640463
2.250940232144076	6.41747423279948	5.331846749990698	1.5283135823141	0.6422821453909552	0.9538020199173342	0.6564545089230399	0.6645629022088869	0.3733319924979621	0.2548297554731435	0.2790265972640134	0.3281362830465862	0.4033605498802417	0.4981945908986454	0.9283324996291958	0.2015736576810358	1.875948966351306	0.05361978442341851	0.05186387647687973	0.0005567301332365321	0.8082401202628874			1.261685383932441
2.259130012501422	6.317352291467205	5.267717294672987	1.524678992823157	0.6486245387613599	0.9593945101817497	0.6851303930678631	0.6636002268813106	0.3692984808553663	0.251155074300205	0.2745020227261947	0.3261780875944838	0.4027186998795946	0.4972192563955637	0.9270063208971674	0.2009557328574677	1.885304701726292	0.05361455541729818	0.05186152646902104	0.0005567272891340498	0.8082657309479075			1.261685325617986
2.267319792858769	6.308507077602353	5.164674247038695	1.531580341059512	0.634807638548194	0.9620871626292996	0.6671021798158372	0.6646849174352637	0.3646842450348954	0.2520384890053478	0.2730773301051126	0.3263108250479637	0.4022974341573452	0.4969029122586814	0.9265600216053924	0.2007486403905855	1.899500948190416	0.05360463980845372	0.05185083756639774	0.000556726585965163	0.8083150121295682			1.261685280738409
2.275509573216115	6.183272395718208	4.985194993953161	1.541563520319787	0.6000467053084098	0.9748823810944137	0.6481123659854764	0.6693469282050941	0.3620170891902761	0.253517123550348	0.2734650050028361	0.3274742423774162	0.402736360995939	0.4969143970114905	0.9249651482909674	0.2009590635378311	1.889592847805943	0.05360025545381834	0.05183651974401991	0.00055673023212266	0.8083073605757948			1.261685217806468
2.283699353573461	6.120091917009963	4.835169882826993	1.483530137494212	0.5810114403042475	0.9418258117873748	0.6443303120939341	0.6649688829931737	0.3598931506328953	0.2511762543741798	0.2732543414362965	0.3267823805395168	0.40216140892105	0.4965991641538799	0.9240076867361386	0.2008800751401116	1.886704631139486	0.05360116221234963	0.05183360051538415	0.0005567334544285499	0.8083883037116805			1.261685114683491
2.291889133930807	6.273788383114108	5.100885695019653	1.499290416108353	0.6355373202986609	0.9462640546584618	0.6585686999103648	0.6677524870032755	0.3661987061407442	0.2563106467860877	0.2780709814012501	0.3286612352037319	0.4034762388493618	0.4983015321363959	0.9266100377169612	0.2011751136580671	1.897012931492384	0.05360545908639373	0.05183931079251963	0.0005567326995727523	0.8083686447635149			1.261685013291899
2.300078914288153	6.435148410220188	5.350900015060135	1.604270389029942	0.666307774202483	1.006970430888894	0.6686600120044977	0.6781962224185457	0.370440976682265	0.2584869655343348	0.2799218976453249	0.3290725973333233	0.4041424524023525	0.4994434824588185	0.9289661583008267	0.2013989195965973	1.902200644906461	0.05360819977445613	0.05184361239798486	0.0005567306358786103	0.8082487626926371			1.261684932460297
2.308268694645499	6.421561427835977	5.180441874404351	1.58704908801027	0.6399772914438823	1.020637151891831	0.6668730785426074	0.677714400294455	0.3651009399129456	0.2571065774950166	0.2771822346055832	0.3282194980394735	0.4036449357818448	0.4994484007441959	0.9279933361848934	0.201465315724407	1.869781471980634	0.05360944442861956	0.05184572667688685	0.0005567318085125299	0.8082852029604409			1.261684859965067
2.316458475002845	6.447528407581907	5.278677120761079	1.56485386537545	0.6587624109780819	1.010721360283809	0.6757385601250858	0.6793378210250451	0.3658837735708451	0.2579221550167489	0.2758631620842043	0.3278974588012926	0.4042375541535306	0.4996805202276002	0.929544307470012	0.2016175693895267	1.864538487792828	0.05361122071269969	0.05184265522709805	0.0005567359480591567	0.8082940557567291			1.261684763264567
2.324648255360191	6.315211432093604	5.220857591183834	1.548223964428969	0.660374232691067	0.9717055635967581	0.6666775024451946	0.670604188726289	0.3663082445008262	0.255274680036965	0.2775629555182094	0.3279989488454269	0.403756112671671	0.4988420097692753	0.9281981932046636	0.2013695051007385	1.873025966582503	0.05361302829708486	0.05183641044222519	0.0005567382292656384	0.8082949131725864			1.261684636887284
2.332838035717537	6.171423202039357	4.953282712796625	1.541856940464607	0.6262647353770658	0.9702782468641341	0.6603399191642683	0.670498822657545	0.3655600381495978	0.2554463279423223	0.2768239283456962	0.3277041180831678	0.4027983697602571	0.4975038188500553	0.9256375700443107	0.200809825652953	1.88192005316717	0.05360873666659027	0.05183203937213601	0.0005567366133949485	0.8083163491195616			1.26168452674217
2.341027816074883	6.273414568936023	5.143571090401543	1.571127757756552	0.6538256018344893	1.004189575455306	0.6739252133653836	0.6781475322115433	0.3726761974958679	0.2599334614289719	0.2771252853095284	0.3288927073196627	0.4032962563367512	0.4976865925916302	0.9271727798827146	0.2009337259869642	1.882356509920347	0.05360334932822571	0.05182891966697754	0.0005567360866161519	0.8083553440832062			1.261684432919709
2.349217596432229	6.47664544057695	5.432086038274632	1.646129924976353	0.6898484288736363	1.030049965913438	0.6891574774719493	0.6795971960850118	0.3777411547649752	0.2608204409285296	0.2804171716453403	0.3306177460661886	0.4038119616844335	0.4990661389470036	0.9282018861467629	0.2016718640172746	1.871622815809366	0.05360098329707213	0.05183320085300766	0.0005567411494147572	0.8083488196520019			1.261684303151539
2.357407376789575	6.398224451408911	5.335030661692485	1.622669611184689	0.6733376203143671	1.013304164014816	0.6785392368491371	0.6793693788170987	0.3706167786681134	0.2573741673845694	0.2802319679403481	0.3299482552668696	0.4039404104893311	0.4987975050134723	0.9281162107975289	0.201448089887098	1.870000645999914	0.05360484216156331	0.0518457397183671	0.0005567458699376698	0.808283547109257			1.261684151207306
2.365597157146921	6.406710505084101	5.294143565170215	1.584809167573488	0.6621861020946442	0.9788533171839008	0.6742655056629078	0.6725656046805434	0.3644652415879146	0.2540450413140372	0.2791670095632394	0.3287132668019306	0.4035410695350359	0.4984262770453102	0.9287863160515517	0.2012045820570109	1.87712470725234	0.05360961551312607	0.05186021205426633	0.0005567438008650798	0.8083258844619736			1.261684008693703
2.373786937504268	6.419709769313627	5.301287957269652	1.619682497253794	0.6565039193075077	0.9917067482661253	0.6751016646905572	0.6774245404742303	0.3684199474159301	0.2575307021288516	0.2800243498703051	0.3286780170075295	0.4038958409327542	0.4991861137879101	0.9293049505565221	0.2014560938328716	1.890829918188976	0.0536126639020572	0.05187079853220004	0.0005567409801687265	0.8082370186028615			1.261683888314363
2.381976717861614	6.26791855958873	5.248030862158811	1.597950175335733	0.6556165474630453	0.9891141966750236	0.6742833488175372	0.6768270712634328	0.3759058187773316	0.2612154846634347	0.2807843883647185	0.3292614510278508	0.4039626621443714	0.4992735609805995	0.9283919867748642	0.2014062263633809	1.878268089163039	0.0536144850923732	0.05187147834544074	0.0005567433642202765	0.8082285495891014			1.261683776124238
2.39016649821896	6.197149999313379	5.272929496304672	1.567432097179939	0.6780242161827292	0.9880177626888725	0.6791179340069791	0.6742393618566541	0.3770115356779969	0.2552644137553031	0.2827050927946959	0.3297558181064335	0.4039584468722655	0.4989287380005792	0.9288716819287871	0.2016927836623206	1.878293443842674	0.0536094155391799	0.05186676761915607	0.0005567473858203564	0.8083242426203154			1.261683658265879
2.398356278576306	6.29635383637135	5.287972062564954	1.604989542545374	0.6783485204344154	1.003352240629716	0.6724225715923868	0.6780297169477618	0.3712026352348392	0.2537107665012154	0.2792029334022162	0.3285353588218875	0.4036981678086041	0.4980315664886638	0.9285133308367944	0.2015801746943967	1.883920695636681	0.05360640954139761	0.05186045541160277	0.0005567477238526424	0.8082883104368777			1.261683530691078
2.406546058933652	6.728236696913625	5.591073496399745	1.751899709747725	0.6973412895577679	1.02519084937979	0.6771026251685264	0.6844487982511566	0.3789333836894561	0.2577670240207003	0.2827835797418881	0.3299371348020301	0.4049128735736855	0.500163371381686	0.9306670622294541	0.2020409045503736	1.89378784948769	0.05360826487081618	0.05185532893781838	0.0005567445918225687	0.8082535646028762			1.261683447819738
2.414735839290998	6.744869852603954	5.737726245073502	1.792072855726722	0.7083715185386801	1.031477908811497	0.6799731862590487	0.6830439838149789	0.3870550963453799	0.2644126377976797	0.2900660557041057	0.3321721818213569	0.4064365072602253	0.5018572836639466	0.9319432466114965	0.2027889218225935	1.889443143777533	0.05360779042208257	0.05185793534449375	0.0005567430561370838	0.8082457403393019			1.261683425640061
2.422925619648344	6.455190827995522	5.390742171073566	1.68237349847014	0.6560597118268066	1.021086430714925	0.6663168692260482	0.6806185017110954	0.3735121462256276	0.2615206776075692	0.2828943591269369	0.3304563771562292	0.4055547399929323	0.500434920398383	0.9289525308032931	0.2022999552663553	1.86924887394826	0.05360676930332513	0.05186509821435725	0.0005567448029306884	0.808310540942887			1.261683420040675
2.43111540000569	6.123087434163688	5.004081518657333	1.530852663126141	0.6142370106220966	0.9856558521704318	0.6468264696436087	0.6751476252442027	0.3644807743373252	0.2580456310870205	0.2755990551196498	0.3276973704086281	0.403334847182303	0.4976963484106111	0.9255634227315477	0.2012105435260289	1.86703071640208	0.05361202896375882	0.05186713690280476	0.0005567460839724693	0.8084265211285987			1.261683396937171
2.439305180363036	6.10459245930347	4.881597427984983	1.448123767018906	0.5952970350020504	0.9317590338441325	0.6395949879576937	0.6649680512300666	0.3633111329632604	0.2559456423517683	0.2742032615661528	0.3263854738208611	0.4023933359357405	0.4962662065219934	0.9249350778754086	0.2004846047443634	1.877203778590097	0.05362062762038573	0.05186642158670519	0.0005567440168329583	0.8085232374321133			1.261683384833246
2.447494960720382	6.109693926780554	5.099083020219641	1.47894956465933	0.6381337125431863	0.9408059330747054	0.6536426241832016	0.6655509651462383	0.369394386386777	0.253764941618382	0.2772820492972049	0.3271984052336879	0.4026750879668848	0.4966236081606445	0.9264839684220555	0.2006618026057309	1.889426726701057	0.05362260224512907	0.05186664606570029	0.0005567417710173887	0.8085274422717432			1.261683401451027
2.455684741077728	6.155651296461362	5.199409582144687	1.520509518822056	0.6684923495793433	0.9605781863949748	0.6759850940342553	0.6716782313088315	0.3721323663522025	0.2542048400366468	0.2793279669261776	0.3283703384435031	0.4031261148236884	0.4980199462625235	0.9280922856540462	0.2015001196764521	1.868678318221757	0.05361809200543578	0.05186536711525987	0.000556744063702975	0.8085558619539558			1.261683405676966
2.463874521435074	6.293019033997204	5.243959726604994	1.548908507865256	0.6606705411888361	0.9701390400866461	0.6729062022803611	0.6704332253639795	0.3710661526637991	0.2538316236628425	0.2796479408564507	0.3285418999716074	0.4037103519890941	0.4985447441786805	0.9285960129458728	0.2018191093875589	1.869202932091421	0.05361492745825368	0.0518536727863801	0.0005567485762247474	0.8085900309421886			1.261683389426211
2.47206430179242	6.177720097882791	5.16485915367909	1.502160979623935	0.6328485256686911	0.9505624351009103	0.6504895745678364	0.6634598707368038	0.363884366246542	0.2495857333583961	0.275462142978432	0.3270971594229328	0.4019753322575024	0.4963299646364893	0.9253928375000018	0.2007176161473165	1.880706899679507	0.05361043757973206	0.05183877703605684	0.0005567489165010946	0.8086481879149482			1.261683356232518
2.480254082149767	6.015991468706173	4.995987588048204	1.456514255255296	0.6124933985718858	0.9259730778993397	0.6468083708059725	0.6623025049110908	0.3617975971772364	0.2503693100984717	0.2759505192870595	0.3279313115187249	0.4015725093077914	0.4958222960317179	0.9234904964524574	0.2003967967942855	1.891259282330566	0.05360674872973108	0.05183034059030886	0.0005567456379143973	0.808751511764908			1.261683328500501
2.488443862507113	6.144672110826405	5.104676940064198	1.529353315750513	0.6306268646270166	0.9559639089140712	0.6625393139849203	0.6640175989012862	0.3655292462035562	0.2533769897402731	0.2780415811817559	0.3288021680425855	0.4023402370297706	0.4969109885623728	0.9249213390037195	0.2007045274647286	1.885388552136679	0.05360770881416693	0.05182820026699095	0.0005567443828231813	0.8087034459249189			1.261683325582332
2.496633642864459	6.573448896675693	5.385330563615789	1.725348649285035	0.6665375822056273	1.048652901045112	0.679628842873231	0.6733476416552397	0.3699416551516937	0.2568554982736069	0.2780829091881692	0.3291258245645327	0.4039491810662211	0.4988729288003218	0.92813010596084	0.2013403384313613	1.874981705218585	0.05361179158991281	0.05183448055472268	0.000556746886529031	0.8086789023233052			1.261683312148665
2.504823423221805	6.372825172883209	5.321054476453915	1.666802901778597	0.6567892679019408	1.027832812431794	0.6748587313050484	0.6754011828490313	0.3717873265228537	0.2607016689065781	0.2790850611908521	0.3300221031116159	0.4049598637910727	0.4992379606603069	0.9284995370344076	0.2017050041025541	1.876148992571933	0.05361666026896766	0.05184260492978487	0.0005567471896859983	0.8086965935090931			1.261683290390159
2.513013203579151	6.286183774899875	5.257570247483043	1.513975027828946	0.6617161899843266	0.9576154619280052	0.6716273979170729	0.6718312939786056	0.3766412722262326	0.2557189970060234	0.2822107068811218	0.3292635306194535	0.4034691981347469	0.4978818403793449	0.9276624547035839	0.2009385878289049	1.882777627699971	0.05362182820640061	0.05184827741169311	0.000556743931390928	0.8086034963336244			1.26168327139696
2.521202983936497	6.810665496650177	5.60845075021362	1.691579849058108	0.7310547174339213	1.018054697084153	0.703756508352872	0.6805174577951324	0.3866713644605407	0.2582983915292017	0.2861073163089805	0.331186831018398	0.4043137387035386	0.5001728696691637	0.9304036543073019	0.2017606744694431	1.893591095465274	0.05362129363998868	0.05185239845922102	0.0005567423151074078	0.8085558883326165			1.261683291303615
2.529392764293843	6.894035813707755	5.779928417823177	1.897046843477723	0.7409785015386308	1.095533362933797	0.7094793725609531	0.6866290409311373	0.3883511617371067	0.2676179161968784	0.2863948971459249	0.3324208490835193	0.4061521849018773	0.5017199898158746	0.931185747523087	0.2028022738824094	1.875667656411298	0.05361754345126295	0.05185051911945655	0.0005567462204924591	0.8085486716032109			1.261683279060418
2.537582544651189	6.618120137166559	5.689017410308638	1.75159733865585	0.7006661781874285	1.029370247914834	0.6847127395443121	0.6777889944705732	0.3792426743275775	0.2647334031156912	0.2838565482870613	0.3301389208412746	0.4048651425799189	0.4996641932381241	0.9292520745958398	0.2024026609927869	1.87399078206736	0.05361423781343126	0.05184618151028272	0.0005567516797389677	0.8085342791072583			1.261683217533346
2.545772325008535	6.394889788409085	5.424943914780718	1.501927188397521	0.6706409081143616	0.9707964729291082	0.6694139017895727	0.6728165494609225	0.3749324800552759	0.259185257088885	0.2839724328642969	0.3296397516182492	0.4043267564584385	0.4985625733317746	0.9283221719660463	0.2014352046125497	1.879855858611993	0.05361126210727339	0.0518476019327643	0.0005567529430001936	0.8085710661527652			1.261683141594197
2.553962105365881	6.515635613498037	5.675660319986783	1.573510441088846	0.7253172779416026	0.9985266743350834	0.6894760865657789	0.6799016491587909	0.3803453189099095	0.2594988667252997	0.2848997299674471	0.331273116031521	0.4047138206453824	0.4997834386619165	0.9289258533637018	0.2015980124506003	1.885752751658396	0.05361339291489527	0.05185230269975628	0.0005567505697122113	0.8085985369237916			1.261683087859509
2.562151885723227	6.323139692710291	5.384976615606893	1.581951941548027	0.678045290724596	1.006079183149002	0.6726253634585658	0.6848434938426403	0.3712086045884553	0.256599058418169	0.2779657509475891	0.3277516451606696	0.4026333543784624	0.497632928032428	0.9262903270414604	0.2009724228893724	1.877128358860958	0.05362040161813858	0.0518583508415686	0.0005567503184890821	0.8086087532316097			1.261683026622677
2.570341666080573	6.062026160198593	5.091703368884525	1.483344324252589	0.6318797686707081	0.9732830728478526	0.6579116380770755	0.6777090246764129	0.3624248222213868	0.2546554226701654	0.275020222736332	0.3259676896568043	0.4024446266904332	0.4967736039372336	0.9258743051270804	0.2006380047245581	1.870576546570078	0.05362632890640318	0.05185932305733457	0.000556754203431521	0.8085670996807702			1.261682910239378
2.578531446437919	6.286678468952935	5.25446206297902	1.58350748113973	0.6559083806774936	0.9978626702136041	0.6775462401678802	0.6743369039199053	0.3647578655404889	0.2522155897970518	0.2749718413868817	0.3262078601472775	0.4026806712437014	0.4975065275260707	0.9272123039250844	0.2011946879234826	1.877047027584347	0.05362342390926222	0.05184966104064691	0.0005567571239912958	0.8085423132425603			1.261682757031662
2.586721226795266	6.435644348125971	5.370811523732232	1.582036264339206	0.6643838173876309	0.9845817759405739	0.6825657065222362	0.6722564738449706	0.3693952540648421	0.2529676184064587	0.2758853061228743	0.3265102564335077	0.4025334258814797	0.4976121042634301	0.9271705339243086	0.2011382910114367	1.892371189184683	0.05361880719685337	0.05183998293883602	0.0005567554075525872	0.8087006252838795			1.261682608929535
2.594911007152612	6.287283660342556	5.393631451837207	1.522438294819032	0.6719977145635826	0.9550497661280277	0.6819090216560872	0.6684902966203463	0.3738313896073836	0.2560107297053414	0.2787322964172276	0.3279746786803614	0.403279829529349	0.4982289575969494	0.9277118693268666	0.2015216637084573	1.898916717274085	0.05361625695159085	0.0518328124020482	0.0005567528575617633	0.808686572613219			1.261682522487705
2.603100787509958	6.413754610416544	5.297830048756891	1.608730477813955	0.6601672682569388	1.00521432869356	0.6713254208264176	0.6736673931184788	0.3706016574570076	0.2599613680238138	0.2800272955865034	0.3291219907207829	0.4038936008391217	0.4991070871647993	0.9280414001623778	0.2020970583739579	1.876473282328611	0.05361078506148399	0.05182738381687071	0.0005567527705335004	0.808556554270087			1.261682518649288
2.611290567867304	6.537872884020056	5.218582861089833	1.655584720754154	0.6550624589710137	1.028148486162485	0.6756883146495705	0.6788409452508349	0.3743806890587183	0.2613590114532582	0.2801902036756895	0.3298846870679545	0.4047754300287522	0.4990975729483271	0.9287258365216222	0.2020143696596617	1.87689921371552	0.05361038232312661	0.05183005022972708	0.0005567544708990127	0.8085953083765532			1.261682508908922
2.61948034822465	6.180508770620267	4.907564390643347	1.507347431318505	0.6118580109815489	0.9856267533198348	0.6681131568279145	0.6731632584743519	0.3738216476890749	0.2541893623787822	0.2766184713079622	0.3279225295865303	0.4032140550344677	0.4973361371555353	0.9257074432145869	0.2008643003431951	1.885625235672316	0.05361184373374971	0.05183104186322871	0.0005567529360248837	0.8086666177268774			1.261682500446539
2.627670128581996	6.296132842724461	4.941533937260872	1.484835112023764	0.614202096709757	0.9875810787622119	0.66969394615359	0.6732796586287649	0.3710383624519492	0.2518438712948031	0.2757948302105112	0.3279713146577362	0.4031218131250112	0.4977540899128622	0.9259208795555127	0.200747101920854	1.893751471659696	0.0536104729766715	0.05182878482161665	0.0005567487555027265	0.8085723229723023			1.261682523372829
2.635859908939342	6.432838471809484	5.161735508321883	1.526379031906147	0.669369604005898	0.995387482815054	0.6782366980766409	0.6769212632012306	0.3679653653764615	0.2541630607060337	0.2772686187358192	0.3286186760457199	0.4040972376924193	0.4985816741063052	0.9286282384019175	0.2014631096272467	1.879328459031709	0.05361320073628855	0.05182507568812629	0.0005567491703768686	0.8084876751201122			1.261682569694506
2.644049689296688	6.340464010049478	5.342611193253044	1.564024742538281	0.7129549202690642	1.007716373443678	0.6819828837287688	0.6762823076678811	0.3750046187306446	0.2559569077572169	0.2815410033313749	0.3288111218667894	0.4039368506626186	0.4983388039161273	0.9287002505784147	0.2015918852720018	1.872564512196846	0.05361548775732771	0.0518173246805998	0.0005567549768778389	0.8084775869239423			1.261682551308506
2.652239469654034	6.201025771064574	5.205177925821212	1.497525378604657	0.681419894060584	0.977091565658735	0.6737929190291316	0.6703024822243817	0.3701412887299944	0.2510267662062453	0.2764210235347099	0.3258988960626084	0.4019708271048639	0.4962099874762156	0.9250934471702629	0.2005767551583238	1.884742611635934	0.05361646553927062	0.05181586596204124	0.0005567580801964945	0.8084960824289216			1.261682522655181
2.66042925001138	6.150242501494774	4.830929561513448	1.442201464844033	0.5872991628608311	0.9339394813387119	0.6396218816307103	0.6613903110160438	0.3551359304978962	0.2473812045871824	0.2705869133061921	0.3236009114332988	0.4003609406669341	0.4944166651999905	0.9226204973460934	0.1998639472482475	1.893132535480718	0.05361515948765671	0.05182032845728328	0.000556755508171121	0.8085667844940072			1.261682521385022
2.668619030368726	6.21484179060035	4.975192378014023	1.514159150732508	0.6043486156919324	0.957762283175102	0.6448133222608297	0.6658635876182678	0.3597301953653804	0.2524399789991256	0.2760030041952711	0.3259381700656959	0.4020579168182024	0.4963050920438063	0.9240370420213542	0.2004329748714763	1.895710001252791	0.05361244867167399	0.05182496359311346	0.000556752310315634	0.8085892011476925			1.261682537920559
2.676808810726072	6.227566336061022	5.161107160500975	1.65364246159677	0.638524913309074	1.01768362774271	0.6615945208760746	0.6750105350656989	0.3694843210040971	0.2623126980754867	0.2817809100285349	0.3281428154268142	0.4037016728904853	0.4984030565593592	0.9264453379329204	0.201181275742221	1.880354300500082	0.0536130332529293	0.05183234481614153	0.0005567520300096603	0.8085910915767343			1.261682557697641
2.684998591083418	6.197443014691387	5.105983118151797	1.611942335711348	0.6420757973718942	0.9807784592631094	0.6555449788935533	0.6714100805520256	0.3651749309183601	0.2580472536328541	0.2783908181767364	0.3275445810063721	0.4031555907952372	0.4979798118386372	0.9265001117065147	0.201244665196247	1.872137549214276	0.05361944421288837	0.05183689515349913	0.0005567524958299263	0.8086063366771095			1.261682568971532
2.693188371440765	6.400225885319148	5.225753802315122	1.588931359885266	0.6536309035494176	0.9650005222441985	0.6673639635609199	0.6737563937006206	0.364627820112193	0.2565873964586373	0.2770047425832773	0.3287256407859566	0.4039422077361683	0.4982204297653984	0.9274620035044964	0.2013425776052481	1.873724331688833	0.05362666376307307	0.05183389904373997	0.000556749907621438	0.8086298146547672			1.261682589502831
2.701378151798111	6.312816710860583	5.282819507829416	1.528569880203643	0.6480207490856575	0.9383333447951062	0.6648501923194564	0.6678535555690257	0.364924187483887	0.2531540609664557	0.2739510813918569	0.3262578666627	0.4021495888394391	0.4965746481585085	0.9264925388343385	0.2006189322562094	1.896514771915306	0.05362776242615502	0.05183028287649623	0.000556745276439255	0.8085888359700152			1.261682651520958
2.709567932155457	6.163093941273903	5.146377470419808	1.479786861651578	0.6285740011118569	0.9405798315729283	0.650415479240973	0.6654030382235198	0.363878453570974	0.2519223269505984	0.2751710929305129	0.3258949332296445	0.4017442709326167	0.4965209305096273	0.9258008480231138	0.2006988697868072	1.881277642994837	0.05362545387979315	0.051827849110409	0.0005567452981512211	0.8085201462324115			1.261682727311526
2.717757712512803	6.404729519117365	5.32193436090669	1.580411696501386	0.6885959222810025	1.008633194775372	0.6807383621041586	0.6786347042186204	0.3725429323804722	0.2602737334185717	0.2823592315845198	0.3308717228265184	0.4042780900515043	0.5000082969284126	0.9290277135763971	0.2018499144012368	1.865784371370421	0.05361876910209774	0.05182389712043194	0.0005567512070451493	0.8084416276068597			1.261682795304926
2.725947492870149	6.254909439120174	5.032062927161629	1.53552797491893	0.6395491292057457	0.9820495104273982	0.6699217724569864	0.6713146058767354	0.3687102141522714	0.2525482990204739	0.2774864972881149	0.3273169092014589	0.402113363229732	0.4969531766745596	0.9252139805233032	0.2006950032841515	1.870676830371955	0.05360753473845156	0.05182221825719017	0.0005567546820670138	0.8084224087108798			1.261682808405226
2.734137273227495	6.296619617979428	4.953472783533655	1.557771678756177	0.6045611120129858	0.97249709039735	0.6447214665442774	0.6656776553846573	0.3635391494711624	0.2509793204092085	0.2752620757913115	0.3261702846437878	0.401737432158002	0.496057196937741	0.924274940313067	0.2004039292715403	1.880871781977479	0.05360078829312508	0.05182041809091748	0.0005567523831469103	0.8084428252241369			1.261682820607964
2.742327053584841	6.56544566606388	5.492197994399017	1.690590641222767	0.6774831702022046	1.005682585574438	0.6659562255794229	0.6708764620027791	0.3677560974228185	0.2596187067314101	0.2794828817483195	0.3277695007230427	0.4032116326381944	0.4983622419088388	0.9276631888550283	0.2014504319670696	1.8739589493974	0.05360364594279278	0.05182119061997995	0.0005567495926032722	0.808464361139577			1.261682854591521
2.750516833942187	6.463966571136942	5.361348587259712	1.582152799425226	0.6615855942132265	0.974529186473207	0.6616123482315616	0.6702970718173362	0.3658055755985647	0.2581613511670617	0.2770796240072477	0.3268697490203279	0.4026914004242761	0.4980368756956335	0.9274507316538693	0.2013592278113883	1.867305484931789	0.05361264760888151	0.05182833715429536	0.0005567514376218166	0.8083912955577655			1.261682849642749
2.758706614299533	6.470694085654006	5.16794835299214	1.563452412646384	0.6245767383883933	0.9754979969407626	0.6444728676770412	0.6712314301664647	0.3632262982486033	0.2549454469367728	0.2745878663672177	0.3266644147475614	0.4023710512902666	0.4972263624592708	0.9265097701272733	0.2011394861907386	1.86693083577532	0.05361785579972773	0.05183836870505659	0.0005567532601881872	0.8083721099055614			1.261682821634732
2.766896394656879	6.505379125388095	5.175352297605902	1.538131121456296	0.6279807355474242	0.972877425115511	0.6521620503008169	0.6722166567369933	0.3642844117492284	0.2531775848733448	0.2749518367014505	0.3269455448875048	0.4026687709183158	0.4978209189366273	0.9272340248808847	0.2010550686053315	1.871453846439836	0.05361624525951815	0.05184867069781419	0.0005567510910563451	0.8084404511374693			1.261682755685106
2.775086175014225	6.618975158397374	5.396950414606748	1.578186085473079	0.6603647259744858	0.975017791248649	0.6770321420350363	0.6742704547088487	0.3706667091432547	0.2526945103566305	0.2790250482575419	0.3284657197212269	0.4035563650404994	0.4991904846093776	0.9289307201223063	0.2014295698511739	1.892755818240848	0.05361166825532001	0.05185533481322405	0.0005567481498984149	0.8084569143343797			1.261682733064222
2.783275955371571	6.5721184821172	5.44708596689808	1.626916318836503	0.6798427958041596	0.993546581165927	0.688135172665386	0.6790303172855039	0.3752993599689868	0.2574984436996963	0.2829893840445153	0.330562488092705	0.404453551328759	0.4996380611585216	0.930070735234466	0.2019141834284485	1.880813739565209	0.05360854775374159	0.05185803902130767	0.0005567493937230906	0.8084520345071807			1.261682730355105
2.791465735728917	6.363732249765192	5.19438276592	1.575839757947313	0.6447103451372277	0.9805974801438276	0.6643807642282812	0.6734436100772434	0.3632318158681883	0.2561070699366142	0.2794773799503496	0.3295665144720265	0.4036395544023688	0.4980861765578727	0.9272410628645595	0.2012805642269817	1.870370631962818	0.0536057859935978	0.05185799560109963	0.0005567532588659087	0.8084116854465524			1.261682724491078
2.799655516086264	6.30623242834535	5.151575307589784	1.567077338372194	0.6417818822679645	0.977320239839924	0.6599543930056837	0.6699332747055686	0.3609103539659809	0.2538623581041031	0.2769434092683647	0.3275269463812139	0.4026105480788061	0.4971119710793811	0.9264621100494682	0.2009014879101435	1.877304923130013	0.05360208971622914	0.05185261935517883	0.0005567539719059711	0.8083731738375129			1.261682723546305
2.80784529644361	6.193950296074429	5.066060773670998	1.523431225710499	0.6510690199520648	0.9649623998088327	0.6717675007705581	0.6718177825567528	0.3684507480680977	0.2551081879759142	0.2776382590482553	0.3272724620473081	0.4027002565551267	0.4975027855455088	0.9274406244905901	0.2006941793553821	1.889644354156638	0.0536031792032797	0.0518450810758361	0.0005567505076531059	0.8083814118961432			1.261682742924841
2.816035076800956	6.233583986982004	4.986296715984664	1.513016096204175	0.6264992735117664	0.9690989881657194	0.6577371797376983	0.675492817287741	0.3681978012053366	0.2556804795488961	0.2770119763103441	0.3272102936941783	0.402796919686259	0.4986038038886961	0.9268087939983697	0.2008474235921992	1.887856071541161	0.05361066271673293	0.05184084893499483	0.0005567480569720894	0.8083894937705226			1.261682777980575
2.824224857158302	6.356950009177977	5.165220955046211	1.528819885887751	0.5974382799481205	0.9542021236432626	0.6422230341591916	0.6710022973749222	0.3620091468086701	0.2549106042919378	0.275352603391812	0.3267930910860219	0.402732147941125	0.497480321439748	0.9252477243895827	0.2006432363764146	1.871804543747965	0.05361952780496693	0.05183877474368846	0.0005567498454841514	0.8084182724579507			1.261682799702301
2.832414637515648	6.269820223537798	5.187120207057463	1.505679005847413	0.6059170022473669	0.9305537811478214	0.6446876905056032	0.6640061539905693	0.3606411573968979	0.249508372805303	0.2735304524123389	0.3263238630024609	0.402349306842726	0.4963519636588706	0.9252541402524774	0.2005468046934609	1.871383237155754	0.05362283953568381	0.05183439600667496	0.0005567519518565589	0.8084173339244906			1.2616827981086
2.840604417872994	6.364223150065644	5.210416982683963	1.600825212798219	0.6352823381691445	0.9683771635152213	0.6558221357536479	0.6703126571747675	0.3651900528853058	0.2521028787691066	0.277086399115009	0.3267182576594285	0.402820185615774	0.4968016213907812	0.926751096238863	0.2007829227826802	1.879568646330575	0.05362195704620122	0.05182581271432988	0.0005567494190592301	0.8084401142819713			1.261682808940275
2.84879419823034	6.447327245246024	5.242092088915221	1.659169304688622	0.6642411653926301	1.006194128797747	0.6605501515981337	0.6744937546113811	0.3759458077121259	0.2580467209802557	0.2830862601097437	0.3281719157777609	0.4031279251229836	0.4971025987854503	0.9269294671175569	0.2007969421905178	1.885180528983355	0.05361587648291057	0.05181968106471389	0.0005567448236850102	0.8084812832200136			1.261682864774239
2.856983978587686	6.370240487167103	5.074983441667221	1.587084573778205	0.6177193642633521	0.9832532047670866	0.6602030406287128	0.6693672349543097	0.3671211275089782	0.2537571155363132	0.2755279986035857	0.3270048839871665	0.4022025538350406	0.4967292106465774	0.9258024474373802	0.2009536459496718	1.86480920183968	0.05361177657109552	0.05181912026213573	0.0005567448936939276	0.8084383571057799			1.261682955738978
2.865173758945032	6.367353482371353	5.11238826242505	1.542435957909837	0.6219267998163568	0.9572343187964714	0.6594255974368367	0.6694298700442312	0.365608389631136	0.2532358436037099	0.276327554268056	0.3277066685170081	0.4031187122188377	0.4972275063155904	0.9264795337065754	0.2012092310098703	1.861692271112656	0.05361332576707117	0.05182754828968481	0.0005567497694307541	0.8083994107798536			1.261682990411648
2.873363539302378	6.321108874589643	5.176418318411713	1.523532482430654	0.6469658943644825	0.9521495912750293	0.6581959016555711	0.6668478520704572	0.3680430973704724	0.250956745882797	0.2772803688699743	0.3270421158842175	0.4027086165096275	0.4971469375341579	0.9258733671405628	0.2007259128371839	1.87331076773934	0.05361706125592101	0.05183883962357567	0.0005567510832433179	0.8084291462123514			1.26168298838745
2.881553319659724	6.316115285949994	5.18614633474632	1.544352327722359	0.664943968144815	0.9544605022019522	0.6723786103457632	0.6663814551830094	0.3699635201790568	0.2517072033048258	0.2758763867529109	0.3264235588352886	0.4021206099158266	0.4965906744880567	0.9255455553858456	0.2003569780026809	1.87892162261597	0.05362295591106734	0.05184960820054048	0.0005567474247895129	0.8084858629533529			1.261683014639418
2.88974310001707	6.565962043063982	5.451010540339654	1.643971872930486	0.7107924061843771	1.011852576299592	0.7033110264638617	0.6777425893641472	0.3797951837906994	0.2582905587250439	0.2815325391133714	0.3299334636285093	0.4038356678195105	0.4988402947443026	0.9284756606465995	0.2015414097970127	1.874495915644151	0.05362626282088151	0.05186149788181188	0.0005567445090485946	0.8083726769362726			1.261683093353644
2.897932880374416	6.746186270068122	5.719316542620088	1.691972570952271	0.7378377101375219	1.064410212022553	0.7143027223170941	0.6862597991843781	0.3828063012523298	0.2599787279876933	0.2869710548074634	0.332697115454221	0.4062756102855269	0.5016037726466113	0.932265050268218	0.2024247207974459	1.868181346397041	0.05362414688386806	0.05186591108144021	0.0005567455587304707	0.8083156384137511			1.26168315749787
2.906122660731763	6.385031173961808	5.22244207153725	1.572163479038052	0.6496795065418907	1.014219865218954	0.6697512529206735	0.6781506274373248	0.3660166167666173	0.2555072649982969	0.2790550481301044	0.3289952411808198	0.4046228103238813	0.4992182450292918	0.9280484613977577	0.2013251281410839	1.875302757078797	0.05361750563077888	0.05186304623400465	0.000556746649153293	0.8084405128251785			1.261683193848181
2.914312441089109	6.301603258430728	5.048276510988722	1.503466736728984	0.615304034573676	0.98055315291693	0.6509354740942003	0.6718007338091991	0.3644314951043182	0.2526770415691951	0.2763586068352886	0.3281339929484265	0.4027205994276336	0.4980621117633471	0.9259147426429861	0.2007387308283625	1.885352539792808	0.05361173814426741	0.05185688904082248	0.0005567435392185409	0.8084955944725342			1.261683245796432
2.922502221446455	6.429891006526224	5.279192379693225	1.561362219769609	0.65543597666332	0.9795235115238963	0.6588097112483726	0.6694905735315897	0.3676323970081659	0.2534055128465299	0.2803393590373849	0.3291417419492015	0.4027656886459763	0.4979137676624453	0.9264165143805647	0.2006509770484913	1.891821159523293	0.05360825113923057	0.05184985359982043	0.0005567393892647964	0.8084936752007759			1.261683330218294
2.930692001803801	6.444847917477543	5.233485264939311	1.590152741195225	0.6473540936577306	0.9769356066320192	0.6525339098934607	0.6679246979813545	0.3630065717147477	0.254068827504109	0.2780023175549176	0.3275661558758187	0.4023715212313229	0.4968741927196035	0.9264631827047035	0.2007851652894015	1.869793036611363	0.0536078347471115	0.05184325715751589	0.0005567398121227687	0.8084272785351868			1.261683420837475
2.938881782161147	6.460112840220295	5.484692534854935	1.598264335847118	0.7040715860691752	1.003848047372409	0.6699368059970938	0.6759072747694113	0.365298957599573	0.2540925921213724	0.2777829440702612	0.3282128106569117	0.4022193145809231	0.4976047635342919	0.9267132876900416	0.2010699735609604	1.868318649547061	0.05361134057821752	0.05183943413749405	0.0005567436022522428	0.808354481378967			1.26168349306614
2.947071562518493	6.529920249498345	5.566813201034361	1.695473131140247	0.7452590925104947	1.046630796812931	0.683117641851248	0.6832827607859761	0.3718836940098114	0.2552799438672997	0.2805300937424203	0.3298381848030716	0.4024484319393192	0.4987024409473744	0.9271949283051605	0.2011392102439012	1.880538763364369	0.05361489210432648	0.05184218355730436	0.0005567440648552008	0.8084145144448227			1.261683560124553
2.955261342875839	6.277468367269872	5.033152327181704	1.530251177616908	0.6352185056718151	0.9974040555921913	0.6695372228211207	0.6739031906686145	0.3677174336216874	0.2514920177853047	0.276852321097967	0.327829939517653	0.4021745758460665	0.4978998009502162	0.9269207274403923	0.2006374814254897	1.884460163926218	0.05362021268403883	0.05185003390733288	0.0005567395783291757	0.8085457265632329			1.261683649115351
2.963451123233185	6.051846394055785	4.875399348799088	1.453526603986599	0.593491524541084	0.9347300009100494	0.6450629800600327	0.663276761356998	0.3600668747610061	0.2490931208140228	0.2736695125197028	0.3254469421883918	0.4012936896072496	0.4961551237721704	0.92485915285128	0.2001189501834974	1.875089176936638	0.05362450257423498	0.05185125231219798	0.0005567367863696754	0.80851971471968			1.261683738074306
2.971640903590531	6.221996683818273	5.093675453963806	1.525414168582518	0.6334266410386544	0.945511103572243	0.6554350238530697	0.6689031166007453	0.3633387465418256	0.252512887213272	0.2769905399072579	0.3280539423816711	0.4026461755905268	0.4974891914484023	0.9259409169885823	0.2008724288297887	1.869313241844728	0.05362156433906189	0.05184428658624476	0.0005567390216660861	0.8084146664949741			1.261683827390447
2.979830683947877	6.047880061010599	5.040566970291897	1.495468432962607	0.62436317596099	0.9581263283270862	0.6663256488523159	0.6755657533190068	0.3647164523688678	0.2535079397917022	0.2752683516020086	0.3277342888720422	0.4025793478616785	0.4966494640473925	0.9252846024930358	0.2008305560641691	1.87570697693718	0.05361191663893344	0.05183474766410665	0.0005567398737015786	0.8085268974093405			1.261683901946363
2.988020464305223	6.137823870339949	5.114197952320564	1.483748955665835	0.6335458939084972	0.9580592683644648	0.6671993307884168	0.6754169913995304	0.364369316360859	0.252565827624798	0.2745673809507724	0.3267608260233095	0.4020981857479254	0.4965243526365737	0.9261819034487132	0.2004077077270629	1.884571414810067	0.0536032955497725	0.05182735623136103	0.0005567357391053022	0.8085493292691951			1.261683954435729
2.996210244662569	6.351282932234119	5.139525784770516	1.547054153729444	0.6303844104727677	0.9806559039318414	0.6603817931150384	0.6750921405516056	0.3636034489708647	0.2510549765376392	0.2756102173171601	0.3262740508383438	0.4013804596465377	0.4965889750221835	0.9264427485814487	0.2002339746802063	1.881592726991988	0.05360164789222728	0.05182618583144072	0.0005567310732322282	0.8085451658168082			1.261684075454489
3.004400025019915	6.404078322902482	5.290853083936145	1.624636770624944	0.6620767874358943	0.9957225904779602	0.6619654948522665	0.6741759112982012	0.3644449111013128	0.2514459779652343	0.2762185629995409	0.3264542985492363	0.401429403415149	0.4966149323675529	0.9262033471057134	0.2005411096456975	1.860393902417263	0.05360164129206433	0.05182862930639577	0.000556731022023084	0.8086277640716704			1.261684223133921
3.012589805377262	6.249440648210748	5.349338419278265	1.590090322968347	0.6985105934994817	0.9674247187685918	0.6786150343354623	0.6687671042611717	0.3650354677455164	0.2533630117599328	0.2755094069657432	0.3270174932409912	0.4030871054786438	0.4970853243996426	0.9261970683384305	0.2008100361505724	1.859333493021435	0.05360737608026124	0.05183613183245477	0.0005567339508980031	0.8086530551119883			1.261684335972551
3.020779585734608	6.016208097611526	4.847726992799687	1.394699346355152	0.5930912149102512	0.9149260755151974	0.6503438457128656	0.6598846863334242	0.3578632538518192	0.2496336050447976	0.2724537344281917	0.3253026058996693	0.4021046528504238	0.4954723346009575	0.9243021854473267	0.1998419150593082	1.877698123263739	0.05361693314452243	0.0518398792620221	0.0005567336332489833	0.8086132693149295			1.26168441802912
3.028969366091954	6.401444481419652	5.242109305580977	1.515990406532566	0.652400722715226	0.9831006212901716	0.6618458769363054	0.6744517317948938	0.3652582097524644	0.2540769325170932	0.2773264965953339	0.3279367022519367	0.4028977618014459	0.4974986268025208	0.9274681616165407	0.2004088255251726	1.888843613754606	0.05361665269985728	0.05184105912038536	0.0005567294206486258	0.8085165446721195			1.26168454136755
3.0371591464493	6.751515488759727	5.600028462165174	1.593880721823266	0.7188286311712265	1.021866166836339	0.6842088116034878	0.6806537882907339	0.3743773123146036	0.2584518554357227	0.2823385331732936	0.3307078656452417	0.4039470810613304	0.5003545670235855	0.9313197621308047	0.2014870587256453	1.876191396784712	0.05361309588866039	0.05184745483574233	0.000556727230319973	0.8085058025104362			1.261684679885851
3.045348926806646	6.404864265703296	5.371996828570726	1.515313181840604	0.6958957878907145	0.9878319381849878	0.6785255926283038	0.6733041893792457	0.3680798234541842	0.2528894615025668	0.2791576730906292	0.3288452793245392	0.403486734705347	0.4988092109977925	0.9288996259673162	0.2012971247909174	1.86184886882955	0.05361224169355136	0.05185322461820908	0.0005567295329743758	0.8085294515822581			1.261684774783919
3.053538707163992	6.126523000593235	4.945760737164003	1.514866597969463	0.6153512975986417	0.9771260515802571	0.6524112901409415	0.6697242715548706	0.3650813163336579	0.2518303424029507	0.2761020751253124	0.3269407555964486	0.4025876152797442	0.4971379840385637	0.9246344287937859	0.2009652695113176	1.860760528411686	0.05361063778903204	0.051859858605316	0.0005567313208999284	0.8086246633089536			1.261684835481746
3.061728487521338	6.157273205436367	4.905494634308888	1.54152076658593	0.5949701874967191	0.9686754337705853	0.6414541929929648	0.6656513620476455	0.360245606178503	0.2487908305656179	0.272946035903318	0.3256409338254762	0.4020293570000327	0.4965333477728866	0.9240721564034731	0.2006742519312379	1.868141285291701	0.05361680919835881	0.05186814974556067	0.0005567282535837948	0.808631122647007			1.261684907556799
3.069918267878684	6.578377205327911	5.269973041008264	1.68155706305114	0.6594660607122379	1.030802060437048	0.6625631160050314	0.6696800785577132	0.3645166172518379	0.2522459489023545	0.2757955969276318	0.3270979939728698	0.4034712780034498	0.4983421396502435	0.9279940063923817	0.2013894514758949	1.875501755616881	0.0536206712858309	0.05187478423351733	0.0005567238110158274	0.8085298466013053			1.261685003347898
3.07810804823603	6.442706704783135	5.394523312140838	1.605511516119814	0.6784656599857314	1.018320565577079	0.6761169473083444	0.6717928081809469	0.3699051703847057	0.2572583019904343	0.2793502292634721	0.3291317948932468	0.403463775506025	0.4985022797953639	0.9269983010669564	0.2011288580935977	1.856467148690397	0.05362076480110787	0.05187380306015812	0.0005567236946601797	0.8085604770476004			1.261685107430758
3.086297828593376	6.248702066393932	5.089178674621071	1.528483162290645	0.6344120199518724	0.9536165313553786	0.66766029732538	0.6632453244069282	0.3648483143928702	0.2510936544495786	0.2763471390434183	0.3274354476827218	0.4021905397148263	0.4969126311658673	0.9250991329064776	0.2004499766135048	1.856278783857374	0.05362311516724208	0.05186665856778622	0.0005567264224548851	0.8085495957034813			1.261685199489304
3.094487608950722	6.265237881694672	5.135212443264115	1.548521810253542	0.6463409243958029	0.9629261621307307	0.6684436995979206	0.6648340013555287	0.3656984480207682	0.2507482562526488	0.2760931457957593	0.3272823194833009	0.4028138528912112	0.4971722890699316	0.9265267834134541	0.2007571532670752	1.870910125058467	0.05361908539880297	0.05185494636226459	0.0005567259423056184	0.8084740501094749			1.261685263734104
3.102677389308068	6.53936318779204	5.428220160159099	1.676187519240367	0.6654004882361388	1.042349793258538	0.6744078740649473	0.6832850994551676	0.3708896653343992	0.2553303228175042	0.2776999682699471	0.3288741847446104	0.4038811194729471	0.5000226847203348	0.9291220114826477	0.2016951472141017	1.878490795824769	0.05361354444550367	0.0518400048993649	0.0005567207787076302	0.8083955559783801			1.261685355005897
3.110867169665414	6.306038913877457	5.191720423117184	1.60835382965966	0.6495798291733411	1.02559427244457	0.6795803336358942	0.6790691314590515	0.3700725401363998	0.2508755415213832	0.2752434957630283	0.3271543476377362	0.4019707250944798	0.4980423566563104	0.9259350373241615	0.201025915256498	1.863298530762779	0.05360821654614455	0.05183314364004477	0.0005567178327674831	0.8085064269877071			1.261685496168758
3.119056950022761	6.282298008920493	5.185217456760967	1.578784917906935	0.6513560804214958	0.984817511512835	0.668747291807297	0.6714105615561984	0.3655780216964764	0.2497665320603298	0.2742473816931106	0.3263611537380194	0.4010949563183824	0.4962817634957515	0.9253585928328786	0.2008659733981265	1.858742370754365	0.05360254031992966	0.05183738548975387	0.0005567211325446825	0.8085933772379461			1.261685605763551
3.127246730380107	6.31668229471447	5.104152478907658	1.518778309565219	0.6478507497083031	0.9669010628409209	0.6657551673123371	0.6686154822881799	0.364814275237681	0.2535481406405727	0.2748255109094841	0.3267512793712146	0.4014432849009264	0.4958579039454166	0.9260836466342602	0.2006584483934092	1.87502674222638	0.05360391162327785	0.05184301021714216	0.0005567226191103225	0.8085076956498879			1.261685684974743
3.135436510737453	6.428245118188081	5.118305540178822	1.528715509917204	0.6619803085726025	0.9778319131347595	0.6834791738001329	0.6753355563026711	0.3724910035768678	0.2572853610199934	0.2778981646543958	0.3280345156392646	0.4029291808680995	0.4976111839035252	0.9279591062037862	0.200741205910744	1.884659699059407	0.05361061038613929	0.05184977930003485	0.0005567185008844691	0.8085150856040214			1.261685776393858
3.143626291094799	6.529705322105691	5.402981647680608	1.63587488429185	0.6874885677544813	1.00728795164216	0.6843497375001294	0.6810761768294442	0.3773015684616434	0.2579876241472347	0.2812247416050532	0.3293208245988421	0.4039605341812413	0.4993185790250084	0.9284491469089383	0.2011877829891834	1.866688025388183	0.05361515752776592	0.05185768915539463	0.0005567149876763032	0.8085968219546855			1.261685888900231
3.151816071452145	6.306465644458958	5.188438457716809	1.53668827083643	0.6525307931231458	0.9803532859713957	0.6590093226159434	0.6778831992909169	0.3645765553990024	0.2545600490132465	0.2772267169689851	0.3276408663433582	0.4022736794556825	0.4980559377438092	0.9266746339678371	0.2008662722153083	1.84590937610827	0.05361836107630041	0.05186050699958486	0.0005567162451375536	0.8085679693061563			1.261685990822259
3.160005851809491	6.140127887340333	5.026624619880152	1.437313640138637	0.6280811726990257	0.9340875320559272	0.6519795057025431	0.6665586018209508	0.3615442880984714	0.2506867992799026	0.2743467857834044	0.3257656448626999	0.4014838570278668	0.4958298911211437	0.9250880050191652	0.2003584094952362	1.854641438399845	0.05361750859681422	0.05185378592163697	0.0005567185777558973	0.808568773923478			1.2616860739469
3.168195632166837	6.134416348708955	5.052612887869279	1.468826481393303	0.6294940911906897	0.9446397401429233	0.6666741661502154	0.6650383326014377	0.3658413962623546	0.251174937679397	0.275244959573541	0.3254248435944155	0.4016352901073392	0.4955173401185292	0.9250951434783503	0.2005584108960189	1.87875785168153	0.05361373625858643	0.05183967341094347	0.0005567172770995888	0.8086846510865248			1.261686142927714
3.176385412524183	6.107099795121943	4.945178006586141	1.457526184369554	0.60453150067473	0.9441147067628224	0.648315535459111	0.665064377632963	0.3612173229207039	0.2502393446967032	0.2752003052451518	0.3255820501026102	0.4009491543268641	0.4952958699413982	0.9246070845088051	0.2002745920199325	1.886262833598409	0.05360841092058722	0.05182569549518599	0.0005567129422028387	0.8086497171900588			1.261686232253381
3.18457519288153	6.20330038352785	4.983606836322067	1.499006420614885	0.6080878651073781	0.9766513239294868	0.6498781263802729	0.6698228941959681	0.3617055967438709	0.2529229539316813	0.2757300930972024	0.3259570122618997	0.4014068845570556	0.4960867559065446	0.9246802334546448	0.2004770803041594	1.866257813951402	0.05360472755494794	0.05182075162128243	0.0005567104965935752	0.8086231618907792			1.261686354679825
3.192764973238876	6.141105413819238	5.085028865382723	1.538381993637569	0.6589812724238571	0.9996669205281061	0.6721352931850589	0.6779850359934326	0.3663911710954986	0.2569708580729992	0.276869354406601	0.3270778962071798	0.402224714110349	0.4975771138343582	0.9258105737019328	0.2008289587369598	1.859391671033754	0.05360500691819211	0.05182590338820813	0.0005567121519641593	0.808631538878677			1.2616864673702
3.200954753596222	6.188187801511002	5.099004253826399	1.510404312172007	0.6636982329548712	0.9545850840700109	0.669759033671488	0.6746049149562564	0.3691647317372804	0.2534972944249412	0.2795712977738095	0.3293182686771822	0.4028780824019706	0.4984165404675678	0.9265713764990614	0.201207742744281	1.875453307982456	0.05361182958416221	0.05183364801947922	0.0005567131201582321	0.8086724654980441			1.261686554906116
3.209144533953568	6.618117439874681	5.388721755398289	1.597218664650325	0.663840739603948	0.9753778649307848	0.6640314911046528	0.6746804457528783	0.3730290642821358	0.2587435977023737	0.2812248859011001	0.3300857616206194	0.404759292580901	0.5001170704892702	0.9294459509882057	0.2017398659545466	1.887057784955469	0.05362125196009701	0.05184264860041779	0.0005567092745156123	0.8087092020894302			1.261686643381344
3.217334314310914	6.491051051374058	5.390375513862555	1.638324866269647	0.6685414813660934	0.9936178680984474	0.6654209839516201	0.6734318113027272	0.3712094536407264	0.2614909285761692	0.2795335532572124	0.3287736543371425	0.4034225436883602	0.4988230360661416	0.9268526149292788	0.2012315046551239	1.879695276095954	0.05362562098561997	0.05184827562017447	0.0005567056432258107	0.8087727374987025			1.2616867679203
3.22552409466826	6.020706238181754	4.872942979792055	1.501673264665584	0.5997885431964107	0.9444679915540036	0.6437835789714806	0.6606865683884242	0.3625143283103638	0.252395996753375	0.2744367386207306	0.325963559198583	0.4009155864663982	0.4953671369331324	0.9227113259432642	0.2000720741330329	1.858055374300232	0.05362498840633849	0.05184803964079289	0.000556707752023268	0.8088532465712273			1.261686880528761
3.233713875025606	5.990346454674196	4.773341000119886	1.47266795618528	0.588658631817229	0.9374959739166564	0.6415221478965559	0.6612584196031942	0.3609604924737044	0.2489487552765946	0.2736092657931691	0.3250759963315174	0.4006298905540104	0.4948453290942144	0.9224434072948917	0.2000804931924712	1.860784511923688	0.05362024438868972	0.05183978246231331	0.0005567130802070112	0.8087977235320214			1.261686911052002
3.241903655382952	6.335236007972413	5.202223872152063	1.590297901773062	0.6553598717965666	0.9704889390681458	0.6689568173653444	0.6691922458377437	0.3692966071979948	0.2520427531242689	0.2787531867885756	0.3278041741118579	0.4021963979079953	0.497463660494723	0.9261037900645108	0.2011011763216246	1.871100864662284	0.05361561125410082	0.05183081125840308	0.0005567119940071148	0.8087928803998063			1.261686957704787
3.250093435740298	6.395069471924478	5.199159767717053	1.62241117101701	0.6437186138354065	0.9713250611637529	0.6595231468175038	0.6697380074412391	0.3695379886437238	0.2532668180759778	0.2798217138207755	0.3288754728555116	0.4027305001637187	0.4982808232624268	0.9271351051052271	0.2011281189904973	1.872566025777148	0.05360937294625617	0.0518322454736395	0.0005567065688214145	0.8088057813141325			1.261687018329745
3.258283216097644	6.254148919379475	5.133690390208337	1.548195253008435	0.6397038007082214	0.9568586962409086	0.6604996125640765	0.6692539113293744	0.3672401561787083	0.2512692554637657	0.2758012957428367	0.3267853893298867	0.4017781708777892	0.4969979444803143	0.9266041659085171	0.2009445142327208	1.861384016058157	0.05360657407926802	0.05183742149346247	0.0005567052133799231	0.808779470375741			1.261687101528547
3.26647299645499	6.185089081201287	5.17337366492837	1.517596897341609	0.6671755731510969	0.9579452702161527	0.675763604663798	0.6702611063627102	0.3714702068365368	0.2541290000166908	0.276615427307194	0.3271551265841144	0.4022954452856398	0.4968609073426855	0.9265143487387377	0.2009085034650545	1.860473146289495	0.05360921321850955	0.05183947551575859	0.0005567082360423524	0.8088270499240964			1.261687137320843
3.274662776812336	5.868203184144034	4.80948215133045	1.382603421533457	0.5938194945932075	0.9277330593706187	0.6543002035720323	0.6647566788087524	0.3639884158184766	0.2506245235705915	0.2762360273038543	0.3270582203198234	0.40138377444652	0.4956962883286111	0.9233998313205192	0.1998853665192057	1.874919000080937	0.05361498950535931	0.05184825724268286	0.0005567094044407633	0.8088587952635503			1.261687142722383
3.282852557169682	5.952157142253204	4.815810656777046	1.395140362958121	0.5871595205047712	0.9243438280687947	0.6471551465002856	0.6614876674830925	0.3609797391422339	0.248006214472847	0.2727306753941568	0.3251354382722002	0.4004528983110638	0.4954278708530351	0.9226871759079504	0.1996692833503251	1.889704363865905	0.05362232649791873	0.05185808856734625	0.0005567062935418777	0.8088153270826458			1.261687164637948
3.291042337527029	6.420021926181234	5.127633695139684	1.579632067007059	0.6100997401490036	0.9737817611032245	0.6555589456015984	0.6694240831123404	0.3649420496248894	0.252822168035924	0.2763919391806974	0.3264723271912498	0.4017015324564087	0.4971953374085605	0.9255184785512912	0.2005711848060086	1.888244794751224	0.05362264197393514	0.05186176219797774	0.0005567038229448452	0.8086941993929646			1.26168721215888
3.299232117884375	6.3741679916899	5.080017453767519	1.574255566824492	0.6078286855425495	0.9653465885076963	0.6567749794598223	0.6668199421529434	0.3658758951443037	0.2553759974084167	0.2793450001042115	0.3275743514091863	0.4021813052921713	0.49749306909786	0.9262072113364891	0.2010659012457432	1.865902499856326	0.05361535451178245	0.05186540236769387	0.0005567059154632655	0.8086120035817593			1.261687265817278
3.307421898241721	6.40720315313609	5.193142368844277	1.563515562654552	0.6265048987232729	0.9665816088114613	0.6691303177324593	0.6702980021079064	0.369276638068203	0.2551647676021477	0.2798582131950186	0.3292972470560531	0.4038125999422461	0.4999311378179878	0.9286730594910951	0.2016833125375067	1.869888603222598	0.05360714415489389	0.0518651459688772	0.0005567094357426362	0.808592869527885			1.261687290612054
3.315611678599067	6.351937630941269	5.274212657984362	1.55950443334985	0.6334244018953935	0.9862752658188338	0.6705102727895955	0.6740512847330373	0.3649927371475085	0.2520438160521277	0.2764756671026445	0.3299348746390469	0.4036620688448271	0.4992476054982387	0.9283485336093237	0.2011710303094938	1.876760770484055	0.05360392351789749	0.05186742063670626	0.0005567092128031431	0.8085781001507264			1.261687278108718
3.323801458956413	6.255312782757553	5.135687042891704	1.552028725228805	0.6350520821122099	0.9817903244368019	0.6676659859462625	0.6709654026800914	0.3664335861072628	0.2519165041703183	0.2769377621866719	0.3281841951086969	0.4025300354013084	0.4982868513789208	0.9266054252386838	0.2009291206266788	1.881584680668585	0.05360255018341965	0.05187317483489952	0.0005567061145222083	0.8086014346606518			1.261687273667397
3.331991239313759	6.208206427916133	5.099594625653951	1.518325171914587	0.6413382019752712	0.957833548733547	0.657476364022747	0.6693163952052017	0.3685454377390974	0.2529947897576366	0.2777895425748885	0.3275857156910031	0.4015615232027991	0.4972227818148435	0.9253083136687446	0.2009893740010937	1.87248184272446	0.05360315398119938	0.05187372338581661	0.0005567062149994107	0.808669502996854			1.261687269880122
3.340181019671105	6.114051666364269	5.057632636413521	1.453166756271759	0.630900114711373	0.9172680724061653	0.6467833326289555	0.6652498509015192	0.3648544453447113	0.2507484900652911	0.2772174733693614	0.3264778130411006	0.4011198025359115	0.496016428268358	0.9244386128455234	0.2007021930863412	1.872121940670227	0.05360816024487353	0.05187126765920049	0.0005567112437868057	0.8086598661376995			1.261687230791249
3.348370800028451	6.123635213865851	5.093998639700496	1.494159304873652	0.6218549067849505	0.9232937748270448	0.6554437206207572	0.6661021830054288	0.3638875990837864	0.2511078401753778	0.277669518476428	0.326902589756368	0.4019720824282484	0.4963138902290801	0.9250676134315375	0.2006829695130088	1.881235515970773	0.0536116050831659	0.05186730621078048	0.0005567144025824146	0.8085568284277744			1.26168713888995
3.356560580385797	6.300217977453729	5.287304334022023	1.538713399537756	0.6546831746363991	0.9473450234345352	0.6715052933326178	0.6707646270367569	0.3646194837440681	0.2520381987211965	0.2757017652628777	0.3271665985123073	0.40241571491873	0.4968476420083425	0.9262185490355832	0.2008107365810002	1.885665830439008	0.05361085958781118	0.05185626973461252	0.0005567117684631316	0.8085664338764997			1.261687044773623
3.364750360743143	6.358433720340832	5.327957001039443	1.533773871238999	0.664783163381518	0.9755470379957157	0.6780381517700665	0.6797778852744252	0.3744533507913066	0.2559924267200377	0.2769078745254378	0.3284411658549396	0.4030540893086706	0.4977566676746185	0.9270739877729248	0.2013682695045785	1.885672326470229	0.05360766414840033	0.05184015762136767	0.0005567102203355059	0.8085835866478026			1.261686984864764
3.372940141100489	6.255100894411782	5.116531508552836	1.525144911198389	0.6299374886235116	0.9996243248887111	0.6681238958756115	0.6811670569777073	0.3712855709417167	0.2592878444889562	0.2791794154687341	0.3294716522220658	0.4033588330191546	0.4980102251171632	0.9266365549660028	0.2014153269839745	1.869409607503219	0.05360278162723008	0.05183829336502695	0.0005567136467347971	0.808535852943073			1.261686912781736
3.381129921457835	6.354438896956006	5.198316191075008	1.547010974174153	0.6452639410516242	1.004680405293864	0.6595592461803133	0.670485784211084	0.3669923946237887	0.2519556090545164	0.2789499464521996	0.3304458657228747	0.4033393038779548	0.4983113239594841	0.9265214017213006	0.2015404166842426	1.872371797091253	0.05359899378221601	0.05184550578092904	0.0005567170304749832	0.8085233950667982			1.261686812874846
3.389319701815181	6.112782287397248	5.16878253865612	1.563152244447987	0.6560555599883867	0.9938905515669161	0.6685431661554675	0.6688203131181903	0.3701990456406201	0.2538753587505426	0.2797309320476247	0.3305677485240405	0.403425163134199	0.4984957182274276	0.9261130213796039	0.201198269080254	1.883213935227108	0.05359812208330947	0.05185118592976158	0.0005567162865699417	0.8085108621531528			1.261686699008822
3.397509482172528	6.124681866790548	5.237952965631902	1.576225920784282	0.6732178596325695	0.9942890784245018	0.6768387855245501	0.6719187159263672	0.3694283074331332	0.2544510906582724	0.2780394375447614	0.3288792780150855	0.4033312243550503	0.4988056464189599	0.9260272806800777	0.2010789313643218	1.894402900980121	0.05360540292085593	0.05186107446738786	0.0005567142761537318	0.8085325128568789			1.261686607071759
3.405699262529874	6.25561334288263	5.129315701893877	1.555487962747781	0.6485944037190656	0.9836692590924113	0.6680678977124973	0.6701516869345573	0.3668780773700779	0.2520801142359135	0.2754513899922886	0.3274598928253831	0.4028519716870239	0.4979333046174441	0.9258058126677041	0.2011794626602968	1.871366946165155	0.05361512404981314	0.05186979514788709	0.0005567162689496772	0.8085006212675651			1.261686514509312
3.41388904288722	6.457465237233894	5.331259215989281	1.620455115350521	0.6579462922820283	0.9857420572761272	0.6704137944441868	0.6710084077993056	0.3719604290232815	0.2539304148358374	0.2804805145406141	0.3286845477685381	0.4034501017593478	0.4983701338091832	0.9281314743708179	0.2017188290610482	1.866086018252454	0.05361809045926359	0.05187004208826081	0.0005567216276424222	0.8084606789021431			1.261686387955384
3.422078823244566	6.718400303290092	5.544244891668616	1.695814740617263	0.683384525707856	1.016070563017234	0.6765087314821908	0.6798745929325961	0.376457930735737	0.2634026655094189	0.2853037561748499	0.3304368439769371	0.405445987271911	0.500488518397959	0.9311714021296249	0.2020687540296282	1.883182595107278	0.05361721640057814	0.05186139520669743	0.0005567245378162459	0.808400711856772			1.261686238596162
3.430268603601912	6.346506842472651	5.034941239896455	1.574705200986461	0.6274695753926982	0.9953710425781502	0.66716330724441	0.6792606356357442	0.3690075946555719	0.2644194703281825	0.2800267110039475	0.3298079521734342	0.4041474025601174	0.4995569085641992	0.9272077500819025	0.2011906015842018	1.888624325872121	0.05361547539866738	0.05185486235361118	0.0005567226433972874	0.8084163285295979			1.261686111144083
3.438458383959258	6.302605205907011	5.02036876307317	1.575240212287327	0.6292345438983991	1.002939574959753	0.6684277487213932	0.678439850105909	0.3696516235866386	0.2618157093566503	0.2797997098447436	0.3295350415144319	0.4031148905230202	0.4981366077361822	0.9258285883348959	0.2009214607084669	1.879319353364005	0.05361248590901058	0.05184934896996111	0.0005567202794394468	0.8084737330858922			1.261686029448789
3.446648164316604	6.350976594812454	5.264731292099288	1.62089836038702	0.6741653204225467	1.023896919598496	0.6849348880165298	0.6832429516286638	0.3727638735232333	0.264182642366419	0.2803251891575875	0.3295028522684151	0.4039992394321192	0.4987861829081748	0.9282908067802466	0.2012940825673419	1.863391780805056	0.05360615251704859	0.05184344359085887	0.000556721662389926	0.8084360057971032			1.261685957651842
3.45483794467395	6.295982230633301	5.142141021240098	1.60661171971659	0.6366992784882387	1.000317174276423	0.6672321767717095	0.6797302014235765	0.3688662223927825	0.2552852967832686	0.2776660088825502	0.3296243636318495	0.4035691778511459	0.4997671153763257	0.9271034105060304	0.2016503909907217	1.868444635331546	0.05360723605915513	0.05184596265626842	0.0005567249379243939	0.8084820584021767			1.261685845801295
3.463027725031296	6.403129327444169	5.205408780274518	1.560925528779604	0.6286233374106749	0.9761107023600099	0.659313018831073	0.671669680310527	0.3675302396473223	0.2514363066114016	0.2771515683695513	0.3286052048981298	0.4030782567554856	0.4986143115995632	0.9266904610396873	0.2014155288247202	1.884108565866285	0.05361626595389776	0.05185278945297372	0.0005567242209503645	0.8084780206347795			1.261685746418081
3.471217505388642	6.680443619625859	5.471346354026069	1.601656759351344	0.6710174007641349	0.9941905638748175	0.6711001419741209	0.674957179176453	0.3681145591559044	0.25646599946533	0.2780390664401537	0.328592459287723	0.4040605463502756	0.4993603617467286	0.92990302527831	0.2016592938440853	1.896665161930372	0.05362171862685761	0.05186010300289648	0.0005567211562148009	0.8084333146687391			1.26168566681451
3.479407285745988	6.385249466722455	5.237178370745669	1.568624564771214	0.6712646934857528	0.9966716902214275	0.6786152337435488	0.6745719816427858	0.3682859480684204	0.2555433982553441	0.2769723763393308	0.3271778570890069	0.4027884643603076	0.4977487063960429	0.9272258964863523	0.2011380736276946	1.871196312874734	0.05362300335517466	0.05186757769302091	0.0005567237177598401	0.8084551448348745			1.261685617884168
3.487597066103334	6.378045897480709	5.242150886268757	1.622649234914831	0.6662968023134372	1.010639205730347	0.6861479562914761	0.675944338621708	0.3719551145209438	0.2563423166103489	0.2779135360460819	0.3272686685230076	0.4030721808533315	0.4978961519213072	0.9270387537891929	0.2012465939565353	1.8661958830523	0.05362105987556455	0.05187105109755457	0.0005567301702558235	0.8083341444313344			1.26168552406668
3.49578684646068	6.692467925003085	5.304415276862455	1.704434498076984	0.6527880073769363	1.018584848294535	0.677299963800771	0.6766569116496864	0.3732292176258215	0.25774857503437	0.2797658419112161	0.3282539897213804	0.40397851478489	0.4986202908223457	0.9288320837902136	0.2016466889774352	1.87512634867353	0.05361464664805316	0.05186752660588855	0.0005567331618574269	0.8082740753333023			1.2616853941699
3.503976626818027	6.4894948350982	5.158969506527461	1.616223807733499	0.6343181539809947	0.9988926160771378	0.65997750157595	0.6705946241397162	0.3669238098244754	0.2550798187810432	0.2776945729298285	0.327574432385107	0.4029379036895033	0.4973596798989723	0.9271388006957091	0.2012498031148058	1.881773656366538	0.05360834979266856	0.05186162351915469	0.0005567311929514098	0.8083483280455933			1.261685276285812
3.512166407175373	6.504924293177668	5.289714520966507	1.638354213636139	0.6639444261255366	1.012333298713644	0.6732879321208313	0.6754614623598213	0.370650913733754	0.2583613361906635	0.2802556726315977	0.3291726241316791	0.4035453783339907	0.4988258398730962	0.9281970845310774	0.2016472316379205	1.885209946874001	0.05360641339322719	0.05185797772445776	0.0005567306799100458	0.8084196352967538			1.261685150922619
3.520356187532719	6.282750599313903	5.117013492653629	1.573140835537207	0.6246368958966872	0.987028347771762	0.6692488571753487	0.6687725897469365	0.3650888271278438	0.2531164176800551	0.2752093043764705	0.326908366102512	0.4025764916739821	0.4969157621311622	0.9263075406949088	0.2008470929933433	1.882344950662171	0.05360706700482124	0.05185382500753313	0.000556735063202534	0.8084537923429642			1.261684992298998
3.528545967890065	6.46651779155491	5.143335952828963	1.654235677710027	0.6318250213682025	1.017436073367828	0.6680958502075771	0.6735916646403649	0.36655135464688	0.2557181076649194	0.2769472127189763	0.3277360830941134	0.4035561552769596	0.4983501549481168	0.9269147008361521	0.2014407679668355	1.882602487038759	0.053610031888009	0.05185305606150796	0.0005567391919276516	0.80847894884267			1.261684797392465
3.536735748247411	6.497294591006438	5.401305271466208	1.718372936297173	0.6832478727934539	1.047806386312152	0.6816103798974771	0.6848164653223385	0.3709628594742538	0.2573591693968965	0.2815867262761537	0.3302430542802431	0.4043524799823835	0.50010409578145	0.929105874098388	0.2018703407133471	1.886140216012559	0.05361255302359035	0.0518526964867271	0.0005567385386277951	0.8085653779188573			1.261684611913071
3.544925528604757	6.241091129926698	5.191993369924015	1.585834886278892	0.651070722577515	1.003360587712844	0.6886737912260967	0.680174137904838	0.3665748392461229	0.2556851639490549	0.2773177118775251	0.3287467610246591	0.4030878581034503	0.4985301031903456	0.9282830290113876	0.201212450741667	1.894522867941702	0.05361664322877537	0.05185147858271173	0.0005567360336437188	0.8084810218996391			1.26168447235752
3.553115308962103	6.329722694057148	5.128947251179926	1.5550139610947	0.6645856347218249	1.007040809362294	0.697116304797336	0.6863048240258074	0.3720481060594962	0.2620145243480722	0.2794735273422747	0.329055455319941	0.4035958993771694	0.4990836215831111	0.928278424143604	0.2014830165373269	1.873318144439296	0.05361512847780684	0.05184842117610265	0.0005567372787381567	0.8084577881511615			1.261684355409965
3.561305089319449	6.340581500041949	5.050313998972378	1.60825796462251	0.663266940778958	1.028656986960931	0.6945536548151853	0.6808732202100388	0.3753625307259054	0.2605738213307605	0.2805339409047199	0.3290208451626583	0.4036991160427683	0.4990747103651558	0.9276569030606213	0.2014163147759175	1.871576874667735	0.05360681434589279	0.05184104557805538	0.0005567419704248827	0.8084566130832759			1.261684223817723
3.569494869676795	6.331425369896786	5.014343134969017	1.598421769896841	0.6465792834575526	1.022887820488972	0.6819541575127309	0.6803226535449762	0.3709849528108432	0.2565237642513702	0.2779256495123394	0.3290074179745797	0.4040925211756552	0.4996564929517859	0.9273243330430804	0.2011114063078867	1.886885409392483	0.05360128070075842	0.05184145853233697	0.000556744050871088	0.8084181678375313			1.261684085659612
3.577684650034141	6.390459020945717	5.18964276456058	1.630682216961518	0.6550169212777768	1.027241465022517	0.6767644360555733	0.682120813150604	0.3716828635486067	0.2564036797798125	0.2791705274234439	0.3294086487138181	0.4041052763968435	0.5000879077772338	0.9283333124294476	0.2011562772259323	1.893201884546883	0.05359874468477153	0.0518470653830834	0.0005567412032145892	0.8084284293746914			1.261683968121617
3.585874430391487	6.302057374789968	5.309985404108057	1.602531070718827	0.6554032004653332	0.982052914839833	0.6725361432078288	0.6697063985478935	0.3714139334127566	0.2535351214122906	0.279969060671785	0.3287955142959463	0.4035879865370576	0.4987523476102688	0.9285489154175828	0.2010059157762563	1.881207355925474	0.05360143007231521	0.05185393176653461	0.0005567392478249635	0.8083904288013313			1.261683903499352
3.594064210748833	6.101995368117691	5.104287082159372	1.519061570651163	0.6253043162127783	0.9566804863886401	0.6607702967365343	0.6671384032073118	0.3674787957368875	0.2517625212742122	0.2766765981343414	0.327138926228284	0.4021499417993751	0.497498607401486	0.9261017527327305	0.200671474188078	1.866794748389429	0.05360700832057762	0.05186428305490593	0.0005567425621353042	0.8084392715940347			1.261683851013796
3.602253991106179	6.3592181607428	5.081558032665741	1.574254182563525	0.6289178337782033	0.9920059869365925	0.6690834605953377	0.6733687303035631	0.3712680111959902	0.2526505773721259	0.2774734424225376	0.3276890132717217	0.4025467236574949	0.4982674530039902	0.9264962354219286	0.2012299991220259	1.877871699515049	0.0536153090410632	0.05187807174410231	0.0005567458911481292	0.8084432618547395			1.261683768611979
3.610443771463526	6.425517145943034	5.291176751216053	1.612409899169909	0.6812838961358457	0.9930565506157586	0.6829196390020073	0.6679885281287012	0.3758682747495197	0.2539956466455617	0.2799390349215723	0.3289631248223551	0.4027242671270835	0.4981845132491752	0.9275755252444576	0.2011675174620786	1.891620991220182	0.05362270677202939	0.05189181701309065	0.0005567439526399864	0.8085192504640587			1.261683680429124
3.618633551820872	6.508779756506679	5.541695468803411	1.679692731237554	0.7275479498430456	1.001022124152849	0.6877521851666537	0.6716010331247796	0.3759485018099549	0.2576478585849404	0.2817753724100047	0.3304305192351937	0.4031276848350432	0.4988724318948477	0.9283953536954574	0.2013107066670999	1.895377722171114	0.05362546121206202	0.05190048993906994	0.0005567413055506274	0.8085776573234501			1.261683630245843
3.626823332178218	6.622056473727669	5.420784747242324	1.641181161445733	0.6676243153837526	0.9965967287627501	0.6734834738294894	0.6768715619978485	0.3719536552720704	0.2569785482842415	0.2805702427110266	0.3306612199340069	0.4039244593539578	0.4995638987721509	0.9286373644991485	0.2015237995812956	1.866286480447471	0.05362236039449936	0.05190270560241747	0.0005567416589305808	0.8085349047136324			1.261683637265693
3.635013112535564	6.43263979589265	5.251392912195056	1.563935432623777	0.6424293529476991	0.9832155953886659	0.6604283122373426	0.6711540899725321	0.3690337216866501	0.2552500420805841	0.2792148469518848	0.3290803667559056	0.4034129170888673	0.4989515705967898	0.9277664874576351	0.2014133331824191	1.862305479770233	0.05361793244099202	0.05189914331552421	0.0005567434398688596	0.8084782813015063			1.261683640633032
3.64320289289291	6.513395212159917	5.376621282273499	1.589357840877109	0.6811252329670331	0.9998448125596645	0.6697769974813872	0.6762800787531973	0.3734073050738343	0.2568768123389964	0.2800068389726112	0.3295943248901634	0.4041111061441127	0.5004175609278366	0.9299596806096353	0.2018030127544107	1.874953165011464	0.05361403622818717	0.05189323843727169	0.0005567423211818023	0.808493207199708			1.261683647048158
3.651392673250256	6.148579899525531	5.049497538289932	1.514137416717443	0.6390815608842633	0.986816920112615	0.6603546572140838	0.682744212789533	0.3690859746967136	0.2544108107900319	0.2778067559042118	0.328766614977172	0.402934814937858	0.4991078313870936	0.9269614140991012	0.2009484906921835	1.888445331336896	0.05361085326284792	0.05188694998176592	0.0005567388572001164	0.8086427956538631			1.2616836724817
3.659582453607602	5.954868482293383	4.96885381617388	1.469334519517481	0.6196926999787034	0.9658396134054931	0.6571557893604892	0.6784101939804528	0.3641844950732631	0.2495230722241736	0.2754331120544652	0.3265240469991282	0.4013795573442553	0.4966563967919279	0.9245208902170237	0.2003468666080429	1.884325764454056	0.05361418225631956	0.05188304549588393	0.0005567375530918466	0.8087075872759695			1.261683726222723
3.667772233964948	6.234031431450634	5.175316583634142	1.51392313437188	0.6430819067601553	0.980607589798267	0.6683153306670712	0.6765918300406186	0.3641838880339582	0.2485255907742566	0.2746894655678321	0.326179977763576	0.4017681846703646	0.4970329545913015	0.9258012063952531	0.2007507353090601	1.877374281235803	0.05362039883123951	0.05188577703905237	0.0005567401487291601	0.8086846082962972			1.261683766727826
3.675962014322294	6.252845342269168	5.043558948936199	1.49503241716963	0.6333046020638881	0.9599663042554036	0.6712684746182951	0.6741656129503335	0.3664970739047507	0.2536947854986406	0.2761801312840252	0.3280669171162609	0.4032416326107807	0.4985484111858462	0.9275584281519208	0.2012919303327519	1.878314212535168	0.05362604909752418	0.05189472578158399	0.0005567429210772032	0.8086392695245226			1.261683773928108
3.68415179467964	6.258627036173693	5.055460128644873	1.534035723612727	0.6239736366191755	0.9932923058332247	0.6786778488576464	0.6738392434045374	0.3722983797415653	0.2574476911149293	0.2778913892694664	0.3285513953576729	0.4034185931542137	0.4989621017956461	0.9273239738779495	0.2012791628393497	1.882556303476739	0.05362817565752616	0.05190339462367626	0.0005567419934765759	0.8087328573526794			1.261683787551822
3.692341575036986	6.671205746849411	5.439814124641662	1.689655786561493	0.6767251891513973	1.03821967791757	0.6948695142569457	0.675562930185437	0.3745515263666891	0.2586950632933664	0.2792995295755526	0.3288108992935184	0.4036954470673208	0.4991262720166876	0.9284028480004852	0.2015384003382333	1.893854767932069	0.05362220442904207	0.05190752358855335	0.0005567393192991381	0.8087448130069481			1.261683818584641
3.700531355394332	6.779777759981541	5.734357669741577	1.748790964133637	0.7461880934688796	1.02724173121726	0.6962269208825308	0.6800626085340968	0.3810923383345221	0.26705452073849	0.2864439854547302	0.332403072637302	0.4056587372936032	0.5011011786364967	0.9304108679036444	0.2022990394371905	1.887439848660088	0.05361440949099129	0.05190614096129902	0.0005567397217733258	0.8087320812076852			1.2616838494277
3.708721135751678	6.549717115417329	5.501451746020874	1.670644846036379	0.6919041808745388	1.015641428769594	0.6749359474666936	0.6793965215331756	0.373118285401708	0.2671504623962673	0.2827891975728375	0.3309390746050303	0.4046765894989596	0.5000329691230534	0.928908533713983	0.2018604287235767	1.879404383440757	0.05361183010246681	0.05190230006463532	0.0005567425938784839	0.8089000968235681			1.261683843814566
3.716910916109025	6.168499574189547	5.043535096491252	1.473771735949755	0.6229596159282804	0.9550578554527933	0.6549059098503072	0.669133391256766	0.3646890962634561	0.2519837525012686	0.2752509240244827	0.3268190795742656	0.4025950999496433	0.4962144063968386	0.9255363623253652	0.2002716864226788	1.873603780212501	0.05361351720510632	0.05190427082955263	0.0005567418143110084	0.8089277872481008			1.261683832715496
3.725100696466371	6.232316193981367	5.146291168812422	1.472180989984738	0.6377753599384354	0.9567005674097946	0.6590009888428918	0.6680962285492732	0.3677565208401937	0.2497362833117587	0.2754094751038127	0.3264880130128794	0.4027467443002136	0.4964816200950958	0.9260652633309702	0.20017147159391	1.878977684444433	0.05361610100571693	0.05191001660954698	0.0005567361333629685	0.8087859489817401			1.261683870927773
3.733290476823717	6.921140820529234	5.684868655783998	1.707240061024222	0.6978767981340094	1.018319840237268	0.6830920978696839	0.6809095873334934	0.3772280838684304	0.2614037118738415	0.2841524621168849	0.3297358379005566	0.4048469126306499	0.4999658142855542	0.931258806487674	0.2019127076404232	1.870625032099764	0.05361955820605754	0.05192027034693492	0.0005567350177193087	0.8086772624462414			1.261683908809785
3.741480257181063	6.571502217551833	5.497047263725767	1.64013608447798	0.6809369942247135	1.026945351932629	0.6784679763214618	0.6827590469834581	0.3750752911984153	0.2645439425424945	0.2831215401098697	0.3301004926114772	0.4048837805698283	0.5000265851393534	0.9301001832051996	0.2020106170341983	1.85761717394634	0.05362720855791865	0.05193572639898661	0.0005567391678313452	0.8087989520938311			1.261683939587695
3.749670037538409	6.405579383430053	5.422177715927486	1.642680940599419	0.685341660536792	1.028338742680885	0.6818048965962792	0.6781861107495778	0.371504084192589	0.2595210652134961	0.2790875208210916	0.3287477353998704	0.4033395570463789	0.498466726648825	0.9274144656301626	0.2014597663067955	1.85785725510808	0.0536343671082732	0.05194320158996077	0.0005567417967410011	0.8089148075642734			1.261683936067744
3.757859817895755	6.38480547114732	5.285249250867666	1.54882922693509	0.6784038443622741	0.9902580154268258	0.6803464214917178	0.6713888648534948	0.3730650753143653	0.2559599842401173	0.2804882341442511	0.3285537306404291	0.402916240234282	0.4986646153714191	0.9276442331450802	0.2008459759546493	1.866064342567696	0.05363562319621559	0.05194026294358936	0.0005567392425234151	0.8088803844222037			1.261683967273781
3.766049598253101	6.328798948841627	5.063335128810275	1.518442135333237	0.6276448249907144	0.9930576936896756	0.669636135786606	0.6703608377607307	0.3724294419353797	0.2541822767710943	0.2799998003796675	0.328852248846915	0.403190215138252	0.4989344945054734	0.9276580588114047	0.20068055868007	1.87266842130694	0.05363868456331766	0.05193894365512845	0.0005567361356647711	0.808949498178414			1.261684016811604
3.774239378610447	6.18226432315111	5.02702176345728	1.533822116149461	0.6226836843360126	0.9868111988030626	0.6663574903239627	0.6753594288546013	0.3697629456934047	0.2546220564337415	0.2799483722972718	0.3300418385816407	0.4040574081290778	0.4990884786580225	0.9271859390602435	0.2010423614798013	1.861028985213625	0.05364194691442171	0.05193736030092656	0.0005567375966556492	0.8089610962049502			1.261684052565721
3.782429158967793	6.077024774360502	5.000477585838212	1.479306451625906	0.6286988960544184	0.9605376442987597	0.669952691034268	0.6783923980041546	0.3690346349183287	0.2552345401333224	0.2792878000986863	0.3302723991095572	0.4040652006554395	0.4992661839571793	0.9270673336013276	0.201364778979473	1.856730242851519	0.05364222926678955	0.05193437569155385	0.0005567411648878599	0.8089687098389554			1.261684040069566
3.790618939325139	6.297062142496325	5.115408897439614	1.548733330190043	0.6402909998176014	0.9943332982310638	0.6667351408874126	0.6781515697809181	0.366844908090848	0.2589434613140777	0.2780009619194274	0.3292000487522769	0.4040174838072734	0.4988753314965939	0.9284133378304519	0.2013386744329378	1.863709791555349	0.05364201718122467	0.05193850798904337	0.0005567414468965545	0.8089569640675685			1.261683995274696
3.798808719682485	6.419904261135928	5.311065252395681	1.600189697211922	0.6566905815636211	0.9894224490676397	0.664825185523393	0.6719317099894491	0.3672820274481879	0.2576476750528934	0.2815788838896424	0.3305082282405863	0.404539640340407	0.4986370914839834	0.9282899940335082	0.2012190195921092	1.883348824677707	0.05364359202440434	0.05194757420114374	0.0005567385161462475	0.8089497219829572			1.261683970559972
3.806998500039831	6.118143801452629	5.114054970449645	1.528176980493287	0.6423338258027355	0.9703299061641292	0.6635777881348806	0.6758650538329617	0.3671344380120909	0.2556343713606147	0.2806430952240239	0.3303198755393207	0.4034478417524371	0.4980758095713979	0.926477575155758	0.2011287402233359	1.876400130263537	0.05364298902744177	0.0519520647827452	0.0005567373319604802	0.8089724751069037			1.261683979819384
3.815188280397178	6.394837504797198	5.299196360598922	1.575286837588614	0.6734389203584866	0.9953963637788897	0.667539452412275	0.6810014453246235	0.3725815836955331	0.2599362199761617	0.2810222229093622	0.3301163959341363	0.4041307789387338	0.4990642299442145	0.9282912762412138	0.2015971990823636	1.862708930796806	0.05364066375053245	0.05195107748355546	0.000556739686598132	0.808881366247869			1.261683991821617
3.823378060754524	6.707111460943701	5.634820892680059	1.662232775941121	0.6942716349010351	1.035313901218152	0.6737592365124861	0.6820454245893821	0.3700247359700128	0.2557640850939832	0.2768126865126481	0.3284617649813298	0.4038346208103149	0.4994178704302327	0.9291504591029619	0.2014742144836558	1.86340494858739	0.05363580418702973	0.05194681188179884	0.0005567411551799901	0.808901105493795			1.261683987756505
3.83156784111187	6.493307994653903	5.386062084427035	1.589271801250949	0.6517226877576565	0.9985787259332262	0.6581127276746451	0.6753373498908843	0.3620008920861967	0.2518170155367825	0.2741927754914624	0.3264461823543337	0.4025606275860055	0.49738932771864	0.9268773826233244	0.2007841384547083	1.875112977482227	0.05362724366401608	0.05194012605628495	0.0005567382989502915	0.8090156443929124			1.261683975324433
3.839757621469216	6.66913245364562	5.446527750206056	1.589743552073017	0.6707933446474239	0.986186756925764	0.6615379118030508	0.6760228992591668	0.3697092264805487	0.2545936891363152	0.2778790696294957	0.3281709170102698	0.4028348633973695	0.4979811850525481	0.9277420087620448	0.2012244216464081	1.880340599187586	0.05362303061336234	0.0519353057777807	0.0005567344942190929	0.8089982346639421			1.261684011209372
3.847947401826562	6.578275522708829	5.438408823767012	1.635940666399683	0.7082255731772511	1.023981476842657	0.6873643350455678	0.6827941220458649	0.3791757127439283	0.2589237162225573	0.2820403451911929	0.33096975098229	0.4044112440901058	0.5001859044685175	0.9295707263251521	0.2019272179159777	1.86277580586152	0.05362343145783738	0.05193409758263315	0.0005567365746034857	0.8089513619857636			1.261684042780806
3.856137182183908	6.171278536323142	5.191974310854042	1.547831461596019	0.6653805111204779	0.9790701988701274	0.6662890788439626	0.6677173432765331	0.3675588928523231	0.2532775810230332	0.2799467040952848	0.3292019797296344	0.4036231496012075	0.4975784485693308	0.9277015088146841	0.2008702308056023	1.869224388874233	0.05362766599397734	0.05193779063100029	0.0005567402522166459	0.8089622457810024			1.261684065180164
3.864326962541254	6.140463960310926	5.078506429510213	1.445834088867475	0.6229916797225902	0.9427453765096493	0.6515997081077406	0.6642615945623805	0.3642327306863635	0.2484510813848146	0.2751866757596886	0.3263943868159774	0.4024509648085843	0.4965949233782753	0.9269382923683941	0.200476277085489	1.882990991139059	0.05363486649581565	0.05194955084146673	0.000556738316182751	0.8089554251562758			1.261684086402131
3.8725167428986	6.333604651103387	5.175939093230024	1.504520342829558	0.6396814648371599	0.9707949565324301	0.6664314124593894	0.6737284076910991	0.3690443218758315	0.2519132651328188	0.2761764773497783	0.3277910068127959	0.4037009046140057	0.4988611530804329	0.9280234016139453	0.2011579663457463	1.887825877950293	0.05364036899613247	0.05195837903224202	0.0005567340923354046	0.8089477388193396			1.26168414357332
3.880706523255946	6.516381445922598	5.394228726852483	1.66038712933346	0.6792983130317567	1.021900791983134	0.6825740728389854	0.6821929559485258	0.3755197265540996	0.2613491278727333	0.2828155464098113	0.3316247941497782	0.4058251216461648	0.5006209585660479	0.930128151195508	0.2020452518556329	1.870132321850788	0.053638973021037	0.05195620370691498	0.0005567335057090671	0.8089300738898108			1.261684207939408
3.888896303613292	6.482466741666288	5.330247380152332	1.622525643119858	0.6703704505964579	1.005841280012024	0.6734344847592689	0.6836894984848213	0.3765714067045892	0.2632590892363841	0.2834288892241562	0.3314470166163239	0.4051173629089533	0.4993686463665227	0.9295286694773714	0.201742964099045	1.86030526253927	0.05363597562752394	0.05194949412935357	0.0005567368647843498	0.8089888575855669			1.261684234319899
3.897086083970638	6.564317774852605	5.385172142530446	1.653427755902774	0.6608143411846717	1.013440869686121	0.669023928859466	0.6769208028054208	0.3740379205791141	0.2571220082565666	0.2797305973016564	0.329443198664753	0.4040974948882683	0.4994012946343016	0.9283751639638801	0.2016395532576934	1.865365009444112	0.05363243492716181	0.05194214686809059	0.0005567385970357867	0.8089514184106995			1.261684234745746
3.905275864327984	6.650538549575918	5.446887459058022	1.693259735624881	0.683120126830049	1.041039495782782	0.6779913471167609	0.681000213412343	0.3758802544786728	0.2592121457842393	0.2793803354824513	0.3292172864592607	0.4046821301574305	0.5008418422138272	0.9298380588316629	0.2018580172842976	1.874392653922745	0.05363116533594217	0.05193315037103904	0.0005567354979467268	0.8089243527707893			1.261684259571935
3.91346564468533	6.588551876816851	5.442357896789679	1.670404996604342	0.6850607828546047	1.038920594735963	0.679636493898732	0.683406026223353	0.3732631462684518	0.2619050131552395	0.2782426630447249	0.3294077101011052	0.4048503551368757	0.500893345858028	0.9300322242026186	0.2019213265763103	1.878279252208634	0.05363104120381718	0.05192612847236696	0.0005567314447263638	0.8090427446039109			1.261684337128749
3.921655425042677	6.520351462176663	5.47005831068412	1.672853118472966	0.6815312019047272	1.036162910621705	0.6827904350806548	0.679912439923131	0.3723965503219096	0.2596824589396797	0.2781274041780534	0.3292755808038865	0.4043454669040773	0.500082331838189	0.9288365832052553	0.2019669368275264	1.860062853154226	0.05363050837643456	0.05192644004220302	0.0005567313685192506	0.8090192555220894			1.261684426854963
3.929845205400023	6.435569633281736	5.388687741624263	1.66536001868652	0.6954597879737791	1.031665046945858	0.6972563009681354	0.6833017034337806	0.3771703385016668	0.2596820949913817	0.2792531367977832	0.3293660247032772	0.4041420252868566	0.4995732716165653	0.9284738158277608	0.201556977928708	1.860919381402902	0.05363456579954747	0.05193325279572862	0.0005567331897213282	0.8090414279870833			1.261684490730621
3.938034985757369	6.372977925700925	5.432035555471163	1.629814737323235	0.7048284078562402	0.9977342789816877	0.7047325529550745	0.6832659888999517	0.3767026274956446	0.2604432712564851	0.2797671879058828	0.3296105935689652	0.4041409226528662	0.4991112827958762	0.9287128055004685	0.2011483750250808	1.86898870978577	0.05363612285972719	0.05194164352890018	0.0005567309227104916	0.8090383656910681			1.261684566373944
3.946224766114715	6.376562569677197	5.52999093897154	1.545764217729667	0.6804232216987264	0.9787318949449882	0.6861363085489504	0.6808486583278328	0.3782876287187193	0.2585528025217744	0.2826436362448659	0.3310014810471554	0.4045455284705862	0.499200141783219	0.9293666706302959	0.2012324171381155	1.880031606991509	0.05363056256656652	0.05194503725909233	0.0005567257049823247	0.8089194515346325			1.261684672738367
3.954414546472061	6.444515594935411	5.435973798767725	1.607028873008548	0.6764866966029953	1.024929330357781	0.6847972348920033	0.689059842651108	0.3807728455212519	0.2607149657185954	0.2846810909039645	0.3315661689342869	0.4055148759341836	0.5002513938976427	0.9305720793079135	0.2018234298532908	1.862948767775994	0.05362446162165349	0.05194603247563125	0.0005567248271815075	0.8089229061948959			1.261684794962022
3.962604326829407	6.622890230801922	5.585633386895855	1.727013247531739	0.7054741734964709	1.085667019985307	0.6973625599532014	0.7006286653227407	0.3837692335985274	0.2706477059629861	0.286357750343301	0.3333560111027808	0.4081177382642937	0.5025189096502928	0.9334509784255401	0.2029340803606309	1.854655424724098	0.05362085398008631	0.05195099143295855	0.0005567291158537439	0.8088451327247104			1.261684899445753
3.970794107186753	6.742417160487315	5.604118998772321	1.674308583819847	0.712965879554319	1.04198813276136	0.702381190834399	0.6829932022310307	0.3847697286488835	0.2628189846833094	0.2860279886693742	0.3340882347830134	0.4067068132951642	0.502746736995752	0.9339246570839721	0.2027376301049587	1.867986126940607	0.05362136657200176	0.05196035721365878	0.000556731276626393	0.8088960577451054			1.261684968165895
3.978983887544099	6.604149973066105	5.500598212847164	1.593875776306946	0.6810295134306008	0.9879240245820193	0.6910818563019383	0.6732750890404476	0.3803433978318663	0.2572904169862753	0.2828213450515496	0.3307929280827273	0.4044592375223403	0.4998911583795292	0.9295509348228713	0.2013600412837806	1.876721994799321	0.05362330606600876	0.05197354193049383	0.0005567271260301624	0.8090943070782632			1.26168503933145
3.987173667901445	6.297960210428096	5.288699041136318	1.516902067677613	0.6493737214927799	0.9604739293812803	0.6664297628858074	0.6711325645534002	0.3706719087541053	0.2543609353069251	0.2784433197678747	0.3287956510711963	0.4031475995114596	0.4979910272240871	0.9270839969800319	0.2009514467037469	1.866095855540521	0.05362779351783233	0.05198508608016408	0.0005567236875934472	0.8090743558933092			1.261685132550525
3.995363448258791	6.279383790922646	5.263508305679806	1.533524678604204	0.6502696859914605	0.9649752087961222	0.6724045682568824	0.6734290668635672	0.3696449381125125	0.2537934544242531	0.278006836934255	0.3294857274093261	0.4028747927923679	0.4985522722604012	0.9275032935694021	0.2012871881131249	1.856504794526985	0.05363305594391854	0.05198623885386738	0.0005567256724943263	0.8090161991086066			1.261685211460793
4.003553228616138	6.515690355197862	5.397341413740666	1.702061512150912	0.6831897462644707	1.04597076174366	0.6952099793171719	0.6874340204026451	0.3770123871509333	0.2607082032643463	0.282943758087026	0.3321339298440257	0.4055758494115489	0.5019955298145993	0.9307565943236255	0.2025080430829913	1.86538107264999	0.05363117843755256	0.05197971237703652	0.0005567282950395137	0.8089433680221673			1.261685235283341
4.011743008973483	6.403287728982451	5.349603216668227	1.649534752874075	0.7037168911377878	1.026518679542713	0.6921789634653043	0.6778580491668773	0.3728610890518944	0.2592343173721225	0.2819060165938273	0.3322398564719204	0.4054802866537888	0.5002446334721081	0.9303052248460236	0.2016339648444291	1.876687273654988	0.05363028731927653	0.05196724706018808	0.0005567263864053194	0.8088891221089605			1.261685249952483
4.01993278933083	6.403977606397804	5.304902865825535	1.613442627121629	0.6614371644666398	1.002069839118093	0.6848753647620897	0.6717871025100448	0.3706343187997866	0.25847540915942	0.2813458407018917	0.3311536074365666	0.404053918225846	0.4991404537125623	0.9287525922796059	0.2012822578960664	1.886614515772358	0.05363101470835074	0.05195263554461605	0.0005567225071411996	0.8089500783582908			1.261685298428094
4.028122569688176	6.316692946315194	5.23012098389766	1.572142886303467	0.6563525332858918	1.011611505986022	0.6892497069938044	0.6830645402611391	0.3756618474711126	0.263090822871078	0.283362385779556	0.3323715052601426	0.4050716785784967	0.501090273332196	0.9299996870909003	0.2019345624980078	1.861044478231382	0.05362955530086539	0.05194336043779407	0.0005567220414136412	0.8089490054560468			1.261685368081973
4.036312350045522	6.234027121506527	5.144856056117251	1.560683145106935	0.6436024803800224	1.02509845930664	0.6888022585319008	0.6840665700520785	0.3712521750779272	0.2565627956257879	0.277321238042622	0.3286713041978918	0.4036569573453876	0.4993129222998748	0.9276160133126101	0.2012888872287816	1.852555247787021	0.05363261035862919	0.05194355274654272	0.0005567246715593269	0.8088367353372573			1.261685427345399
4.044502130402868	6.504852594815987	5.326730762365085	1.682304357821474	0.6786112663907743	1.054683818803252	0.7001750844668378	0.6897192893553873	0.3754085359559878	0.2562383469066406	0.279557433677447	0.3289962348610194	0.4041782139367138	0.5000274254085157	0.9290085391237309	0.2015745490484949	1.872751217494857	0.05363849937560874	0.051951400553778	0.000556725078530075	0.8087190185365148			1.261685473225292
4.052691910760214	6.638934445851164	5.667776743426917	1.637663823315986	0.7470927920005844	1.018089178378218	0.6979941756731262	0.6849583608319604	0.3821590823374262	0.2584142429444641	0.2860558046492632	0.3318597801773147	0.4053476057149191	0.500991249194323	0.9315880836007285	0.2019945009555993	1.891274334732698	0.05364240367822527	0.051963893706561	0.0005567214091172635	0.8087426744589918			1.261685528695427
4.06088169111756	6.507135031474458	5.707802668797897	1.588620795929996	0.7571625471236808	0.9957915833501065	0.6971516219557687	0.6775015000553541	0.3752453604841095	0.2555311176199528	0.2844482429113189	0.3305350623144807	0.4045082498413564	0.4998642361274573	0.9305735404221134	0.2017122629579657	1.883006850535842	0.05364987416196463	0.05197783178514773	0.0005567188094592471	0.8088432821578697			1.261685599375279
4.069071471474906	6.73222126974263	5.770503146911308	1.672760457657199	0.7745852845648225	1.013599972136253	0.7099438374195904	0.679701211941181	0.3764046703327727	0.2605250494494188	0.2836204465166562	0.3311617475973417	0.4053172549142047	0.5007247433725912	0.9320964564902302	0.2022073806867371	1.868116285925417	0.05365100618085088	0.05198493719162347	0.0005567217105407577	0.8087731830296758			1.261685651254206
4.077261251832252	6.80961966038902	5.778232945273488	1.719458976020725	0.7522331992517702	1.038041253135682	0.7014040013625487	0.6833397115346432	0.3793233114659544	0.2630033420431385	0.2846907528964913	0.332181711923068	0.4050200884395173	0.5009657291961084	0.9315726533050867	0.2024990175473343	1.879564122648057	0.05364597175695208	0.05198387455240411	0.0005567257788000357	0.8087370879151418			1.261685662408345
4.085451032189598	6.781749687846579	5.720276535315262	1.761872725265667	0.7256739791119349	1.068078300203988	0.6925155170677229	0.683428333875277	0.3774262436416319	0.2622088130105801	0.2846749840974332	0.3315333835977644	0.4044384559019795	0.5006264749183753	0.9301920287871582	0.2021262024807872	1.889352839340649	0.05364216216346009	0.05197721272936263	0.0005567240248227766	0.8089139397187226			1.26168566776897
4.093640812546944	6.758765487805445	5.485261070473292	1.720759199299074	0.686887007259757	1.04313601195922	0.6853112935732064	0.6843381838573854	0.3763099363643562	0.265213482626622	0.2833123992960111	0.3304532715779508	0.4049472556239542	0.5004928413109117	0.9304864365115681	0.2019904195994411	1.884745987046802	0.05363506144391306	0.05196886208378668	0.0005567194139094124	0.8088715972088164			1.261685698077181
4.101830592904291	6.584286690246216	5.426857409112532	1.655819980337794	0.6786592732653476	1.012053774587055	0.6850787755858656	0.6863018831197766	0.3795000900052319	0.2666249014614827	0.285479189286131	0.3312532679005742	0.4054812840453076	0.500896615994745	0.9302874975988655	0.2020008083158886	1.866765327036926	0.05362926178754895	0.0519596985711278	0.0005567208001197576	0.8088517974035608			1.261685723375844
4.110020373261636	6.471090131840705	5.370800681433303	1.5956964134791	0.6742642032350467	0.9986453311219504	0.6901284539807103	0.6850616749276837	0.38306092655979	0.2668164238155952	0.2875689272314131	0.3321193938102996	0.4048711841641779	0.5006520929398703	0.9294827399252612	0.2015772127721046	1.865744228582977	0.05362876992767326	0.05195505476667384	0.0005567254302600456	0.8089230371381482			1.261685707430775
4.118210153618983	6.520845097469815	5.239971311871089	1.589607503660519	0.650851706012524	0.9926946607144213	0.6740999548833276	0.6768812734841972	0.3719551754582438	0.2601882761243666	0.2811549997915133	0.3293636776770534	0.4034092577771746	0.499292961787616	0.9277835927360847	0.2012765456164126	1.871603216551598	0.05363034376024643	0.05195843062022412	0.00055672676200484	0.8089504858420289			1.261685640070724
4.126399933976328	6.43565978910668	5.187537364695083	1.612340326889317	0.634874588858068	0.9753656917354079	0.6614039021034241	0.6712278992541725	0.3670158914539884	0.2540151594875374	0.2779877406177547	0.3283537815360506	0.4032137366641359	0.4984948262958713	0.927455549072473	0.2010617625162147	1.882489105048645	0.05363126307698102	0.05195809300597214	0.0005567241691772108	0.809024457471162			1.261685589609683
4.134589714333675	6.467317778877927	5.363557271997936	1.588255317877501	0.6765067970991625	0.9731191803105208	0.6816832062400049	0.6759106331614878	0.3734768434753448	0.2565273193561969	0.2822124330791345	0.3302240859639741	0.4048949290640401	0.4997355376287158	0.9299048440781383	0.2015432523863797	1.881715095461641	0.05363330451017318	0.05195588346845514	0.0005567230866255129	0.808968627488064			1.261685567362408
4.142779494691021	6.435792273863687	5.48691437415633	1.607006331152912	0.6999040634275647	1.015198534195586	0.6966299761397678	0.6876906717329411	0.382117061457508	0.2622212346243067	0.2870346584276944	0.3331981212835997	0.4058069561606027	0.5023600770706296	0.9314995812169755	0.202160152279079	1.87382745815659	0.05363288811068736	0.05195660261801687	0.0005567261773096949	0.8089268839608814			1.261685534995777
4.150969275048367	6.41228512959047	5.49952551099898	1.649340134910291	0.7085687632205823	1.069673997722802	0.6982283192928209	0.7038651067574597	0.3812877731643983	0.2676097446417895	0.286247457325212	0.3328652185011689	0.4060542912442492	0.5025843630879155	0.9316178179512759	0.2023180619040881	1.879547516473711	0.05362841232465836	0.05195839486694038	0.0005567290872484788	0.8089422543250857			1.261685466351913
4.159159055405713	6.479007950326079	5.305941897612165	1.635495157332385	0.6617998615689648	1.058195542652037	0.6888612128448133	0.6951344227976531	0.3762501369081006	0.2692986888926732	0.2829807407636659	0.3311805388397795	0.4051040429870174	0.5013625835206988	0.9293051425580293	0.2019525126818976	1.881189106796006	0.05362517825398248	0.05195787644432622	0.0005567280589899809	0.80900623329316			1.261685385914088
4.167348835763059	6.438945287149118	5.164995956818587	1.606287383020026	0.627668624456767	0.9932064624268039	0.6608605176622336	0.6726993334253635	0.3677136443175401	0.2587278033644448	0.2781172987519445	0.3284623308960574	0.4032000494373325	0.4986573866583395	0.9268868168870419	0.2010814372491415	1.883428860058414	0.05362613324782277	0.05195656865625178	0.0005567259688690343	0.809021527804148			1.261685324185248
4.175538616120405	6.461786615068793	5.261323754571206	1.604064102064145	0.6355281880575298	0.9874795842747696	0.658290650894644	0.6726028084610818	0.3658518014271196	0.2564862320137313	0.2773603263487592	0.3284757853772676	0.403222396494773	0.4987826298668825	0.9275902715669756	0.2011767139858487	1.867702794319352	0.05362935728529945	0.0519635203390253	0.0005567277619960129	0.8089287456506488			1.261685263862307
4.183728396477751	6.396743084660754	5.228520780364801	1.575439738777234	0.6347349560235246	0.9875169500798089	0.6867227798420216	0.6767516062034964	0.371766886779323	0.2584863836308496	0.2804375536196276	0.3304238809016539	0.4041860859066585	0.4998820083769611	0.9293258786520171	0.2016686415791512	1.869987902146617	0.05363503472344336	0.05197442247068209	0.0005567327272399825	0.8089385597935869			1.261685167484749
4.191918176835098	6.403135390222012	5.220329850242618	1.574188442511375	0.6501102052999373	0.9962953697667085	0.6864249941837851	0.6759870174947696	0.3756365091753006	0.2576611504114073	0.2811459637513116	0.3297463556069105	0.4041543203228715	0.4995096447171055	0.9291697074182946	0.2017738724133817	1.887428442414925	0.0536381686570388	0.05198093132129594	0.0005567352508014567	0.8089738416615705			1.261685042593092
4.200107957192444	6.778753000070622	5.454744623890213	1.753823225315764	0.6957427911361962	1.061801636398898	0.6882680287892498	0.6895050505147839	0.3780995788748724	0.2630763174386406	0.2821610999344754	0.3315515628114757	0.405930348095327	0.5021726081138157	0.9322753253281877	0.2027545069652386	1.893328831248913	0.05363916918727082	0.05198813377790534	0.0005567330735281042	0.8089034633404147			1.261684928778577
4.20829773754979	7.082992219572154	5.743888311447308	1.920760145473824	0.7530548665702479	1.121614219086128	0.7148514031625954	0.7043368112537477	0.389652455967758	0.2702861986355893	0.2891967686437927	0.3352415717685049	0.4080549241963512	0.5047281067807489	0.9355937757469467	0.2037793123466562	1.883188972961204	0.0536369240838514	0.05199099350120983	0.0005567322252176105	0.8088787122905818			1.261684831247736
4.216487517907136	6.894739267807094	5.851775670321511	1.825805587096113	0.7867338278164928	1.107099650932753	0.7221012020971608	0.6998021716260692	0.3948269857298898	0.2673993514709084	0.2957757221885074	0.3358639618354823	0.4071597716199505	0.5041061706412515	0.9346284228308989	0.2034137821540557	1.873081261819816	0.05363230295581608	0.05198282570593959	0.000556737877266218	0.8088959250286619			1.261684695780858
4.224677298264482	6.573014610162435	5.499570965137278	1.610386623592752	0.7231686997543426	1.039857047993238	0.7198141606483875	0.6897613930721074	0.3876356993167641	0.2604758016841351	0.2901764219149591	0.3338173542844551	0.4055497832876046	0.502240050877747	0.931561435358759	0.2023765630804583	1.879896463070336	0.0536276111957508	0.05197318923281809	0.0005567435802228656	0.8089431208416047			1.261684488743253
4.232867078621828	6.494744826223974	5.3279726179026	1.557657057081598	0.6875873523955903	0.9965904712592608	0.7068306923383548	0.6836817751709076	0.3791367492802444	0.2573364952762847	0.2831968035303405	0.3318875768308922	0.4059829687877989	0.5016365277287844	0.9314463296997675	0.2019701347536587	1.893086119442232	0.05362129472243186	0.05196902043077025	0.0005567432986613105	0.8090414092884398			1.2616842833601
4.241056858979174	6.320071715024912	5.188289623958378	1.537266932204576	0.6778671053332515	0.9805583953891372	0.6966891671441098	0.6803373451279667	0.379034471323225	0.2590053620496918	0.2820438599715521	0.331165863358849	0.405775285182884	0.5008238293772993	0.9303457046062993	0.2016122517828892	1.890001360219433	0.0536251755878426	0.0519723321942525	0.0005567413713678661	0.8090828184235188			1.261684120006438
4.24924663933652	6.306950718026733	5.153105239818599	1.563300515910826	0.6739860213228959	0.9973851731503708	0.7020133212274032	0.6825746472165376	0.3794281157090486	0.2609827859569449	0.2821186067310901	0.3307366697558298	0.4050388355361861	0.5003593742894992	0.9300121113654155	0.2016935705311278	1.874522522142893	0.05363976470017268	0.05198150924924137	0.0005567439584634612	0.8090365111047989			1.261683955511384
4.257436419693867	6.561058144562541	5.358468459737693	1.637315678106271	0.6943991130048982	1.010941642155414	0.6918052794259466	0.6862016634392204	0.373885971960473	0.2623402306519962	0.2808093493570987	0.3297072880079577	0.4049175956398052	0.5000635331771519	0.9304493400504452	0.2020533371305608	1.877178350373143	0.05364329270304478	0.05199463421032028	0.0005567486931358785	0.8090568384444958			1.261683772448527
4.265626200051212	6.442822085663958	5.350080226318634	1.655703392045461	0.6563480846737789	0.9965835936082221	0.6739332250395444	0.6827543940856743	0.3718449515387833	0.2594081961921396	0.2809150644338113	0.3304379224952309	0.4044733506591747	0.5004534771578781	0.9294867639494443	0.2020559913232739	1.883371161481381	0.0536396922667798	0.05200890223623466	0.0005567500699306731	0.8091504747151539			1.261683571708175
4.273815980408559	6.328449691725224	5.181444671637446	1.599517033329674	0.6216873882442221	0.9880702993273296	0.6660970777360948	0.6808111375876664	0.3741647105350329	0.2582810972683579	0.2829208617043305	0.3309652399141806	0.4047620616565458	0.5010033648937504	0.9295487905600516	0.2019034856247163	1.88716274479282	0.0536419987831572	0.05201362954849229	0.0005567486969717557	0.8091545794799472			1.261683382827741
4.282005760765904	6.605454839462311	5.408298388136234	1.65102174856227	0.7012477966531668	1.043850681398262	0.7020117368748855	0.6909756245118125	0.3806235511901612	0.2617720181314766	0.2858247564955338	0.3317257408060684	0.4067268124654814	0.5020243360405472	0.932346374285476	0.2023836336702833	1.883227268060352	0.05363648921469093	0.05200891269637708	0.00055675046427392	0.8090688878657777			1.261683194020739
4.290195541123251	6.543176643589604	5.420998724509478	1.635669366821612	0.6769228204037101	1.00064393396549	0.6787587980486542	0.6751437374213959	0.3723969659192131	0.2555271971886335	0.2786408865977123	0.3287394137523282	0.4048448830680237	0.4993979718581876	0.929502745704421	0.2017892706000778	1.872507154705489	0.05363137089421032	0.05200572965242519	0.0005567574113875874	0.8091144588426272			1.261682967792497
4.298385321480596	6.440473044997852	5.193994638207357	1.594414779825211	0.6354822751335436	0.9929001183420485	0.6589092368773993	0.6741401475330705	0.3710592753277959	0.2543517594328385	0.2775195206497764	0.328640883960737	0.4042629313444028	0.4993367320557767	0.9285396597069168	0.2017430596387017	1.878101430110612	0.05363391820800177	0.05200464276030856	0.0005567642029430676	0.8090864447042661			1.261682696320337
4.306575101837943	6.650450241475882	5.325618356719352	1.641356939202364	0.6798085018751223	1.06169412079423	0.6942078975764774	0.6937615463828249	0.3793965602594082	0.2615409195530107	0.2830931283948548	0.3334789111191335	0.4068454893598856	0.5032962166926551	0.9318931144293108	0.2025120309800166	1.882708623290058	0.05364018015023628	0.05200508380094958	0.0005567658717146576	0.8091146084554622			1.261682404504894
4.314764882195289	6.493278112436597	5.392058787837429	1.605375787308016	0.683780106683106	1.037510824610224	0.6849572734581105	0.6899712089386971	0.3748429707499954	0.2617034644554289	0.2823239237717448	0.332732526970543	0.4053685272715998	0.5026980985075625	0.9301056220803839	0.2020291515952798	1.876262193682254	0.05364800719428362	0.05200674862101164	0.000556765576460123	0.8092124730426213			1.261682123583238
4.322954662552635	6.478097989241055	5.359464248355008	1.622104432811329	0.6775261646681882	1.000185731201794	0.6798033958880951	0.6795197729694042	0.3727561788564014	0.2622905382400232	0.282504843866395	0.3314217202559588	0.4051848944707347	0.5013809409163974	0.9299091935204145	0.2019334889546774	1.867975939959799	0.05364794879730676	0.05201164603106417	0.0005567697927560813	0.8091291707503439			1.26168182618884
4.331144442909981	6.429184826217315	5.242959832641106	1.572765264064093	0.6733244962253888	1.005161042563782	0.6982945693335215	0.6794019069540184	0.3767912760962439	0.2608104635502048	0.2840248333378344	0.3320689782112403	0.40628385180802	0.5018035248885006	0.9309636821421584	0.2025378791095105	1.864511144800785	0.0536449005272215	0.05201764283531926	0.0005567777225704942	0.8090731355474039			1.261681463174547
4.339334223267327	6.393470397745124	5.343913259706587	1.60908165008072	0.7000494529357142	1.028351277504014	0.702797939649644	0.6890142877898273	0.3824038189145161	0.2592638877394666	0.2881003535154619	0.3348020863247274	0.4067925363379152	0.5042578264235675	0.9316096756932454	0.2029251646592954	1.864622547350696	0.05363839899588572	0.05201501242617149	0.0005567828637477266	0.8091895849688795			1.261681023749985
4.347524003624673	6.454166446461746	5.448828068462836	1.649080318233865	0.6922376510254333	1.020276781649924	0.6884732314197854	0.6876117580516148	0.3796521505944661	0.2610625455860318	0.2864874748750747	0.3338988805237288	0.4068113235031836	0.503307291535912	0.9315613669306856	0.2024892628238735	1.879432768038338	0.0536267103495159	0.05200934198620677	0.0005567825306222195	0.8092544191312938			1.261680626723355
4.355713783982019	6.582391693049105	5.405933254990841	1.611605536845109	0.6597962210513727	1.013506736907894	0.6814483596275686	0.6884206303012305	0.3774765474800761	0.2618851439384975	0.28451147288367	0.3332293682639428	0.4067845299063265	0.5029080954653793	0.9317931298931573	0.2025633642206538	1.86486361466971	0.0536214970427998	0.05200391569339766	0.0005567830286858414	0.8091818411662495			1.261680308355812
4.363903564339365	6.690423342494702	5.379900500627666	1.634221665261125	0.6752037400471893	1.028053814174843	0.6976268740485809	0.6929305971990565	0.3839158496886373	0.2644955963865395	0.2876827992008505	0.3353969011231455	0.4078841543679866	0.5040385501679163	0.9328844973437945	0.2029292497906546	1.85362887476018	0.05362758579374576	0.05200236580011112	0.0005567876573687131	0.809128416275294			1.261680003408066
4.372093344696712	6.519747788644364	5.311775257612054	1.621719892986748	0.6692776463911679	0.9956378182513261	0.6829326327089661	0.6808734323199978	0.3738530657346404	0.2618294273045105	0.2819493280923691	0.3330347050866719	0.4057165320800659	0.5014680319702269	0.9306597070061996	0.2020985653925264	1.863176966795556	0.05363833247696938	0.05200309899285255	0.000556791657472773	0.8091614332755214			1.261679676570316
4.380283125054057	6.449584506472507	5.317473662428275	1.624994876567064	0.6692740352249837	0.9836977175135745	0.6693733790244027	0.6744894966323762	0.3670452704750147	0.2565449869690076	0.2778319636673858	0.3297050947320618	0.4041036073151733	0.4999062093305158	0.9286950497119221	0.2014371033868695	1.87363282488092	0.05364599951139866	0.05200336714248057	0.0005567923359616722	0.8092674056906669			1.261679350066844
4.388472905411404	6.433593180092988	5.338917172653263	1.625041991834615	0.6852703354621499	0.994829605785764	0.6897954517334001	0.6796183229906111	0.3751221549578295	0.2589850044092177	0.28198430858607	0.3309109044436452	0.4054278915721414	0.5007982392691731	0.9298339347386221	0.2016144369086025	1.87605806501361	0.05364856187464466	0.05200369529828958	0.0005567928981343427	0.8091795941494274			1.261679060056714
4.396662685768749	6.434038228800227	5.381186973692837	1.599235594573353	0.6905656623045703	1.013091741765971	0.6986323331808348	0.6864716183163216	0.3828782634356516	0.2617331316370426	0.285669689675025	0.3329231029814885	0.4067929267311809	0.5026168859053273	0.9314058957816481	0.202280026941273	1.856846457509874	0.05364494972651788	0.05199826338049967	0.0005567973828172928	0.8091452422078573			1.261678775496216
4.404852466126096	6.320649919024399	5.285682939202198	1.566356939550416	0.6661347821630866	1.017149719136203	0.6866513180427256	0.6823418771897339	0.3761481077844754	0.2589845854600935	0.2804939679445063	0.3314886431044989	0.4060736934437585	0.501942230180907	0.9308266084735488	0.2023540611326967	1.861947609045078	0.05363603721029301	0.05198980164161037	0.0005568039457529375	0.8092411095255553			1.261678480097214
4.413042246483442	6.148650480681532	5.221593911362238	1.54867851111155	0.6708225449892968	1.004808188976319	0.6922699711030288	0.6796356703793286	0.3722236074887653	0.256025017892536	0.278069039991186	0.3303726985474403	0.4046920801155684	0.5010769218889014	0.9295266250605051	0.2017970594561645	1.875287661605606	0.05362656428322382	0.05197772144310896	0.0005568071090579568	0.8093177695740833			1.261678189655115
4.421232026840788	6.25457358715289	5.334984525977592	1.624926889495647	0.6911585864870142	1.021079575034209	0.7012180607376042	0.691234103392845	0.376615759428705	0.25898614359738	0.2824334285978097	0.3319794019811599	0.4052191982660936	0.5022019247661086	0.9303216125248788	0.2019831251994848	1.879715943665635	0.05361880026675125	0.05197017678751084	0.000556806610425891	0.8093220185362336			1.261677906355478
4.429421807198134	6.535047448180112	5.518578537837963	1.660616423444962	0.710098861490849	1.037006499439634	0.6910481665161169	0.6930488158224003	0.3813628387151035	0.2621813602997262	0.2881571693859304	0.3341059276410375	0.4065110165037525	0.5028622431178531	0.9320752041050043	0.2026251024622575	1.867667937838847	0.05361408383076182	0.05197312897621223	0.0005568083761637485	0.8092967418110136			1.261677617902838
4.43761158755548	6.571717219691224	5.57091314455166	1.664926286602419	0.7279869327954478	1.030907314759981	0.6923871223748146	0.6888056529967899	0.3869950397829873	0.2660202122766309	0.290905817186395	0.3353624995626548	0.4079885505463583	0.5041645559646226	0.9339489629119513	0.2031227820927845	1.859364436642419	0.05361469194770347	0.05198151716659054	0.0005568142897684819	0.8092831562318925			1.261677310568898
4.445801367912826	6.36273672717645	5.374686160547301	1.620570990193056	0.6835318036522605	1.020026319445592	0.6819259587466132	0.6840238210357465	0.3828633106260123	0.2650958187520524	0.2865687408814562	0.3339263355668342	0.4072555924447862	0.5033983042284694	0.9325044729089824	0.20284507306158	1.865086685547253	0.05362186730472587	0.0519935935316298	0.0005568191306685296	0.8092730235634329			1.261676978023099
4.453991148270172	6.197451881444548	5.093478033734626	1.517948516174065	0.6388120750666089	0.9805998476942136	0.673144170660974	0.6740501424272544	0.3739047645421678	0.2568057611881378	0.2830243728708841	0.3317265090848373	0.4057109436260329	0.5007209410326722	0.9310138611694428	0.2017659839246619	1.869518481728152	0.05362722422172399	0.05199953262207227	0.0005568193546346121	0.8093252624860831			1.261676658893593
4.462180928627518	6.397532712826288	5.146120507856427	1.563253055237907	0.6348249442518309	0.9796988985311917	0.6750811488191344	0.6707288925471721	0.3711643574306091	0.2558626987878794	0.2806742047602507	0.3297622868011332	0.4050734089108825	0.4999804242708194	0.9304202420147306	0.2015708107982676	1.86948800270315	0.05362953915199151	0.05199846385702237	0.0005568178006226523	0.8093638729264072			1.261676395517872
4.470370708984865	6.445464937375509	5.311548316126195	1.630668499153359	0.6813821227182832	0.9922917204683542	0.676883707689642	0.6748091497176036	0.3684648804212686	0.2611842678679386	0.2815372812993746	0.3311798607921602	0.4052868571606648	0.5007365230352232	0.9293618677727258	0.2019992665684572	1.852633883789178	0.05363023757389578	0.05199425188519134	0.0005568221277478012	0.8094763981747086			1.261676140872468
4.47856048934221	6.32899520776253	5.110056053779408	1.527876328144564	0.6487769761498708	0.9708206677773099	0.6741062532618316	0.6784786169560241	0.3694395911490019	0.2617740815522709	0.2840474652095629	0.3335910063058157	0.4063844263892177	0.5021934959098598	0.9298051249461657	0.2022508757105001	1.853670966239809	0.05362943144397208	0.05198748867770433	0.0005568295143860312	0.8095491998180913			1.261675841972719
4.486750269699557	6.405993739522506	5.070424658844616	1.572147427187541	0.6235871484728734	1.016235946623777	0.6788836819783634	0.6872646093491385	0.3770464141135259	0.2622990202514961	0.2845138290736205	0.3331257816406691	0.406959698765902	0.5027937296919424	0.9305209541893424	0.2021780055940827	1.863880107803065	0.05362991037653929	0.05198007578527954	0.000556832296191865	0.8095769056175689			1.261675519163164
4.494940050056902	6.559858642048115	5.371523462853714	1.612501128721324	0.6958646060637574	1.026684375631239	0.7031168135269658	0.6907363235133943	0.3860210277734273	0.2646873517997591	0.2880121448318407	0.335179814420443	0.4074523682741764	0.5034379972263389	0.9318118446825356	0.2025293561705845	1.866192839033551	0.05363086189850129	0.05197251962929496	0.0005568306477743157	0.8095820653600858			1.261675266697122
4.503129830414249	6.636471581292607	5.600272580170857	1.64408523099899	0.739613337604812	1.033877107797242	0.7186385144332014	0.6972490306201619	0.3940573239326839	0.2742579092398665	0.293485347526603	0.3360659843553967	0.4090708139627993	0.5044400202753048	0.9347632601926451	0.2032175430614589	1.849754722481098	0.05363432205972695	0.05196788424303991	0.0005568315441018736	0.8095003550611296			1.261675035287847
4.511319610771594	6.443658757446332	5.240350690164512	1.571598697970319	0.6717369897107234	1.004648539048209	0.6805349188106562	0.6901876264202402	0.3834949055009264	0.2689963456669523	0.2881135232548602	0.3330367076098595	0.4068705477321969	0.5019971365112824	0.9320855917918225	0.2023634997753475	1.841249848842241	0.05363669515696792	0.05196382524363651	0.0005568365213640472	0.8094186282697657			1.261674789051402
4.519509391128941	6.337455043996253	5.034122669110466	1.466039734821181	0.6142286403948078	0.9420086083832877	0.6585405218411845	0.6706844223818167	0.3718342923006036	0.2552625129875435	0.2830186327941556	0.3314468910058697	0.4043387831792301	0.4998627787706488	0.9289717676232172	0.2016601202535046	1.85663729381722	0.05363443852911783	0.05195728063973892	0.0005568397455803952	0.8094115522824579			1.261674541195971
4.527699171486287	6.586711938761237	5.317432047931325	1.579371685324967	0.6527635101133271	0.9812893485931458	0.6720143145455937	0.6764736740688736	0.3782133551337989	0.2591024441815141	0.2866840610282436	0.3337881647748921	0.4054995376193009	0.5019062491781893	0.9308156490699983	0.2021456441488811	1.8752139560847	0.05363167533431924	0.05195027278424656	0.0005568384981953679	0.8094018676933915			1.261674314803919
4.535888951843633	6.729933132344426	5.498727354870044	1.677989809164707	0.7023389835709603	1.061583649001276	0.6996971539096918	0.6954762169867945	0.3856259719513123	0.2678993343390741	0.2884565951730588	0.3341744807832913	0.4073043278236477	0.5036451631984336	0.9335707942447543	0.2028388681980485	1.871163684200099	0.05362756706638896	0.05194745135701904	0.000556837507953572	0.8093982149998361			1.261674115923926
4.544078732200979	6.663586951514759	5.267775750396789	1.58761771482551	0.6695726477946775	1.017671705562195	0.6967008690098955	0.6918551625124347	0.3773738798240246	0.264525472018076	0.2834670264206929	0.3329700024246924	0.4069916325544228	0.5030784663129072	0.9331315145384111	0.2027715274574944	1.853082501401395	0.05362303162171993	0.05194701006595315	0.0005568414118089545	0.8093701809681879			1.261673926487239
4.552268512558325	6.625462794913404	5.322464421368808	1.593194009588552	0.6858487610594585	1.006108658631674	0.7003745980133547	0.6879243425163895	0.3780970888901917	0.263852929611163	0.2847656239923828	0.3351870020186538	0.407233181157148	0.5042635595787446	0.9341672399049002	0.2033270659150279	1.859297327699393	0.05362789279141008	0.05195093780303295	0.0005568470039684531	0.8092803968011676			1.261673734234605
4.560458292915671	6.501909482179868	5.337605888436398	1.583686405227121	0.6919179997701368	0.9918235534315961	0.7010248987933223	0.6817263787503007	0.3835927305966625	0.2624872793322949	0.2867125793228394	0.3349319248122251	0.4065697708551363	0.5030399723832635	0.9325071737000645	0.2026213346380943	1.872758795808529	0.05363283526649048	0.05195993404965963	0.0005568473169658261	0.8093645920859975			1.261673563906996
4.568648073273017	6.408615181151906	5.213025082248374	1.549686738728349	0.660606902055356	0.9748498197293799	0.6933189239229005	0.6774987132109112	0.3840072827828555	0.261935749446721	0.2853758683817643	0.3327062811058059	0.406043846184389	0.5014050500167831	0.9303860001426342	0.2017000914026963	1.867991631005732	0.05363461944767342	0.05197256638211542	0.0005568431258016211	0.8094164089279485			1.261673426988213
4.576837853630363	6.439170610221554	5.219580607033902	1.550070364051446	0.6632641214320703	0.9885809874570384	0.6873504453346917	0.6782548727178096	0.3778303531879654	0.2633520496959906	0.2843536651791232	0.3325295396614318	0.4064928465878713	0.5015809074234175	0.9312915082494567	0.2018780132225534	1.851767606043935	0.05363865558827368	0.05198453165384132	0.0005568409831324927	0.809358524834712			1.261673375877123
4.58502763398771	6.456955337327075	5.300053450028045	1.597661269703667	0.6681174776254838	0.9935353265200038	0.6804085975750294	0.6772660786813405	0.3776374893944932	0.2629170996504383	0.286099102973029	0.3332208767268462	0.4069062871556027	0.5022226559027877	0.9319134779183657	0.2021722739090648	1.849816119197818	0.05363907919002556	0.05198657084313855	0.0005568428271269087	0.8092892698670733			1.261673343115634
4.593217414345055	6.547576710564692	5.310890277455326	1.701592754334567	0.6551884191080364	1.043025382123853	0.6844399613718118	0.6871801029355284	0.3805085233655298	0.2667186110116673	0.2850726105166407	0.3341007166942287	0.4074152403443476	0.5037615935884425	0.9323445604408056	0.2029960459911143	1.870361505322388	0.05363114686745568	0.0519771910192586	0.0005568434034707325	0.8092693479117347			1.261673296606349
4.601407194702402	6.649495863011938	5.498546451569813	1.745725139830505	0.7044558775797438	1.069954914941497	0.6986032416801922	0.691083232268225	0.3838925765838204	0.2659786523747601	0.2851003167182791	0.334212215821876	0.4076831191181019	0.5046949159721834	0.9350168557773133	0.2032514824989253	1.884185388533883	0.05362130015045412	0.05196688902650099	0.0005568393735903833	0.8092556173402542			1.261673288616524
4.609596975059747	6.679676395627432	5.448457664486392	1.681547139205555	0.7026279348812429	1.041635898464004	0.7003399561630224	0.6858357416419889	0.3841384241448831	0.2623600840658913	0.2859282624550529	0.3336202624235106	0.4077104810007276	0.5043892571978422	0.9349678063619008	0.2032656456340751	1.872438341866046	0.05362002768932313	0.05195761492137847	0.0005568369307125873	0.8092371837701552			1.26167334075116
4.617786755417094	6.781479423300268	5.417211216346772	1.719560743315846	0.6972876447072895	1.063219499120149	0.7033542066599029	0.6904653926354192	0.3870618859039486	0.2642481723529466	0.2877975708422738	0.3340312773721488	0.4075002163507865	0.5037599204670341	0.9338163821879935	0.2033653016767612	1.847391148280371	0.05362306673957463	0.05194044246128264	0.0005568399220368743	0.8092393802737508			1.261673407740863
4.62597653577444	6.708999936721141	5.434829293939099	1.73124809934241	0.7053974403429641	1.088714815268635	0.7173746997621915	0.696163335375845	0.3944027236153176	0.2675823293357251	0.2936508348375196	0.3355050778439062	0.4072910400614321	0.5036494865801973	0.9340665456192443	0.2033514379759107	1.85054447006339	0.0536266641960875	0.05192929109688374	0.0005568439758586282	0.8091579676909944			1.261673428479603
4.634166316131786	6.675404447370031	5.443139970328041	1.730400488521614	0.7099490897639827	1.095301899193087	0.7324948239945214	0.6975770788543655	0.3948074129310562	0.2660591412046914	0.293762990232982	0.336668408512187	0.40833840265291	0.504692864587295	0.9355375414602258	0.2034559549899105	1.871152689479532	0.05362878278793267	0.05193786213756776	0.0005568433354105556	0.809128287693948			1.261673450775467
4.642356096489132	6.810042926973672	5.585024710301647	1.701640484170051	0.7083356307664582	1.042694648362649	0.6912987839282635	0.6897809449838732	0.3828648817322096	0.2653834075817295	0.2893617759371603	0.3359085643919661	0.4078629428842968	0.5052390467561757	0.9341422787575461	0.2030010630739913	1.873453249169846	0.0536284977964035	0.05194885773632092	0.0005568400349728014	0.8092438792155525			1.261673480429745
4.650545876846478	6.595772857114223	5.283316130855403	1.590588804149595	0.632795402429949	1.014129504181427	0.6601530527808491	0.6870547308639589	0.3770946400113773	0.2626651893627786	0.2847186119942131	0.3338694922639116	0.4066020014502214	0.5037574739572535	0.9315603608539386	0.2023758848027234	1.867249264870286	0.05363108932674461	0.05195350308186865	0.0005568402770461515	0.8093451541479876			1.261673484845025
4.658735657203824	6.468871669133778	5.19211590046851	1.566291291073815	0.6324190373689187	1.028801830898983	0.6725369876003328	0.6876687692753432	0.3739570322134746	0.2596522298726173	0.2831480748493381	0.3330891777644688	0.4056701815272585	0.5026274673216722	0.9308893775762459	0.2021973637238582	1.866897087605985	0.05363275344628399	0.05195584183976574	0.00055684390054244	0.8092780300840728			1.261673455351008
4.66692543756117	6.624148177036499	5.370381113451931	1.624010389405742	0.6647956170260059	1.025293613449902	0.6809510172771086	0.6880763605485568	0.3768416428093537	0.2633138647897088	0.285639686925073	0.3341125985910785	0.4067348610304593	0.5033108829330425	0.9328151267362536	0.202672059811729	1.871381567455861	0.05362743111002018	0.05195381540297931	0.0005568446846035544	0.8091892616832467			1.26167341439977
4.675115217918516	6.893416176019342	5.602409602265596	1.673625564489791	0.690160715891916	1.017847988846662	0.6861478795894561	0.6864886769503006	0.3868836402494836	0.2689997877905112	0.2897240857326339	0.3350031883343341	0.4089008442591425	0.5041694704733148	0.9350924546653725	0.2029291322326774	1.884584427282336	0.05362044117288404	0.05194841540501098	0.0005568404377481264	0.8092215812216029			1.261673402585598
4.683304998275863	6.744736584198935	5.45765223385324	1.634179662589806	0.678191334997546	1.018249061740773	0.6973809034392014	0.6839736167706109	0.3873695269974883	0.2662582001697384	0.2896895563006986	0.3345064249975123	0.4084084449331109	0.5040951679548307	0.9349260228209568	0.2029266673184657	1.886884655760011	0.05361866985242983	0.05193917246843544	0.000556836271814995	0.8092454016753218			1.261673449587186
4.691494778633208	6.523168418886802	5.332355556336642	1.582805122208128	0.6672712381657477	1.019526842436123	0.6963365564808621	0.6892869672389482	0.3818002151023416	0.2626813786103533	0.2868109105935156	0.33416772825006	0.4069458251475149	0.5039152040684638	0.9326180332426983	0.2026380409150429	1.859644973293241	0.05362239475705971	0.05193308040556534	0.000556837194640757	0.8092219326776761			1.261673513466305
4.699684558990555	6.468867923482457	5.334669886698277	1.646372754783367	0.6790020980217071	1.056856296640209	0.6920707444016639	0.6980818880751046	0.3731236865568965	0.2623165076968417	0.281004093535235	0.3324340302280713	0.4063958032260636	0.5026181696655183	0.9310069972095925	0.2021942206112977	1.858923215247914	0.05362381386546399	0.05193412721008635	0.0005568399972509803	0.8091382164420106			1.261673572070022
4.7078743393479	6.513557851308369	5.335050736345893	1.643446253899438	0.6824573030087686	1.032134936785537	0.6755895730351021	0.6839260115288779	0.3679543839502663	0.2603991565498804	0.2778760400293852	0.330049948128063	0.4057854841586495	0.5014139846396465	0.931144145069165	0.2019270822958082	1.872847398917399	0.05362469235554262	0.05193804369720455	0.0005568378874404921	0.8091133105685342			1.261673610573783
4.716064119705247	6.404860081715604	5.267370206716327	1.597956418197753	0.6660416106861033	0.990737912831233	0.6680183659826664	0.6713978334439151	0.3682950340664728	0.2565856527544542	0.2790846034932457	0.329971280124517	0.4050779252357178	0.5012296381393346	0.9303032329808025	0.2019092751625574	1.875919180486746	0.05362723359067206	0.0519344854941983	0.0005568325303338722	0.8092030089041162			1.261673720371615
4.724253900062592	6.474770562603031	5.339340989669199	1.660824426868168	0.6740147268133809	1.022452212992602	0.6764984399120334	0.6768054651810095	0.375122557760065	0.2602804802957145	0.281769364636498	0.3310151183835988	0.4056087589713555	0.5016839053318884	0.9304584035309994	0.2023898784899286	1.855263880216287	0.05362228034096706	0.05192747176330027	0.0005568299145366091	0.8091300798089517			1.261673914100663
4.732443680419939	6.529134873038068	5.291051347171848	1.674932122989336	0.6695746106407784	1.043413898737668	0.6779791345312907	0.6824611787021634	0.3763899476307213	0.2617429629667444	0.2810665650148231	0.3305125142229288	0.4054088368837234	0.5009751582773324	0.9302249807781691	0.2022281257895452	1.854410190611367	0.05361330525862355	0.05192309865126757	0.0005568303659246103	0.8090993995081236			1.261674090943857
4.740633460777285	6.390174784750982	5.292334506315418	1.617804915868658	0.6602730210819218	1.043286324189771	0.6851595255202614	0.6816663162455153	0.3734187307673812	0.2600728677230539	0.2808201662625704	0.3304085961373804	0.4057126719408432	0.5008574637089223	0.9300135069414815	0.2019383833827258	1.8717577207841	0.05360768678221777	0.05191933563742675	0.0005568290965873156	0.8091489698027966			1.261674245997139
4.748823241134631	6.662677484518833	5.549886441212499	1.681221261268156	0.671710078055753	1.060555029857449	0.695092024899071	0.6860962388885948	0.3762501623993474	0.2644577574990316	0.2807334172156788	0.3308182230493914	0.406534216782332	0.5026892895797861	0.9323643737801128	0.2025947868539807	1.879023250571716	0.05360940391096427	0.05191553841139596	0.0005568248092634704	0.8091521889662919			1.261674407906062
4.757013021491977	6.729868234476069	5.551150631818862	1.689537253730646	0.6935109997443725	1.047972616236715	0.6892321578996787	0.6894452373421195	0.3808612925910316	0.2677714129191173	0.2845828230562674	0.3322694405899256	0.4065439960170618	0.5034961439316843	0.9329988986257594	0.2030111613406756	1.86824020973564	0.05361874656524032	0.05192017100443289	0.0005568224188902532	0.8090933728338722			1.2616745874707
4.765202801849323	6.693549123457459	5.51540695797874	1.715038852704029	0.7243524791036244	1.06882824986893	0.6991490502828345	0.6919856293656408	0.3790545216381123	0.2633683991954233	0.2859010170460537	0.3334732109884446	0.4069111601158987	0.5037716492332416	0.9327094619288762	0.2028924893678401	1.855367014171985	0.05362673553909317	0.05193530527693097	0.0005568249748085209	0.8090362963238829			1.261674735079804
4.773392582206669	6.602724497585559	5.370743819524512	1.726238456654311	0.7124031440915398	1.103880499775962	0.705689358455783	0.6902297142559303	0.3770646014171102	0.2648296545433354	0.2840647866446152	0.333776749605752	0.4089445993178368	0.5042319517182298	0.932891650521292	0.2027321858218454	1.860632108069132	0.05363245020497362	0.05194093867294304	0.0005568282949639157	0.8091180417829225			1.261674839177532
4.781582362564015	6.420984284186086	5.235989623068308	1.663265244297944	0.6742194033872076	1.066606842830016	0.6811760222241229	0.6838513818808957	0.375149284268925	0.2641710103051661	0.2827142655025265	0.3310077662403265	0.4063919624410765	0.5015950303751735	0.9300264701814719	0.2019662951453652	1.865023690459541	0.05363660894649193	0.05193548479462425	0.0005568274881678407	0.8091398416293296			1.261674926334897
4.789772142921361	6.400158744735371	5.224726201497655	1.587857062001588	0.6477052795479794	1.017461498555951	0.6735132238753169	0.6776775254597305	0.3700735408402199	0.2559990950184988	0.2786103444617521	0.3285157645256473	0.4042862282105338	0.4992827092450872	0.92842575989472	0.2012404480361711	1.874544249493229	0.05363776433514188	0.05192917667095796	0.0005568242319866241	0.8091043595762137			1.261675008591072
4.797961923278708	6.547371275103654	5.325744285594546	1.596408562244267	0.6677000875215116	1.014795276434911	0.6823063779498012	0.6805893559098106	0.371163776039545	0.2569432700323526	0.2809684765899401	0.3305605308173706	0.4054434556883484	0.5012618435463196	0.9304069102352903	0.2018507187854616	1.869744372403779	0.0536329489161905	0.05192090340735515	0.0005568237178681023	0.8090754135727717			1.261675072414374
4.806151703636053	6.833039895054249	5.6341950404211	1.612008628179374	0.7205095351995324	1.023656372718243	0.6960881793035805	0.6839900966934948	0.3832209379726241	0.2585939576660022	0.2831925596280485	0.3322798667856708	0.4060806434644299	0.5031748274334602	0.9333088308071906	0.2025820560412886	1.867868839433761	0.05362536917012457	0.05191410011227251	0.0005568264840856613	0.8090159218818034			1.261675091369104
4.8143414839934	6.718918603412836	5.598826281059037	1.648958720010949	0.7221809348802153	1.021801569050315	0.685185189075565	0.6781273185723821	0.3806717054149059	0.2569274623539725	0.2820370870068575	0.3308195343752011	0.405137277718106	0.5008583595481977	0.9308577993489701	0.2018232254205494	1.869966398620596	0.05362265416588433	0.05191340446433346	0.0005568275610982859	0.8090371116736198			1.261675073701695
4.822531264350745	6.600580144729541	5.500426130177647	1.708412464702089	0.69814119411756	1.036501712941951	0.6844944067944086	0.6798780533939898	0.3770910079892463	0.2590045182039489	0.2834688910658458	0.3314889523783866	0.4049700909806208	0.5003975483772503	0.9289453429947701	0.2015539598822081	1.87675211879203	0.05362039461781887	0.05191780107798882	0.0005568241217430427	0.8090926454902425			1.261675063126585
4.830721044708092	6.587434603730963	5.37399055365093	1.64599945569445	0.6615948654314872	1.022228294655116	0.6821361664261039	0.6831939610378411	0.3779528502630073	0.2607841207450841	0.2827176585125392	0.3324959836933447	0.4054241357406472	0.5016089681337341	0.9299391352735701	0.2019116562927185	1.868302715709912	0.05361911865579115	0.05192623343984979	0.0005568203408315667	0.8090889924410404			1.261675121799234
4.838910825065438	6.704352362395925	5.263783152284605	1.688665744845915	0.6478715788573244	1.032914497654487	0.6755956713020664	0.6844705536994111	0.3771261655106865	0.2641775003493166	0.2827142031549832	0.3329328155381113	0.4061674130258516	0.5028924917307063	0.9312660850551988	0.2026550006657513	1.850601707541781	0.05361955328694933	0.05193173507268853	0.000556820920371291	0.8090562510077564			1.261675219525813
4.847100605422784	6.677504669573146	5.330929463483782	1.718522030712596	0.6754825733137672	1.038492095487224	0.6839856729908609	0.680962695877515	0.375042174265632	0.2687062872060992	0.2834141761170118	0.3329972398739998	0.4064185293016383	0.5027065957320412	0.931995000606808	0.202852510421224	1.856370389076699	0.05361852265995148	0.05193712919525119	0.0005568210995181082	0.809002300985261			1.261675317231913
4.85529038578013	6.492915807991134	5.328188190658859	1.646156894167052	0.6930986455060107	1.026158209076022	0.6913511678957908	0.6798900508521502	0.3744201146513524	0.2628342814917214	0.2832350794643727	0.3321626531989485	0.4060072845096944	0.5018570316956558	0.9316942686333798	0.2020274774028479	1.869558576582467	0.05361408033352841	0.05194426627112365	0.0005568168934058878	0.8089601890895634			1.261675434329639
4.863480166137476	6.476555280604213	5.285238419704851	1.658601093798515	0.6630937476166893	1.05280834714451	0.6801078257964668	0.6823753846941965	0.3739855651294796	0.2607819622222938	0.2826654782306523	0.3318928908380385	0.4060004235729707	0.5020331076219087	0.9312452840380477	0.2019435595442087	1.877464459042174	0.05361029567256436	0.05194490445567494	0.0005568128748795615	0.8089621661958933			1.261675573699739
4.871669946494822	6.350003467284242	5.128343152043096	1.567851548427146	0.6570124981167345	1.009010422861698	0.6796499975220516	0.6775750515984635	0.37843560455088	0.2624780626715005	0.2850790143106406	0.3331574643265905	0.4057894639970925	0.5020852455413138	0.9297869888824222	0.2021403264985005	1.862211750323722	0.0536107582230721	0.0519386221259997	0.0005568146233670461	0.8089674373983906			1.261675685109184
4.879859726852168	6.203882938830275	5.006958950242769	1.498418356313882	0.6326482104211453	0.9614494995888949	0.6760487463768803	0.6711914030792446	0.3727437972959465	0.2550504698222011	0.2789442418480333	0.3293867200985549	0.404218049157402	0.500269802682811	0.9278941262711569	0.2015654101008465	1.858854373649906	0.05361100504478214	0.0519310343006184	0.0005568196509223478	0.8090404192141313			1.261675750383275
4.888049507209514	6.329130559304375	5.066829658304779	1.501658903444211	0.6475131380702244	0.9631480701071763	0.6773659931320827	0.6746035814796237	0.3733599518721183	0.2556233260116114	0.2796781787325153	0.3295775165441702	0.4045363657649205	0.5003380946292888	0.9287290250244791	0.2016771714203373	1.86647015514993	0.0536157792804318	0.05192514500663938	0.0005568211683505944	0.8090415972598443			1.261675797875423
4.896239287566861	6.415944482809007	5.301298336758437	1.590176244290548	0.6970921402070233	1.010618202125475	0.6875234738109788	0.6828995460457272	0.3763823143064897	0.2571893469354291	0.284155410625866	0.3316119304210324	0.4049572968313628	0.5012659040375224	0.9302468112584221	0.2019316536704815	1.877980093695925	0.0536233437596641	0.05192383363552765	0.0005568182426848384	0.809047512339072			1.261675852317709
4.904429067924206	6.441587158497098	5.405334158368094	1.621610742906857	0.6891567550962073	1.019049260604243	0.6892598957354723	0.6817850663235053	0.3752044181948426	0.2567342050132095	0.2816971738585213	0.3302821376872253	0.4042796012999774	0.5008498844303683	0.9298688276302017	0.2020491314597064	1.87156644186798	0.05362967277644639	0.05192371233249674	0.0005568160288340555	0.8090707461937974			1.261675908625471
4.912618848281553	6.367277138420162	5.387907804964883	1.665549314059701	0.6720710100686531	1.02889247827492	0.6838503900593234	0.6836062680392103	0.3769951916407647	0.261487711785612	0.2836724458971642	0.3303561191563368	0.4051489504350473	0.5004331794801246	0.9294106808402237	0.2020157643419706	1.865415378985441	0.05363624917140645	0.05192508729282676	0.0005568176118235078	0.8090341843533471			1.261675931164405
4.920808628638898	6.156072921164576	5.126155369503605	1.588547392239408	0.6254959736079585	1.004776248837487	0.6605906210187242	0.6774650305991676	0.3719686598378235	0.2574551500369279	0.2790129034469884	0.328147621524101	0.4035156900751449	0.4978648430989958	0.9261517731103401	0.2006964167991096	1.865305706710452	0.05363296940616154	0.05192509137671378	0.0005568199055075027	0.8091067330081732			1.261675894842956
4.928998408996245	6.12821856690443	4.997643232996324	1.507418797574915	0.6072212328159323	0.9758732269871925	0.6591005971326098	0.6708111038324691	0.3685171744874812	0.2542659768723888	0.2769236745353603	0.3276848171541573	0.4027555457452963	0.4973451278732601	0.9266432248394938	0.2004904185026377	1.872257610797699	0.05362393956565294	0.05192355348466343	0.0005568187913848807	0.8091098543545581			1.261675838086719
4.93718818935359	6.241971008389049	5.10626210979543	1.535441454590394	0.621868448187793	0.9713692478034371	0.673276314748685	0.6696481783480688	0.37089113857968	0.2546751825811994	0.2783407130847545	0.3279338570745641	0.4031576351643834	0.4977308939082579	0.9271753545819571	0.2010052644147041	1.876529462348434	0.05361820611867137	0.05192242317233876	0.0005568157597744252	0.8090974777628525			1.261675818946413
4.945377969710937	6.441948926607507	5.365593113755359	1.567317018110493	0.6645754604165577	0.9901335942881815	0.6851363651615775	0.6754806846240743	0.3756805657857625	0.2573323357991202	0.2815688892261872	0.3291940445329107	0.4037818438413713	0.4985980870603197	0.9280753394055711	0.201343599851989	1.851168156337303	0.05361579299533387	0.05191820303273369	0.0005568158331961053	0.8090049283159663			1.261675858012457
4.953567750068283	6.695003953057109	5.808071353730415	1.660689155682312	0.7772188949964108	1.050168065083517	0.7140745298470729	0.6920857569242518	0.3812675273940004	0.2646284532122208	0.2846984119128185	0.3324942647318388	0.4060806343507118	0.5023706771803352	0.9330611680167521	0.2025814885709731	1.852412604686314	0.05361852870723283	0.05191701833920881	0.0005568197513429387	0.8089945294951854			1.261675869880615
4.961757530425629	6.795361322884041	5.767258348484617	1.72785757188648	0.73622225279916	1.053139821319233	0.701638936798666	0.6911918705969535	0.3810904709662428	0.2651872096932293	0.2833504180462725	0.3318007307309923	0.4061228288580309	0.5027383869299779	0.9333961152018302	0.2026993822086444	1.869245754487608	0.05362391994723182	0.05192296738894397	0.0005568210890614356	0.8091287963088112			1.261675841390659
4.969947310782975	6.527857848295937	5.425329315168627	1.613346632971183	0.673838851351159	1.022792201910095	0.6859025847870182	0.6842549620519426	0.377941075542398	0.2605411889881389	0.2841996391593566	0.3318050491525829	0.4049112366387587	0.5019738858164805	0.930693279931941	0.2021768071280206	1.880862653391574	0.05362528838139728	0.05191953482328053	0.0005568165665951402	0.8091699211968466			1.261675863551274
4.978137091140321	6.424906164618217	5.304351388272112	1.581032816861698	0.6850988411866861	1.017049654363158	0.6892866717379128	0.6806749780511888	0.3728749077393776	0.2588552648028487	0.2816984047298259	0.3312852215011221	0.40430795291313	0.5008676177055975	0.9293106952037227	0.2018550081768174	1.866433886708136	0.05362406332928184	0.05190498102152113	0.0005568127957393036	0.8091536461387946			1.261675933981419
4.986326871497667	6.615913279758233	5.456205560303244	1.691677461856442	0.7073995467841812	1.04103075078291	0.6929777885728623	0.6821628006640642	0.3773197443787479	0.2621990213207324	0.2820675597553419	0.3312553646906884	0.4053919078622542	0.5009489026953121	0.9312767584651384	0.2022080900448047	1.858173854284115	0.05362149169756739	0.05189384036768953	0.0005568137625554494	0.8089987644366314			1.261675997573464
4.994516651855013	6.522867898655556	5.254765882106554	1.60443084209783	0.6452069901713325	1.003203682606846	0.6776177721002041	0.6792636223455168	0.3746174091690446	0.2611623940669112	0.2821063273159794	0.3315836242537262	0.404806690658325	0.5002048486190456	0.9297183022228916	0.2017881808606073	1.870280692494613	0.05361862109933897	0.05188943737777876	0.0005568144157077717	0.8089840359684052			1.261676060199124
5.002706432212359	6.373209458006135	5.217817998880685	1.565352777447741	0.6323070324777211	0.9854270275071879	0.6620333366668867	0.6737557975931724	0.369257360121883	0.2602458776970804	0.2804579292846958	0.3310355061723185	0.4050810958486162	0.5001074857514871	0.9288332187616581	0.201458901484393	1.8837052574682	0.0536198076980569	0.05188809996225111	0.0005568109824014085	0.8090426887478814			1.261676150677111
5.010896212569706	6.439440418590989	5.341806972491175	1.614457238537183	0.6676585653931668	1.008167269250409	0.6754657636177278	0.6808555865336359	0.3737137854367174	0.2604553604854544	0.2815557380459571	0.3318506437743304	0.406813872843772	0.5016982112404826	0.9301803892522	0.2021115465620547	1.885515098928801	0.05361907294636468	0.05189245673873572	0.0005568063614142711	0.8090319852808229			1.261676289796153
5.019085992927051	6.556094520621186	5.35371931253433	1.691959911794723	0.6620110989571972	1.045694375094372	0.6871413631782168	0.6831017701217872	0.3800813899791728	0.2610519233082438	0.2821832958741344	0.3310120636406236	0.4049867577671491	0.5008439747181013	0.9295721775924596	0.202464749526582	1.859921436838875	0.05362111032562394	0.05190296124995954	0.0005568048119991184	0.8090615993383096			1.261676463778555
5.027275773284398	6.2973061200183	5.241307877993395	1.635676449209638	0.6197934546739621	1.00288523681696	0.668395043358361	0.6705215781217734	0.373519774734562	0.2564546354475712	0.2791111360264217	0.3290040070868201	0.4032872947906028	0.4981417622439203	0.9259911022015753	0.2013221555520746	1.858815788984171	0.0536277549743518	0.05191228769433875	0.0005568050273428564	0.8091014244679966			1.261676660810447
5.035465553641743	6.11845503698568	5.085463636644212	1.488205304729954	0.6103587843393266	0.9562340210392005	0.6540165698987273	0.6686562530112922	0.3670642281529212	0.2516418516846476	0.2766931734738123	0.3277161955558773	0.402639232597407	0.4974307551282725	0.9250192685263486	0.2008637491958049	1.866066359270566	0.05363087730495438	0.05191725327834633	0.0005568023961521931	0.8090427343603735			1.261676873745717
5.04365533399909	6.180361330191408	5.125514739368001	1.473307605226367	0.6321014325020808	0.9514096694012449	0.6502907773862188	0.6707025383851916	0.3686955519289512	0.2536693429768506	0.2767878179214351	0.3271491861509696	0.4036091182258666	0.4975961803525359	0.9265511138564825	0.2007086203166505	1.869274520888175	0.05362932758498556	0.05191457511467862	0.0005567970283539911	0.8090009797627749			1.261677089682379
5.051845114356436	6.314725529920969	5.337240366348828	1.59834035572164	0.6620334176312125	0.9777580815220571	0.6564916467669617	0.672032928054192	0.3721069954319393	0.2587678318506084	0.2800756228192088	0.3284220623509423	0.4043218185987856	0.4980531082503534	0.9276305285435741	0.2009638142296135	1.866676281513322	0.05362209219552969	0.05191067675462716	0.0005567946433461544	0.8090501144703117			1.261677305606847
5.060034894713782	6.374168102934526	5.103126986616952	1.637909913903336	0.6218348325646498	1.021669456893209	0.6627599040677803	0.6764702095833235	0.3696675947253654	0.2569287825754215	0.28005888028212	0.328516267084476	0.403514880155724	0.4986662119690829	0.9262662853203754	0.2013839223110135	1.855743323872876	0.05361628720839435	0.05190886687948666	0.0005567975597472018	0.8089660694814368			1.261677490443302
5.068224675071128	6.420365519720958	5.125298954721096	1.652580292309568	0.6234715727255703	1.032728078897013	0.6711206679449785	0.6808200451250329	0.3689398194510956	0.2572929527125279	0.2805325845527148	0.3284050427652884	0.4040062762763799	0.4992951520892757	0.927071435607373	0.2017243573907631	1.854514348545204	0.05361690352578184	0.05190422970171296	0.0005568001662915691	0.808914991536192			1.261677633677861
5.076414455428474	6.369147622881979	5.264194977867046	1.628753771619785	0.6517805740469845	1.009509107736254	0.6712669089719242	0.6778519953080503	0.3697849845493605	0.257020384115603	0.278689958750905	0.3278829742472695	0.4037925963792897	0.4987953592217091	0.9272238527317441	0.2013169114234936	1.8641740611536	0.05361900836375122	0.05189899392613386	0.0005567969822760821	0.8090172248638645			1.261677773058822
5.08460423578582	6.300682648022429	5.066582039801492	1.503339585915812	0.640482081803961	0.961470677986126	0.6671803132004654	0.6711045581114111	0.3697685175150412	0.2516226527756464	0.2777112306542566	0.3280215741899061	0.4030826582371022	0.4980064436001972	0.9268701241264461	0.2010616047413193	1.873681517720857	0.05362185332929836	0.05190170171725477	0.0005567917343401393	0.8090586819772141			1.261677944208805
5.092794016143166	6.58706246404027	5.290244868287212	1.627240613162633	0.6820214770941975	1.018322526522517	0.6878161706032376	0.6805394677558537	0.3769930723449912	0.2577368770263089	0.2824142665519962	0.3308587657743958	0.4047854134173235	0.4999382704859334	0.92900361779034	0.2019662297278182	1.865550454478932	0.05362735860835626	0.05190848100986502	0.0005567906512017723	0.8089661054128889			1.26167812708378
5.100983796500512	6.620691071550199	5.54460025879659	1.837130449073691	0.7253142131043496	1.114078387567034	0.7123237189738907	0.6897130999632519	0.3833523083236329	0.2624326760400652	0.2843203387072217	0.3317279815576028	0.4071056752702508	0.5017364538677982	0.9308321126543503	0.2024932659527253	1.864883164655815	0.05363078547837247	0.0519121886022616	0.0005567913732888856	0.8089846467258383			1.261678265060608
5.109173576857859	6.346102474261424	5.188194363880991	1.55197341658691	0.6552066633197793	0.9655578077672515	0.6689269717219849	0.6744218621610516	0.3681658863981118	0.2566632962386213	0.2780553175675156	0.3290528470407703	0.4038478456352283	0.4986921318825917	0.9266645559162943	0.2011002005449578	1.865267425358568	0.05363088681456001	0.05191266973049824	0.0005567886834652729	0.8090508097101906			1.261678387990902
5.117363357215204	6.290486951422603	5.127429414080249	1.487741861829312	0.6283968072382559	0.9382250410660414	0.6656614033857704	0.670454474418099	0.3675155958068785	0.2550417515129363	0.2780837339024784	0.328795773625307	0.4030170639347521	0.498424275294	0.9268101035706545	0.2008794203016492	1.875722635819181	0.05362496184594889	0.05190811785204686	0.0005567833066358678	0.8089343814896303			1.261678555160345
5.125553137572551	6.352647389288347	5.174687344115898	1.541551884789142	0.6386687228472814	0.9998656451596828	0.6852258761156674	0.6774681303287123	0.3706810520354719	0.2542258370906385	0.2789265486879788	0.3293400366594248	0.4042346719376255	0.4996161931436445	0.9295930790439215	0.2017688876832194	1.868332499663298	0.0536200821552289	0.05190404072557673	0.0005567809646319888	0.8088346985594091			1.261678754803066
5.133742917929896	6.525206508917726	5.294181967029782	1.654263176640169	0.6607601892456861	1.031853524248732	0.6802192213976669	0.6822796395517402	0.3699248189633543	0.2580339458501643	0.2782914173715518	0.3298314894666127	0.4048716188229872	0.5003632911119039	0.929684576129001	0.202196739958878	1.859106558970772	0.0536222744669734	0.05190205975094186	0.000556782743513711	0.8088352353632096			1.261678946438364
5.141932698287243	6.32918625062889	5.149127590488262	1.509038331871756	0.6521090612845654	0.9612075426924932	0.662968093265374	0.6751577705922619	0.3678853871231419	0.2577335353587576	0.2798647619834741	0.3294130031300732	0.403686294793101	0.4986353536816472	0.9276443326266131	0.201324842448227	1.862160068507785	0.05362022204762103	0.05190207150175319	0.0005567833533517343	0.8089606335884661			1.261679123708784
5.150122478644588	6.249988994807028	5.185281656459119	1.532760882640981	0.6799077053208039	0.9713417351570471	0.6709292318075022	0.6807037745545534	0.3729351541781898	0.2591278005488666	0.2814643112806079	0.3309238445321089	0.4043615239525406	0.4996219496325492	0.9287930716079152	0.2015729955998632	1.869964212992441	0.05362044532920128	0.05190542514434971	0.0005567793417477801	0.8088870088958316			1.261679316855485
5.158312259001935	6.451872971891106	5.347933097980397	1.62905051273624	0.7031045373124138	1.022759209994405	0.6882699064422386	0.6812921409807017	0.3795281210956954	0.2592166821192394	0.2812977987991022	0.3314154631769211	0.4055852276499661	0.5013621562073907	0.9308688477505574	0.2022146265033871	1.870264987195196	0.05362536681514348	0.05191170747402495	0.0005567736347746507	0.8088193805648883			1.261679550243542
5.166502039359281	6.41254535289	5.173130520766092	1.560505524411261	0.6371558772408022	1.006118846646252	0.6607027530542783	0.6761043604778493	0.3685865385076268	0.2578735022855749	0.2787773320292115	0.3284312884355741	0.4040367652079612	0.4991345996453873	0.9277560106248568	0.2013629122597439	1.853516206625919	0.05362645837532354	0.05191831208410354	0.0005567704098351626	0.8089982101961353			1.261679812700985
5.174691819716627	6.372383953973871	5.188452110276645	1.578205766463113	0.6515340143546478	1.014204413874269	0.6681878328350132	0.6824702173120235	0.3731583948440923	0.2603845621101039	0.2817529552911988	0.3299857097030865	0.4041007969539211	0.4998579921120416	0.9275069472406811	0.2014794443276856	1.860287063123831	0.05362660244403165	0.05191838000763372	0.000556768895289969	0.8089789232736461			1.261680074663227
5.182881600073973	6.217018385893031	5.046164026375365	1.547840613246546	0.6416594365478619	0.9936523301720913	0.670856555960374	0.6822129536008112	0.3692257732623688	0.2536525367477809	0.2803269753790113	0.3296995781962829	0.4035840695770793	0.4995038431265356	0.9267095971364032	0.2009366260329852	1.876912570753277	0.05362180103529608	0.05191186528161421	0.0005567649697170944	0.8089650378025048			1.261680335740597
5.191071380431319	6.261413048869531	5.036833189963454	1.548854998100573	0.6282047306095727	1.00139131832282	0.6701332687011319	0.6761016709159412	0.3680737457503445	0.2539770991176636	0.2770108356941242	0.3282799014405603	0.403217380315117	0.4988690839192692	0.9271533290157974	0.2009175842530776	1.881169435950079	0.05361476702003547	0.0519033435365439	0.0005567578066851154	0.8090082865883566			1.261680643273508
5.199261160788665	6.440794688089889	5.323678049038314	1.573916185859285	0.6662115265995336	0.9628766564578816	0.66875779521763	0.6687820402322558	0.3722293581509526	0.2546823362554614	0.2811524378418295	0.3296314907965439	0.4032586209164111	0.4987297568461059	0.9285042339876316	0.2014709219949593	1.869157964298943	0.05361045723247863	0.05189856080284203	0.0005567539477421674	0.8090252511195117			1.261680986223313
5.207450941146011	6.591968688189201	5.607747626592532	1.623671367527906	0.7064132637036497	0.9718275673198579	0.6869145733185966	0.6728575321010615	0.3770518104898403	0.2562212683092091	0.2856506570879717	0.3312663058334378	0.4036465593516302	0.4994531981819487	0.9289636374799621	0.2017576262137815	1.856001466941674	0.05360761783372268	0.05190024758343297	0.0005567565583071052	0.8090168762144304			1.261681307537229
5.215640721503357	6.658582193811257	5.529830448021991	1.665405769121448	0.7094318071566428	1.057490969185886	0.7021106280960498	0.6872212801477143	0.3814644659038699	0.2622785808565213	0.2835241041017003	0.3315309936613984	0.4048653430405301	0.5011668484567834	0.9302942956889581	0.2023381689704195	1.856796268999449	0.05361291825621919	0.05190266959870887	0.0005567559709783081	0.8089410049622837			1.261681622664931
5.223830501860704	6.551368364854795	5.387713147520786	1.634021573737713	0.6979200711049297	1.04673170364049	0.6878995443924713	0.6868080894571126	0.3772816862956563	0.2607950896280792	0.2804234126209423	0.3304594822513992	0.4051682172117297	0.5011822026624076	0.9308170206382195	0.2022155623642994	1.868626411538582	0.05362081138964975	0.051904537187662	0.0005567494990558336	0.8089600549031774			1.261681957358034
5.232020282218049	6.457590545927881	5.26376879915768	1.588316995908703	0.6687020943009634	0.9764528174640615	0.6643103340800893	0.6751638230346632	0.3694559427902907	0.2534157476212183	0.2786076893450104	0.3284204268331309	0.4033363028863039	0.4981798805283467	0.9264432929229782	0.2010574451376247	1.865855786554116	0.05362309594890564	0.05190655799946763	0.0005567445317495718	0.8090707732697313			1.261682280428278
5.240210062575396	6.487199115031113	5.210720860691709	1.640047378455446	0.6669980222672117	1.01429365096284	0.6800398296858553	0.6842683068182492	0.3740782311500916	0.2570084309315103	0.279114931722762	0.3286595254233083	0.4033474358329543	0.4989414593876331	0.9266878784362869	0.2013046863743992	1.843385729210167	0.05361544708366171	0.05190536793138682	0.0005567455500602871	0.8091001508160467			1.261682538704205
5.248399842932741	6.446471593742516	5.238221099722021	1.661325540806221	0.6877723580012864	1.056160354443408	0.7165833861621339	0.6919342959280516	0.3797509013135814	0.2640884962658197	0.2811350060568233	0.330000577867227	0.4044581542576148	0.5008531778881175	0.929704928377819	0.2022178945734779	1.846243499033382	0.05360932054506402	0.05190319235563491	0.0005567482780448724	0.8090678700832166			1.261682730633655
5.256589623290088	6.405189862595956	5.221623249324695	1.597888523976336	0.6499988539549875	1.011762662280169	0.6865621087756647	0.6840047698099	0.3727438486808821	0.263870416904444	0.2807663851555387	0.3295485086420654	0.4052296572026555	0.4996312127480055	0.9293721276925986	0.2018144661600998	1.861733757970016	0.05360982895217644	0.05190052006737287	0.0005567464482923456	0.8090598609728293			1.261682898789048
5.264779403647434	6.341806898380857	5.167774694932733	1.504483281381329	0.6270601182648888	0.9641998932121875	0.6680388979062659	0.6724028516287598	0.3672289131923729	0.2577990329611975	0.2787815287297077	0.3291357627954059	0.4042677906741801	0.4983707785985463	0.927280241778533	0.2011238237040645	1.871103654374105	0.05360994743305845	0.05189645723450732	0.0005567416798316644	0.8091004509013336			1.261683076876193
5.27296918400478	6.219670083184227	5.148959144618646	1.485368145182914	0.652186462567155	0.9532612088085627	0.6729685336308615	0.6689122536561688	0.3660850126723135	0.2516787189680652	0.2782094447638003	0.3284317335353326	0.4027643636570344	0.4978197457272545	0.9268172605403239	0.2009746693730493	1.860778253728715	0.05361475113023223	0.05188930815739866	0.0005567403162079685	0.8091141713961607			1.2616832552537
5.281158964362126	6.490640081908441	5.397014571363362	1.581833605902317	0.6879912182945862	0.9980819881386757	0.6770820465837302	0.6791039537639241	0.3696476510859955	0.2562414187003397	0.2786259375860191	0.3292353343373826	0.4034905839008247	0.4990966255072007	0.9282654834384849	0.2015083741018801	1.854377704144567	0.05362057384581276	0.05188971115238757	0.0005567430162929025	0.809089635009946			1.261683394775582
5.289348744719472	6.498033804830652	5.347961461303558	1.579865329177388	0.6635427008667668	1.004041459292513	0.6712073887054517	0.6775496245964727	0.3701191192761091	0.2599579136758884	0.2796034924719972	0.3302860493093336	0.404132350737634	0.4996874705683795	0.928202576602754	0.2013732805198092	1.862211649606129	0.05361944775024325	0.05189503606075114	0.0005567438855036468	0.8090750918112499			1.261683481794713
5.297538525076818	6.434776992626365	5.317456213923895	1.581235083963505	0.6733160489683374	0.999947613259394	0.6730446518031189	0.673751494075877	0.3681247485102681	0.2563119205941743	0.2801899101431943	0.3298255396297646	0.4039187081291432	0.4993425455349145	0.9288807105329461	0.2011422140018164	1.874958848265294	0.05361671053845927	0.05189675501158853	0.0005567399802287549	0.8090807754197892			1.261683563779764
5.305728305434164	6.559272150987322	5.410299681228662	1.601664263773565	0.6860835972141445	1.000449204441656	0.6682764206005229	0.6717903393350728	0.3667984159254578	0.2561820463960928	0.2796790122587199	0.329269520687924	0.4041675861796269	0.4998293499929771	0.9298438965277032	0.2015052089024267	1.86533136174175	0.05361487332217526	0.05189276751875261	0.0005567353460973963	0.8090397135115662			1.261683692665065
5.31391808579151	6.763719556115893	5.368093415209385	1.651245088233676	0.6434005684408506	0.999825796224233	0.6585838966399959	0.6685499854702319	0.3644243689431365	0.2548785766077735	0.2762877027997869	0.3273496115286643	0.4036249741508292	0.4993289907366882	0.9288876762513713	0.2017474090223828	1.851836887934361	0.05361027039025354	0.05188687055784928	0.0005567355547029258	0.809022689010126			1.261683834799334
5.322107866148857	6.705782404269672	5.463815283481087	1.653793153150681	0.6630271260551388	0.9748176067442413	0.6671088357035024	0.6630730817364799	0.3674380337504201	0.2528383434962984	0.2748613576664952	0.3260985165089974	0.4026759341420822	0.4977156028666948	0.9280956463542502	0.2014303792431816	1.859217733789927	0.05360698353663871	0.05188122182798858	0.0005567374702327865	0.8091042678509087			1.26168397392517
5.330297646506202	6.316821709149277	5.37483863117662	1.540126485321546	0.6696479462300432	0.9555387265776496	0.6712542418980013	0.6661330353440617	0.3730690241336391	0.2561624420049083	0.2781459071552813	0.3274010433967879	0.4028595945289362	0.49797683892169	0.9272925307440965	0.2011254656337439	1.874883102711365	0.05360656652473607	0.05187946687344258	0.0005567347076298272	0.8091784035389087			1.26168406403971
5.338487426863549	6.321102455850766	5.233213606077018	1.524368361650829	0.6522090159719403	0.9646611919098348	0.6681839885239151	0.6759549245714578	0.3745119056932829	0.2624517415884403	0.2795959818419761	0.329346714598191	0.4041619256025969	0.5002672149622094	0.9284574443914765	0.2017127698577466	1.884746816352255	0.05360753588698994	0.05188713208079702	0.0005567287277018513	0.8091090394041973			1.261684236391167
5.346677207220894	6.432326061570363	5.158243736561832	1.569779693846653	0.6481705548649169	1.007741217833142	0.668147564612518	0.6817240015058672	0.3691783202219537	0.2585647525628061	0.276942262430007	0.3278851725148713	0.40403162098479	0.4998378502467243	0.9291619612596373	0.2016627027300296	1.874837990777323	0.05361139979209	0.05189520282593361	0.0005567260166127972	0.8091174945243994			1.261684448547161
5.354866987578241	6.407356583999064	5.07225030723233	1.534752294827	0.644243587349441	0.9840318582206896	0.669399626112009	0.6799955019227878	0.3692610931461072	0.257725120451345	0.2766891319127521	0.3276635115190191	0.4035376526283631	0.4987868337939946	0.9277159457797454	0.2012959171056766	1.865547059493232	0.05361590317746556	0.05189920077891197	0.0005567283469291988	0.8092432166906136			1.261684620901342
5.363056767935586	6.408279111119052	5.110952283987344	1.572984060409849	0.6592654246123895	0.9850598320122093	0.6761420133555284	0.6875937534395542	0.3774248821572344	0.2618943518579248	0.2796003626584477	0.3294805476879186	0.4044937044974051	0.4999632845234676	0.9284093826957914	0.2015599355178292	1.867824526830619	0.05361633571045393	0.05189517778321717	0.0005567286152766351	0.8093256880879848			1.26168477405581
5.371246548292933	6.405125883726853	5.21231527777624	1.588196809451796	0.6472328088661152	0.9799557568471192	0.6656470754615426	0.6793636846570988	0.3710901454353375	0.2598126336912717	0.2800853627673867	0.3286839573924385	0.4044148819578491	0.499203943690203	0.9282835482956154	0.2014556273679406	1.878859433297649	0.05361096013496318	0.05188484820494987	0.0005567242452400832	0.8093541840305278			1.261684940695912
5.379436328650279	6.636993546752631	5.50662871824701	1.62363945919452	0.6883244966907849	0.9820171652870746	0.6811551105455623	0.6759800952030918	0.373670018254466	0.262648010130406	0.2824126597990466	0.3298543842574139	0.4049855368013039	0.5001437784976784	0.9301670160152918	0.2020117241747748	1.877571351409658	0.05360159015977501	0.05187296106647171	0.0005567209120223072	0.8092236827067484			1.261685124632266
5.387626109007625	6.901888048750105	5.758363620501455	1.758255914186522	0.7277873573914515	1.084457059244009	0.7012617410767917	0.688117233120166	0.3807517394089507	0.2646983026142414	0.2855617340749366	0.3316748045084741	0.4058469862242627	0.5023323112978304	0.932436778122854	0.2029648141730725	1.85233084405877	0.05359641358640458	0.05185911441303784	0.0005567224315417311	0.8092280504855729			1.261685277145111
5.395815889364971	6.607376373850949	5.266210871655818	1.684990784491974	0.6463168559497025	1.012700011015373	0.6728749696218672	0.6738202025077632	0.3710585587767841	0.2567152921335286	0.2816631851587	0.3299834153258359	0.4039441220248799	0.4998492629097531	0.928029047390318	0.2019692627520171	1.852288228878133	0.05359925681472522	0.05185223731901934	0.0005567249034551269	0.8093381023338152			1.261685390664809
5.404005669722317	6.166964768567931	5.02022527589751	1.478637711177219	0.6146920538723889	0.9317850604305221	0.6602447779711693	0.6614247616153789	0.3650729627535286	0.252020435904768	0.2768245113834089	0.3273683180408035	0.402544951893341	0.4963463590120785	0.9253913336979018	0.2003284475453035	1.864705412988305	0.05360331174500493	0.05185650471229462	0.0005567227878847391	0.8093907244854952			1.261685502664279
5.412195450079663	6.246848449531401	5.202933890214146	1.515581608490407	0.6396631807184678	0.9621789701901311	0.6679341989325499	0.6658721426613654	0.3679636551157918	0.2565219435307678	0.2790851863817609	0.3289236625281557	0.4034196221586664	0.4980600958454637	0.9268126238126251	0.2008761966283477	1.874697608839132	0.05360578480493944	0.05186722757668301	0.0005567176998803958	0.8094207219462237			1.261685623615004
5.420385230437009	6.570304193931724	5.386587921809801	1.665445607797365	0.6585506208705582	1.044378689052712	0.6770622597330296	0.6790567766260434	0.3725843240729569	0.2618357477877804	0.2825637340621183	0.3325681166942352	0.4052967627818455	0.5018020976642006	0.9288759953278201	0.202245595697106	1.855703058921831	0.05361007454230727	0.05187985224221449	0.000556716452310989	0.8094293849569348			1.261685743029981
5.428575010794355	6.45222907949023	5.218807636573055	1.684923677674667	0.6550656200457243	1.041815722210863	0.6818881760427066	0.681994352677231	0.3738528538957532	0.2588742932338063	0.280150020193835	0.3308567253084281	0.4045656829645431	0.5006355037222102	0.9274981491378506	0.2018266149008403	1.851324322712844	0.05361587300726649	0.05188755166175889	0.0005567194228696164	0.8095049578477732			1.261685854414007
5.436764791151702	6.421350087193352	5.406739393605982	1.711336490139776	0.7110126267031008	1.055132975013043	0.7015941936002753	0.6869124401754144	0.3780416811086474	0.2620290652116708	0.2811065817967881	0.3305042562333354	0.4045917377489688	0.5005646346067486	0.9286306974463485	0.2017321139051522	1.861318182367751	0.05361623714863989	0.05188824730969794	0.0005567191674449272	0.8094748527159272			1.261685946287132
5.444954571509047	6.323832719763396	5.307908089093761	1.643837235598532	0.686175691567802	1.023086990816262	0.6874802152843871	0.6816805984806348	0.3708436168636683	0.2591169206010018	0.2799319691654931	0.3288598274169465	0.4043786228428412	0.4994763410475335	0.9290881484701606	0.2010454625720702	1.869268501136272	0.05361065260104178	0.05188472665149408	0.000556713570229506	0.8094225890540114			1.261686053510606
5.453144351866394	6.463209787230659	5.230192305503935	1.678268143840785	0.6520560400296493	1.019657818675314	0.6795296537401737	0.6738705358363685	0.366831572341925	0.2559485581085967	0.278745401789371	0.3288347387994837	0.4039921504570645	0.499633871104843	0.928569414014437	0.2014359287314756	1.860043411449835	0.0536095839786201	0.05188001796715292	0.000556710851892398	0.8095018747429233			1.26168617348821
5.461334132223739	6.312248579421758	5.073314720060187	1.537785541342879	0.6266628793995915	0.9631816629669069	0.6613002916864343	0.663195087004231	0.3613191476088818	0.2510151060004733	0.2750627038404521	0.3273676686311855	0.4023120194591457	0.4972503596968262	0.9257926635049509	0.2006771665209714	1.845673503377652	0.05360930226681642	0.05187363400260728	0.0005567152847795742	0.809551528249575			1.261686268345442
5.469523912581086	6.249637483578625	5.015585375800317	1.495271264096345	0.6142324934927303	0.9495119902780154	0.6515854161755811	0.6633036541925575	0.3588153828137073	0.2496875696436211	0.2716531759186548	0.3255169146012803	0.4012189607749381	0.4959133385574201	0.9247455017999345	0.2002488363731435	1.852247085253753	0.05361089142571646	0.05187170053206747	0.0005567184195767104	0.8095490504676632			1.261686328983911
5.477713692938432	6.521823303318517	5.306807557224853	1.64092586865694	0.6595909656796217	1.012934067272916	0.6763308178826999	0.6767377608585203	0.3675362278985014	0.2537149284975992	0.27443893743567	0.3268006201289931	0.4024349392435927	0.4982494544278379	0.9273171680369684	0.2011741775850498	1.862257645557685	0.0536158929093573	0.05187387023241371	0.0005567163209243975	0.8095526286735135			1.261686353248237
5.485903473295778	6.517823092296553	5.359040141354771	1.673498964691531	0.6620649787569494	1.01785037031955	0.6838797854718088	0.6762191498282347	0.3718914592503596	0.2556411261542518	0.2764745355477137	0.3275961778660028	0.4034588364049264	0.4988646869064445	0.9280690818139606	0.2010507775250609	1.86524694021972	0.05361680482170919	0.05187488357601936	0.0005567131530482246	0.8095481719568783			1.261686406331367
5.494093253653124	6.375355565074009	5.161005915711991	1.555085018049553	0.6345137182002711	0.9693904208116335	0.6701828756676953	0.6697801453533486	0.3686090351462237	0.2525844445308464	0.2754909226171234	0.3273756642978096	0.4030783267866441	0.4981766273540595	0.9266268694260312	0.2007324340844946	1.855263798470628	0.05361240042394874	0.05187472472818606	0.000556714462722069	0.8095973314716473			1.261686441317444
5.50228303401047	6.302438577882635	5.088407677669951	1.532014149019196	0.6491094384693251	0.9764206125964985	0.6857650538258484	0.6705608868075977	0.3682466080385022	0.2541855401051096	0.2750973919707858	0.3278776930467767	0.4035330510561209	0.4985242132353234	0.9269647887438711	0.2010927460071942	1.855014054726508	0.05360604031458817	0.05187277567337277	0.0005567187814163652	0.8096123112275108			1.261686418325749
5.510472814367816	6.349842972856525	5.146223769842695	1.573590350093852	0.6572096587852998	1.001451398101266	0.6863593023753778	0.6783851772021902	0.3717548312297771	0.2610800690412239	0.2795348720583581	0.3300724582572763	0.404563714964757	0.5004410383022226	0.9281465100291374	0.202073651877951	1.861781662842922	0.05359977839003763	0.05187023643895298	0.0005567203351679321	0.80959243781429			1.261686344887718
5.518662594725162	6.408401450467092	5.334906406028369	1.602036086143394	0.6489101259445013	1.016398123366296	0.6725328214195997	0.6804644855096389	0.3724571909843097	0.2645117010005444	0.2829989685195493	0.3318521835578659	0.4049441295517787	0.5006966865785399	0.9283128808938201	0.2017874053653874	1.86768539266317	0.05359463142602614	0.05186829530148886	0.0005567178827880048	0.8095817021421904			1.261686284333472
5.526852375082508	6.236302178930641	5.230965914299548	1.553455411534112	0.6451450216730499	1.004539382898885	0.6692921625277953	0.6724221656433251	0.3671714377774216	0.2548908717717147	0.2785985251302012	0.3291862655764962	0.4033460538913152	0.4989809119020616	0.9268671924928336	0.2010978552903856	1.856447897161261	0.05359326443336847	0.05186721811824005	0.0005567159599643593	0.8096047998600169			1.261686272075833
5.535042155439855	6.120263988809999	4.988813507446339	1.506593769109164	0.6286328138435614	0.9847005325715575	0.666341227741181	0.6709241509846834	0.3643180528983926	0.2509810812756745	0.275733740163555	0.3275936576904243	0.4025166593979629	0.4981141358568618	0.9255101793154448	0.2009822844257175	1.844765763089542	0.05359527896012446	0.05187285434601481	0.0005567178402532079	0.8095995760450799			1.261686259417248
5.5432319357972	6.36705243002717	5.128032725420707	1.545602606036945	0.6432943155656793	0.9808074439121266	0.6732967847377858	0.6775336297788807	0.3749483340795037	0.2550583058956701	0.2798395934254416	0.3290176464115788	0.4036671424293144	0.4991403155612633	0.9271729655233154	0.2017156221864716	1.853355610211183	0.05360301326249105	0.05188488704042116	0.000556720691370709	0.8095353929578173			1.261686205129066
5.551421716154547	6.559739870901906	5.397424215773954	1.600355819135814	0.6636264547649426	0.9930387389402363	0.671533335047655	0.6806944255386435	0.3744620209252978	0.2571641446069386	0.2810059282288154	0.3298874567350357	0.4040302301163262	0.4997826672800766	0.9285691042452627	0.2018555688871156	1.86664975682906	0.05361525947099185	0.05189041675961931	0.0005567195355778852	0.8095608094343473			1.261686148521436
5.559611496511892	6.351773955348412	5.125337413292562	1.465545906928365	0.6184539907685308	0.9440989852953694	0.653619619998047	0.6693608416892242	0.3668182142844627	0.254466830295499	0.2765915879639257	0.3285329167463836	0.4034280011665387	0.4981924076869162	0.9279408470392848	0.2009278703643516	1.873348660765394	0.05362490886024119	0.051890331460297	0.0005567159916859382	0.8095621601630971			1.261686124940006
5.567801276869239	6.282407816420259	5.025514527904848	1.440355011806222	0.6049216553709923	0.9197317079630501	0.6499963874226666	0.661975494599261	0.3654025469227539	0.2514098667535119	0.2764930216449281	0.3273826365039605	0.4025681838729608	0.4971819952677477	0.9266073613400264	0.2006466907559301	1.857380150373661	0.0536282819653983	0.05188836836230399	0.0005567166079985709	0.8094344333143104			1.261686136555085
5.575991057226585	6.454744759504304	5.423837583886521	1.607703002143586	0.6867337434152897	0.9749195077528109	0.6880491245806029	0.6726315512546204	0.3753997402418864	0.2568924449671914	0.2819351558706624	0.3298573579674279	0.4035860425532717	0.4987868962350404	0.9281378036066863	0.2013377004684449	1.8553064068722	0.05362228230123665	0.05188819342934747	0.0005567218312204446	0.8093360355937278			1.261686100117253
5.584180837583931	6.316126577409911	5.320679029230516	1.592709718547199	0.6874867299244507	0.9816568647058286	0.6836408470526414	0.6741425510233038	0.3720699981342916	0.2562794645504636	0.277180725395023	0.3283766338359635	0.4035663343057146	0.4984945371615663	0.9279486431816503	0.2009798288841999	1.862976736541716	0.05361205324995862	0.05188884132276659	0.0005567231464105162	0.8093835646272224			1.26168604995114
5.592370617941277	6.303614441337642	5.213484496093651	1.575009105041177	0.644764110957628	0.9743102327119388	0.6629600398187956	0.669782152475206	0.3663282507968721	0.2547188553714577	0.2747551131489925	0.3273341349045343	0.4034699529872393	0.498184993761382	0.9282083967481838	0.2007856207193783	1.872355189444497	0.05360839736009946	0.05188741452402961	0.0005567192762206731	0.8094313531987155			1.261686027700667
5.600560398298623	6.6193110572045	5.245285421074135	1.576459494563235	0.6365549390062564	0.9776608552254724	0.6688409809241174	0.6770857210991738	0.3723574343182939	0.2614604944122093	0.2805399963350704	0.3298702485096638	0.4044934182018201	0.5004403396443069	0.9302072288932238	0.2016200261748554	1.86793984178133	0.05360614386243327	0.05189080979531553	0.0005567186276376038	0.8093928448635956			1.261685997923203
5.608750178655969	6.757681107106206	5.323357773420539	1.575722816733134	0.6440321550270266	0.975345087152216	0.6633556662282187	0.6721794877387446	0.3688281097553116	0.2574505173601362	0.280021571415608	0.328761263338638	0.4033743763469467	0.499211196228156	0.9285191864189504	0.2015024660256333	1.859809384273949	0.05360659963294853	0.05189734085688314	0.00055672364950313	0.8094392448471452			1.261685925270685
5.616939959013315	6.310003359659613	5.248842849278162	1.558767753393633	0.6322154912569454	0.9535652446128314	0.6613561822102016	0.6667621229023439	0.363950326399771	0.254476083134881	0.2744942988146832	0.3265156541031876	0.4020849386063526	0.4966873252347697	0.9261041055593996	0.2007791660772656	1.862516737651074	0.0536091283858136	0.05189772672650478	0.0005567280303203174	0.8095183688502265			1.261685807943194
5.625129739370661	6.004431665310822	4.915190502764132	1.432890675024602	0.5735276898218477	0.9229380288448296	0.6388535160408915	0.6625264539075967	0.3578259720823834	0.2483146544817217	0.2710514167532123	0.3244349818467251	0.4012769514354065	0.4953463619419844	0.9246659596862516	0.2002005296028771	1.870871938936839	0.05360517499811753	0.0518913946003661	0.0005567278229627335	0.8094790333351535			1.261685678893816
5.633319519728007	6.12428897236691	4.98701080074439	1.489741379055101	0.5883466236375073	0.9423911393265718	0.6414839335637886	0.6606618611727942	0.3598865085631392	0.2488249327690946	0.2749438453191223	0.3251913049929728	0.4017841729317338	0.4958275112958006	0.9260573941358569	0.2003553239764672	1.879281979104684	0.05359942857008091	0.0518864193074907	0.0005567260392711506	0.8094260995934013			1.26168557230207
5.641509300085353	6.428012498328532	5.329747375505523	1.626582708198062	0.6452472240579994	0.9994503920021974	0.6775718026695998	0.6747481942390506	0.3705953519507218	0.2586221675055317	0.2788267836591232	0.3287279263574596	0.4030664538140568	0.4980903145402232	0.9284772341460915	0.2013881842762182	1.861835858176517	0.05359357119029087	0.05188520727888099	0.000556727700701935	0.8094453091401362			1.261685469255586
5.6496990804427	6.595169785144952	5.423933055450707	1.693655606799524	0.6563801111422563	1.050729154539044	0.6803483453870973	0.6843066759357913	0.3772113569546544	0.2599329075549011	0.2784033098847666	0.3301224712547022	0.4042113430180216	0.4999334700983717	0.9295170715387813	0.2019563238463067	1.861280738520503	0.0535905523053218	0.05188450600596114	0.0005567320407865041	0.8094674598232411			1.261685338256113
5.657888860800045	6.37514840430913	5.148229018606108	1.640490338090185	0.6512516939592695	1.020896659282519	0.6749834027679171	0.6729192550051523	0.3724318446761835	0.2577851362099776	0.2825186877872422	0.3308736535610625	0.4045047335059302	0.5000571630306891	0.928487165764791	0.2017255600848018	1.863157787125148	0.05359394563139703	0.05188293823603272	0.0005567335697191536	0.8094858898584615			1.261685182670028
5.666078641157392	6.402341948336096	5.186924628948536	1.603415249314025	0.6402233327716355	0.9995245653807904	0.6738163185417457	0.6725371577766979	0.3717991566205432	0.2574234200055453	0.2824848173817383	0.3297964181947338	0.4032284596843381	0.499603909967122	0.9269624912046209	0.2012851104932856	1.874979416722921	0.05359531227098831	0.0518841441388119	0.0005567313721529825	0.809504153011694			1.26168502913633
5.674268421514737	6.416632263626821	5.189032873195797	1.601908656785388	0.6516463734407898	0.9958259829711708	0.6791107089778707	0.6740401818201895	0.3722913475196045	0.2545328909260664	0.2802925786159525	0.3285730704494197	0.4028212144593349	0.4987704168414621	0.9262954505227861	0.2012780183667097	1.859694435076937	0.05359302104950576	0.05188695560674673	0.0005567313284101712	0.8095208210734151			1.261684912194644
5.682458201872084	6.244337337140959	5.109930282388031	1.533418697014121	0.6481907427292194	0.9763139341853715	0.6784042997819606	0.6687693965310647	0.368413349454024	0.2535224338395994	0.2777960028933336	0.3280206201903059	0.4028605759771952	0.4977044723709985	0.9257587888125342	0.2008211922653948	1.846243165569097	0.05359936596059495	0.05188806241744873	0.0005567364559800411	0.8094737809949578			1.261684778939364
5.69064798222943	6.233402988633161	5.139252858181828	1.535482345935685	0.6396114275370847	0.9886357912334366	0.6632029000623892	0.6691040589918225	0.3667456358782878	0.2517715313473882	0.2772652569416179	0.3274619388612461	0.4020048143939981	0.4972663139135068	0.9260251233982151	0.2006461895630388	1.868827864376288	0.05360388255477481	0.05188502109596287	0.000556741607739916	0.809434831724005			1.261684610890905
5.698837762586776	6.323859301983061	5.173392256031313	1.589048399854239	0.6473986125743967	1.000687311055387	0.66411097043559	0.678998410940566	0.3710577421096924	0.2549700397953411	0.2801458525963805	0.3285023505836807	0.4025211050769227	0.4978529477299887	0.9265274603803755	0.2009637113536259	1.884124124193186	0.05359810048401862	0.05187306424243589	0.0005567405455587548	0.8093361265457009			1.261684447135045
5.707027542944122	6.216949598829563	5.109358503548988	1.548846861024797	0.6413803122367199	0.9927293256348777	0.6695497289140346	0.6764130618784004	0.3687961525551866	0.2583194335075301	0.279909481547768	0.3292860853817348	0.4029122962503779	0.4983047525648816	0.9267536526425443	0.2006982338659117	1.880745210800744	0.05359222360474403	0.05186362595346872	0.0005567375192896099	0.8093269186027727			1.261684325145479
5.715217323301468	6.062054060418592	4.9134896056486	1.470238189870019	0.6105964569736057	0.9602721123651132	0.6585403376107196	0.6672806741577376	0.3603130025701693	0.2497818651436285	0.274177482843216	0.3266366745053145	0.4022282636195042	0.4971771816742283	0.9255913053440727	0.2002657334719718	1.863060665280028	0.05358930221272006	0.05186630028367428	0.000556739175282864	0.8093958101734171			1.26168422892335
5.723407103658814	6.349669342744207	5.031280191448649	1.513660664793096	0.6282166280492867	0.9602124694214995	0.6665360259161104	0.6683213690819522	0.364590137968485	0.2511674210764601	0.276814134716817	0.3277745288098845	0.4032574964449648	0.4979406511519063	0.926695384788557	0.2008450540522662	1.864964955627764	0.0535906026016898	0.05186902211797489	0.0005567428060485711	0.8093482974019186			1.261684104466479
5.73159688401616	6.477072135869584	5.255234139572107	1.588874407468309	0.6547462099610314	0.9716917323927358	0.6720742750227573	0.6749720575764852	0.3740889950692582	0.2590759518305559	0.2837298125999415	0.329975791574922	0.4028557950260376	0.4981500408333532	0.9261266037828108	0.2012215723907243	1.875133744426621	0.05359680773266062	0.05187547504629476	0.0005567425966466802	0.8095142421291059			1.261683981631625
5.739786664373506	6.191325082120872	5.100147646455432	1.520530241981747	0.6234275012505723	0.9445433935031734	0.6591484132217633	0.6693594213917643	0.3697227331207361	0.2546204717761875	0.2796323376686708	0.3281410391449529	0.4013919896704223	0.4968428353317312	0.9244031112593465	0.2004593864517486	1.882162602523642	0.05360858160881302	0.0518873644771413	0.0005567393957879649	0.8095634337265925			1.261683902551282
5.747976444730853	6.116551927153587	4.989811177768981	1.509391466971101	0.6302791534533023	0.9644800484728324	0.6591462756622615	0.6729009947694315	0.3665575817146949	0.2541437357301307	0.2743805996960147	0.3267494273031969	0.4014537895518916	0.4968286248072037	0.9243676010807268	0.200461244292649	1.868617924316928	0.05361772085750659	0.05189660153831117	0.0005567389972475847	0.809573958464106			1.261683857600885
5.756166225088198	6.209197936086042	5.102474124326922	1.548159763783463	0.6510733864159606	1.002342091887249	0.6633160773148892	0.6791108578515906	0.3660733086605278	0.2575193854979762	0.2753503758923703	0.3276443083542127	0.4017842719311898	0.4983695598973241	0.9243247006565792	0.2011940445543012	1.852687256349737	0.05361390167921786	0.05190183910540892	0.0005567428938149584	0.8095714629685289			1.261683805966995
5.764356005445545	6.369593215416874	5.139209185706147	1.517352011088462	0.650627790740134	0.9887110622816999	0.674413054350382	0.6721170715472404	0.3681443413126436	0.2532198429762256	0.2776143526897629	0.3288388511848392	0.4029520746813397	0.4992299277964364	0.9271627476541836	0.201453597472929	1.857156364757401	0.05360327743608694	0.05190297171010197	0.0005567460956671333	0.8094883041162854			1.261683735147504
5.77254578580289	6.401463208540084	5.205579236997644	1.515054592612302	0.6776578458223992	0.9750465408878873	0.6965398259174159	0.6677991343518745	0.377787358816159	0.2530553625552913	0.2802498931977112	0.3300215094440299	0.4039133292990127	0.4987196723988295	0.9280984813723204	0.2010202501011697	1.865318463773637	0.05359602529087385	0.05190183143848461	0.0005567448142425768	0.8096041303010713			1.261683672197752
5.780735566160237	6.36145649390833	5.368732265696362	1.608309050354407	0.6964007573183014	0.9899673450982298	0.691817018188691	0.6701989038597816	0.3736923353218531	0.255533739596929	0.2785926469687778	0.329304041106818	0.4035293228826523	0.4990688855906814	0.927549216618024	0.2011662459813218	1.871099254525517	0.05359183123835948	0.05189716846671986	0.0005567419789552122	0.8096226827126745			1.261683642341665
5.788925346517583	6.33809589530591	5.338166469813316	1.643658189867161	0.6782674766440685	1.002278610545382	0.6807783249260529	0.6777164029054957	0.3703309567324945	0.258339735048171	0.2785435112276304	0.3293067277758213	0.4032950351667956	0.4995623174204633	0.9274393367460466	0.201579381120967	1.861565054337846	0.05358833189565137	0.05188987075149547	0.000556742386521613	0.8096491969080022			1.261683631442529
5.797115126874929	6.203250883597009	5.21238445382326	1.553829467104116	0.6656255549704753	0.9816003722196136	0.6748979776543212	0.6719624610806473	0.3708944251205771	0.2561495794144897	0.2762004404377131	0.3282473974261171	0.4023514986277384	0.4974361907326664	0.9260433274665173	0.2011197075043744	1.858474196938302	0.0535915142076968	0.05188317496668889	0.0005567451154446729	0.8096845250182564			1.261683600089798
5.805304907232275	6.258480806825838	5.134774055327891	1.495573265212333	0.6451656549217392	0.9771535902063179	0.6709333403600443	0.6682989543756833	0.3663446169757694	0.252883350481451	0.2749444510999431	0.3269426482428139	0.4026087902207618	0.4975121556533165	0.9265476107478776	0.2008016822972758	1.857230207751694	0.05359843745689842	0.05187875205819274	0.0005567449638395265	0.8097101840632814			1.261683549835253
5.813494687589621	6.327884647038149	5.073660863030002	1.534393788724586	0.622900182306321	0.999544390808138	0.6714691649968235	0.6792525136196138	0.3700057527620321	0.2536409767026484	0.2778171683762004	0.3279118672995353	0.4030663659712386	0.4988729971766048	0.9266444792976252	0.2007329919807189	1.868900726646944	0.05360410041784459	0.05187770883670903	0.00055674133047887	0.8098293462252243			1.261683521480766
5.821684467946967	6.161474791862662	5.040737469722798	1.517464039624819	0.6179975286089989	0.9802665299183067	0.6625940710463707	0.6739511933348207	0.3722967127669263	0.2567847380730774	0.2782741874688512	0.327756955530617	0.4034114618916158	0.4976198387652739	0.9259781461085226	0.200611057663188	1.86117574072177	0.0536095423884209	0.05187834472889195	0.0005567411997407725	0.8098232868767723			1.261683517641916
5.829874248304313	6.222558415510674	5.154894629594655	1.559512426784871	0.6612221260064045	1.001833294212422	0.6825633033956464	0.6728858873451349	0.372347047624417	0.2601594746029476	0.2777449034212671	0.3285244459410043	0.40455222824649	0.4982497175985429	0.9273326638713437	0.2010151926373749	1.848870477381997	0.05360944222284788	0.05187754794693222	0.0005567477084647197	0.8097199117684798			1.261683462888036
5.838064028661659	6.508286084907221	5.361437907995692	1.618492188425857	0.7091641321624991	1.052954627039367	0.71047768161797	0.6878750713351044	0.3802493659807716	0.2613084724956449	0.2826214017239811	0.3307709183553551	0.4051081105294979	0.5009660123738827	0.9300722397001412	0.2020460267481663	1.853532385636887	0.05360653744172875	0.05187750427629931	0.0005567517450802993	0.8096854691844769			1.261683378895184
5.846253809019005	6.347711137659109	5.307697032751906	1.565425739078713	0.669086192772815	1.002291173645794	0.6739029795511466	0.681437206401252	0.3772259296568733	0.2596297355229494	0.2821725352331758	0.3296949786082938	0.4040925928055276	0.49964395104924	0.9278181313242522	0.2013670247130044	1.864878786680491	0.05360185014271576	0.05187711278169686	0.0005567498148067535	0.8098113942402926			1.261683298019053
5.854443589376351	6.180210287643788	5.085143288718625	1.499697440190084	0.6239028380875794	0.9347997432213671	0.6497956547044736	0.6623719883542436	0.3630037428899844	0.2531077908817514	0.2739313014620769	0.3256801972192946	0.4022401605132228	0.4961631381787186	0.9240377206933974	0.2002705142141435	1.873192047684925	0.05360128432867015	0.05187851736948009	0.0005567474476412836	0.8098892893158055			1.261683243228186
5.862633369733698	6.412500937446395	5.180788455682104	1.509125430885315	0.6436013708781707	0.944254187350637	0.661465291810877	0.6609270560546551	0.3649587503903324	0.2529595332880559	0.2748102777654132	0.3268240777273236	0.4020990343204429	0.4974420949985566	0.9255903775020426	0.200837805391001	1.866312953865053	0.05360732136277078	0.05188113423629788	0.000556748897900335	0.809834774115412			1.261683178265668
5.870823150091043	6.552788331261812	5.353796599735668	1.57211165976611	0.6728982858164174	0.9775449518839406	0.6756098515847623	0.6697671248156888	0.3730921459055219	0.2550525933605792	0.2798546981010562	0.3291355828081773	0.4026316734842424	0.4990157313462506	0.9274067162422088	0.2015985482344994	1.856636120100455	0.05361076047824309	0.051879896664122	0.0005567515582337216	0.8098245825023273			1.261683087975889
5.87901293044839	6.562946519800787	5.449126379362678	1.612131958611676	0.6782637560853789	1.006503775672817	0.6745061721505958	0.6770383699385754	0.3750449436538791	0.254901269135781	0.279364913184682	0.3284542967774716	0.4036940537852166	0.4990801148821473	0.9287149936025622	0.2014914348862505	1.854334942099058	0.0536100207367066	0.05187449054032314	0.0005567510648453554	0.8097955153147827			1.26168298880956
5.887202710805735	6.660913646221443	5.698793305408467	1.647553899488517	0.7267379046692375	1.049682385449911	0.6862058576275099	0.6833444751867284	0.3794340685296469	0.2588588948927487	0.2836410065000271	0.3312833643393466	0.4056524150977448	0.5014439560538075	0.9318563938464376	0.202005957717773	1.865998994036199	0.05361293183585811	0.05186884156003758	0.0005567486296305632	0.8096673307362275			1.261682912693401
5.895392491163082	6.610695395198453	5.66122126975884	1.655349950927224	0.7227803350053202	1.06784069702079	0.6874183079796934	0.6795495395038996	0.3765260584023543	0.2588951811321767	0.2859945773599009	0.3337156547832736	0.405815843579128	0.5024594088532472	0.931200165792912	0.2023288791764553	1.854994453980005	0.0536118142175324	0.05186917534082739	0.0005567496588739301	0.8097353541733			1.261682855215273
5.903582271520428	6.249677093822109	5.200318336031379	1.524126241968256	0.6370387088924331	0.9761841478099018	0.6636292598169914	0.6672270709540176	0.3607574240501503	0.2500462399469922	0.2731579341002864	0.3260924754803705	0.4019851725484064	0.4963484632976865	0.9251508407058791	0.2003707297205195	1.845609858491438	0.05360707281595248	0.05186851007161614	0.0005567555442310523	0.8098801611731858			1.261682767016791
5.911772051877774	6.172860438074335	5.031190344340799	1.506343822916568	0.6191797087551333	0.9608524922687267	0.6602542913326153	0.6672817961055832	0.3613154204109772	0.2489860886770668	0.2720682780618205	0.3253002022264397	0.401538093041453	0.4957158390130462	0.9240260442500857	0.2001364164440078	1.850162225059512	0.053606276048821	0.05186267465798759	0.0005567605178772842	0.8098515141060978			1.26168263283855
5.91996183223512	6.297258001588697	5.121799389007722	1.52442087820942	0.6367099293107891	0.9791926070816731	0.6776243460786718	0.6721718036985219	0.3740185404988881	0.2517161140454668	0.2763722780159026	0.3287951882645471	0.4031551911169329	0.4983983765532098	0.9260968263211248	0.2007883185865343	1.859570505029083	0.05360233743556118	0.05185830333747352	0.0005567596416182515	0.809777388621359			1.26168250391749
5.928151612592466	6.367793790620215	5.09687783427906	1.52399520451354	0.6232661449881418	0.9801733448769888	0.6760528773585968	0.6702325205022527	0.3670302853925563	0.2517163357958594	0.2757883650925796	0.3288969188548858	0.4036038073132917	0.4991921285540453	0.9266845057836333	0.2010137669994846	1.865628089029518	0.0536000855765744	0.05185807681653492	0.0005567574013343227	0.809766456066477			1.261682388213868
5.936341392949812	6.575333056707954	5.183109073631167	1.68593423996315	0.6391246853031342	1.035563487745464	0.6782827036082785	0.6788924532748379	0.3669520001580958	0.2572242283413385	0.2757914428026876	0.327992999847713	0.4040112311327457	0.4991212710651221	0.9274321228886537	0.2013216124062179	1.860185513701904	0.05360446629407618	0.05185774711963212	0.0005567598491798676	0.8097663669749474			1.261682270968334
5.944531173307158	6.822101666435287	5.540339157449591	1.776403985478832	0.7137606012676553	1.071143964877382	0.6977248785499411	0.6885008098630266	0.3784837028582804	0.2654717558636401	0.2830336231815934	0.3316431305691918	0.4050666940811418	0.5017251383240494	0.9305693970857974	0.2023011100916138	1.86366330032446	0.05360677612159488	0.05185564100850418	0.0005567647713127967	0.8097453682241348			1.261682091235681
5.952720953664504	6.610424642569693	5.419161140534887	1.676905831699509	0.6725451327918793	1.027584867610923	0.6732318248757648	0.6798022175758064	0.3699883199208696	0.2607462640887231	0.2792819312394386	0.3295818220121223	0.4037575523904395	0.5000813582475543	0.9278991603031949	0.2018133429679416	1.872751708132162	0.05360590671536555	0.05185445681582903	0.0005567649464315624	0.8097704266821395			1.261681901697673
5.960910734021851	6.46926104706613	5.252210818671219	1.639929290328676	0.6281479277653501	1.020481180639256	0.6623636956597769	0.680762711069286	0.3679206916999713	0.2619907524196509	0.2783956209819646	0.328252961732656	0.4032004730178604	0.4991386959871716	0.9266570730403494	0.2015920465677502	1.879416231516342	0.05360575112559605	0.0518528497095796	0.0005567615041576654	0.8097769557536068			1.261681762937441
5.969100514379196	6.522944758910133	5.32665108299507	1.630451080059521	0.6730537645574168	1.004669278198031	0.6937482595619341	0.6811908834132033	0.3786062836955684	0.2611266156334195	0.28263329820435	0.3291612280251574	0.4036238653109336	0.4990797297787463	0.928105852504144	0.2013401943709073	1.855025778080943	0.05360203521430486	0.05184673031162467	0.0005567613540266559	0.8098199813506914			1.26168168654875
5.977290294736543	6.251266949742443	5.102489638375511	1.544825999669177	0.6397938944912814	0.9492310289839239	0.6700506646265986	0.66550760404697	0.3694469475045697	0.2532519186359651	0.2778493110742939	0.3275372802486399	0.402750548678196	0.4970685507626585	0.9254063559166774	0.2006080952531892	1.845610983188418	0.05359848403024937	0.05183958940229006	0.0005567639816319688	0.809829955733802			1.261681641866864
5.985480075093888	6.14605289046727	4.911729505818872	1.529184623133424	0.5938943394956608	0.9490347554452099	0.6540439662111481	0.6641084148136608	0.3646352408742769	0.2524426058055614	0.2762110047270424	0.3272337941381558	0.4024637473263104	0.4971552559471515	0.9244375891125605	0.2006610899675134	1.857247097067661	0.05359812733703543	0.05183543285190328	0.0005567642229780422	0.8097960279179156			1.261681596224653
5.993669855451235	6.295383717364683	5.037398520821859	1.538401993700562	0.624608222940898	0.9911864805667568	0.6639209631992387	0.6712971392138348	0.3682210950374371	0.2530361245385614	0.2784212038397975	0.3276430371917076	0.4030620681854635	0.4981170441873412	0.9257567353805176	0.2007201875408622	1.867791049813991	0.05359607181242203	0.05183314772393179	0.0005567613611981618	0.8097744567952688			1.261681570685611
6.001859635808581	6.286451751705283	5.216162856991903	1.506132313421753	0.654392243718205	0.9514583186825938	0.6602838320575269	0.6637810214825687	0.3685497522843351	0.2495602916188818	0.2773578176428593	0.3275442439212847	0.4028857707888077	0.4971525565446122	0.927333704535905	0.2006019259982616	1.869159573266458	0.05359818873607782	0.05183611574733154	0.0005567595687681563	0.8097466648530561			1.261681572787906
6.010049416165927	6.451055957537579	5.357288185388414	1.540692677516962	0.6772485679432128	0.9643315059612723	0.6690539699490003	0.6661573787005107	0.3758105580114131	0.2541382108592309	0.2828048252349934	0.3300651639939673	0.403541397706865	0.498839519434852	0.9287782500543313	0.2012289674097076	1.864619763666054	0.0536010969227779	0.05184399572481325	0.0005567618294283503	0.8096441830819461			1.261681576009716
6.018239196523273	6.630498442237032	5.459126415228198	1.618195924720669	0.7176955914031623	1.008038169167263	0.7004039748747055	0.6812259760705972	0.3827952082368173	0.2631748203501511	0.2867338194899868	0.3322719699253002	0.4051781317977648	0.5010641752923446	0.9310515194471654	0.2024057514575995	1.866044490386837	0.05359857176314486	0.05184932855052601	0.0005567655904952553	0.8095916262571156			1.261681552814059
6.026428976880619	6.649526873785654	5.536911374030112	1.692197382370052	0.7462412233939126	1.019260419629886	0.7118129975546885	0.6814813008408643	0.3773989762897799	0.260707937010247	0.2842831151670657	0.3320751935364923	0.40526899607573	0.5002142186020579	0.9305473502401922	0.2020696643722835	1.865674685874781	0.05359519484881554	0.05185308160507414	0.0005567660566416296	0.8096734546232436			1.261681515111853
6.034618757237965	6.42077431505733	5.46863682800725	1.619508154887179	0.7349040801182937	1.012292394229284	0.7033893439446302	0.6747666870022631	0.3771843291447122	0.2575997169374916	0.2845551747375056	0.3328742587341889	0.4045849613713322	0.5007660195770425	0.9292397160809497	0.2013538437445721	1.869862363343436	0.05359157082345034	0.05185650750551273	0.0005567636128133536	0.8097735049340247			1.261681493468706
6.042808537595311	6.460912169604494	5.458997820982394	1.581810448644409	0.6973009119646375	0.9998069103548521	0.6906996151428488	0.6761545342915988	0.3801265922007669	0.2617924399179549	0.2842225316118437	0.3331020358599948	0.4049686182823963	0.5017173760695474	0.9300434191971595	0.2017026079535414	1.863394092692711	0.05359083795950248	0.05185043177819072	0.0005567642763630639	0.8097763403298101			1.261681463241046
6.050998317952657	6.744356886491776	5.466244703328927	1.662720958285767	0.6836258829940269	1.015131953072519	0.6790946370947274	0.6784437966225845	0.3823490107385987	0.2645604873173372	0.2859188430813285	0.3308397807898578	0.4048498567838018	0.5009770867432924	0.9305012426603169	0.2022447366339276	1.860592981743715	0.05359058910395734	0.05184455831891006	0.0005567694193420733	0.8098150717282014			1.261681377461567
6.059188098310003	6.672758427951107	5.359956040193484	1.673372541675094	0.6660659650412214	1.017918434811379	0.6638665597785132	0.6775547452060363	0.3774227330392515	0.2611983018176884	0.2840633853302345	0.3302416568101149	0.4047531958530259	0.5005683110969614	0.9300210036598556	0.2021733265247694	1.868283990403834	0.05359446681903082	0.05184386496333938	0.0005567728587167433	0.80983403851617			1.261681235683945
6.067377878667349	6.599464784250689	5.484257164689265	1.737672985882862	0.6907290560111756	1.043072681770255	0.6757502025236302	0.6834949518430244	0.3790315987271957	0.262588530344817	0.2837259073972936	0.3310404294278287	0.4052219801836139	0.5012953307393295	0.9305289085741657	0.2020673337317156	1.87708016798934	0.05360337723635	0.05184325869860966	0.0005567702041773995	0.8098095407420902			1.261681125577667
6.075567659024696	6.334227349710587	5.275280057174117	1.618931491165795	0.6800867680028913	1.019004898010644	0.6901554674735795	0.6797747089416768	0.3761819916005675	0.2597384211827771	0.2819993214349685	0.329082501095758	0.4030088423139745	0.4989684418727202	0.9271176838242264	0.2011783169743657	1.876122866686469	0.05360932345401687	0.05184775873865408	0.0005567676972857665	0.8098672213828128			1.261681043446412
6.083757439382041	6.217334217539238	5.18782794392725	1.543727682015033	0.6643058593853824	0.9839662978781892	0.6914435419894986	0.6758709249663121	0.3743110233499902	0.2601929661870722	0.2819200723754773	0.329279224101774	0.4029960567686287	0.4983986372886896	0.9261928113248571	0.2008591143903924	1.856702020539791	0.05360959076284751	0.05185351906267787	0.0005567702118153068	0.8097882916905846			1.26168097797835
6.091947219739388	6.260697422959711	5.367457094167063	1.581337188259841	0.7117600356107302	1.001862233902426	0.6973477358158248	0.6773544493847549	0.3743720670864233	0.2603576098503807	0.2839441089885201	0.3316991118902518	0.4045436098618444	0.499262750922325	0.9280866725020589	0.2012481427264841	1.856547362036411	0.05360398655622317	0.05185136748939837	0.0005567725762536296	0.809693127062611			1.261680901595319
6.100137000096733	6.539306480697389	5.602266170908326	1.680867964765076	0.7392609549670063	1.054628160086659	0.7066106614007743	0.6812921571377848	0.377798779661731	0.2619469208420075	0.2852741115872842	0.3328725286807244	0.4055803294580696	0.5013548118923613	0.9309860278478315	0.2020548422320018	1.863556912498483	0.05359566236850924	0.05184704188146073	0.0005567709524561669	0.8097518506705824			1.261680825651524
6.10832678045408	6.801482624012047	5.700734527655857	1.767209300057055	0.7454505485118222	1.075772307929332	0.7119251286238562	0.688286137256125	0.3796643184716397	0.2651455985703626	0.2863568092162846	0.3344956958993641	0.405880808198255	0.5037046277720718	0.9322004671412567	0.2026629907056108	1.876178688246026	0.05359038213478761	0.05184681331857861	0.0005567691820399399	0.8098495298598962			1.261680763278053
6.116516560811426	6.396528616942821	5.196743825699617	1.572932189231276	0.6561900015193531	0.9820680961184496	0.6758685023755635	0.6750391290392003	0.3700569132122011	0.2538082106485025	0.2786368810696109	0.3288573377946515	0.4029815864643788	0.4987001198701974	0.9274230324174388	0.2012355269012619	1.853825652275002	0.05358757363382803	0.05184873632897599	0.0005567718819009035	0.809857187203851			1.261680699818405
6.124706341168772	6.160447705994989	4.933300952777312	1.471722302437478	0.60124772637528	0.9301170724717914	0.651615383480495	0.6652052747359876	0.3657429411499046	0.2494578517065067	0.2756165317981669	0.3263703459774011	0.4016082128144982	0.4960142063931233	0.9248275028372541	0.2005727720770218	1.846495957014906	0.05359071640692126	0.05185553912320891	0.0005567770643823717	0.8097675416078814			1.261680617059314
6.132896121526118	6.205251244359094	5.176503972839255	1.532930292145439	0.6410540545393639	0.9603226105242504	0.6632900948595021	0.6708752456981998	0.3717876160267375	0.2549609300149361	0.2812179921657105	0.3300624199911609	0.4040693899796304	0.4978646391517634	0.9274439833366399	0.2011694092552822	1.85848534138152	0.053596501390607	0.05186570372781237	0.0005567797328247042	0.8097469234324792			1.261680502735616
6.141085901883464	6.528940101367585	5.507767327079429	1.597139161879197	0.7107076992294854	0.991927498385974	0.6823945970129482	0.6814544979164773	0.3730476207528698	0.261379347145962	0.2837894838714597	0.3329346298985958	0.4052960344523417	0.501057625306324	0.9308085140624232	0.2018971160784962	1.869792022867817	0.05360023077389858	0.05187719783059432	0.0005567780826382898	0.8097749068924545			1.261680399775221
6.14927568224081	6.641005438618225	5.509738863473683	1.650864625282282	0.694479309850073	1.009060288389425	0.6700104491852957	0.6790221971490594	0.3707076281524601	0.2596672506028326	0.2811317632595952	0.33173250149879	0.4040102375615411	0.5001814815393412	0.9294393217359441	0.2016286546609646	1.871806669972922	0.05360218623157015	0.05188492891953542	0.0005567759795079063	0.8096848649091304			1.261680329957228
6.157465462598156	6.483760754467298	5.286792405171847	1.567265131062627	0.6531682258731577	0.985332625445198	0.6565685132241422	0.6722075176771301	0.3678027741498555	0.2549222828519447	0.2790680972877955	0.3296635889273891	0.403777781722472	0.4989050331670304	0.9283844539162309	0.2013355768418212	1.857513427233929	0.05360340347512576	0.05188759354087315	0.0005567779452543495	0.8096820090554825			1.261680236886947
6.165655242955502	6.353818684599504	5.219709616144035	1.553346834121586	0.6322023660762077	0.9836876893654573	0.6546507940338867	0.6723446165586698	0.3682364087640712	0.2530538769722716	0.2773269850049828	0.3280572131532145	0.4030619658123802	0.4979727659418118	0.9265282969026338	0.2008473808058851	1.855178842725145	0.05360554607578853	0.05188458388878401	0.0005567807034314197	0.809824477828873			1.261680131520534
6.173845023312849	6.140001826265716	5.071950555219517	1.551644060261969	0.6162168368188957	0.994242397802297	0.6548667673850196	0.6783518938320047	0.365824775555971	0.2539933290307611	0.2766148968180003	0.3275295795170294	0.4021488624806409	0.4969143014069427	0.9242394056297939	0.2001781194042463	1.865097192829178	0.05360431775559612	0.05187513230791173	0.0005567784505923574	0.8099165950951202			1.26168003321594
6.182034803670194	6.261149010746251	4.998029760500132	1.539306039933424	0.6183156348998425	0.9722727765295341	0.6534972414857247	0.6715877346184634	0.365004826135022	0.2541581091508444	0.2792864324967876	0.3289489869237947	0.4020635421637574	0.4972547131749575	0.9242542040863893	0.2004591559781465	1.87226532012041	0.053599449309094	0.0518696143395249	0.0005567754991306008	0.8099104091718782			1.261679979457423
6.190224584027541	6.667672072655756	5.418906761940379	1.604414190287217	0.6915723532218135	0.9974366003914561	0.6748607813868437	0.6705033110798925	0.372086126940006	0.2556750247508732	0.2813853388161672	0.3301967626734219	0.4035770128782718	0.4991439975983507	0.9289468291510151	0.2014539654952464	1.850401162478675	0.05359944415093339	0.05187233821576903	0.0005567778865819863	0.8098118368576442			1.261679942475909
6.198414364384886	6.756631435294347	5.54404442514316	1.661311620986542	0.6907172419428571	1.024941297435538	0.6808592955718407	0.6797137623434084	0.3743811049415758	0.2594013087747701	0.2820646023469887	0.3306283448546959	0.4055188159552305	0.5004950520741593	0.9321498215211947	0.2019450932120753	1.85038921023115	0.05360966863176054	0.05187696747619355	0.0005567840322560657	0.8097443891104549			1.261679865399862
6.206604144742233	6.732746781898403	5.632463577622595	1.675791171513315	0.7171739228679724	1.020958278518286	0.6951894391261884	0.6793131422172455	0.3765083662429128	0.2607139519765923	0.2842506079309415	0.331969426248154	0.4050602308579054	0.5006151571010171	0.9309955699380531	0.2016335381020194	1.870384246714621	0.05361978599331667	0.05188294002755137	0.000556786162452383	0.809813419517993			1.261679781520417
6.214793925099579	6.585010559199535	5.471538290397088	1.631131602367566	0.7393335143365474	1.006965532314537	0.7014017145165817	0.6769857619109668	0.3769179689399028	0.2566132029576777	0.2800706309017094	0.3287246042086476	0.4035032473787475	0.4985572050555294	0.9285511268005081	0.200951700328967	1.875218490724852	0.05362243764840689	0.0518860896105879	0.0005567835552149075	0.8098982812347416			1.261679692410193
6.222983705456925	6.420486025619708	5.478419489049402	1.622646395687455	0.7220991993642015	0.9814138972527329	0.6867513959087687	0.6789644604886922	0.3773502454363111	0.2593015870829122	0.2808269010807267	0.3292641126998204	0.4044133912638128	0.4986886538690347	0.928738970930199	0.2011029471630776	1.872253226427006	0.0536197062141177	0.05188184980282232	0.0005567816505671646	0.8098989638262936			1.261679660341331
6.231173485814271	6.332117788084151	5.388473849385463	1.633654574541192	0.6815005205589036	0.9778926463886569	0.677053055956007	0.6748261625530815	0.3737344779576181	0.2605393693793883	0.2810652290732941	0.3316855969765099	0.4047086113315669	0.4996892293261126	0.9285962627306505	0.201491487606869	1.86041437986604	0.0536154009755599	0.0518757600323206	0.0005567837761800369	0.8099002665012871			1.261679599705011
6.239363266171617	6.52371827114901	5.308605540278704	1.606119112521085	0.6691296527462185	0.9980358350065407	0.6754715131459121	0.6757557080005945	0.372420749503287	0.2577398517180404	0.2798401178070503	0.3297944107617667	0.4039918416618581	0.4998859965641863	0.9287472314197063	0.2015543309192955	1.852038625712235	0.05360949859066647	0.0518722508745032	0.000556786498000245	0.8098858512888683			1.261679490232648
6.247553046528963	6.696747639404173	5.345285246699936	1.607993005376928	0.6633701397132337	1.009186624921504	0.6745478407104952	0.6793323923100474	0.3755175200460918	0.2588068818067156	0.2823275429771193	0.3291296059435871	0.4045534953640536	0.4998842230633356	0.9284448082607987	0.2013304054035416	1.859008364581901	0.05360621449854115	0.05187586270743505	0.0005567856794191623	0.8099158974440374			1.261679387752659
6.255742826886309	6.48034518028594	5.251188501709597	1.6025955300357	0.6502956264782744	1.011025363226054	0.6638317965874134	0.6786014300200049	0.3702859849335299	0.2586045163132502	0.2789506202185321	0.3281344866861062	0.4038119616125463	0.4991217715199333	0.9271180428145371	0.2010510555839802	1.87232732014097	0.05360781783837261	0.05188388953151386	0.0005567835957922455	0.8099672903322003			1.261679326229711
6.263932607243655	6.605998704189116	5.542512985382857	1.675639296521696	0.7038570219111944	1.052082513590783	0.6825682026829776	0.6860949903674168	0.3726987554692882	0.2617703522716933	0.2818177913870864	0.3298096513867484	0.4042434598838838	0.5005226569175312	0.9295492978180911	0.2021563510581888	1.854579423507589	0.05361183425428362	0.05189240923464065	0.000556785337048487	0.8100112824020277			1.26167927580194
6.272122387601001	6.288736186744562	5.319424715741356	1.538891597416506	0.676003924688574	1.003620290580582	0.6837431477718505	0.6749865617084183	0.3690256361732812	0.2542659043290046	0.2775042676218649	0.3278635902469788	0.4030613124916349	0.4984810862140561	0.927717191936562	0.2012633212597475	1.850088137448294	0.05361844550052391	0.05189880111653548	0.0005567905774627544	0.8101053829339501			1.261679191665758
6.280312167958348	5.985918633609865	4.997862429685521	1.475370890314926	0.6254545166107967	0.9708390865205574	0.6490288806805712	0.6669783821675304	0.3614293527742636	0.2505528837658639	0.2727734864635172	0.3258527194127775	0.401937750954609	0.4964764445500357	0.9250623193672955	0.2002598534333425	1.859165223453343	0.05362447439699736	0.05190049835726885	0.0005567932864841445	0.8100780895893672			1.261679083868313
6.288501948315694	6.131332469745953	5.1311992889844	1.547787309238492	0.6363622200154082	0.9894614162499662	0.6511451116565301	0.6673249587405132	0.364499740517212	0.2541612520804413	0.2769476413161447	0.3278297027515432	0.4031828539128885	0.4982023395503368	0.9264028202963914	0.2009267173235318	1.867255136434509	0.05362311567671906	0.05189387637139813	0.0005567908798483434	0.8100010458832978			1.261678992260263
6.29669172867304	6.493497975930753	5.365960952854767	1.583410066715849	0.6602219343152915	0.9835241536589118	0.6690086694132573	0.6678388960096299	0.3723803839472904	0.2562535976816378	0.280693038749978	0.3292710375594242	0.4044059685835159	0.4997684713255686	0.9297102689031896	0.2017129096978116	1.861555292713763	0.05361569118056731	0.05188450829832952	0.0005567903632056286	0.8099341231163933			1.261678873525238
6.304881509030386	6.468567105730367	5.382157795050187	1.599022998182317	0.6787439427156778	0.9804082762291196	0.6748574736671094	0.6694113891821876	0.3748495014629197	0.2582126965967499	0.2811909844768379	0.3301078229594481	0.4044663310958392	0.4995101098734937	0.9296890423293258	0.2017193020608956	1.850528370630709	0.05361064512734789	0.05187650522629823	0.0005567959949582889	0.8099841290191242			1.261678731372289
6.313071289387732	6.524087026385913	5.423629387704248	1.638514919251105	0.6868168333380527	1.013956796818814	0.6758721962883968	0.6755373253417949	0.3749047325881081	0.2608364867004407	0.2834971281826846	0.3303191731264956	0.4043268324063772	0.4993690034902773	0.9290931501811982	0.2017277760451631	1.854144804848716	0.05361414252529346	0.05186938627749251	0.0005568006331634725	0.8100660586324531			1.261678553931442
6.321261069745078	6.588568743124037	5.569358772190252	1.655860301057366	0.6878581696813066	1.022762169390586	0.6720453696172555	0.6790936254367219	0.3734037401800199	0.2589002679386251	0.2839568813022119	0.3300826836306369	0.4039249324679249	0.4987232809568383	0.9292149460525641	0.2013352506608798	1.866901952192628	0.05361821629207952	0.05186430960017158	0.0005567997070991051	0.8100252651497287			1.261678357465456
6.329450850102424	6.524125644384668	5.537833554944574	1.635170868974399	0.6794859422961849	1.030456779952429	0.6767979907910416	0.6812971449917105	0.3745086488592178	0.2580915115478757	0.2829062970548644	0.3300097627846005	0.4038648819000445	0.4990314642492805	0.9287390260350215	0.2013443928402831	1.866549633767651	0.05361830566901007	0.05186514367650882	0.0005567974668072446	0.8100268461879815			1.26167821035981
6.33764063045977	6.57952722954119	5.524324220623032	1.652058460623889	0.7044775106939406	1.040191592825596	0.6902252606501007	0.6816336965857979	0.3773065557949621	0.2584057104288607	0.2838407152079387	0.3305908685469356	0.4046910272187687	0.500532731780463	0.9302164981404333	0.2019509473463077	1.844912986786807	0.05361873008920067	0.05187236988516575	0.000556800003948625	0.8100369995491136			1.261678068449692
6.345830410817117	6.4151619653503	5.432937654279128	1.619031379949194	0.6957975068492289	1.014278089103316	0.6750738905087564	0.6756240337094233	0.3744288202501062	0.25672674381116	0.2834908097776239	0.3305837808866215	0.4043213672482224	0.4999355694106783	0.9294555086653764	0.2015438512373017	1.844883443117066	0.05361787974798107	0.05187791748100577	0.0005568048823568122	0.8099872260038087			1.26167791575457
6.354020191174462	6.195846795264503	5.178448516557928	1.540437956998384	0.6573075502181522	0.9865725617766028	0.6714771521145599	0.6727545697034213	0.3684153177472245	0.2549432684224343	0.277047738560667	0.3285592288552311	0.4030518195777493	0.4983983881900815	0.9276862713374897	0.2009428952114866	1.853754616202629	0.05361169968738536	0.05187823542709723	0.0005568063873979174	0.8100708828459531			1.261677721746557
6.362209971531809	6.417691996380573	5.324249911494834	1.545087319006943	0.6898791626632762	0.9811963475406048	0.6856712341838896	0.6759062315398854	0.3722338143789028	0.2573175068549751	0.277931667714109	0.3286962886211783	0.4040132982809481	0.4993320155079187	0.929435439321379	0.2012488086781377	1.864824443378385	0.05360104676297037	0.05187793535764764	0.0005568047362298888	0.8101434510273683			1.261677563779382
6.370399751889154	6.525011598052251	5.152986299785596	1.579545493442115	0.6603484075841988	0.9891539017812252	0.6748439624427375	0.6817659934018685	0.379712831358896	0.2614025390625019	0.2865867097037147	0.3324391654025133	0.4052839677345388	0.5012739408609722	0.9291616844497743	0.2016318479867955	1.847079027197787	0.05359289537175918	0.05187806661997125	0.0005568049757419116	0.8101175269508539			1.261677438431575
6.378589532246501	6.341566941228288	5.074811829600246	1.596614252721323	0.6556908235770946	0.9967786879550062	0.6764376898072691	0.6816635005839866	0.3780412156604485	0.2580689225330471	0.2829199059903663	0.330654996871717	0.4042927931471625	0.4996703095541358	0.9277192902814804	0.2014414026234407	1.84090430115747	0.05359411608408845	0.05187616915314004	0.0005568098250168825	0.810024345653553			1.261677277468613
6.386779312603847	6.295632804649797	5.13685974540856	1.531230191556267	0.6603976684714445	0.9725376161715303	0.6703379494093146	0.6739211107072601	0.370267175310463	0.2559286113538733	0.2776250056464846	0.3290377403537531	0.4033440176924635	0.4985867617216128	0.9275224865717874	0.2011892836342683	1.859921924693424	0.05360280036273847	0.05187453600247469	0.0005568147324590326	0.8099790978697951			1.261677082413289
6.394969092961193	6.347694126839137	5.21322587424	1.5401715062288	0.6444636084616258	0.9708643336866007	0.6634066614170397	0.6705082595979736	0.3656323075601377	0.255538817210251	0.2770122350898133	0.3281995718561669	0.4033285864585441	0.498243627174275	0.9278783417424641	0.2009612583495107	1.869583106166865	0.0536089887046497	0.05187200085194193	0.000556814552184287	0.810076504506178			1.261676900024852
6.403158873318539	6.317455971776527	5.289032164862927	1.638538935961485	0.6659150328417029	0.9988559425215273	0.6790300805609145	0.6736161601452147	0.3696259959173398	0.2542833558115573	0.2758030333542367	0.3273866894680655	0.4033249643933836	0.4974274895312676	0.9277996839118454	0.2006584272971371	1.862320517207255	0.05361113382734118	0.05186914750489283	0.0005568124005714093	0.8101275263333049			1.261676740786682
6.411348653675885	6.086196950364738	5.015029477951139	1.584768855756241	0.6294811032470313	0.9783243424596553	0.6669680851322634	0.6710022163657496	0.3666509044541469	0.2533015958429043	0.274812281704666	0.3266252567385787	0.4022954783740301	0.4963415768984645	0.9249751049595928	0.2002957509204732	1.851594853364805	0.05361228371585031	0.05187056001002523	0.0005568145035959412	0.8101396594775652			1.261676598790183
6.419538434033231	6.063799961407591	4.98396546792613	1.526669070033448	0.612282236659792	0.9744253507996196	0.6562708737299776	0.6724470542905376	0.3639258346873671	0.25430438821729	0.2766698970984159	0.3278224241045203	0.4026710303754306	0.4974689864033522	0.9249944465472816	0.2007536938225686	1.86062386546577	0.05361063438421425	0.05187440653166973	0.0005568195487367034	0.8101604128631292			1.261676420575605
6.427728214390577	6.363174518998338	5.439584534305956	1.652977690416138	0.6905996379326752	1.025168671490407	0.6787611835233286	0.6793834799398579	0.3715737375773449	0.2570086510106782	0.2799050548702312	0.3305720724498594	0.4043096243473013	0.4996918533444589	0.9282947961160311	0.2016311034214981	1.874562049959067	0.05360256598501414	0.05187800686421511	0.0005568212678619034	0.810213368764593			1.261676235267427
6.435917994747923	6.405684503561366	5.476192289226218	1.56846180705145	0.6983500824795892	0.9753156691673631	0.6752749578299084	0.6675677834457493	0.3727832354937088	0.2544850870279305	0.2796250838917068	0.3299989838010782	0.4032914341510744	0.4990092902277929	0.9270851703884703	0.2009675710946102	1.880240338710814	0.05359287862860809	0.05187787406079773	0.0005568186498477095	0.8102364816311733			1.26167606077029
6.44410777510527	6.448506875812924	5.343876773314341	1.597881670634621	0.6970230393362631	0.986572066153226	0.6869413033073735	0.6702184390413827	0.3742998792543003	0.2556052203338418	0.2828345476744789	0.3312068287015905	0.4038208107052261	0.5000433891649583	0.9274985074389337	0.2012195111533771	1.865077695937522	0.05359144607120736	0.05187285918117644	0.0005568188065449897	0.8101877971517777			1.261675930325911
6.452297555462615	6.554755436439273	5.342576588769031	1.720580338376906	0.6615561461735486	1.042196281045859	0.6806507462271117	0.6872489275479037	0.3719343933173394	0.2625343057226848	0.2816843997753945	0.3317003597732466	0.4048639469295872	0.5015570669364851	0.9286167686502017	0.2022097037292571	1.855039603546363	0.05359407388165534	0.05186973564255582	0.0005568241642883294	0.8101293083643958			1.261675797552333
6.460487335819962	6.411480793997493	5.262481271501063	1.656519452668824	0.640754271288134	1.003528056304209	0.6659095022911684	0.6781151494908342	0.3674786517156811	0.2585313537055445	0.277988352445514	0.3296107974252865	0.4038792073019494	0.4995872997098423	0.9274196292150894	0.2016520536687583	1.859293715482446	0.0535982074312951	0.05187046270946671	0.0005568272696797499	0.810174071815885			1.261675644661505
6.468677116177307	6.431770437081694	5.318577593666499	1.643269108814389	0.6690591385715104	0.9968655784389405	0.6678039904506342	0.6712045421269217	0.371073052022833	0.2536297041043599	0.2773431752735761	0.3288434653302764	0.4035364604369561	0.499022546928075	0.9280405626226264	0.2012773916204009	1.868373923666145	0.05360629125441235	0.05187314495702144	0.0005568257134793126	0.8101509779439144			1.261675490230312
6.476866896534654	6.477997748825842	5.17872185110194	1.56353752140392	0.6247211243066965	0.9814524397103741	0.6540998131323821	0.6713980657725591	0.3664298058095579	0.2516026381501099	0.2750810993229887	0.3266970033740377	0.4025009568906424	0.4977534555259365	0.9265161607405078	0.2007479201044769	1.874823950035876	0.05361288435357726	0.05187586295785991	0.0005568245561104924	0.8101469049818093			1.261675366363314
6.485056676891999	6.553906947946848	5.182614081633714	1.587744612332646	0.6224315818190963	0.9883014506271317	0.6526455560307928	0.6732243999691969	0.3695135409610498	0.255592340600185	0.2797196323615915	0.3286085928887777	0.4029655461766439	0.4983179897482529	0.9261969794282061	0.2011780102662224	1.865854327611223	0.05361026112444477	0.05187838635758135	0.0005568280668579595	0.8101567522961834			1.261675224417781
6.493246457249346	6.636643684386317	5.336636183388054	1.723581308690022	0.64733337212846	1.036609533336323	0.6693476491323477	0.6801666026321661	0.373720703020051	0.2621817210651303	0.2847821612753123	0.33227680090837	0.4044292272393398	0.5000590993675449	0.9287771710113725	0.20192242397585	1.871167077956889	0.05360028288087403	0.05187924468681586	0.0005568338361392848	0.8100819377959088			1.261675037374949
6.501436237606692	6.554846167696329	5.517473194079957	1.74330611107019	0.6876030335629985	1.055237896250802	0.6863973136034692	0.6857487271562026	0.3731288782635226	0.2634928250357389	0.280908852783416	0.3311518042694617	0.4055148722614088	0.5007803023528362	0.9304096855253096	0.2020068445640602	1.879891177786419	0.05359396628202538	0.05188010097410686	0.0005568357442797043	0.8100807223606259			1.261674844657054
6.509626017964038	6.345516635415898	5.209426655487504	1.571549214174676	0.6423801199747752	0.9894131766874331	0.6632484012276523	0.6818507064594607	0.3680229479186064	0.2599100279613916	0.2776564476344902	0.3282947376086692	0.4043479920356592	0.4985157532513581	0.9277360125401003	0.2011167764440926	1.878790532860181	0.05359461470871688	0.05188278092929321	0.0005568333405397641	0.8101038899355902			1.26167469004807
6.517815798321384	6.343232848116318	5.067287838723155	1.532653574344987	0.6163190062078115	0.975343765978684	0.6606377287824353	0.6815800197821459	0.3674516328349874	0.2592111575082341	0.2778515735993065	0.3275714562975305	0.4032102793280323	0.4978783907049896	0.9264598363117553	0.200993328584462	1.858904805738784	0.05360277894919724	0.0518904839318749	0.0005568323727793617	0.8101975587908774			1.261674574462215
6.52600557867873	6.391154584214069	5.076078027173673	1.517923315303491	0.6204698680523835	0.9523314309881483	0.658169762721195	0.6712769435845368	0.3706670935174378	0.2554688092347935	0.2782771983193101	0.3271536293962745	0.4019336683693654	0.4976488507668017	0.9253495512378085	0.2008985710572931	1.855138252596054	0.05360605344072752	0.05189760900651116	0.0005568350557034528	0.8102591045546423			1.261674467843726
6.534195359036076	6.2484106924742	5.16436334655523	1.499684955783664	0.6394503148977562	0.9425701368384636	0.6593601074539059	0.6692930825797935	0.3666732904922655	0.2541362719290646	0.276811733076727	0.3264874713022884	0.4016849853213192	0.4966625712241389	0.9250724597383092	0.2004991372074659	1.871319881642437	0.05360592155178842	0.05190134418441742	0.0005568365395269144	0.810292392920273			1.261674348858681
6.542385139393422	6.237975525535775	5.170902569198542	1.537009948529354	0.641465458473519	0.9796694925033334	0.6680396519376043	0.6771057565367551	0.3665257518269214	0.2564108337382994	0.2763635141042374	0.326984858983366	0.4028646738086518	0.4970960192056243	0.9255930783768955	0.2005935543638755	1.877384651907457	0.05360754833697973	0.05190561820437296	0.0005568340503867388	0.8103923165712857			1.261674248962516
6.550574919750768	6.444724695846899	5.21886895955621	1.62438462962669	0.6480632807381975	0.9914126211441	0.6747761171803491	0.6792628220957488	0.370599515766744	0.2588560745155659	0.2775214372284526	0.328305830336337	0.403779187754132	0.4986110130147822	0.926716518943249	0.2012669071106638	1.873341260386974	0.05360386978979309	0.0519033139090907	0.0005568323458681123	0.8103725598302831			1.261674169459088
6.558764700108115	6.730193953107216	5.581640484685514	1.691614235596153	0.7050590480919802	1.029092121684342	0.7018120686172683	0.6830376025055086	0.3758044477264916	0.2610191986084785	0.2804214762485575	0.329879444284723	0.4053577379656244	0.5009387296554588	0.9307100326949014	0.2022307547371204	1.854312658028232	0.05360187405946304	0.05189344529004979	0.0005568355255611282	0.8102392664649545			1.261674132383523
6.56695448046546	6.64657583212365	5.648066205599861	1.701145183368917	0.7103507241166841	1.030367807845654	0.6773881548466166	0.6767104974157667	0.374012134884775	0.2594146893330221	0.2825385302872937	0.3306779827851023	0.4051658895431436	0.500046153488159	0.930187222137448	0.2021569754581213	1.858104581403259	0.05359908934344526	0.05188400137610183	0.0005568392279714404	0.8102236850536052			1.26167410312914
6.575144260822807	6.435520501590322	5.380004896705684	1.693388370064416	0.6760127542176689	1.014077430998733	0.6629359241335262	0.6737539922646162	0.3691447927319771	0.2563338858749709	0.2780125414414744	0.3288256893300893	0.4033467475248413	0.4981982405110372	0.9275489930652182	0.2015218578778329	1.867214694770163	0.0535959715407696	0.05188226659056607	0.0005568384468453428	0.8102193381111249			1.26167404707746
6.583334041180152	6.289880879930304	5.189816988620148	1.60803066530237	0.6349724497450492	0.9850643754513392	0.6634918814062429	0.6709028092446325	0.3666396392649968	0.2532696064243206	0.2752164036134655	0.327111090851384	0.4026491122205438	0.4978001222320326	0.9259794874675659	0.2010412440735307	1.871499427655668	0.05359764087542558	0.05188384840367419	0.0005568355304953074	0.8102470704502144			1.261674016709769
6.591523821537499	6.258253246123994	5.074563646121917	1.527190404289386	0.6104231439982625	0.9568141348743554	0.6720288986589026	0.6706726251910216	0.3686035002105305	0.2531158018690577	0.2749994749639798	0.3269158473124497	0.4023864939693847	0.4977831429625845	0.9256766076779422	0.2008088799403975	1.860270231313083	0.05359946428996815	0.05188126141473447	0.0005568367557038227	0.8103395598162827			1.261673972415062
6.599713601894845	6.209136442986158	4.956325322160475	1.517054819968062	0.5891315218928399	0.9476969739514113	0.6585255256177315	0.672311624814324	0.3667190587907351	0.2555119560004315	0.2758189973670502	0.3276560304501079	0.4024456605163224	0.4980901735545476	0.9246578530959834	0.200848150836958	1.852627812263833	0.05360256122967292	0.05188078845427187	0.0005568423376803766	0.8104071086523158			1.26167386222215
6.607903382252191	6.191210528196689	5.045990154781933	1.553785351732621	0.6089886439762345	0.9629975302873532	0.6561620502143815	0.670214398550198	0.364135135138215	0.2544585630445386	0.2756755162028032	0.3274161830997931	0.4030310257893587	0.4978615617243542	0.9251284626457537	0.2008039055192432	1.85498038846173	0.05360570029339501	0.05188135283988731	0.0005568457591886912	0.8104209622071841			1.261673713596508
6.616093162609537	6.17852145040874	5.136287566193605	1.522932582270931	0.6267308379141068	0.9691249395549334	0.6558608242274485	0.6662442093564875	0.3606659638221003	0.249802181470564	0.2723635755660085	0.3260061200057787	0.4024852657180571	0.4968628823757638	0.9263934595794318	0.2002431093215824	1.862793320125732	0.05360383850230591	0.05188142792949207	0.0005568446042667726	0.8103271969556674			1.261673585612689
6.624282942966883	6.251768021630611	5.148683476494625	1.56913628950658	0.6256959449166865	0.9898798381064452	0.6579675614990499	0.6723192112439373	0.3624907277892532	0.2532765100857959	0.2737224037810187	0.3272951397536074	0.4022056616751841	0.4975996024451431	0.9260858003284863	0.2004355564748531	1.867994268982675	0.05359870543663755	0.05188834410940672	0.0005568432351276034	0.8103474516979825			1.26167349053574
6.632472723324229	6.542252566747275	5.424676316405201	1.71238920975684	0.717121861109885	1.043757380728938	0.6985626519161487	0.6866885801187703	0.3768885482272984	0.2649812469121996	0.2801632963243526	0.3315430987669555	0.4043071405480826	0.5012086398752736	0.9292540893878751	0.2018915037409257	1.856729187037313	0.0535965501498929	0.05189511752661129	0.0005568460499999628	0.8102694190624563			1.261673370907329
6.640662503681575	6.700631722598878	5.44071932686902	1.671605523765063	0.7092959469020317	1.0214105260479	0.7021000142772732	0.6808180676125539	0.3809118423275686	0.2632754711957396	0.2836980033912231	0.331364669315794	0.404875923929068	0.5006938303661691	0.9307241974365695	0.202141258684885	1.860222919717223	0.0536030183933254	0.05189834603271475	0.0005568507868745911	0.8101700641068924			1.261673200169896
6.648852284038921	6.508751666219609	5.201809289470962	1.529701149295553	0.6420832332682407	0.9528714226753622	0.6604614544444675	0.6685343334210866	0.3693068481933708	0.2553459718695688	0.2792484150685345	0.328788383982019	0.4025429021328595	0.4976765893772134	0.9269756046470015	0.2006066716814488	1.871767560154419	0.05360808928355046	0.0519020559174797	0.0005568514509457824	0.8102094642512218			1.261673030968278
6.657042064396268	6.365377988115758	5.106748256538373	1.525996108292797	0.6400084527970246	0.9492818131944371	0.656459362550205	0.6628220178808335	0.366300233315157	0.2522541379843328	0.2775753086640714	0.3280070837583399	0.4020170758897237	0.4974257394430148	0.9255264443623039	0.2004678915007681	1.886393948968657	0.05360933279654655	0.05189751629068939	0.0005568482386594141	0.8102199483147436			1.261672895284503
6.665231844753613	6.376546139636043	5.267666763468661	1.644360841766756	0.6648286853611352	1.00256130060377	0.6736415413800059	0.6722883512188652	0.3721734538545161	0.2579819394896528	0.2815165135388242	0.3296524623493778	0.4033647390165858	0.4989107485751634	0.9270348442701517	0.2014783509776475	1.865543992546781	0.05361330935135213	0.05188914726762185	0.0005568485664644309	0.8101785340020303			1.261672791446329
6.67342162511096	6.392865306363507	5.417155451812253	1.623919284607164	0.698461706437568	1.01438255508889	0.6827175575830051	0.6807394549684502	0.3743129667386961	0.2603151740459284	0.2831486360670612	0.3318377512473863	0.4046777804277499	0.5002010358569305	0.9292280340393482	0.2015856604603835	1.854702672820695	0.05361504430319629	0.05188892432972053	0.0005568540143722142	0.810036452664046			1.261672673069254
6.681611405468305	6.313824773766162	5.093786114429599	1.479368062942576	0.6318910968003956	0.9448961113587311	0.6569936817789654	0.6643915935733287	0.3657062556656296	0.2499609985730747	0.2765531100584183	0.3285773652767647	0.4032335869907605	0.4978978005636343	0.9273528893771513	0.2007840165920084	1.861248152071709	0.05360997536383041	0.05189368331137487	0.0005568568652340067	0.8100771397001348			1.261672538463356
6.689801185825652	6.427886358329078	5.115788385432167	1.530018020702149	0.6240206781199851	0.9440647378605609	0.6563733281636503	0.6649308793982961	0.3646028442932718	0.2518912493358446	0.2751937572704468	0.327526399241833	0.4027709137023124	0.4976371884628066	0.9257515277229443	0.2008150083030628	1.872050160065195	0.05360179151447409	0.05188859359257369	0.0005568537469453913	0.8102262055734601			1.261672420765993
6.697990966182997	6.445546423626313	5.303037271066318	1.6311728681754	0.6751135918186701	1.005764833402233	0.6714358703619621	0.6763404980752373	0.36991878174048	0.2587508542857275	0.2811629285025891	0.3306146925510285	0.4039221587929879	0.4997847709207687	0.9263137881387988	0.2015667214245364	1.866808823884025	0.05359482381841862	0.05187659027519569	0.0005568511557862445	0.810242157045353			1.261672357021618
6.706180746540344	6.204451819975451	5.130857810269956	1.538250638542541	0.6632355966935332	1.024538543021671	0.67977051232851	0.6885185469042912	0.3751897604318246	0.2599520336330018	0.2847977182287287	0.3315050744463547	0.4046834023388832	0.4998439201821824	0.9269459128461132	0.2011705465594704	1.85220065377275	0.05359388073818119	0.05187862233696292	0.0005568528018407401	0.8102110250490857			1.261672329874823
6.71437052689769	6.34044253955543	5.083553475585912	1.564068422169495	0.6596530555403235	1.03030643242833	0.6988659737109636	0.6875509604918715	0.3780915276384234	0.2587848367670122	0.2836170050661158	0.3318035902534547	0.4055531935593225	0.5006099152842927	0.9285159792644723	0.2014925177944865	1.857791710836457	0.05359991707472544	0.05188691193611381	0.0005568548232283779	0.8102066952709402			1.261672290941398
6.722560307255036	6.32426980640443	4.993529818791412	1.636699091940004	0.6362604128734408	1.03401872195606	0.6938544040282462	0.6788479560730373	0.3701436071314405	0.256545656550999	0.2799167187794779	0.3301333159975384	0.4034878430452402	0.4993505311606267	0.9259520757288143	0.2011666449035262	1.868014508016906	0.05360618375879221	0.05188863626150714	0.0005568535019214017	0.8102636289500699			1.261672236157133
6.730750087612382	6.041778017003987	4.862585644194166	1.533982287053982	0.6091850903030088	0.9980225396205963	0.6751292635292684	0.6762258481718516	0.3655554369152015	0.2538764238693587	0.2776051932038709	0.3283473103052735	0.402161820476433	0.4972794309390561	0.9241018410495229	0.200315098330914	1.871052247580629	0.05361337896592348	0.05189497222110798	0.0005568507610161495	0.8103071862203397			1.261672224739073
6.738939867969728	6.169077670954902	5.001097502719578	1.561766773595741	0.6294170707872847	1.007358771945211	0.6753676732047413	0.6778737990054267	0.3698566532671034	0.2525313845678276	0.2764745088302686	0.328134327812177	0.4026690957056038	0.4974291595177012	0.9255852936819603	0.2006447369274102	1.851434256016651	0.05361665420619019	0.05190112403973421	0.0005568513697409854	0.8103075058204299			1.261672235466902
6.747129648327074	6.455713087764946	5.241568636102508	1.604334047256054	0.6665049602660708	0.996111045228229	0.6791690288862513	0.6795276871497828	0.3759237558921958	0.2540728100956732	0.2782920012494343	0.3280186137373338	0.403052321360993	0.4984982487840499	0.9275565620053283	0.2012651696089764	1.84839477202575	0.05361152128783451	0.05189862260054167	0.0005568558341981931	0.8101963953617651			1.261672208494506
6.75531942868442	6.294210742915276	5.128262097958877	1.52439442456609	0.6559394222513609	0.9648598785011233	0.6774317021420063	0.6736656514534241	0.3754005093995404	0.2548274385784808	0.2830263875981438	0.3287095931808855	0.4033420662813405	0.4986557867084849	0.9282944263628431	0.2012509494862706	1.854982240136509	0.05360807764842882	0.05189589668235402	0.0005568587211468872	0.8101882433071985			1.261672151617517
6.763509209041766	6.291648841260733	5.081080957849808	1.525941179030285	0.6316632334224426	0.9826904322596454	0.6684045437024381	0.6750128148208508	0.3757032212562624	0.2550381394234946	0.2826924148724652	0.3292813615902793	0.4035251508617358	0.4987155330270032	0.9282855242136194	0.200957421048946	1.858771280441964	0.05360637022515265	0.05189176821832667	0.0005568567481785135	0.8102898394881742			1.26167211042049
6.771698989399113	6.452394169765581	5.205459621945341	1.57496875153624	0.6811624999835473	1.00815736183554	0.6928651899226044	0.6807382374672705	0.3732380677419085	0.2573541204928909	0.2771423495572022	0.328527390710144	0.4028052997019103	0.4987424313854614	0.9276650105324389	0.2008816712569302	1.866890077762419	0.05360058127079875	0.05188509414362413	0.0005568542299207697	0.8103602196940113			1.261672089088423
6.779888769756458	6.507846637235338	5.454544426118487	1.66356235749325	0.7174643778169745	1.057298396367827	0.7027538550227528	0.6876794115568259	0.3706673268702135	0.2589477575876883	0.2778955240247735	0.3289087675064328	0.4031196983768745	0.4991985648070316	0.9281003959720063	0.2013101922693869	1.863804297054059	0.05360062236264246	0.05188419956025615	0.0005568560394865975	0.8103912152877539			1.261672053615566
6.788078550113805	6.494112531513348	5.4371189381009	1.667587475455116	0.6963608940645982	1.045341115413089	0.6862053002599816	0.6862743473079742	0.3728176656359248	0.2598767765465326	0.2835011877949323	0.3306082457284629	0.403617312852916	0.4998188352552765	0.9278468321963966	0.201758888016747	1.863179597452619	0.05360666080134052	0.05189053985416887	0.0005568599572707248	0.8102994824844005			1.261671962479239
6.79626833047115	6.646745772745724	5.533374401314338	1.687539268675982	0.7245191022887448	1.034432657112774	0.6946061711428445	0.6831581012562977	0.3758252295283342	0.2600692528693946	0.2841586705367173	0.3307338672344691	0.403941333859469	0.5005136231379966	0.9287701484708686	0.2020432571206431	1.86754664146803	0.05360920664575117	0.05189165279070142	0.0005568595819520387	0.8102525440643353			1.261671881350916
6.804458110828497	6.832368608468368	6.029304409894505	1.83677355758259	0.7650670589969532	1.094579628340184	0.716021609969306	0.6898505435912313	0.382098154103311	0.2634058740608317	0.2862389895904946	0.331779980740239	0.4064778084427161	0.5020486871851381	0.932214961101242	0.2026904369482463	1.882711840112486	0.05360639224176629	0.05188818167853614	0.0005568554863184901	0.8102214840104276			1.261671823798213
6.812647891185843	6.547307980947131	5.684137847855698	1.684628362380361	0.7319946219180317	1.037565240181554	0.7222196092778196	0.6795950904303283	0.3845031368292713	0.2641521699954177	0.2853704887803866	0.3317842768387551	0.4053998994370734	0.5008928063850571	0.9299144292795243	0.2019930267101684	1.857727154889633	0.0536021221483036	0.05188546980352821	0.0005568562077079506	0.8102336218128586			1.261671800111357
6.820837671543189	6.214387766621106	5.008856283798893	1.504649478313747	0.6298282606363406	0.9621226424428652	0.6676297212254614	0.6714685948768412	0.3696996844842436	0.2585603329355444	0.2776234838007511	0.3280467027581745	0.402780772614879	0.4978722554042751	0.9258484312735642	0.2010804547659753	1.846309165850658	0.05359649733862773	0.05188056805916379	0.0005568610047097417	0.8103195086277282			1.261671762736482
6.829027451900535	6.215140273865856	4.988711758826955	1.4975161104567	0.6289733422226181	0.9619768562577338	0.6537526465614866	0.6707784892178239	0.3644773702708895	0.2560846078320058	0.2750572125385703	0.3265723188369316	0.4020641706545672	0.4970197248271228	0.9249063006662473	0.2006929522170122	1.85433167056157	0.05359301653231302	0.05187950287715118	0.0005568631304364796	0.8103831154000901			1.261671681693295
6.837217232257881	6.39085272214847	5.292494694421473	1.595663264405307	0.6752674860436566	1.02339870392316	0.6734954426063365	0.6775353238240789	0.3680509573527532	0.2564653972836384	0.2760261508785894	0.3268473042534217	0.402471284085015	0.4978595471217113	0.925919991494642	0.2008141120441235	1.863647076714444	0.05359115110225126	0.05188229238455712	0.0005568606694692285	0.8103824276365147			1.261671622373868
6.845407012615227	6.703437324669973	5.600776537787617	1.701730686854275	0.7144007403259006	1.063228165509143	0.6956073692038834	0.687266483203783	0.3763835338414227	0.2599538884322345	0.2845417125684548	0.3313402743593914	0.403774033126174	0.4998335222065218	0.9277217975185871	0.2016004470137853	1.853655107991863	0.05359398833433294	0.05188644664257552	0.0005568583406952798	0.810418083310659			1.261671598599181
6.853596792972573	6.417591034471285	5.47717944770131	1.650185340015652	0.7153736476763597	1.037743817727288	0.702625577351992	0.6845737148305747	0.3806173073550602	0.2605375705444434	0.2893541023474649	0.3345061616504011	0.4054396688101218	0.5009823192087803	0.9290298381599451	0.2020358403433415	1.84269253183466	0.05360215700915851	0.05189462848102547	0.0005568601299312574	0.8104964237994301			1.261671576326162
6.861786573329919	6.310795440707094	5.200733372115613	1.601500325585206	0.6472499731393624	1.011456976306384	0.6710315138340097	0.6771179475149245	0.3744853805322415	0.2566855101473794	0.2815065304941005	0.3294339892589479	0.4034423926327432	0.4983668355587392	0.9263461131894686	0.2013903103452531	1.847146685667769	0.05360335884502884	0.05190152524320448	0.0005568625105215977	0.8104678024174976			1.261671534642056
6.869976353687266	6.263127041453111	5.16542428732245	1.576236806827218	0.6275815319714065	0.9752166752286975	0.6586217306758133	0.6686612042859748	0.3697375572732924	0.2526589844891257	0.2757898926416744	0.3269196558843911	0.4018388632543723	0.4966376547670821	0.9250900713248215	0.2006827054171882	1.861775700492392	0.0535993123459544	0.05190103669846838	0.0005568606652921543	0.8105475048661888			1.261671505625881
6.878166134044611	6.132258675163715	5.074063629820819	1.463640319420813	0.6425456680676415	0.9365050430384217	0.6701725169507984	0.6657152070603837	0.3681805537080755	0.2499441650829886	0.2749283136807162	0.3268945088056147	0.4018887528483203	0.4965048878992914	0.9257437883998876	0.2003433310435218	1.874170047573138	0.05359667747957013	0.0518975535850669	0.00055685622861367	0.8106485848089986			1.261671530882891
6.886355914401958	6.204552004107919	5.110634455848095	1.481998809442058	0.6447528957376786	0.9470827007236743	0.6758748847163982	0.6696174011230767	0.3735848827824289	0.2523315696798104	0.2789817721055464	0.3282739232397634	0.4030097175280784	0.4977360336573268	0.9268265152139031	0.2008762032792922	1.855197676932455	0.05359777920008903	0.05189788507348835	0.0005568543756318222	0.8105320507678031			1.261671603938006
6.894545694759303	6.230091346177388	5.140991069574045	1.586196323251027	0.6411538908658426	1.012767869967032	0.6784189771650792	0.6817880065777256	0.373139457357963	0.2599523944793996	0.2787119144386124	0.3290866969117116	0.4041277539808298	0.4996326392846864	0.9275598323698379	0.2015604010543775	1.857946025454483	0.05359876138292993	0.05190358130744411	0.0005568553107804449	0.8104812941769328			1.261671697915844
6.90273547511665	6.334444320992153	5.241525713650315	1.614573358987656	0.6448230820956022	1.028526302940847	0.6697755715574898	0.6850416201560946	0.3652671219287237	0.2559303445713855	0.2752303575181955	0.3279660170005893	0.4039603646741902	0.4987510186889757	0.9276408438431832	0.201330794443742	1.868901543643274	0.05360111573224002	0.05191112316982412	0.0005568539605237875	0.8104830523443464			1.261671815571713
6.910925255473995	6.270058732476518	5.014992285274603	1.518229091129948	0.6353049607421991	1.012657697484298	0.6660375561610447	0.6779681926036124	0.3674127819847259	0.2514956957207582	0.2747500597287231	0.3282008903828513	0.4031231405760176	0.4983750114583587	0.9265844606482563	0.2007708201840248	1.864438033015713	0.05360457006283249	0.05192312548550267	0.0005568490896309751	0.8105163331450124			1.26167194806628
6.919115035831342	6.25974415789489	5.055017513603639	1.518977730601538	0.6432488191057153	1.007830665775195	0.6764983693387819	0.6788098857983977	0.3734204319845153	0.2549884472157511	0.2780871702279379	0.3295915455598157	0.4033889248707859	0.4987931859763972	0.9271496406094594	0.200866334852764	1.853371756402233	0.05361202853142055	0.0519379755232495	0.0005568461901836575	0.8105366426341758			1.26167210298726
6.927304816188688	6.302090777802214	5.046480863638229	1.483953929244747	0.6302108577224562	0.959738024899925	0.6732732840901887	0.6738865899812201	0.3712301955458076	0.2553952135936016	0.2802272463249963	0.3302767612869296	0.4031935065544373	0.498655796128303	0.9267239507047715	0.2009701868584004	1.848011693140824	0.05361998374965049	0.0519465749007178	0.0005568490520757433	0.8105261835620905			1.261672250670364
6.935494596546034	6.330875850200049	5.066518221178186	1.5049963366395	0.6414949922611679	0.967223328428829	0.6735743735942609	0.6748160683298602	0.3691949580313554	0.2546232242945208	0.2798951151317212	0.3296308600152188	0.402971656025894	0.4984390702656685	0.926547546162607	0.2009919169676077	1.853392330306149	0.05361893818842522	0.05194944816635228	0.0005568522873375209	0.8105727242912397			1.261672361501639
6.94368437690338	6.233451516473322	5.254541909513577	1.556872546844817	0.6984580720298756	1.006468385740942	0.6838258434049977	0.6783584431982881	0.3706799687165973	0.2538035384727603	0.279871090294639	0.3289725077205292	0.4026249551463502	0.4981573277541307	0.9266794650905228	0.20066893534578	1.85759472882045	0.05361288167819554	0.0519473839343386	0.0005568495596434574	0.8106559916391805			1.261672462004205
6.951874157260726	6.107759596435714	5.024294133386052	1.484936512502476	0.6477558379369648	0.9649197180395059	0.6671371379879326	0.6715152816064102	0.3704320789008519	0.2537739583722254	0.2788338645010736	0.3283494256681513	0.4027302713091245	0.4977016898119546	0.9250845463531289	0.2001784777944808	1.856857121508037	0.05360419426615622	0.05194326926306608	0.0005568455810697319	0.8107075726723317			1.261672577381221
6.960063937618072	6.40978077790745	5.167860526584539	1.603569624030809	0.658075428094075	1.001745160547194	0.6743094838298028	0.6771794774206682	0.3760855944552005	0.2605580590978617	0.2817959428803109	0.3296401633126974	0.4052529297568825	0.4997577887947964	0.9273215210223187	0.2011876391876878	1.848273055571409	0.05359919778055849	0.05193762461709241	0.0005568459549705089	0.8106180464983651			1.261672680588868
6.968253717975418	6.626476711301524	5.456243730547842	1.624822522036957	0.6875327848840709	1.014679432988707	0.6820460262423494	0.6794708555504595	0.3799000487546625	0.2614881592515728	0.2829874499034741	0.3314325157827767	0.4054523732097717	0.5018142154237589	0.9310871785159074	0.2022000443534092	1.850947841204021	0.05359990672208587	0.05193306252892348	0.0005568485767687762	0.8105780865769301			1.261672732068704
6.976443498332764	6.4124534874973	5.324437398389337	1.545132895264042	0.6681868544805328	0.9773697236672501	0.6718268788239109	0.6764645570750732	0.3723687550801251	0.2589687612213746	0.2798563360763234	0.3303890624467327	0.404687576031547	0.5006486619170085	0.9297539993424132	0.2015782729482474	1.862655995465869	0.05360225726216179	0.051932991022356	0.0005568477604696322	0.8105649581865512			1.261672768862924
6.984633278690111	6.096465527333216	5.0372515867593	1.555297479166714	0.6245609008051215	0.9944548912900288	0.66345182772384	0.6834240006871829	0.3662226020028346	0.2607946233852019	0.2772987664969994	0.3282954809669537	0.403859964131738	0.4988486283504036	0.926312969731885	0.2007923675795784	1.870673952828487	0.05360408369363719	0.05193209310637561	0.0005568430659215334	0.81059348642471			1.261672843403467
6.992823059047456	6.073184799087993	4.973855723100097	1.538233864843093	0.5951097967798291	0.98361460941191	0.6522580668892991	0.6791758939068895	0.364451380265454	0.2588016057775878	0.2758845978581806	0.3281309913495976	0.4039717388744729	0.4983151836874389	0.9265277897226808	0.2007987169314099	1.857572191725363	0.05360846236393459	0.05192934318571556	0.0005568390644674576	0.8105603339896587			1.261672978711838
7.001012839404803	6.455440473563304	5.377086668532791	1.613612021725401	0.6530521833454198	0.9878844680239754	0.6709454119211626	0.6821377727571184	0.375141275336913	0.2625559836159912	0.2833760950526596	0.332499195288429	0.4064847416064988	0.5014013969421003	0.9316251684058549	0.2021178579805838	1.853890716553312	0.05361148703244546	0.05192785125666651	0.0005568378220234255	0.8104580761730817			1.261673154642164
7.009202619762148	6.640178078230998	5.691408406067043	1.654313350855668	0.7343014696710037	1.031733372514621	0.703396732942534	0.6883997125365824	0.3865933969783262	0.2660132842508569	0.2872765501498854	0.3343376135708621	0.4067407367231675	0.5031713821599586	0.9341418777404019	0.2028031638013065	1.860996811275761	0.05360571661608336	0.05192237771018721	0.0005568362825466327	0.8104732042758225			1.261673341324344
7.017392400119495	6.487966921466682	5.485023915012533	1.609792295670857	0.6996253700841265	1.054875704403346	0.6992327268523744	0.6859240850099833	0.3789395719738472	0.263182755400164	0.281493303800435	0.33091414095993	0.4053250215052269	0.500673866908107	0.9307372776701218	0.2015201095142868	1.860434192995579	0.05359881563184788	0.0519142392919453	0.0005568321521418183	0.8104656951030975			1.261673534331702
7.025582180476841	6.393963628826094	5.470218629122868	1.63227183999681	0.6795461606188998	1.043882470776865	0.6974242855968948	0.69029373792404	0.3773722724730204	0.262290931634669	0.2837409005337752	0.3311533881250449	0.4062237585916266	0.5019350979542386	0.9308038353819829	0.2019287656235867	1.851512590271197	0.05359594729720146	0.05191112775456088	0.0005568285600958804	0.8104490557793748			1.261673741789179
7.033771960834187	6.575394831716739	5.621030816147308	1.694195548655665	0.6966356583589772	1.048668131497186	0.7104937678276653	0.6964022273816479	0.3812519333688025	0.2651399914325168	0.2863057158989307	0.3344205460842644	0.40739712413681	0.5044515997620004	0.9333939258166846	0.2031840144681633	1.842407266886945	0.05359642032313953	0.05191047398573609	0.0005568295125162015	0.8105130002046513			1.261673952283141
7.041961741191533	6.438873337695038	5.382207265772911	1.604438046648454	0.6770239169002477	1.004687258941828	0.699565760197612	0.6871171840493305	0.379327245298424	0.2618304040922259	0.2840535748258623	0.3342705499938765	0.4064769031130747	0.5033223804443608	0.9323791897913196	0.2024785581879635	1.849507542933977	0.05359939303904804	0.05191254792661759	0.0005568339001244118	0.8105249289385958			1.2616741074688
7.050151521548879	6.34811672676708	5.246879855373315	1.536680403495819	0.6738538860547776	0.9751679297334384	0.6827225573666582	0.682816429509903	0.377647207629875	0.258601700834438	0.2850606028652882	0.3338502388422082	0.4059110100645946	0.5023090001035763	0.9308343117779471	0.2019544448591627	1.865773278448003	0.05360155245856373	0.05191994498434402	0.0005568351746039725	0.8104639008350059			1.261674221071772
7.058341301906225	6.25606618596425	5.085910153103184	1.544245039216588	0.6116650065116638	0.9781359826058126	0.6573583147789874	0.6755065821538945	0.3716667771569676	0.260154089316826	0.2830450695376571	0.3319163013855496	0.405266325149342	0.5004920860809693	0.9289248032820611	0.2016472965064006	1.871392217813518	0.0536024457127463	0.05192650771530834	0.0005568304765899062	0.8104748200227818			1.261674346938259
7.066531082263571	6.162572274260626	4.947818414018102	1.482869728838692	0.5977418200701662	0.9594077955749483	0.655610087479776	0.6729940679288335	0.3721782183529782	0.2608419373028644	0.2815320741689792	0.3299730824737437	0.4044494836558	0.4989813032815543	0.9271351412394901	0.2011074168562625	1.870682815841359	0.05360366086613729	0.0519297742670639	0.0005568275812908643	0.8104695946039491			1.261674476136041
7.074720862620917	6.392121417643949	5.178991123621262	1.575236614222019	0.639866918856852	0.9956789909575479	0.6876583842836373	0.688726444364716	0.3848416118908509	0.2690090878129326	0.2866039267042897	0.3330716097055355	0.4074295419031615	0.5020471323899695	0.9310051700355841	0.2021051949763958	1.865663332441617	0.05360143127754571	0.05193055700584391	0.0005568302226213974	0.8104131086547264			1.261674523543295
7.082910642978264	6.420757627669174	5.192088537389493	1.584052538468969	0.6454709752179854	1.009968039290978	0.6907570198195649	0.6849673151706638	0.3800000546911128	0.2625894261284442	0.2845554182525462	0.3324745278788441	0.4064251774455557	0.5016919949836164	0.9310875201536217	0.2019433926256876	1.860972036815693	0.0535962471733871	0.05193435935600577	0.0005568321952396111	0.810520380149312			1.261674520431729
7.091100423335609	6.125012523085438	5.000503337609891	1.452735840902518	0.6307399349912189	0.9524887855441843	0.6700319157593099	0.6724263092439055	0.3712269165557869	0.2555121617065212	0.2803726851914682	0.3300827668801674	0.4046550250937164	0.4995250731137283	0.9282905150833801	0.200915952424239	1.867486790720888	0.05359620019227565	0.05194771646300408	0.0005568290537097492	0.8106387022284158			1.26167454484898
7.099290203692956	6.366781938211776	5.174739538488136	1.571201876111534	0.6739801672831762	0.9964209228727864	0.6904468841538396	0.6775770580565789	0.3790483263366036	0.2596293378828732	0.2834960834611966	0.332734218042696	0.4061639741480173	0.5021401142907438	0.9300082033296942	0.2021545124009488	1.880280739022712	0.05360143713193523	0.05196881486866107	0.0005568263819124103	0.8104911845276402			1.26167458020488
7.107479984050301	6.817112528767784	5.646195712410143	1.723723422571139	0.722135712493718	1.045761224536535	0.7124121832135812	0.6862569825540997	0.3940116321885249	0.2656137116721632	0.29188837759427	0.3378100168817758	0.4085677178732563	0.5062841929995593	0.9346105877045747	0.2039797167057029	1.850423177291029	0.05360718137237479	0.0519881432363483	0.0005568291946986148	0.8103984324991481			1.261674600115499
7.115669764407648	6.532088213442867	5.377649991394923	1.612449279618186	0.6734117465673258	1.009274956368085	0.6850988655711651	0.6812949886346601	0.3856067835585786	0.2637194050214294	0.2908231072801697	0.3352636548356073	0.4070731598307814	0.5034154833940555	0.9315675064454391	0.2024019831791414	1.844599434381058	0.05361392805301414	0.05200094104331765	0.0005568340802508501	0.8104782572712909			1.261674586829537
7.123859544764994	6.353822209582999	5.135987221490439	1.531834538493913	0.6408204084003146	0.9780895253675553	0.6717436706413625	0.6753276996193592	0.3735484574214435	0.2597460269818401	0.2846189356623345	0.3322165411631735	0.4058383977254566	0.5016961727690376	0.9302576291767034	0.2017187430568902	1.85413552989854	0.05362043401913748	0.05200379464079161	0.0005568348960840089	0.810531179921112			1.261674553728725
7.13204932512234	6.212914637495065	5.142691398966023	1.517616407052615	0.6484442693176515	0.9637207443665238	0.6711796567747828	0.6756406031852643	0.3715879711351714	0.2587830089366655	0.2830764458052232	0.3330053408228046	0.4052851200967963	0.5012620277935207	0.9294563952059894	0.2015005170753073	1.864261617541744	0.05361994970443686	0.05199795156023874	0.000556831697718478	0.8106017260137403			1.261674526937914
7.140239105479686	6.238640686112782	5.161518528347043	1.588551834032151	0.6513914056771363	0.9904665612820366	0.6775637328853189	0.6798162506561323	0.3754843210561128	0.2613589524015903	0.2833362730137838	0.3322222368721142	0.4049954284549441	0.5005701193301741	0.9286882996319834	0.2015182158420214	1.85095631997743	0.05361216607522045	0.05198783062626819	0.0005568297587214006	0.8106108571324003			1.261674521266004
7.148428885837032	6.28458227024297	5.112452021026974	1.611759910668445	0.648847655158199	1.006599696720632	0.6754184493869517	0.6764101173415491	0.377365421414357	0.2625214863359231	0.2839685123975049	0.3313620034906634	0.4049381203893694	0.5006829989006366	0.928248912448622	0.2016541774882443	1.845186006749415	0.05360847330565283	0.05197781849324261	0.0005568310588972233	0.8105790322321138			1.261674534527109
7.156618666194378	6.256761723480037	5.006944182338735	1.574522353295768	0.6291132835055403	1.005998594294416	0.6722155491089703	0.6780369753232794	0.3748347603937937	0.2634581753904861	0.2849720219920643	0.3322335466597799	0.4062913202708569	0.5016260763627518	0.9288941544798399	0.2018537276282152	1.855004516193582	0.05360828924747079	0.05197613708720759	0.0005568319753570356	0.8104777848158878			1.261674513156894
7.164808446551724	6.338875120811831	5.195894934381434	1.611535934191392	0.6456513624317809	1.031398038747736	0.6833865270292079	0.6905930136309157	0.3791780807619684	0.2666544720375737	0.2874686849115552	0.3338222906411468	0.4080480551867092	0.5026901638209869	0.9313707127613772	0.2021295385744682	1.870043318727736	0.05361133905604215	0.05198373462145672	0.0005568300636895027	0.8104199069197403			1.261674465689562
7.17299822690907	6.388927055423285	5.378108973226435	1.567564529143802	0.6775206861777077	1.013786785454211	0.6941017092054976	0.6926701104858908	0.3850571774357782	0.2679911162172198	0.2889663688104506	0.3344240701343937	0.407661227232162	0.5032550335066219	0.9325043820270525	0.2023466158913114	1.872883627867675	0.05362092177461839	0.05199319232815954	0.0005568277408164434	0.8104166140841936			1.261674473973169
7.181188007266416	6.703193972640572	5.324956829835234	1.610844421428219	0.6650480103348331	1.02558277321434	0.6856564159656092	0.6915791962568912	0.3831502629357121	0.2658909870446974	0.2870972749365444	0.3349959493525584	0.4077941750023669	0.5047010230413025	0.9333123768875746	0.2029353985026593	1.842209919601414	0.05363044524950803	0.05199853077885309	0.0005568309151322979	0.8104114933291708			1.261674486484163
7.189377787623762	6.909355795600302	5.544747105041614	1.7508142825401	0.6898907925749461	1.050324068337647	0.6899472107850539	0.6921720728679399	0.378536057384332	0.260227447873895	0.2860596386407772	0.3347108338043275	0.4082658835734002	0.5049278285574847	0.9341106021446169	0.2032217062496823	1.844636085844354	0.05363158788173585	0.05200790856078952	0.0005568365471947151	0.810399392869767			1.261674454708382
7.197567567981109	6.461326667425539	5.410970595202819	1.623579702118812	0.6709516405978154	1.025568615885049	0.6842419575498581	0.68355692697887	0.377249511966839	0.2606400254362932	0.2861291232593076	0.3335666179205361	0.4066316534457215	0.5028103049282883	0.9314009436603585	0.2021601997036468	1.863524651971423	0.05362728633724118	0.05201846107695815	0.0005568370163233588	0.8103845862385506			1.261674395926141
7.205757348338454	6.425903224477969	5.374346525612688	1.603746712293735	0.6915236660439998	1.028889447722918	0.6979745391712566	0.6855510840838286	0.3817051693455569	0.2615807076135521	0.288887007626263	0.335189818277117	0.4069693546146778	0.503825277185092	0.932156933239519	0.2020914981914204	1.865953873366367	0.05362163292158634	0.05202201390540846	0.0005568331459074128	0.8104470879675538			1.261674384213133
7.213947128695801	6.333258931402323	5.181532699454095	1.54522917292689	0.6608873523662843	0.9985797036881177	0.6941005340420764	0.6827499088993257	0.3776902552549152	0.2574865466517482	0.2867402021260325	0.3335856510815473	0.4064534721868465	0.5025108299669421	0.9308478559782641	0.2016842858596911	1.845137624806964	0.05361512454122919	0.05201958013932122	0.0005568318033787906	0.8104984911736175			1.261674365795381
7.222136909053146	6.339859368140127	5.135874924926006	1.549483197755392	0.6473672585939348	0.977744451753834	0.684927418624472	0.6798924768384913	0.381810106776699	0.2592700820957116	0.2876049183706782	0.3347487246020802	0.4069577260148131	0.502947221644811	0.9311460267626086	0.201902671902014	1.843482391771532	0.05361078401682488	0.0520156102727023	0.0005568354447258394	0.8104236521673148			1.261674287964331
7.230326689410493	6.457071838059232	5.146014855056046	1.556022254122684	0.6450291130221223	0.9867957330043066	0.6930906719385432	0.6827335827407205	0.3815103674318358	0.2631161808285226	0.2879567487314543	0.3358290153443249	0.4076018463026711	0.5042089354622251	0.9332802242044453	0.2022764570807434	1.852626540484193	0.05360824133040816	0.05201504767860549	0.000556838275341982	0.8103685564168853			1.261674186517819
7.238516469767839	6.643723862105912	5.330326772873779	1.665498761882019	0.6638463838465041	1.042818816458498	0.6983361084766386	0.6896899273202878	0.3837068940973261	0.2690130529538759	0.2895461211593657	0.3363599930869801	0.4082476617983866	0.5049270458291779	0.9335455923341613	0.202599888595199	1.861645872898392	0.05361203294278894	0.05201870572496349	0.0005568362796535086	0.8104200859115231			1.261674114677937
7.246706250125185	6.649919310366773	5.432273293601799	1.757679249670545	0.6983417289410669	1.065407739785688	0.7106407798218278	0.6934757122421772	0.3926057661388797	0.2726718657047711	0.2966076911595117	0.3404446228933524	0.409590336679601	0.5068874894668333	0.9347306437102014	0.203370470138555	1.863136657331613	0.05361821062966713	0.05201833414894643	0.0005568334689972446	0.8103875832413863			1.261674088508597
7.254896030482531	6.541401839515188	5.200553351604652	1.67110040092535	0.6669870204227794	1.027935137582744	0.698271779129147	0.6940111264970512	0.3865694859071681	0.2683921760338508	0.2922520611608473	0.3380126845395549	0.4097120799233812	0.5064363463184576	0.9353196061984598	0.2033610382158706	1.843678777071039	0.05361855271707779	0.05201944454268573	0.0005568354528559917	0.810324406668957			1.261674065694508
7.263085810839877	6.588026227902245	5.399299198889766	1.695315461221825	0.6975780814413541	1.053033132713245	0.6933174285664254	0.6944133595171591	0.3830365368059263	0.2695656347304655	0.2895621128768861	0.3369014348990115	0.409949908277575	0.5066722946677035	0.9356249401547594	0.2036471929001721	1.84657502805955	0.05361065712391856	0.05202397675297659	0.0005568404831629213	0.8103099479916968			1.261674002092157
7.271275591197223	6.408525980743593	5.224553071517779	1.59624456349455	0.6766291000597555	1.022593261147985	0.6871907953469766	0.6865269721403654	0.383566984533325	0.2683767216484271	0.2901225775203713	0.3372006279099695	0.4098941493695406	0.5065349761304054	0.9347008563757564	0.2035027615349731	1.858579367330746	0.05360527988911887	0.052025562149122	0.0005568417699593803	0.8103985538705922			1.261673920042098
7.279465371554569	6.410470937005312	5.171002022812295	1.525338472516693	0.6669943315850302	0.9827906444435313	0.6948588922881523	0.6859494937326989	0.3844571478946265	0.2654698384725042	0.2892671317988494	0.3371608884875155	0.4090142559601285	0.505768072985353	0.934204368797526	0.2029052032104879	1.858206387126989	0.05360844200906986	0.05202965485986562	0.0005568387305018308	0.8104419137048584			1.261673838347165
7.287655151911915	6.541438226122573	5.477839417716059	1.64911669307187	0.7179092848230914	1.026719506378975	0.7171254206864911	0.6923462144800218	0.3873697243778541	0.2657009649759501	0.2895355801840038	0.3376810336090816	0.4090848753026425	0.5062709793214581	0.9350593078612337	0.2031302587888793	1.842620362866213	0.0536123772972711	0.05203818606337889	0.0005568388941263235	0.8104486696591507			1.261673762680281
7.295844932269262	6.462479509272273	5.367949900458367	1.662350535390934	0.7018059614388451	1.068284670959891	0.7060086009984807	0.6921259513736333	0.3880161144653989	0.2691382930322533	0.2894090170846016	0.3373116062013697	0.4097047644507277	0.5061812973371267	0.9338987152268102	0.2033035820842048	1.841434643421473	0.05362045981464225	0.05205152196112291	0.0005568445484593759	0.8104642351249637			1.26167367097125
7.304034712626607	6.573910974952276	5.324141839619643	1.631829777937606	0.6780604347117368	1.048074801689849	0.7004000847971042	0.6884924587971762	0.3847162981529562	0.2721286465975846	0.2899656380917476	0.3371178254943566	0.409180175546689	0.5057119627165713	0.9338669676453017	0.2032256689967716	1.845881027156198	0.05362785653295123	0.05206098170976924	0.0005568477100310141	0.8104521292730182			1.261673543995384
7.312224492983954	6.658559427210604	5.416805470935511	1.614272319126683	0.6746594917328008	1.016818660669085	0.6996920936325176	0.6919953523437391	0.3848580199408791	0.2722353582637835	0.2925306232504892	0.3381419684863284	0.4099527503807024	0.5069927374237959	0.936527397580007	0.2033700124855484	1.852099760283211	0.05362743640745737	0.05206480039547918	0.000556844783067705	0.8104546322603665			1.261673414042482
7.320414273341299	6.570454433488621	5.454908595875068	1.691922938236667	0.6906273889175636	1.055226932109027	0.7035773038776092	0.7022471850410082	0.3887819608262348	0.2759674983831431	0.292420319811677	0.3392111551112127	0.4112405192201872	0.5088282241600989	0.9371172947488126	0.2040582574691035	1.848060920230104	0.0536271757105281	0.05206921717814479	0.0005568421236994285	0.8104187003026081			1.26167333195778
7.328604053698646	6.504932352989895	5.357005750697097	1.716423655095646	0.6859800681303126	1.101425197719214	0.7137551984756004	0.7099701928801698	0.3910958611510554	0.276485149834396	0.2933840813830135	0.3401880986325249	0.4105188343042891	0.5083263901262467	0.9360123779910821	0.2042145307003279	1.837277863869172	0.05362541438895357	0.05207258511434589	0.0005568440260353079	0.8103541044614219			1.261673278657865
7.336793834055992	6.535146941320421	5.269691236383662	1.58443241617255	0.6682476708707683	1.030409850669281	0.7101311789484552	0.6945645552101903	0.3867181363636409	0.2701243301606681	0.2900846734544647	0.3363870833156816	0.4083905451523898	0.5051514158287029	0.9340155762086542	0.2032716614808609	1.847452195161139	0.0536204170182628	0.05207289489266331	0.0005568465800373817	0.8103591527789277			1.261673218285483
7.344983614413338	6.593242521635929	5.192390460907322	1.560109858497045	0.6768573712930408	1.038858011915087	0.7195577136599506	0.6928404314331391	0.3894005932394868	0.2653218385338248	0.2887625330998115	0.3353922258322075	0.4083661770943544	0.5062374474391232	0.9347470030248446	0.2033451147442372	1.859726582577847	0.05361848668786294	0.05207634991970536	0.0005568450323833225	0.8104828514102247			1.261673161644045
7.353173394770684	6.542804869586988	5.199406975177817	1.61331453641901	0.6686799501058242	1.074191500258823	0.70223603549943	0.6976921938333143	0.3865265979025426	0.265379776759614	0.290052032754391	0.3363067328447221	0.4089985004135165	0.5079588340517682	0.9341315363253965	0.2035435712123554	1.863616985114329	0.05362619355572747	0.05208099730719661	0.0005568415828206566	0.810565517445417			1.261673148265434
7.36136317512803	6.68000448483504	5.424252619438883	1.685950211219598	0.693435102398499	1.074020080155943	0.702549433361556	0.6974861296591934	0.3872581822951505	0.2687293675261889	0.2940062343900228	0.3377191424448759	0.4095710539034201	0.507896392638174	0.9343911899096691	0.2037180429041836	1.845169264127873	0.05363930464387507	0.05208331793802697	0.0005568409909189072	0.8105540011570949			1.261673179086381
7.369552955485376	6.666304768475299	5.596921404643175	1.662064225187599	0.7256540715523164	1.058407048565509	0.7169677530248916	0.7004091652675837	0.3939909719801156	0.2678063952180588	0.2970000340877219	0.3391182912000514	0.4097264293899314	0.5078461085766575	0.9365716348990322	0.2037969361046975	1.838472957536544	0.05364956738698302	0.05208655231953609	0.0005568434006507632	0.8105137251708325			1.26167321124819
7.377742735842722	6.540963340071545	5.420002370237174	1.635873871432074	0.6980586070172315	1.039051210061594	0.7108175653780618	0.6950369330952001	0.3877787868496561	0.2679612593529626	0.2908457907185615	0.3381093856070072	0.4098335672231038	0.5078745398419712	0.9369382230127002	0.2038414591502387	1.845998174961002	0.05365269294213333	0.05209308313067882	0.0005568441473105336	0.8104111602826882			1.261673234768844
7.385932516200068	6.371973693065685	5.138472308372525	1.566326917266093	0.6483241914322311	1.008054659231596	0.6865101648665186	0.6835835859125657	0.3830652763958263	0.2617918557876319	0.2856879742510767	0.3351295313804813	0.4084328309039757	0.5051647091371501	0.9345837527491213	0.2026943585785112	1.854783620030098	0.05365257159755656	0.05209804258885586	0.0005568409295524874	0.8104906873412819			1.261673277975573
7.394122296557414	6.452857583534812	5.224326382841054	1.613741770280423	0.6491731950953404	1.023095825525085	0.6860121433899335	0.6885213350234987	0.3805972492214066	0.26267432347957	0.2852168043270721	0.3347622277255329	0.4081355741772524	0.5046312862617209	0.9338880053036012	0.2026806609749861	1.85417917296289	0.05364898298299552	0.05209793941289168	0.0005568380302581769	0.810569511061648			1.261673342289945
7.40231207691476	6.809456733716329	5.575780106402012	1.782753767217033	0.6880809781553459	1.071886633847172	0.6977958842090244	0.69355769110268	0.3820312715505652	0.2675802423835871	0.2892851112556992	0.3376162196450845	0.4098250525495061	0.5066750426963846	0.935351890924851	0.2039135031509668	1.847334553977355	0.05364512793051129	0.05209569820597797	0.0005568395649568896	0.8104758227090361			1.261673414346554
7.410501857272107	6.510061049381678	5.308882143456588	1.717231603703456	0.6605700129461586	1.061470041320855	0.6874048050044639	0.6884547976161376	0.3786596141336134	0.2690996074840993	0.2881474144802671	0.337245702125457	0.4089175943197	0.5063011651823277	0.9341840674715183	0.2037611798528407	1.859379424108024	0.05364379952627566	0.05209450201206663	0.0005568424254036088	0.8104939370757519			1.261673447735541
7.418691637629452	6.243758775202916	5.25191896017074	1.539550913965452	0.6720515007870664	0.9869526366708181	0.6942422920764401	0.6835257207485493	0.3817156305843981	0.2653269712262928	0.2866775758852123	0.3348959774886956	0.4074622101379727	0.5046022733197406	0.9324205109830926	0.2026755907282092	1.867913240633573	0.05363964908363858	0.05209606340573963	0.0005568400069702672	0.810547524653811			1.26167350136663
7.426881417986799	6.207492841575456	5.237559803602854	1.487763376038492	0.6856607176895591	0.9681702068320501	0.7072824397727825	0.6797147363462226	0.3874256227114261	0.2600031664676903	0.2872224336402253	0.3352585183097539	0.407300760829741	0.5042533414196053	0.9327772670914071	0.2022836821207791	1.863652261902167	0.05363861332921876	0.05210238148869861	0.0005568337131792287	0.8105446199584951			1.261673605083536
7.435071198344144	6.385532354815821	5.351972912661623	1.594442193037862	0.7133460297041677	1.030563171998276	0.7188610263544739	0.6971338241616237	0.3882605146643494	0.2631770009366268	0.2922554266245015	0.3380965672244364	0.4092494945551843	0.5062259285318438	0.9354340866626475	0.2031646844084052	1.850912321345089	0.0536414065715743	0.0521094350567674	0.0005568323594599403	0.8104224141640252			1.261673734921811
7.443260978701491	6.637123002190478	5.637196364424802	1.688767319063215	0.7248509362795409	1.060717042011516	0.7282830154899196	0.7072242219530094	0.3910748917009338	0.273083662559489	0.2952559676068554	0.3393367828539723	0.4115440180720692	0.5082516840684946	0.9375592744955892	0.2039579730007196	1.850072071731191	0.05364602302192385	0.05211271923473996	0.0005568351954786777	0.8104061976690934			1.261673835468858
7.451450759058837	6.402365778040257	5.390332507589461	1.650514253315661	0.6798807377539413	1.040562842941339	0.700320433346872	0.6954360132614494	0.3865447872928157	0.2676655233782292	0.2917010298698718	0.3384540816941761	0.4102795187343895	0.5078252096215504	0.9362988958089568	0.2035973802387244	1.856055695284478	0.05364940675060732	0.05211681627979547	0.0005568346801978562	0.8105430214712799			1.261673930215614
7.459640539416183	6.374917041314081	5.427780909814391	1.64488078661353	0.6895755088382699	1.038274255813573	0.6870856567523732	0.6893345056678181	0.3830952309172163	0.2637895631654477	0.2895927442558279	0.3367250305714117	0.4093937693203004	0.5072219895363876	0.9359585332660805	0.2034063495649306	1.863329726632213	0.05364788694257533	0.05211744833851623	0.0005568299378382498	0.810533825826125			1.26167405735266
7.467830319773529	6.519542900144981	5.468494252666395	1.669930317931577	0.6914815480287704	1.056259755439209	0.6925699351090121	0.6926733293842625	0.3833792044669653	0.2663387542056786	0.2891891233451607	0.3357701820128219	0.4088269136882197	0.506387737364648	0.9349280364762926	0.2034504539351923	1.84233684609523	0.05364397871658047	0.05211434880236801	0.0005568275604799296	0.8105317074911833			1.261674198781844
7.476020100130875	6.775063322340907	5.716095463429784	1.738557859342894	0.7380271047164823	1.079585213125818	0.7096933341580166	0.6975560096627574	0.3869783557466158	0.2692763751442909	0.2927612381098087	0.3372884388011191	0.4096316592808058	0.5068214566253215	0.9360488188762612	0.2039302519028465	1.83431145341241	0.05363780158899387	0.05211358343938013	0.0005568295688903283	0.8105183365816508			1.261674334457924
7.484209880488221	6.755850131480718	5.92976154777906	1.77201307151047	0.7689693708666157	1.101014898445646	0.7209531335177524	0.7053761418416782	0.3948077500337273	0.2744059511971398	0.298734883807795	0.3401618908982512	0.4115174023133849	0.5078815705559228	0.9383333462652184	0.2040681310041414	1.854500938225974	0.05363115155641644	0.05211983205771515	0.0005568309964567269	0.8105178000043127			1.261674447915873
7.492399660845567	6.530858262586316	5.551227231963679	1.690018639560867	0.7245387024158431	1.079527678653182	0.7189235646923781	0.7063503664600779	0.3992815193199605	0.2734991493743869	0.2967430419945172	0.3395687311530498	0.4106580061620813	0.5071493772093618	0.9369722185431421	0.2035200274966396	1.863679404709328	0.05362969291920307	0.05212593382945307	0.0005568278882091049	0.8106749456663476			1.261674558195006
7.500589441202913	6.285202776025617	5.259052261040017	1.569252123163654	0.6786129234277244	1.009014952914354	0.6854001364429483	0.6865862686624269	0.3794746942648189	0.2636273767789266	0.2873152093787649	0.3355233973645805	0.4084738866821795	0.5044940057874172	0.9328115395553329	0.2025248514051622	1.858339058021468	0.05363052811967487	0.052128705710642	0.0005568229610359469	0.8108037377517424			1.261674693702451
7.50877922156026	6.546987571593767	5.384036692064576	1.665408758019768	0.6698156440178945	1.04779444209899	0.6896607078630329	0.6935659824674726	0.3801636330594901	0.2664123900439972	0.288138467495676	0.3367950684818336	0.4099710159907528	0.5065824604460484	0.9350291301217801	0.203265808173573	1.845190967951746	0.05362959112508172	0.05212747197192828	0.0005568213082292185	0.8107118640602882			1.261674850226713
7.516969001917605	6.92487695494003	5.750772025805361	1.772515643035438	0.7314011250476917	1.088631621248308	0.7345573910397576	0.7022096550353589	0.3956721761709808	0.2727132963213976	0.2941984375873177	0.3400522313897468	0.4124864842843396	0.5095335537789313	0.9407165204923378	0.2045014969183926	1.846970913638986	0.05363228665720449	0.05212531606433688	0.0005568224941137149	0.8106554658149993			1.261675004741761
7.525158782274952	6.631980547318029	5.426836749348723	1.613453446927793	0.7011194393739457	1.0262710828718	0.7160841605838996	0.6894772184402577	0.3900964421117536	0.2658832694440866	0.2892911024854531	0.3368870799760554	0.4096337494286015	0.506910650422541	0.9360134455749549	0.2035779321255734	1.860988290292964	0.05363497926558315	0.05212552879252065	0.0005568208617876534	0.8107748722383695			1.26167514669919
7.533348562632297	6.670176100016676	5.395181365083936	1.650758933524505	0.6918000295861234	1.036616118281134	0.7113313622535357	0.6932795748149694	0.3914236505241973	0.2674549463257628	0.2899923823958029	0.3374836548489972	0.4098487075233699	0.5073823827974991	0.9350672898493035	0.2037219447865248	1.866200857429063	0.05363292147499862	0.05212311290307528	0.000556814665998029	0.8107789606308282			1.261675329458261
7.541538342989644	6.927201421452674	5.407048184861005	1.82019169994934	0.6809716365837858	1.099821268077027	0.7052108895339078	0.7021591565165803	0.3893117114095376	0.2713216981720739	0.2932393833005407	0.3395045605381721	0.4108720451257484	0.5100788689456291	0.9372849613435055	0.2050233433453495	1.84958022282987	0.05363070216969924	0.05211993956799122	0.000556809906717067	0.8106922479095192			1.26167557318015
7.54972812334699	6.710209018476046	5.326653286896653	1.694206097947078	0.6764671097840208	1.073957526868554	0.6946701150575628	0.6927229670948831	0.3857559288669664	0.2665171515900822	0.2903078219104843	0.33667263698556	0.4100023436418901	0.507614531845718	0.9373227992103362	0.2042128941159317	1.838563919568668	0.05363451960898202	0.05212358307031978	0.0005568111475733541	0.8106168994776464			1.261675813110955
7.557917903704336	6.521664751819639	5.343774037492087	1.644008024046882	0.6826707884230735	1.034460853939992	0.6844984253730336	0.6867867095979507	0.381783122318405	0.2628678581062793	0.2874293209739528	0.3349838597262972	0.4079888460282439	0.5053895848730954	0.9340912989232565	0.2033064646214797	1.84544959068967	0.05364362627311871	0.0521343296867557	0.0005568129542110246	0.8106430474099802			1.261675997724362
7.566107684061682	6.34911981529827	5.259348917025553	1.61510803474083	0.6509408615335399	1.001385932575489	0.681869747553453	0.6835838489746504	0.375923693949528	0.258908386093353	0.2829050795516734	0.3329952098409069	0.4067570931728965	0.5036758188548796	0.9318908232620879	0.2024016270753275	1.855084134078518	0.05365029749906351	0.05214889140586428	0.0005568089476453588	0.8107336558614741			1.261676200446837
7.574297464419028	6.374861755673488	5.281595256587062	1.584859148761006	0.6656131892411934	0.9937845407812921	0.6861481265550041	0.6841919109478986	0.376011014647119	0.2598879898472822	0.2823164899718019	0.3322979063585683	0.406592557843501	0.5036157050955292	0.9320031282766094	0.2023661585571778	1.85654189481647	0.05365203571137521	0.05216108294810391	0.000556801637798075	0.8106981793579062			1.261676483942052
7.582487244776374	6.691388428519535	5.457955557779623	1.677226991051227	0.7123448214316161	1.041385639693676	0.7104688603510427	0.7013281069252713	0.3870151091351294	0.2704422877750248	0.2889660061244347	0.3358875267738017	0.4095726610057545	0.5075570598801816	0.9363067568422295	0.2037239111842121	1.845282530756168	0.05365095069145848	0.0521678824097244	0.0005567976179451399	0.8106259740512665			1.26167680153013
7.59067702513372	6.538532964963686	5.198399357605017	1.647890928437676	0.6750456879917408	1.060858064496414	0.7038035470764734	0.7070866489756895	0.3890226626558603	0.2679930576406604	0.2887942625723623	0.3382850884743471	0.4104512802668315	0.5091350809295225	0.9367672158181518	0.204118879339606	1.846479939412754	0.05364515457769114	0.05216405859988339	0.0005567966047651857	0.810659680373754			1.261677102385664
7.598866805491066	6.26882502658254	4.989139627679015	1.52130359280167	0.6144052612930649	1.00120907231728	0.6848296913537198	0.6854363131439699	0.3748806162590101	0.2567260936018421	0.2805335377308846	0.3340238935194955	0.4081122910926261	0.5048887647484034	0.9345381335904024	0.2027720204795926	1.857705881232988	0.05363518468282297	0.05214512018570482	0.0005567938456973658	0.8106214980873145			1.261677381161002
7.607056585848412	6.393373106510203	5.144575121812181	1.560651261948954	0.6392588854294153	0.9935088313462693	0.7017297502396109	0.6827504617443917	0.3792609688971391	0.257452610301448	0.2835601342256116	0.3343783233217532	0.409262453217562	0.5053030059585737	0.9357698597609032	0.203038277149211	1.8642180153644	0.05363076699761581	0.05212405907442535	0.0005567879080510709	0.8105470314562053			1.261677694561228
7.615246366205758	6.668836257699883	5.259388223602121	1.662046600409693	0.6533634013921923	1.03855028576323	0.6956525708768204	0.6891750632696315	0.3885049374189682	0.2687525980403435	0.2891195566620071	0.338127374354205	0.4104552771943416	0.5081985513927065	0.9365239618309368	0.20425677106537	1.855559394195086	0.05363252426642772	0.05211209201118081	0.0005567827358067302	0.8105180626504819			1.261678056475511
7.623436146563105	6.325506800348096	5.158373573316945	1.579987416316903	0.6512779902093012	0.9889696105559433	0.6820574493157573	0.6793022205278013	0.3808367622814141	0.2625481284077245	0.2849113122687023	0.3343880082721781	0.4074069581287846	0.5042726669591934	0.9324376483083391	0.202633167003393	1.839278245601787	0.05363655585520973	0.05210605153629281	0.0005567816017483318	0.8105931595997224			1.261678425857218
7.63162592692045	6.243015420312111	5.133706285175	1.527642158279532	0.6538906769336534	0.9710597692393822	0.6789677241726972	0.6797468997119656	0.3808555848809436	0.2593197860960074	0.2864890908349706	0.3341300080430227	0.4072129356330944	0.5036566780324707	0.9317155002616246	0.202307122785176	1.843242633457069	0.05364138060459166	0.0521087552435267	0.000556781758840272	0.810612660754698			1.261678770804025
7.639815707277797	6.65662446216944	5.537434693462993	1.670572175713113	0.6918087196704937	1.040409668912334	0.6913894061955104	0.6927854650558412	0.3864406783709901	0.2659974508785008	0.2914974786446105	0.3365373724537284	0.4092000160334568	0.5060199377360425	0.9359446067144601	0.2032483305098979	1.857004906001615	0.05364603622710965	0.05211676852527553	0.000556778089415778	0.8106109371623527			1.261679096771223
7.648005487635142	6.49385433221809	5.43834537871454	1.633794274062231	0.6923382310170663	1.038749185194768	0.6938031324962853	0.6881920597431261	0.3805042783430894	0.2632187599373728	0.2871924967376455	0.3345201824388579	0.4087377020561951	0.5054383401528887	0.9355127815109945	0.2030348996014459	1.861190363373541	0.05364763374866853	0.05211854110603853	0.0005567714999399269	0.810630298118944			1.2616794395808
7.656195267992489	6.345786755668665	5.402887006778118	1.59237852909504	0.6999448458740158	1.032869457280505	0.7019941911188513	0.6871439963539607	0.3811977903912491	0.2605141904924673	0.286901783224842	0.3350903849248226	0.4086369799148584	0.5054381289265716	0.9356544855928741	0.2030533680389857	1.846460263714382	0.05364226526657286	0.05211381479548036	0.0005567687702057334	0.8106016248923555			1.261679767722016
7.664385048349835	6.756369000840152	5.77422167101451	1.76168859079394	0.7468601223645026	1.089013455328264	0.7147568689352152	0.6970364941758701	0.38804051429276	0.2678956491153184	0.2926502679052494	0.3387247037179125	0.4110860111540247	0.5085624413291029	0.9380037098571392	0.2040186425219307	1.841434865132614	0.05363030465902023	0.05210318693928211	0.0005567713370504751	0.8106573429649959			1.261680035277931
7.672574828707181	6.676348461000809	5.426097353994503	1.665084880334404	0.6925328805408122	1.051240900685564	0.6973140380957586	0.6990178424575829	0.3829968397630906	0.2646460347645311	0.2896962969730588	0.3371110005661738	0.4095326649889064	0.507938454254361	0.9352971489543705	0.2035407375086405	1.84820464160194	0.05362302927420066	0.05209629042752797	0.0005567706515224758	0.8107273645585487			1.261680277717312
7.680764609064527	6.549900683133369	5.323384985204211	1.621867807201957	0.6917429470436228	1.048227123688928	0.7045983382998915	0.6990182944223799	0.3835109519457228	0.2633280948745694	0.28741843990965	0.3361753736160246	0.4085965300214235	0.5069362539130766	0.9341692293482039	0.2031191546982369	1.859323415548256	0.05362493581171501	0.05209116853848035	0.0005567640531561211	0.8108126060515921			1.261680532211715
7.688954389421873	7.075616481012224	5.770124751167317	1.832466312123786	0.7335558001053868	1.103701290723091	0.7356174579268151	0.7009203937384343	0.3923641233634412	0.2711524872553878	0.2913951761408675	0.3381824107300646	0.4098847795432391	0.5080882049563028	0.9368694643462327	0.2041909896673209	1.858890510586852	0.05363132859540679	0.05208334014898072	0.0005567603459430367	0.8107775378934097			1.261680788255166
7.697144169779219	6.853999730103271	5.515042462793542	1.716699636667724	0.6943227088614358	1.058934174946948	0.7118879889912298	0.6925836303686544	0.3867488177716855	0.2648828696837897	0.2900071295988197	0.3368439442744511	0.4100395322031489	0.5077419485164026	0.9368006151251121	0.2039098102587341	1.852678379096247	0.05363486520203582	0.05208043292158117	0.0005567632622506431	0.8107350851737321			1.261680984309405
7.705333950136565	6.689935694318224	5.449467560058152	1.700792505445069	0.7042091851838352	1.075143815375796	0.7082532305274717	0.6945879020530179	0.3846540100058142	0.2704255470083208	0.2901428823794497	0.3371244156768693	0.4103132166936372	0.5081140200911122	0.9369015824728203	0.2039640821796549	1.851266631121804	0.053637243408222	0.05208563831843246	0.0005567650782078443	0.8106658484589276			1.261681155495075
7.713523730493911	6.792718672520275	5.617383229591989	1.809669530344863	0.7217515676068353	1.11781584395166	0.7137719689767814	0.7035031070225355	0.3901434332744997	0.2761151160638395	0.2921513687201151	0.3376724308240015	0.4100843800195323	0.5080259801189561	0.9364171451480242	0.2039721715001604	1.859939662281159	0.05364055790189343	0.0520910531108551	0.0005567617666311103	0.8106054677314412			1.261681297217516
7.721713510851258	6.405664866918583	5.289356097879566	1.666560246601096	0.6960839235573087	1.061292381829758	0.7039074094882118	0.6957296481388549	0.3836363258530978	0.2643131681125112	0.2889155019018464	0.3363135196212133	0.4085852011147094	0.5058887964990112	0.9334619613924885	0.2030227495381259	1.860473505410136	0.05363899413741333	0.05208540871530629	0.0005567576645207717	0.8107689295808201			1.261681449282951
7.729903291208603	6.322793050637776	5.177623253400831	1.590710219681348	0.6961472633700482	1.018391784873862	0.7114488465300612	0.6856342840106784	0.3859739160012061	0.2634606576289807	0.2895933865539828	0.3366214269561446	0.4083491081572556	0.5054625960483169	0.9341162342935506	0.2031325546915621	1.834745041568389	0.05363316456908395	0.052077077487466	0.0005567571542970745	0.8107693517082506			1.261681608282124
7.73809307156595	6.458547171927918	5.342283372429338	1.642740292751673	0.7290440905136641	1.038031267689929	0.7226216226119924	0.6940576102976665	0.3945297876397437	0.2672505165045264	0.2926802278855858	0.3375150995156313	0.409430320645581	0.5067797562856967	0.9365509318184329	0.2037638684245109	1.836227535350881	0.05362825492518396	0.05207510443018031	0.0005567589458430497	0.8106299209190321			1.261681737410375
7.746282851923295	6.625120613249703	5.515125279190889	1.643934436108299	0.727850905621731	1.039867669251092	0.7184048982474718	0.6922301422344284	0.4032006598035406	0.2648602541783193	0.2940289970324879	0.3375422143823061	0.4094513641543078	0.5064683847127055	0.9360828491227928	0.2034868815662312	1.852749880964226	0.05362578403536714	0.05207486207454334	0.0005567584239740744	0.8106725877490929			1.261681829770529
[truncated: 1,982 more rows]
