# Supplementary material for: Hallucination of closed repeat proteins containing central pockets
Source: Nat Struct Mol Biol. 2023 Sep 28;30(11):1755–60. doi: 10.1038/s41594-023-01112-6 (PMC10643118; doi:10.1038/s41594-023-01112-6)
Supplement: Supplementary file 5 — Chromatography raw data. [file 41594_2023_1112_MOESM5_ESM.tar › SEC_submit/G6[20220202].csv]

time (min)	raw light scattering data: detector voltage (V) detector 2	raw light scattering data: detector voltage (V) detector 3	raw light scattering data: detector voltage (V) detector 4	raw light scattering data: detector voltage (V) detector 5	raw light scattering data: detector voltage (V) detector 6	raw light scattering data: detector voltage (V) detector 7	raw light scattering data: detector voltage (V) detector 8	raw light scattering data: detector voltage (V) detector 9	raw light scattering data: detector voltage (V) detector 10	raw light scattering data: detector voltage (V) detector 11	raw light scattering data: detector voltage (V) detector 13	raw light scattering data: detector voltage (V) detector 14	raw light scattering data: detector voltage (V) detector 15	raw light scattering data: detector voltage (V) detector 16	raw light scattering data: detector voltage (V) detector 17	raw light scattering data: detector voltage (V) detector 18	raw UV absorbance data: detector voltage (V) channel 1	raw UV absorbance data: detector voltage (V) channel 2	differential refractive index data: differential refractive index (RIU)	Forward Laser Monitor: Forward Laser Monitor (V)	Auto-inject Signal: Auto-inject Signal	Auto-inject Signal: Auto-inject Signal	absolute refractive index data: absolute refractive index (RIU)
-0.008989146483441193	6.003393148784766	4.9640724139688	1.483024871480759	0.6217664795524492	0.9629647167118712	0.6514215871034776	0.6566194701787001	0.3599517786947288	0.2453171322906522	0.2712230732615868	0.3246118572521134	0.3993705215101414	0.4931493510129178	0.9229973975667632	0.2009282451723113	1.928294774412253			0.0005575206221321389	0.7971176770175986			1.261605446471938
-0.0007993604358709199	6.089712597451915	4.896758375348252	1.52082706277509	0.6194869572601573	0.9750615280287797	0.6573840390225067	0.6630367141579581	0.3591624266163142	0.2493506339467936	0.2709402503478228	0.324474675358321	0.3995791237400622	0.493421009694004	0.9232715425634588	0.2000448538482316	1.977276109831454			0.0005575171724279298	0.797191540030035			1.261603753735908
0.007390425611699353	6.147274666269638	4.815886005144674	1.505594743648914	0.5854387788078418	0.9528734319286141	0.6376904333203564	0.6624059010282963	0.3550698580860833	0.2500242983534447	0.2696793933898678	0.324117796757752	0.3999597562521773	0.4931623818058906	0.9223950232540689	0.199876037092761	1.999026395662848	0.05362292571265528	0.05181527423807472	0.0005575133825877754	0.7972745047524445			1.261603175753378
0.01558021165926963	6.019612429836877	4.787835333285936	1.465305638236025	0.5755150780443679	0.9283054570706856	0.6335442409009049	0.6610929709089544	0.3564903534272775	0.2499726595999214	0.2710749671995071	0.3249319699895541	0.4003006733904061	0.493508452030448	0.9226886468051135	0.2009966941082187	1.918024107588051	0.05362237155623355	0.05181401421381645	0.0005575059172765435	0.7970965311147006			1.261603341292762
0.0237699977068399	5.957848199344208	4.886109881770297	1.42782300332308	0.6121497376354699	0.9051581800313079	0.6281734377652723	0.6497077747975044	0.3575053879550795	0.2476202544746898	0.2722424028484552	0.3242219059913144	0.3991089423924393	0.4924829501767031	0.9225933581300975	0.2009352193689179	1.901593900701102	0.05362761136679084	0.0518188899145187	0.0005574971322435298	0.7969977353303163			1.261603814469661
0.03195978375441017	6.037764522536286	5.005018856322913	1.445209374803251	0.6247884103615028	0.90849013111763	0.629682393726642	0.6477154526167542	0.3599740432288442	0.2490070990648047	0.2754502343335593	0.3248871897122181	0.3991891695942376	0.4921017492549503	0.9224862502577564	0.2005497877190832	1.908582950431401	0.05363022797551717	0.05182454043790804	0.0005574912317608993	0.7970098964869122			1.26160439338518
0.04014956980198045	5.910890323493772	4.841890860156215	1.439872098354594	0.596320032721413	0.9304100267162166	0.6349828217223182	0.6607502089881574	0.3621661330717312	0.2521964250383851	0.2759303616496783	0.3259745083616011	0.4001146576360029	0.4929179472208026	0.9222842503030874	0.2007632733345901	1.930174721171718	0.05363549631454162	0.05183090447972269	0.0005574864507263426	0.7969257307775338			1.261604996713001
0.04833935584955072	6.036925888828094	4.914024900406888	1.458544168094035	0.6082895294675813	0.9433048904615754	0.6391737669140428	0.6641833703802911	0.3633980619233134	0.2509660372215049	0.275483292344064	0.3262520605588027	0.4007368913991002	0.4936473026499149	0.9230126844823318	0.2011687408820853	1.93724107011809	0.05363914789883605	0.05183368631392308	0.0005574784059644724	0.7969487480052277			1.261605642502061
0.05652914189712099	6.271756218133294	5.205482090144985	1.523008568938084	0.6521332809099291	0.9497055169273293	0.6475295931224777	0.6583867947851096	0.3616924490247282	0.2499713731449695	0.2772567798193753	0.3267197943732855	0.4003371753517259	0.4941841099807938	0.9233851946023449	0.2015852090479383	1.914892840184719	0.0536398144306553	0.0518333959603763	0.0005574680307329023	0.7970619787978599			1.261606339308899
0.06471892794469127	6.35715700823342	5.074641707228087	1.536933880560896	0.6377406549350125	0.9488798327890733	0.6516883761560719	0.6565062195663689	0.3610485671924796	0.249559585778017	0.2762345211843981	0.3253780545702031	0.399913264478938	0.4939701578773029	0.922910963530734	0.2017721379174634	1.910638033440999	0.05364059165738065	0.05183804310008079	0.0005574588400185064	0.797171807257562			1.261607101644681
0.07290871399226154	6.324003675637014	4.998620343750001	1.468320645102105	0.619604973461595	0.9340573808412677	0.6490772267936605	0.6542146629207084	0.3575421325720932	0.2474912183244349	0.270658837733124	0.3236481484341746	0.3990099500864294	0.4920836142906035	0.9219354088499033	0.2007230799574208	1.91871781434506	0.05363641083701297	0.05184552725656254	0.000557452354271207	0.7972210256021947			1.261607874946842
0.08109850003983181	6.099821383744641	4.799287385180969	1.417716516914094	0.5945405359756744	0.9132669663774	0.6355796009472545	0.6498148102154035	0.3533298730750532	0.2446027215873666	0.2685198281715609	0.3225722013533737	0.3982395320963091	0.4910431780894871	0.9208949461509058	0.2003784486782157	1.921667915948531	0.0536341050543584	0.0518611470512587	0.0005574459469041053	0.7972640308032923			1.261608646831271
0.08928828608740209	6.012106382230929	4.882594601165709	1.460315322720569	0.6089802336641517	0.9531533711244735	0.6407076149316941	0.6594310606185043	0.3573721292635846	0.2467000383718479	0.2722319948012177	0.3241040084816258	0.3989105936886043	0.4919831721213462	0.9219506287135115	0.2009519358778146	1.909617440581766	0.05363979776657252	0.05189628091555917	0.000557436591501595	0.7972386223167012			1.261609452780508
0.09747807213497237	6.18137379537414	5.072228427758246	1.46773487168561	0.6281536405180238	0.9520613470039535	0.6431516353872095	0.6613046565791707	0.3558262535754623	0.2472634617552898	0.2712596311561108	0.325125536297468	0.3994887576278134	0.4932930059742404	0.9234274116109744	0.2015062667060818	1.901589118687325	0.05365597876407866	0.051971880734427	0.000557426977720529	0.7973151316573438			1.26161027888211
0.1056678581825426	6.12446067333363	4.852943898091237	1.383701890079597	0.5872427153080174	0.8884962617001801	0.6288860952761619	0.6484609796902374	0.3508870461767354	0.2443623284008782	0.2701983949474438	0.324120313393472	0.3991153105255759	0.4928251111901139	0.9225554232002492	0.2015788388129135	1.90367556437313	0.05369676471419059	0.05213070410667934	0.0005574215535228398	0.7973769578531483			1.261611075764197
0.1138576442301129	5.996582625201698	4.821166206756153	1.40442027890484	0.5923474078418801	0.9025909955440871	0.6318201997106686	0.6495604988495054	0.3514671512964299	0.2447600559143206	0.2720667629273245	0.3243597358037011	0.3994129185137681	0.4927026763422184	0.9232896687335423	0.2014122851940127	1.906789282433624	0.05376023148779877	0.05239545360168107	0.0005574185941742371	0.7973063603948471			1.261611827609144
0.1220474302776832	6.083186509359141	5.119424062242958	1.495417440682412	0.6488002877635055	0.9498169836908844	0.6426182094600663	0.6561180251968229	0.354331168420135	0.2451776393489657	0.2718424721109411	0.3243187182797628	0.3996077530297671	0.4925553304943623	0.9235724873332204	0.2013326611584626	1.896385539469503	0.05383814480487948	0.05273775219754395	0.0005574128231490605	0.7973003208555552			1.261612547368795
0.1302372163252535	6.432501375500502	5.345195806428865	1.57357653979727	0.6707248009129443	0.9824399557300983	0.6619906276750798	0.6669661507013133	0.3652645628796351	0.2503672636200831	0.2761682307640509	0.3266538974411704	0.4015074447864511	0.495434821922962	0.9270476576253818	0.2024818217893395	1.903005659351033	0.05392400191566168	0.05310869987310551	0.0005574041756226828	0.7971860067107268			1.261613260638929
0.1384270023728237	6.810835639019384	5.360470333210615	1.617768162286767	0.6805523322526519	1.023828870606373	0.6956683533085506	0.6807239559020216	0.3770150103390949	0.2579918814640622	0.2840792079019138	0.331827606902086	0.4051899132507549	0.5017482753888228	0.9338501551564098	0.2040938276388817	1.925367749780816	0.05400295350396201	0.05345298097564779	0.0005573976884621962	0.7970767650650451			1.261613932678054
0.146616788420394	7.047186910390693	5.631277702522491	1.681718044787324	0.7134182574082445	1.047741353420827	0.710409310830299	0.6957995075041196	0.3839474212181353	0.2639522392610267	0.2881682924333585	0.3343086334811252	0.4068916016042033	0.5059084218921358	0.9386568348189509	0.2050366890508764	1.924100764382564	0.05406497238087867	0.05371282543346498	0.0005573965421853969	0.7969637381936481			1.261614539927677
0.1548065744679643	7.486913353299639	6.036263223115434	1.946259436434567	0.7508190408933384	1.148903062858295	0.7152254477643318	0.708025955020036	0.3914487164195501	0.2729851856294975	0.2909587584662002	0.3371919548242634	0.4107745513447735	0.5109669231374434	0.9447159584269728	0.2069229669931557	1.922666074271538	0.05409730262212903	0.05384674727034977	0.0005573955892128085	0.7967827029566993			1.261615062902753
0.1629963605155346	7.80873906492999	6.080137858992249	2.071045222218614	0.7877259060676438	1.222897566677884	0.7372207032574458	0.7183483703049575	0.3951392190578529	0.2801998741314374	0.2964132983023668	0.3413773363154547	0.4144954232686037	0.5154279877147729	0.9499897828592757	0.2084332277861405	1.927660573964317	0.05409935395804019	0.05386111877777599	0.0005573896131185882	0.7965621809959805			1.261615540090981
0.1711861465631048	8.016318262852751	6.357293382231763	2.1361418731185	0.8621347840515763	1.246826326986364	0.761656556575675	0.7282085970755536	0.4124050699082592	0.288578394153482	0.3089263384768	0.3476793368241082	0.4182027601651253	0.5195386428059185	0.9563269997960765	0.2101039871619953	1.939429221047534	0.05408169224976108	0.05378772955639229	0.0005573844341915841	0.796196806889809			1.261616001217523
0.1793759326106751	8.72895126132134	7.361813478528729	2.396067532355735	1.013155855878215	1.361162425909456	0.8109591671556736	0.7440677950802831	0.4324801096789952	0.2935490766832618	0.3233613857933719	0.3553189125366282	0.4220978339251769	0.5253248553779837	0.9644828105419169	0.2119780251259119	1.944494815575657	0.05405612809951875	0.05365878037249966	0.0005573842447665615	0.79593104851778			1.261616409594746
0.1875657186582454	8.944714828947882	7.572028265350042	2.513388666848974	1.046508783091439	1.402275883824842	0.8376160550579254	0.7639492462828739	0.4424716241670653	0.30447836629716	0.3294527153468265	0.3571121427696513	0.4234021493510626	0.5270978050204502	0.9663209961820414	0.2120909663062559	1.935753699587683	0.05402404906247821	0.05350487761139985	0.0005573843020907543	0.7959164594310147			1.261616766965853
0.1957555047058157	8.085800356870292	6.833450199399943	2.230596054547874	0.9279327607894401	1.305774470278437	0.7978006268917509	0.746106851809178	0.4145672034421974	0.2949271277585942	0.3104408791416809	0.3485048531818291	0.4212046813864398	0.5214114508180241	0.959517031642196	0.2101383504376543	1.926846275372882	0.05398555741758301	0.05334127022508223	0.0005573805533848543	0.7959739842701877			1.261617084915958
0.2039452907533859	8.142405902342208	6.80209611809735	2.191316667382396	0.8662034292403451	1.296886009387986	0.7704910323615257	0.73139922387399	0.4101732907822536	0.286424174309446	0.3029629835984746	0.3460055626768873	0.4204999162327809	0.5202440230375979	0.9596068172460193	0.2102250087723969	1.93656181283887	0.0539484761247674	0.05318486839678215	0.000557374699921039	0.7959101281480639			1.261617398320851
0.2121350768009562	8.387433256563835	6.822433902951507	2.124079369654055	0.8742724484694779	1.266717467560971	0.7750580749546583	0.7294144859955202	0.4171663659704276	0.2844570263283714	0.3047066166996233	0.3463118120802503	0.4191477591275491	0.5193385298458116	0.9601484960609825	0.2105173021493944	1.951130595180061	0.05391455219009776	0.05304867268690819	0.000557370388696506	0.795933179975425			1.261617731988356
0.2203248628485265	7.886802171760763	6.68736972835409	2.008749110846844	0.8919573931417523	1.216018167644924	0.7665894786212787	0.7228233017796175	0.4077097871965333	0.2804534825819767	0.3048901959435079	0.3441648596020465	0.4177177537555636	0.5158596394952691	0.9560711410668875	0.2091092016490559	1.940754611932824	0.05388624826709562	0.05293378630993448	0.0005573687903851223	0.7960651354826932			1.261618057556282
0.2285146488960967	7.822279878011886	6.838321400485501	2.107364047543109	0.9084955524244169	1.259423275091076	0.7503581005443881	0.7229529285388115	0.4020520962672964	0.2801921007987869	0.3024631065919959	0.3435664820076209	0.4166554821794983	0.5146451398557106	0.9542858491450555	0.2089345796786675	1.931837283280917	0.05386619101243802	0.05283324125093128	0.0005573666013196991	0.796129175031869			1.261618365963294
0.236704434943667	8.024295147085416	6.775355129447279	2.155572774228435	0.8744042726084827	1.234505267499229	0.7403593598971093	0.7186699942163668	0.40160590733774	0.2822394066471267	0.3000495930643216	0.3420759026028841	0.4144957665309186	0.512555467742888	0.9513903249171359	0.2085415959583992	1.933708911912093	0.05385218705400446	0.05274357407382822	0.0005573604457196406	0.7962667046259114			1.261618706886884
0.2448942209912373	7.695947538009715	6.456848567970754	2.017596297675922	0.8348380242344036	1.139909594631118	0.7406918264728594	0.7041171983469369	0.4006693453475852	0.2754912488705101	0.2985141416383286	0.3401297679305513	0.4130343437910975	0.5109039782824581	0.9489251857187	0.2076371294027382	1.944687878659418	0.05383810046426414	0.052664908607867	0.0005573539527857568	0.7963461198323499			1.26161908802235
0.2530840070388076	7.575031795524074	6.506729551000782	2.001031160102821	0.8630280946336361	1.163911330512624	0.7620006720394714	0.7085671682471334	0.409365478449884	0.2759830656508341	0.30108075866282	0.3407712632425026	0.4135728583666133	0.5114658881784647	0.9494401996693713	0.2075137735038878	1.928813176638744	0.05382130954109404	0.05258943973459453	0.0005573534868403616	0.7963634355154837			1.261619449106235
0.2612737930863778	7.325436847058437	6.182628590797	1.847053150891088	0.8145323667503991	1.164788242667304	0.7320903192603957	0.7022762899820427	0.3916321045125952	0.2717293213190428	0.295729163488087	0.3395010205236074	0.4109615830049705	0.5088151679458819	0.9445750219660466	0.2062830620941966	1.929706312303339	0.05380234033381896	0.05252218029131167	0.0005573550313015757	0.7964500509039073			1.261619772555927
0.2694635791339481	7.262941175960345	5.932367075338282	1.77899025520779	0.7640831612863703	1.108246087269806	0.7001851415269829	0.6917370764362401	0.3782811441019903	0.2640951506776831	0.2883400268453725	0.335985156723462	0.4087104580059022	0.5058226762284301	0.9411057436350119	0.2053047791744136	1.935210407048954	0.05378592191828525	0.05246754118276591	0.000557351161145692	0.7965272823161341			1.261620099697854
0.2776533651815184	7.292479925074351	5.845541131226528	1.846263388293528	0.7262684240092452	1.116697712817214	0.6894990087404407	0.6951133862184257	0.3762456646241991	0.2641596338595178	0.2910045791276488	0.3365745735470601	0.4085362626283122	0.505656571922978	0.9396117380542748	0.2055054773030293	1.941099195140147	0.05377250317071995	0.05242739228387188	0.0005573456890660256	0.7966291631471837			1.261620405392173
0.2858431512290887	6.998127138059635	5.588038280334308	1.735773730010307	0.7022141794261296	1.074872604228145	0.6981339949181057	0.6899010687081474	0.3775671221080035	0.2635973962847162	0.2919541619939199	0.3362476290770224	0.4071409481893344	0.5044965491839326	0.9382799992217606	0.2052753475113161	1.945278154272151	0.05376581354145359	0.05239810795952104	0.0005573451074949972	0.7966485491105416			1.261620674726138
0.2940329372766589	7.129133100953407	5.727722769521965	1.759571924598707	0.7428819862138286	1.066102835415315	0.712290314231717	0.6840194968633597	0.386211965054759	0.2654834686094075	0.2921706582449726	0.3361413634464168	0.4087389661060726	0.5058452345445572	0.9408411749428794	0.2057782336221016	1.948094003181068	0.05376381498479949	0.05237184758186892	0.0005573480959101042	0.7966818326256423			1.261620892175734
0.3022227233242292	7.195073953988315	5.996476206903936	1.775842024657207	0.7760822103889916	1.099748831746889	0.7152850427681534	0.6936344070847819	0.3919970374957215	0.2706625592186825	0.2935980101986324	0.3376204326643856	0.4099596661249219	0.5071124208439761	0.941206841878644	0.2057174434861371	1.958550245961419	0.05376286941713133	0.05234935226062927	0.0005573485053421006	0.7968223974567072			1.261621045754651
0.3104125093717995	6.964032888521353	5.838108108760899	1.713102703049593	0.7655989574996195	1.070767068816224	0.7033297150334967	0.6859947863410237	0.3789263305815725	0.2649175087974432	0.2876500273345851	0.3344610903532372	0.4080679064044929	0.5040867916817698	0.9376178156499603	0.2045752322623642	1.958881188682502	0.05376015590383789	0.05233031425377506	0.0005573448428238512	0.7968751426795595			1.261621171776872
0.3186022954193697	6.950747855352382	5.600967238236183	1.703789456762604	0.7229820115914275	1.026836668068341	0.686887024857034	0.6775359624726397	0.3766267256161377	0.2597511848472404	0.2863435627640187	0.3326546265642294	0.4063922228114251	0.5031438728600267	0.9360069806467726	0.2046280857393611	1.949693858360378	0.05375365039120692	0.0523100805440605	0.0005573422413306857	0.7969463993144548			1.261621315926744
0.3267920814669401	7.086637619872667	5.759465353635145	1.764694360904812	0.7719442629555875	1.041837888356952	0.6976518232827061	0.6795321021490374	0.3817026261116939	0.2602311689556001	0.28647333628278	0.3326811346246963	0.4060459228569934	0.5030257043072912	0.93651206279841	0.2050065897456412	1.926859718940245	0.05374253155000434	0.05228302975165907	0.000557343660539802	0.796927486505982			1.261621432047174
0.3349818675145103	7.488055877625142	6.309813352096008	1.931946000766446	0.8671310580249314	1.088316729390082	0.7228745195668872	0.6864571530314414	0.3885383689788964	0.2695294888368851	0.2905782312488539	0.3357604342404125	0.408039057510897	0.5050067037549802	0.9403390643068146	0.2057660269674284	1.928889263872203	0.05373129307422125	0.05225466506055327	0.0005573459439191478	0.7968245152912731			1.261621485613921
0.3431716535620806	7.423143296983957	6.20265193051936	1.913090171583308	0.8393105929339834	1.110623604629996	0.7197599658520567	0.6893132036599124	0.386337019060332	0.2681906360984753	0.2917624196760387	0.3367046284395036	0.4079372436834993	0.5058157011643177	0.9392969440206886	0.2054555832301749	1.939117107617207	0.05372642136251575	0.0522353086205766	0.0005573446433914515	0.7968960106984665			1.261621526168226
0.3513614396096508	7.180199913016785	5.929423777678403	1.872215769267236	0.7461918223173055	1.099812181576512	0.6796881202878406	0.6848386475992381	0.3756441800475812	0.2624610066449675	0.2833592727171	0.3314996137398877	0.4061627285833144	0.5029193283624717	0.9359299918745629	0.2048485536166913	1.946838238227022	0.05372645221696808	0.05222568415296255	0.0005573409152081911	0.7968967473990549			1.261621596513114
0.3595512256572211	7.12180612300995	5.796746758609316	1.781839085549266	0.69454801180098	1.068045217701092	0.6731105581780087	0.6801162122470089	0.373260796104711	0.2602567083155345	0.2814137675981566	0.3302946664582116	0.4058716244420472	0.5021300406109653	0.9361060622627221	0.2048126831092597	1.932614444903845	0.05372811536283571	0.05221949096071989	0.0005573399338433748	0.7968163947323881			1.261621677863942
0.3677410117047914	7.084148054801815	5.785158263573117	1.705609522051929	0.6908249737097302	1.017134454207897	0.6754392849325042	0.6784447457394724	0.3753823664293808	0.2640630655825612	0.2846742752421333	0.3321052089592957	0.4071171835111042	0.5031035398559895	0.9362297774672195	0.20444388971652	1.928240897445221	0.05372795590491374	0.05221575782086276	0.0005573426153083269	0.7968421238771801			1.261621739885742
0.3759307977523617	6.781667327230299	5.477850777715278	1.661102543362767	0.6743219769009322	1.010581710620139	0.6620700473325732	0.6793588801410533	0.3738976837449001	0.265237671567305	0.2822496512800706	0.3310241272954271	0.4059270039422932	0.5009424299031465	0.9336996990302193	0.2038842392945097	1.951346729922185	0.05372450027605417	0.05220915958465271	0.000557344140991651	0.7968563951517341			1.261621754987429
0.384120583799932	6.947908907233763	5.551675222253516	1.760890317728476	0.661787112088316	1.052385445809529	0.665726669401378	0.6821215227123297	0.3717225005956342	0.2614801976320871	0.2820150146337932	0.3301693625701041	0.4051842362874429	0.5001647563981375	0.9329245297469775	0.2040035638250686	1.958578669333935	0.05371375207974079	0.05220135315806884	0.0005573410358223642	0.7968519752207315			1.261621792385653
0.3923103698475022	7.192384188857109	5.828275056455062	1.878017800348665	0.7085942178146181	1.095270407016936	0.6766618504253259	0.6947852661839899	0.379458028832598	0.2672755831286856	0.2880327052514582	0.3320750778176588	0.4057729878290182	0.5018539228851566	0.9336486349818568	0.2045014252385683	1.941947399880092	0.05370433421951155	0.05219443314004392	0.0005573370884934001	0.7969133172773196			1.261621870891907
0.4005001558950725	6.688700101715623	5.426763093983724	1.68811021364442	0.6914846265264527	1.006847611635254	0.6626029847023394	0.6792759760083061	0.3790492228936206	0.264819080263704	0.2859616360218646	0.3314476372643968	0.4047999109856205	0.4993533480767357	0.9320480947029287	0.2034459002815489	1.929571393537126	0.05369618972982098	0.05218471341105112	0.0005573384109966088	0.7970082880552561			1.261621954982027
0.4086899419426427	6.586711291528341	5.40904798546948	1.60559112111737	0.6696156560574975	0.9749839407846534	0.6557684116696531	0.6665815083068874	0.3684869730422843	0.2574346040561786	0.28170299528005	0.329183335816167	0.403459511706808	0.4977978740047766	0.9303946775831786	0.202795705330584	1.926846811617839	0.05369201506535429	0.052176525450665	0.000557341783240819	0.7969419717525644			1.261621982167348
0.4168797279902131	6.864011413080664	5.682792022667593	1.687236174978354	0.6871900665980193	1.027960522925085	0.6695008020130484	0.6754429355189848	0.3716454420916629	0.2578988910376412	0.2863248805766963	0.3315364359536889	0.4048112731445588	0.4999070161115178	0.9319501546789847	0.2034662693354995	1.928332922063021	0.05369227839046762	0.05217157799874916	0.0005573412681232677	0.7968801163556708			1.261621981630443
0.4250695140377833	6.803173257902161	5.573943273876075	1.659537488739426	0.6911247685986869	1.008322000396779	0.673725757318177	0.6708920323779486	0.3726865597967237	0.2569697325149955	0.2856467688745745	0.3323647964077959	0.4049751391176792	0.4998213494610663	0.9325588487867162	0.2036873301096066	1.934133370162046	0.05369671475249363	0.05216828026714038	0.0005573375847096881	0.7969070670338584			1.261622033488939
0.4332593000853536	6.69681388433486	5.431438419887856	1.632033271108664	0.6795372036346681	1.008182801466095	0.6658091324214662	0.6728951736883934	0.3676672852642354	0.2572205746874608	0.2801355512023572	0.3298434378492167	0.4035849670402574	0.4984573312340436	0.9310832631726272	0.2034845011040957	1.91954113523298	0.05370148479783547	0.0521567031507464	0.0005573375976561958	0.7968407622280331			1.261622072708108
0.4414490861329238	6.982717016886156	5.626498514422775	1.731681938593533	0.7292931537957219	1.081936364537221	0.6907325735113	0.6910360215518142	0.3775155685454968	0.2602688161870306	0.2829098872780059	0.3309850657004649	0.4047758075451503	0.5009178749801251	0.9333455286763583	0.2041274821495596	1.914502600980455	0.05370189340839074	0.05214134465344684	0.0005573404933727086	0.7967747048002319			1.261622107284148
0.4496388721804941	7.044039941015351	5.913978961601599	1.860240099537796	0.7467816050974183	1.104795816670363	0.6921007308365329	0.6801732113754768	0.372766431001756	0.2589589725517916	0.2832726295345107	0.3314562594569669	0.40496205350584	0.5005650611380226	0.9336311025835523	0.2038399932470438	1.931519721254274	0.0537011792759372	0.05212817985343843	0.0005573403626080088	0.7967705108021073			1.261622132569185
0.4578286582280644	6.488792400700417	5.362678959138416	1.592821225397319	0.6410406123721007	0.9956855792120642	0.6537595189298318	0.6663257638190219	0.3636543827271793	0.2559236988776489	0.2759284153580456	0.3271161611914883	0.4031321146759547	0.4976777323453602	0.9296296889727269	0.2027972090570227	1.945149142009164	0.05370167233852609	0.05211523316747595	0.0005573368172184094	0.7968489320782104			1.261622164492701
0.4660184442756347	6.503354581078123	5.306574597151195	1.553776997019481	0.6416991177047814	0.9744754437593103	0.6563134585549433	0.6650982095615375	0.3679842654737826	0.2558520333360464	0.2779370057308181	0.3272903554438392	0.4031563986294519	0.4979374520602977	0.9295336045049343	0.2027843073927779	1.931301359125668	0.05370266788901951	0.0521087460288505	0.0005573347038432984	0.7968513060593428			1.261622206023358
0.474208230323205	6.828839013093437	5.436001137315585	1.672132686380139	0.6741634416512622	1.017554614027493	0.6657560413283092	0.6708386305335079	0.3759056869638342	0.2587225168810197	0.2837084105312234	0.3296900749418377	0.4043018071871215	0.4992528263051652	0.9313505814598534	0.2035513735545292	1.921164197384766	0.05369826656027023	0.05210453560552511	0.0005573365515001832	0.7967883776221859			1.261622242760908
0.4823980163707752	6.969511868095291	5.487058463808654	1.686174973690629	0.6818343009323128	1.029646248464929	0.6724237697289362	0.6734192367956661	0.3781845057393292	0.2594469026823913	0.2873972274422392	0.3313954031856652	0.4049907080243685	0.5007108583069767	0.9324037601677094	0.2037843124319899	1.935352451061706	0.05369673389307109	0.05210572159386452	0.0005573386794454336	0.7968153804419137			1.261622281086897
0.4905878024183455	6.926134980000221	5.59416433731388	1.691597423340105	0.7114790895973593	1.031534149247719	0.6904502543515415	0.6789582442056259	0.3759427115865409	0.2611688939882393	0.2847805677257257	0.331782469338976	0.4050527380620548	0.5004011834196512	0.933200189521934	0.2037604489227599	1.953858046909562	0.05369861990727907	0.05210855909892902	0.0005573362596628817	0.7968024754170525			1.261622334601135
0.4987775884659158	6.775117858301549	5.724266848279948	1.758474661294682	0.7243578450587099	1.051280371372443	0.6878509851643004	0.6864996616550938	0.3782500015932348	0.2629388789268241	0.2844571584094938	0.332068077610492	0.4053673368483009	0.500122650130146	0.9334771692123491	0.2037454734465013	1.959866030146798	0.0537011716310308	0.05210613528836573	0.000557331811745182	0.7967883454617464			1.26162240274145
0.5069673745134861	6.625137046044109	5.530524839314571	1.687018416219117	0.6781585864312	1.009895884695992	0.6704594100184624	0.6755898088145448	0.3742686188619879	0.2591131581932553	0.2842689350276147	0.3309980426770406	0.4046661774589461	0.4989574777661316	0.9308793438409323	0.2033452676879835	1.937989946992914	0.05370637760503563	0.05209971222699458	0.0005573320393328545	0.7968279572077996			1.261622490959313
0.5151571605610563	6.584863998360356	5.46372342043157	1.605596278826681	0.6776684846056957	0.9869301853281223	0.6533956189856908	0.6691606113977542	0.3637873140035088	0.2532169091118235	0.2793277456883491	0.3288996243672351	0.4030772521212223	0.4978684670190789	0.9289698957129334	0.2027529088225131	1.93208507912576	0.05370773193938859	0.05208661281237122	0.0005573365011398297	0.7968084301664625			1.261622524945327
0.5233469466086266	6.995469760450691	5.732086316015143	1.72089109627324	0.7255765088268686	1.053044249964683	0.6751989960720898	0.6776951868856723	0.3670122659346032	0.2549917290621669	0.2793375871950107	0.3294202586305422	0.4043244638979975	0.4992092335779789	0.9319751805958859	0.2032317035573131	1.958755223905738	0.05369873592699556	0.05207613793387684	0.0005573374548034445	0.7967677562329246			1.261622531965431
0.5315367326561968	6.891235113792105	5.813325376323128	1.815100977246946	0.746080950069437	1.087230552523163	0.7043785618263678	0.681733558282675	0.3752431220280285	0.261839249999224	0.286428311893139	0.3321600913345378	0.4058867967196001	0.5002759840512563	0.9332508884716683	0.2037402778040757	1.969843993868069	0.05369007909991731	0.05206967454956016	0.0005573329669785073	0.7968045589836724			1.261622570967698
0.5397265187037671	6.420028651150921	5.549687512841086	1.662901394129973	0.7222476830980651	1.024561905657065	0.6791532780699571	0.6652949046776444	0.3716758685800625	0.2566623592940718	0.2814888315638931	0.3297852754692805	0.4035863964935605	0.4976655902316648	0.9297014130292421	0.2030748263368732	1.927145050298785	0.05368853653423306	0.05206679337285775	0.0005573306878501447	0.7969107478088706			1.261622640033224
0.5479163047513375	6.303982761784355	5.308137368826305	1.517207452940647	0.6813711788237703	0.9624764990288308	0.6551986485793998	0.6618458005509776	0.3646112483462752	0.253467943126833	0.2766385932024173	0.3281319014665445	0.4024985841585382	0.4963090149866247	0.9279257577968981	0.2024702340798683	1.908681595084494	0.05368973326022536	0.05206712739804245	0.0005573333215515483	0.7969146885882581			1.261622691293137
0.5561060907989077	6.388034908895815	5.318184681552068	1.515259820304414	0.6784040534859809	0.9638668820060584	0.6569588255694591	0.668245802879288	0.3662980696984976	0.2579039085730563	0.2810582028679942	0.3292038227940673	0.4027966831141916	0.4970974626556655	0.9281737639706434	0.2025287775370633	1.922494551423088	0.05369413497850833	0.05206267510636235	0.0005573354878303386	0.7968336791147473			1.261622696647381
0.564295876846478	6.521342203759155	5.318748521199931	1.583812334244746	0.6690240747423462	0.9889691717057192	0.6607791303371694	0.6673395970196642	0.3655085343678955	0.2553314838325349	0.2800408910415685	0.3289897901676194	0.4023552882366392	0.4969001452867947	0.9278367428936128	0.2026173525903677	1.948764124097705	0.05369727370864285	0.05205346229268788	0.0005573333477992677	0.7968147788544996			1.261622699609412
0.5724856628940482	6.587773509938406	5.289300366359461	1.602209442192435	0.6700335597979916	0.9904067525915464	0.6638705606306445	0.6649332945201839	0.3661219144693547	0.2537546510401007	0.278859013229969	0.328708735179567	0.4021846976510908	0.4971000020801665	0.9277368529207082	0.2026704221225126	1.947858356715989	0.05369372060230505	0.05204108611101077	0.0005573299461602233	0.7968462239053409			1.261622741824165
0.5806754489416185	6.586030570816879	5.409945113072325	1.614403618415299	0.6873674143028561	1.00638780569115	0.6735009409258887	0.6674962334046352	0.3708569486156872	0.2545682735554373	0.278528754411191	0.328209083118165	0.4026435601514584	0.4978312280393645	0.9287342237812016	0.2028927430838531	1.924252589569559	0.05368984763226699	0.05203127675403688	0.0005573300424822671	0.7968392290434854			1.261622801362682
0.5888652349891887	6.475478669481419	5.29651239437931	1.642946367510233	0.6595212722498234	1.022331050386723	0.6715677698224342	0.670551897008285	0.3682432306730777	0.253867180574785	0.2771309010867928	0.3278700146391642	0.4027113271004664	0.4978523829874007	0.9288044662453125	0.2027113767840953	1.925909802637696	0.05368761197794263	0.05202734444088845	0.0005573323939649645	0.7968579625520592			1.261622849218434
0.597055021036759	6.223354756433792	5.102762720448195	1.574046494946809	0.6316848424742194	0.9721087534314486	0.6519415703138556	0.665516511219109	0.3641644039668749	0.2508962863757828	0.2760340542867716	0.3274282344148126	0.4016180410070357	0.4960224701049582	0.9262454801065976	0.2021042050730858	1.947721723785649	0.05368243420162144	0.05203023100684489	0.000557332003053798	0.7968648932332747			1.261622886061207
0.6052448070843294	6.441514873874845	5.300784141592992	1.658328842279333	0.6377732093565787	0.9893631338968288	0.646212451517632	0.6651942401383517	0.3642232913977958	0.2527937032536082	0.2755726646543833	0.3273897563255629	0.401788029065706	0.4966534702993138	0.9275152941987224	0.2026405991452645	1.948439673688378	0.05367901060773491	0.05203918358710991	0.0005573284368746712	0.796819509879892			1.26162293143717
0.6134345931318996	6.773397285205771	5.564773868544282	1.773434188970402	0.6873100853217122	1.038199306910786	0.6666145453841341	0.6746625387514805	0.3689164605132484	0.2604047686831135	0.27963838581554	0.3287524066671988	0.403938350807656	0.4993632028418731	0.9309459953780673	0.2038464880908427	1.931989601924678	0.05368418752126983	0.05205129929123392	0.0005573266085676523	0.796825678131055			1.261623001824947
0.6216243791794699	6.554999664203232	5.548376882060118	1.656301674020553	0.733541022798098	1.012441885181222	0.6912586669710252	0.6737638763798215	0.3807656447208773	0.2605372905600707	0.2827077058342141	0.329901416679108	0.4038255387373973	0.4983662971927382	0.9304063531451987	0.20307085936643	1.90866848770052	0.05369051082542795	0.0520640810051657	0.0005573283057323944	0.7968522253862691			1.261623081684015
0.6298141652270401	6.363300674299452	5.362454413140684	1.571282470130502	0.678500739576604	0.9741397987781637	0.6736306480958455	0.664141326862948	0.3725857311436531	0.2523293231611021	0.2768129729709954	0.3263115259228439	0.4007752618448735	0.4945126497459779	0.9255426428359919	0.2017920915727682	1.913280518823634	0.05369677794955735	0.05206971030309515	0.0005573290000492166	0.7969432395921969			1.261623159418957
0.6380039512746104	6.229702140345894	5.063238083338812	1.498288933106631	0.6409450290260508	0.941482841434049	0.6536156644105492	0.6587295804543611	0.3597768833923778	0.248313480019121	0.271541013622756	0.3247706272486384	0.4000031521713107	0.4932472184703426	0.9238940330013309	0.2013172167450741	1.93089148060072	0.05369808072884642	0.05206525801141505	0.0005573266516416933	0.7969016277654785			1.261623200392702
0.6461937373221807	6.288652298231763	5.013799930350521	1.478048703547081	0.6262995316751554	0.9319061401779513	0.6446340753323812	0.6599262149343503	0.3609469098172475	0.2508302042376639	0.2749637742601657	0.3267069951662895	0.4015705659232177	0.4947607400696492	0.9262245825299301	0.201845807538539	1.932629466441965	0.05369325680785091	0.05205654574723036	0.0005573248013508201	0.7967912448912374			1.261623250643825
0.6543835233697509	6.311542321691197	5.163611945123249	1.541822037340718	0.626185284207283	0.9671368082339346	0.645842357779198	0.6613201161418201	0.3646418100517336	0.2538244567080447	0.2786583925198588	0.328720351564676	0.4027416898406296	0.4970048688319709	0.9272982086495797	0.2027001510375896	1.906816956120184	0.05368989074045332	0.05204793437782209	0.000557326818802997	0.7968387346640662			1.261623307745937
0.6625733094173213	6.218952477818817	4.977515142912359	1.50369787477563	0.6072617522431979	0.9524659452031325	0.6433505672544602	0.6616089069798038	0.363958301682651	0.252449780742305	0.277591959361996	0.3280390034985001	0.4021632230781548	0.4964439825717779	0.925948405278621	0.2023229087477701	1.904056223808102	0.05369045700710417	0.05204606654346908	0.0005573311421490586	0.7968480952578342			1.261623297103749
0.6707630954648915	6.270252282700215	4.916079849452364	1.505852978813914	0.5960715228451661	0.9448622943310079	0.634073753848055	0.6609549947156694	0.3598314950989057	0.2528278229226449	0.2768780318205035	0.3267299647402472	0.4017894703497554	0.4959003324498634	0.9269789301805377	0.2023129162927751	1.928411578478155	0.05369251441496428	0.05204668863749529	0.0005573309571936574	0.796795190787118			1.261623284583709
0.6789528815124618	6.256449579456769	4.908756079106092	1.53694507890447	0.5809560331317828	0.951344702381577	0.6297104399045089	0.6598225550744247	0.3563186759607954	0.2509569644446147	0.2730610149128413	0.3247655709021364	0.4009103830722152	0.4954626976860437	0.926721915760378	0.2022244268145393	1.940135513537725	0.05369634339097507	0.052044987571591	0.0005573272565582677	0.7968264044945973			1.261623295059144
0.6871426675600321	6.278338768152754	4.943005083272828	1.542795767124992	0.5870008848042343	0.9489209422257305	0.6400409934949279	0.6596651496512937	0.3592331419300824	0.2474416872076122	0.2725870937371227	0.3254840399729159	0.4009227596903048	0.4956025579187073	0.9257385096400289	0.2019835288847204	1.913501244013772	0.05370092956606471	0.05204780515932637	0.0005573257806647838	0.7968331054345489			1.26162332789989
0.6953324536076023	6.335431355235109	5.099651146903591	1.538822444626181	0.6363530849753192	0.9648443647802152	0.6651189328041849	0.6630059133332044	0.3638009088085	0.2484025431513612	0.2746061908820633	0.3269553183930617	0.4018643154092973	0.4963750827214313	0.9267625130755316	0.2022746385648181	1.898022381026238	0.05369583682116541	0.05204472807061242	0.0005573274711676071	0.7967880693774062			1.261623326540484
0.7035222396551726	6.342181412063685	5.085632526935808	1.561791206511743	0.6491930524803018	0.9809485271897282	0.6675226697253958	0.6727174381392214	0.3629012475164333	0.2517804972908216	0.2758287776760172	0.3276170886136519	0.4028007356554023	0.4971962735390416	0.9272675417313323	0.2024052252755086	1.918579130699946	0.05368366384324093	0.05203228650355026	0.0005573286218994462	0.796797801232384			1.261623305591724
0.7117120257027428	6.395689976836088	5.010742943044441	1.554645965361836	0.6110874110305285	0.9647641937205473	0.6482769409213307	0.6636186987195293	0.3578529003111092	0.2505204661990427	0.2738045438494366	0.3268644723202999	0.4019185136146383	0.4959360668761146	0.9259042105305471	0.2020071087863368	1.945157666985585	0.05367328533227648	0.05201846793710393	0.0005573267898499685	0.7968628018779162			1.261623306141566
0.7199018117503132	6.443652479277486	5.197564683558527	1.515800400566709	0.6292977403392213	0.9495808306929654	0.6491718150464775	0.6597669781970588	0.3610625764592698	0.2521583802803368	0.2753353486467335	0.3270834942094051	0.4018503610348163	0.4961453080181631	0.9271776786894423	0.2023017204185494	1.939612866642183	0.05366755377161779	0.05200684437607951	0.0005573242707580129	0.7968861485344245			1.261623342892157
0.7280915977978835	6.54292440627923	5.495037440115508	1.6025593813072	0.6839415560045098	0.9815162812498317	0.6626018350649548	0.6670507530703177	0.3696343039698712	0.2570986034322415	0.2801188681385439	0.3290212027042546	0.4029854108439934	0.497284716170203	0.9288767243778858	0.2028394386260694	1.912402043441022	0.05366783507479543	0.05200402882890579	0.000557324657626234	0.7967995628265279			1.261623403843728
0.7362813838454537	6.66404675852591	5.482651453765433	1.678379609481525	0.6842359074757358	1.00828562037819	0.6636179021620383	0.6695287320867063	0.3667017159601844	0.2566604431711566	0.2789411213309561	0.3285051934839387	0.4028962713287939	0.4972864255669331	0.9293297745994158	0.2027625284534331	1.909689042720649	0.0536707139308319	0.05200428114421232	0.000557327319883287	0.7967122921498385			1.261623444081616
0.744471169893024	6.27833379340893	5.097373251260757	1.564555974733825	0.6361614419937353	0.9674470635057567	0.6486273233584583	0.6672393806782011	0.3613595278582664	0.2558119458052934	0.2742180626652108	0.3263244640468569	0.4020381112099972	0.4955530724127454	0.9272992241624138	0.2020280630409017	1.921091823625476	0.05367645111069568	0.05200615436781936	0.0005573280981236903	0.7967973554543248			1.261623439586838
0.7526609559405942	6.258469177124565	5.126708221249619	1.528782196849122	0.6451559817064796	0.9536604831130551	0.6456439555086211	0.6611859761541895	0.3599255978406071	0.2544578647387298	0.2727661843846448	0.3259247984315943	0.4018318927307198	0.4951283520738813	0.926960515316134	0.2019846630050922	1.930772693662071	0.05368604613106173	0.05201304907926111	0.0005573252076670281	0.7968052714633774			1.261623462674088
0.7608507419881645	6.303755693000132	4.990711448528006	1.514335005082546	0.5919354279856747	0.951727956344493	0.6386764022153899	0.661869023653218	0.3599886331562925	0.2488221411461287	0.2722357384153714	0.3257727705803399	0.4015199988786545	0.4953957351775086	0.9264454171265618	0.2022438178094816	1.915904136789518	0.05369025122155337	0.0520129361852585	0.0005573236671063979	0.7968108507643054			1.261623493442638
0.7690405280357347	6.388097147618369	4.986922393187093	1.543784646502475	0.5948110755016324	0.9676310862390045	0.6506399561074715	0.6673602576131438	0.3619724216261569	0.2497505348572731	0.2739361297033647	0.3267255818060567	0.4019637076388996	0.4964561168904802	0.9267751881977148	0.2025138636430732	1.902168925926839	0.05369047563404414	0.05200617909870265	0.000557327051785045	0.7968388690265172			1.261623500111257
0.7772303140833051	6.494385669950613	5.119150401426153	1.495717604964488	0.627672954196668	0.9513997332750898	0.6567217001971913	0.6615324582527872	0.3605316803932078	0.2489790706638884	0.2734715707368604	0.3258801729756223	0.4016794410365261	0.4960400948344664	0.9276528560908012	0.2024217973270853	1.91657057654512	0.05368571050412507	0.05199570854547517	0.0005573288889663976	0.7968653208162649			1.261623481357142
0.7854201001308754	6.504886511563605	5.184030031219293	1.466542819059394	0.6332774438130372	0.9418237728099347	0.6558549482636623	0.6614679426812624	0.361108745712994	0.2496292285485127	0.2746066062883402	0.3261343512358512	0.401571501797474	0.495431786651943	0.9272345521837473	0.2021536600688354	1.929843720839671	0.05367925064880626	0.05198329456970144	0.0005573258099738126	0.7969023490434645			1.261623484272556
0.7936098861784456	6.62862388123642	5.51653634167731	1.615018327322012	0.6927231309600406	0.9972759907951549	0.6753503235184278	0.6741673432114821	0.3704370488871017	0.2578574537942616	0.2806884701598585	0.3290354696373149	0.4026894127894344	0.4970545942054902	0.9287468337676584	0.2029070239435263	1.918779812619812	0.05367794098020025	0.05197444876175413	0.0005573231023147388	0.7968228224355934			1.261623503503959
0.8017996722260159	6.398874965433662	5.410098457362138	1.620212532183995	0.6866324913315772	0.9889757362721935	0.6575293803832929	0.6625224369540709	0.3661470252816764	0.2538488254143713	0.2762866265896108	0.3271990522848758	0.4016633723939376	0.4962694355050008	0.9282447986760389	0.2028474829585626	1.89648344129669	0.05367949647710252	0.05197305951900013	0.0005573251878898042	0.7967958435807689			1.261623503289455
0.8099894582735861	6.53546636169333	5.503265618420323	1.677145909946401	0.7258627712806411	1.01452186694949	0.6744305616509655	0.6655785742179605	0.3671176672456667	0.2526953904269761	0.2766531670845108	0.3280482340285504	0.402092165679092	0.4978427128166152	0.9292495925249752	0.2030802862739027	1.902414726333126	0.05368054733134072	0.05197920675489961	0.0005573285498565008	0.7968456771396663			1.261623487830868
0.8181792443211564	6.489379044018105	5.292729018583137	1.611012860118461	0.692640172096092	0.9870182298319815	0.6697123690988293	0.6666462617921957	0.367393751397933	0.2519256813117521	0.2769279786999	0.3282646616559706	0.4020093522432625	0.4974786871411664	0.9278607446752218	0.2025326253266296	1.935466603440262	0.05368428576829241	0.0519874261435538	0.000557328155895562	0.7969037894661384			1.261623468922389
0.8263690303687267	6.318475419326211	5.217271661317008	1.545684103140602	0.6519405467657302	0.9582299263494941	0.6554734770009581	0.6605249470800192	0.3607139096367388	0.2504876568466058	0.2751382336180858	0.3266789029839727	0.4011309740133917	0.4955860811153552	0.9266492019686503	0.201929909979654	1.944412027139844	0.05368807247901519	0.05199802232244098	0.0005573253894213145	0.7969351988411101			1.261623465533388
0.8345588164162969	6.242493719740622	5.166610866970983	1.532529942200871	0.6410621045171948	0.9667205997390582	0.6605579165222498	0.6604260185251726	0.3616055403052042	0.2495090052216705	0.272757213070256	0.3250336365989323	0.4004348737891126	0.4944716756194598	0.9257111852570929	0.2018407879827512	1.915023984364912	0.0536886618431368	0.05200146608532584	0.0005573254098357461	0.7969310430531921			1.261623464367373
0.8427486024638673	6.429499436370996	5.220347099817459	1.611800402078642	0.6218701804531723	0.9742292427654027	0.6557291573889643	0.6598999466798307	0.3649496566548457	0.2506281418495132	0.2752162306705208	0.326200645882661	0.4008960233687002	0.4945116123878667	0.9259572328189435	0.2021102915319339	1.907068413058198	0.05368788243525801	0.05199541819192838	0.0005573291301586588	0.796913573723932			1.261623431568471
0.8509383885114375	6.553271666001163	5.574943191727405	1.771333911401743	0.6893034012253548	1.02852794160607	0.6706263270227087	0.6672741091951908	0.3734004571979881	0.2557930169712607	0.283535428945022	0.3305854775230828	0.4035158198913155	0.4974635697540483	0.9290111524119381	0.2027933050675118	1.925365832078751	0.05368420940337871	0.05198853164273319	0.0005573316234522831	0.7969060924163186			1.261623368200931
0.8591281745590078	6.368642590085511	5.367684613441506	1.64059562564526	0.6836628125898329	1.00492348133657	0.6701397739025214	0.6687377418412586	0.3702127741955512	0.2576352041168808	0.2825413998756671	0.3300392633602089	0.4034039518419348	0.4968178243233874	0.9283460597138935	0.2021371717991524	1.934327401520813	0.05368524950955674	0.05198363806526345	0.0005573294357135795	0.7969185418890098			1.261623314718701
0.8673179606065781	6.410864019453429	5.432906367007728	1.6375964229136	0.7077293909823542	1.000933394540045	0.6797757285900472	0.6717397575312564	0.3701550780275447	0.2624831606601243	0.2843730526973775	0.3320350410478473	0.4040329133551745	0.4982917439046652	0.929260106677719	0.2029056889112564	1.941256413198556	0.05368484650993683	0.05197881779128168	0.0005573264409098437	0.7968790054286681			1.261623294403207
0.8755077466541483	6.587907970047365	5.613069959321662	1.706320651679828	0.7237089851303193	1.035723651987491	0.684170273806903	0.6734698773767663	0.3731387492742167	0.2616791557622671	0.2858964256913692	0.3335706901284007	0.4053872852023496	0.5006862168790054	0.9309487695731019	0.2037708913470669	1.928104151930759	0.05368499027713818	0.0519793972776571	0.0005573282238632787	0.7968320746112229			1.261623277765521
0.8836975327017186	6.467760962730099	5.551218095611197	1.627478828446662	0.6968102797297236	1.00041869210892	0.6670829942568672	0.6667219825827209	0.3694704308044213	0.2559543629468279	0.2824824934686569	0.3287512742748073	0.4025549870798901	0.4966979255412935	0.9288254767822848	0.2023974276727335	1.927248372921085	0.05369330685969331	0.05199109389802588	0.0005573326566693699	0.7967906757751119			1.261623217722795
0.8918873187492888	6.312749048073544	5.278480941078329	1.573625078251652	0.6697209791159378	0.9855997724076826	0.662533867226382	0.6647642607563387	0.3643414560867033	0.2533018411324388	0.2767763518927864	0.326031473333159	0.4007599084568998	0.4942412494579065	0.9254889736549489	0.2016359624385899	1.937677898454055	0.05369713790920911	0.05200039682796869	0.0005573322610739561	0.7967919834666956			1.261623151292787
0.9000771047968592	6.297085889007403	5.122709379489375	1.554580456462614	0.628341088082538	0.9724222211156935	0.6557139505062141	0.6629016457442526	0.3634130988866238	0.2525060708305382	0.2756631512508163	0.3257703309821695	0.4008160046662378	0.4941454953925579	0.9253088182730093	0.2017176685557107	1.934552107045615	0.05369297180011653	0.05200042490754438	0.0005573286295366985	0.7968262545671159			1.261623110697293
0.9082668908444295	6.246311980826604	5.13002595992236	1.511598714898337	0.6175613835330945	0.9478842364290827	0.654113320269983	0.6570588881591881	0.3626751794628199	0.2492995646757445	0.2736450758496891	0.3250048341413179	0.4003995310576164	0.4935632631691026	0.9250024987005734	0.2019865861975214	1.923587430299325	0.05368729953561687	0.05199558904150039	0.0005573291202426016	0.7968683396181969			1.261623099682906
0.9164566768919997	6.299778119973674	5.180553938419577	1.491920885521802	0.6238290564752832	0.9384164814976695	0.646131019473919	0.6577644926538931	0.3602537958261672	0.2470788119056046	0.2725875337670657	0.324888454428144	0.4002730555506576	0.4937426488916963	0.9251823104790992	0.2019159617724836	1.920545584056643	0.05368659019759042	0.05198824177747366	0.0005573336453712222	0.7968997849354248			1.261623050932247
0.92464646293957	6.303279923341909	5.080214704265552	1.464016694675939	0.6190193001403128	0.9207946618051082	0.6385578423320432	0.6532341977389842	0.3572858274189681	0.2453926535945126	0.2720075935396055	0.3255941972319448	0.4006673336676679	0.4946452225424973	0.9262052409571939	0.2017985049864738	1.933388020686808	0.05368379153726913	0.05197979946121938	0.000557335919418298	0.7967873715305788			1.261622973788116
0.9328362489871402	6.197339603513929	4.920301487527432	1.461411498804243	0.6121339533654971	0.9201331031398891	0.645697352003798	0.6524893292362169	0.3582492319033562	0.2466381047903796	0.2731880180928424	0.3268106168031091	0.4009927303758737	0.494933535329911	0.9256827003433182	0.2017319505705185	1.949032670775938	0.05368107508103098	0.05197635773889615	0.0005573339268508209	0.7967864060553012			1.261622897774882
0.9410260350347105	6.305504565663644	5.193054000380187	1.537887071975788	0.6498579094267543	0.9479699028582129	0.6630747916539474	0.6610944286608862	0.3631904260589626	0.2523864735036512	0.2799120866316743	0.330159902559824	0.4023578829236818	0.4963060954520684	0.9276132745477914	0.2022336525768919	1.957270976511939	0.05368319619167095	0.05198149367300787	0.0005573322111358861	0.7968532734038758			1.261622851858961
0.9492158210822808	6.104151480876236	5.187093879531465	1.568573591232378	0.6304841714964943	0.9598854080459756	0.6577112411894755	0.6627356314893219	0.3627666680887274	0.2532713409541947	0.2784286851942965	0.3291902337440161	0.4026236449578561	0.4959546420428661	0.9277299505379621	0.2021925298167793	1.932025819425941	0.05368553567740712	0.05198717227597289	0.0005573341812751303	0.7967886281339966			1.261622807362486
0.9574056071298511	6.126371595833597	4.956081478468849	1.518812508446255	0.5906005160762235	0.9615974735207922	0.6387229053739946	0.6647446557828338	0.3590533480120581	0.2494524401932569	0.2753226162290204	0.3275176864748955	0.4022881839890741	0.4957326169241577	0.9262377492004166	0.2018843990977291	1.928227932301334	0.05368657783282834	0.05198887921941847	0.0005573372347957781	0.7967724772107849			1.261622733845813
0.9655953931774214	6.187146581840983	4.873546984321019	1.465227848090435	0.579116338172694	0.9327297312291831	0.6240634225445066	0.6611948346489823	0.3555069541473164	0.2454990704638798	0.2734100520271906	0.3258980761618135	0.4013742499085411	0.4949563154363511	0.9255526258767126	0.2016023559644316	1.947600214114221	0.05368050907654647	0.05198491392572757	0.0005573375311352621	0.7968105808987693			1.261622639717842
0.9737851792249916	6.127109885448382	4.841533465877733	1.435605940037406	0.5869088733567849	0.9086492373040678	0.6267303716554075	0.6538542557746668	0.3546920192421763	0.245880663259069	0.2707956289657457	0.3243269393586024	0.4005958675054899	0.4940640256897106	0.9246962913267137	0.2015721602645748	1.956135900173612	0.05367479902157842	0.05197270091966315	0.0005573363424616787	0.7968690141289674			1.261622548261681
0.9819749652725619	6.285421760793599	4.947817407925516	1.443974177012953	0.6156528447597811	0.914108655192109	0.6353844778074795	0.6509425689097398	0.3561436842198646	0.2465318194031081	0.2710738582759912	0.324805237540558	0.4005130263621867	0.4942948453174437	0.9253345625653008	0.2018151372092363	1.940572577102091	0.05367303400027536	0.05195851461505879	0.0005573379289525371	0.7968888479898146			1.261622467047528
0.9901647513201322	6.363985689432679	5.193253512552367	1.585797503194159	0.6753874890321283	0.9628698371435503	0.6534743470308666	0.6557261814550277	0.3631607169933465	0.2501490378760751	0.2767051086023263	0.327088397244287	0.4009265040283933	0.4954544123700759	0.9268126881483015	0.2020940319607774	1.931237698875696	0.05367288137430851	0.05194962489132994	0.000557342189264527	0.7968314018839515			1.261622377270271
0.9983545373677024	6.266460567455831	5.1838002077823	1.617177837258567	0.6544560358687737	0.9863126487483408	0.6546730727232787	0.6589728722496641	0.3584438226499241	0.2493119810056939	0.2727153301059944	0.3254061609772511	0.400730875956693	0.4946334053165081	0.9255332282546963	0.2018546795141715	1.93625798454528	0.05367778620174876	0.05195141664920245	0.0005573446021543417	0.796907104749883			1.26162225379472
1.006544323415273	6.230178769368329	4.97476295451551	1.527973247141833	0.5923567750047449	0.9497937815139994	0.6338075124762802	0.6577130349506879	0.3533606663355349	0.2474437756444347	0.2686430109576232	0.3241443193420728	0.4005143843830549	0.4937021320911599	0.9246829414356952	0.2015035949403416	1.949423435066742	0.0536834937122109	0.05195945547376371	0.0005573430008087267	0.7969926789133445			1.261622127195242
1.014734109462843	6.215841526114025	4.908725413357076	1.48751515802814	0.584633977805105	0.9274103314337052	0.6288875332707082	0.6549821296762538	0.35320375246035	0.2487598969141378	0.2705548053398523	0.3246879600376811	0.3998934243975486	0.4934161075040225	0.9238209913690281	0.2014525371449514	1.946996994611528	0.05368507909547518	0.05196630830998557	0.0005573420310263939	0.7970476351426721			1.26162201091378
1.022923895510413	6.113949618659253	4.9983557920556	1.46458147401331	0.618954405184766	0.9133528216250177	0.638553849771623	0.6546972558372876	0.3546797664305291	0.2466324837342488	0.2716759187824116	0.3247467022329447	0.3998125690413722	0.4935915591995703	0.9232477899513559	0.2015242083382283	1.920887434365556	0.05368354517985601	0.05196960857044323	0.0005573460159730275	0.7970537861884872			1.261621884877046
1.031113681557983	6.057706638298283	4.954368114418648	1.44463474582659	0.6101390754325451	0.9047250993618835	0.6375805372873472	0.6539095172546908	0.3564607800790838	0.2451767738676539	0.2707655840880376	0.3239885264450975	0.4003165625847039	0.4935751957806391	0.9234649267075412	0.2013139450943412	1.923000831488442	0.05368271916490111	0.05197026845856607	0.0005573492945270471	0.7970599795065644			1.261621738932364
1.039303467605554	6.168146334022359	4.896091073358789	1.487316256727836	0.5879496769478348	0.9347835863497452	0.6328158643190513	0.6545564758589054	0.3559020889095199	0.2461052257479893	0.2698648068198619	0.3233492267983267	0.4000371701817219	0.4933453127374508	0.9238129346395453	0.2011576328813183	1.932800851033564	0.05368304364182745	0.05196531561739618	0.0005573487620952577	0.7970420480908581			1.261621590385121
1.047493253653124	6.415991358805994	5.096073402647723	1.608169381433268	0.6339234730305039	0.9958050951850658	0.6526809026215349	0.6624567633017978	0.3592407377903894	0.249823413114236	0.2735830512392444	0.3248606342443889	0.4011344169336846	0.4952412290322435	0.9257820291131178	0.20189366755414	1.934937086530057	0.05367857754071143	0.05195637814090614	0.0005573474697068491	0.7969745557285265			1.261621478081091
1.055683039700694	6.626646544008013	5.357911730344869	1.669789921739542	0.684115645167463	1.009157293420454	0.662831728528146	0.6651525043422111	0.3636985995102188	0.2508059546610986	0.2765975796209837	0.3266502679413696	0.4017670860670175	0.4967253017988382	0.9277869779278612	0.2026587194174871	1.9200883569162	0.05367416517450917	0.05195942355720837	0.0005573499104378086	0.7969811448691748			1.261621353857901
1.063872825748265	6.533969577892166	5.166927824915031	1.573751791214818	0.6529180496556189	0.9816776691185561	0.6596830684757284	0.6675278149927013	0.3658748530249666	0.2513243644996871	0.2764548301221263	0.3275335332372403	0.4025206445339215	0.4969133331152864	0.9282777706043914	0.2025711111339844	1.91941415908315	0.05367863562624006	0.05196878779141297	0.0005573551161882674	0.796947858780036			1.261621193465347
1.072062611795835	6.443789373024978	5.010775596962343	1.535977685946979	0.6036984318292693	0.9510765473053019	0.6451451831360034	0.6614551727200676	0.3659816841640975	0.2542868789752959	0.2753850534251998	0.3269623405859378	0.401972700954622	0.4955974952213804	0.9266187283548446	0.2021984831003295	1.930440076626216	0.05368494529186451	0.05197455961519511	0.0005573581216967125	0.7970152923244569			1.261621006231024
1.080252397843405	6.181913587937502	4.883818841987646	1.436740622283386	0.5773686183624395	0.9085311232484664	0.6274119407526199	0.6530082685736712	0.3577784944012154	0.250376096449879	0.2718642196519033	0.3248715091033518	0.4004570044264766	0.4935919015676756	0.9242110095200993	0.2015257764539249	1.94238541418992	0.0536884796666076	0.05197967383555967	0.0005573575584945484	0.7970933903844223			1.261620832736075
1.088442183890975	6.285633861378821	5.013342439994419	1.487866300808735	0.5946781545217019	0.9369256469199934	0.6323723780936932	0.6583928369937341	0.3600686120606343	0.2517431248007003	0.2747650612385198	0.3263683833145938	0.4009867889555538	0.4944050784502738	0.9251746633268694	0.2018286409021591	1.935605270567076	0.05368764206877417	0.05198218164070639	0.0005573573996126676	0.7970811784568351			1.261620681978191
1.096631969938546	6.310445330140368	5.067808719245315	1.531476917606901	0.6107531777493289	0.9395844418667616	0.6440868929725582	0.6581650824977699	0.3632134064887039	0.2531129585312644	0.2758311911969346	0.3267519725487127	0.4013164715718341	0.4947260659646416	0.9257652181564664	0.2017161055454814	1.910580170407946	0.0536823459888183	0.05197727630815406	0.00055736102040895	0.7970520933359201			1.261620504840874
1.104821755986116	6.268170930853956	5.170097004610972	1.586982889021954	0.6177374760435976	0.961084077302757	0.6468724269558837	0.6612510909610492	0.3601733726450592	0.25049724821694	0.2749752954994814	0.3263103036021085	0.4012657321532714	0.4946872592228756	0.9262027117126712	0.2016334767654883	1.909683260870174	0.05367727558109817	0.0519692990319982	0.0005573657989473419	0.7969958282369601			1.261620281947899
1.113011542033686	6.282988951143196	5.21023417436889	1.579904738867448	0.6285362266040764	0.9651560689082765	0.6493927441382304	0.6636212586266371	0.3619902853763162	0.2496433016165719	0.27472955339323	0.3258780519594748	0.4013700123570487	0.4946074662775305	0.9270399197769077	0.201967381363324	1.91701683615553	0.05366820985776688	0.05196313367518761	0.0005573662408385158	0.7970682707477952			1.261620072663373
1.121201328081256	6.191310949238277	5.083019928076467	1.462296687527084	0.6428647484531108	0.9210738873340979	0.6506248937646554	0.6584962734310535	0.3607907384624328	0.2477092620843556	0.272806967370761	0.3248108183282456	0.4005119072414806	0.4938324701739412	0.926048650352486	0.2017976507865876	1.917720643091029	0.05366388621804117	0.05196033600478137	0.00055736364302658	0.7970887177572629			1.261619900482632
1.129391114128827	6.182895787205497	5.008500435915686	1.47163258151358	0.6322272384605266	0.9499059377513654	0.6531970576524015	0.6620368768427253	0.3642774184106465	0.2476901628569746	0.274675983645049	0.3259260035640523	0.4004599737021647	0.4938235643673698	0.9240405448740694	0.2017802527724389	1.901752581479498	0.05367044698780745	0.05196070553935742	0.0005573647359969679	0.7971492903748567			1.261619763813372
1.137580900176397	6.287100151722075	5.085155883275885	1.514717593287453	0.6389250212125558	0.966884918123498	0.6585723124364471	0.6671620555082884	0.3688225071142115	0.2514586777486686	0.2780843470923844	0.3287315944775585	0.4014188156936402	0.494926666852858	0.925085682398052	0.2021863459331289	1.893927717883691	0.05368272252044819	0.05196179422575644	0.0005573703041803398	0.7972150814188788			1.26161959391427
1.145770686223967	6.181943451419211	4.926033782231834	1.511285822841692	0.6342262132895039	0.9643410347748634	0.6598369286864734	0.6663526972961966	0.3658817077908032	0.2527529436964319	0.277072292477747	0.328735892425605	0.4016423075236936	0.4957646551392263	0.9258406248118589	0.20183753151209	1.90070165022783	0.05369474334510937	0.05196485392599015	0.0005573730246905001	0.7972092187010181			1.261619410116601
1.153960472271538	6.019752647907434	4.778598401805443	1.435652480511724	0.6014554622713798	0.9250175762579438	0.6446823844541938	0.6599011032279353	0.3612400607173096	0.2485555017390803	0.2740100478399072	0.3253706813375486	0.4001378462346909	0.4937597610808847	0.9237820540592391	0.2011692394477625	1.922691675283571	0.05369898731876346	0.0519684958855918	0.0005573706946760758	0.7972398956881939			1.261619258136833
1.162150258319108	6.232034677715981	5.173042264106198	1.582228078732566	0.6355130518718038	0.9858705996538737	0.6453649143044651	0.6675871911923836	0.3630729446149017	0.2524360187264868	0.2752370382714237	0.3252397986425204	0.4008338816936199	0.4940388461378425	0.9247868144578738	0.2017611321621662	1.919380193879054	0.05369556816201244	0.05197088214620209	0.0005573696413330551	0.7971703281688919			1.261619146008858
1.170340044366678	6.357405857157363	5.290244753718402	1.559492998920218	0.6752473536873048	0.9801924417217597	0.669321166824999	0.667511032288107	0.3692215547472604	0.2529015671231279	0.2781598503591787	0.3269086047389846	0.4017866700964164	0.495527634508219	0.9258516660936649	0.2022728058648382	1.89704109562141	0.05368937413823464	0.05197240803726749	0.0005573738579944665	0.7971584360792345			1.261619016508729
1.178529830414248	6.313245142830059	5.189394008819785	1.475078983245964	0.6638675946901077	0.9488275773226412	0.6723071555992102	0.663026369803053	0.3738382980766341	0.2524107191921444	0.2794223949412419	0.3275254397744424	0.4016322508156053	0.4959685462129534	0.9254428375978702	0.2021393059365037	1.901036518123865	0.05368605534725938	0.0519737393244521	0.0005573777880217199	0.7971725900602709			1.261618867816433
1.186719616461819	6.248650616246382	5.205273164544092	1.53704704313583	0.6427715094479814	0.959554304993457	0.6558988250743193	0.6619290994015754	0.3653752324190626	0.2525160088514879	0.2768920132434132	0.3278815986477423	0.4013359257029029	0.4960549505175387	0.9251444464633212	0.2021004469110317	1.917902646271455	0.05368463651643814	0.05197333403634106	0.0005573772040504034	0.7971692323530597			1.261618718519516
1.194909402509389	6.265544622451836	5.16496464225304	1.552052619505959	0.6475145597414774	0.9750734907059615	0.6514208053348738	0.6661372650048433	0.3615689525347408	0.253089717340494	0.2757489504925964	0.3277764240898056	0.4017143585760677	0.4961402122677426	0.9258597215412253	0.2023001322692046	1.945770885588565	0.05368504678443612	0.05197206454170548	0.0005573753517274172	0.7971174049883719			1.26161859642189
1.203099188556959	6.619550183410825	5.33453186564296	1.635054238723286	0.6728826120394541	1.014536680669295	0.652689195201855	0.6662290659666597	0.3633960632259788	0.2535509318501435	0.2782797802666268	0.3280679618427066	0.4022218167827006	0.496080951296047	0.9274304408758226	0.2027768343202498	1.918089985499646	0.05368887268898282	0.05196912002017965	0.0005573771515036669	0.7971293555765895			1.261618481289042
1.211288974604529	6.596130981496	5.429915476217572	1.66278810796902	0.6454414072786123	0.9845181280443184	0.6439259182684574	0.6574735289052848	0.3586736632842593	0.2500664765430958	0.2768800911298621	0.3260596959125701	0.4021025867831887	0.4953404379906868	0.9266957569251126	0.2022834134070313	1.905762823033383	0.05369372483428429	0.05196683897961268	0.0005573816112605251	0.7970691264523871			1.261618350135205
1.2194787606521	6.460107431168806	5.258868754709811	1.576489125727897	0.6098109363280159	0.9478540244850741	0.6427351404186407	0.6573920658060537	0.3579207893565008	0.2511294553415891	0.2753947471289616	0.3259736745148816	0.4022018402278328	0.4956249567729326	0.9268515853083472	0.2021371273889742	1.92725754882992	0.05368873264943733	0.05196680322607769	0.0005573835856695978	0.796957351699748			1.261618207047381
1.22766854669967	6.233108681684176	5.062392843119248	1.507072413630562	0.6054679434131212	0.9261966583520864	0.6387769135390216	0.6520632741631502	0.3548611762780674	0.2490958982681395	0.2719984798383682	0.3252013800888893	0.4009516731209219	0.494348570152378	0.9250234588267304	0.2018113216216863	1.939045418404055	0.05367855210676179	0.05196710509056342	0.0005573820133468578	0.7971175508406181			1.261618062060317
1.23585833274724	6.234371291929959	5.048158130170227	1.523011587802372	0.6234650983445994	0.9470507768027444	0.6456415715496656	0.6536623517807109	0.3559498331895158	0.2472776640308976	0.2716708182076715	0.3253246934881883	0.4007759096134411	0.4947792457477972	0.9249762157548234	0.2020315482755385	1.928225776400894	0.0536700282431861	0.05196933046026628	0.0005573819065219284	0.797188060946964			1.261617939842478
1.24404811879481	6.360072547805662	5.058414680033753	1.506386826603566	0.6308638814839427	0.9710774571814124	0.6548273769637815	0.6632767696008794	0.3594857792849592	0.2486128975688473	0.2736200801320314	0.3260510947480035	0.4007831236190038	0.495519841989183	0.9257004366880436	0.2023930354799691	1.921335415808324	0.05366288492934058	0.05196872877185646	0.0005573861892945388	0.7971091697997564			1.261617815251658
1.252237904842381	6.229232281489152	4.966286227208837	1.503247543404506	0.6297653609597244	0.9794000275611802	0.6560822784448532	0.6652812689060912	0.3609301984205759	0.2498103686739998	0.2730491779238777	0.3255782462903608	0.4003382541121168	0.4943794611828606	0.924867798518424	0.201982726054707	1.925194767619118	0.053661450056643	0.05196249011155788	0.0005573906459862849	0.7970958774592588			1.261617650079769
1.260427690889951	6.33107800214483	5.132978945551551	1.583589290269056	0.65301585246289	1.019470796782735	0.6588962556991301	0.6684739069303349	0.3637128265768243	0.2511996699473381	0.2745092548901358	0.32625028512352	0.4015090699466001	0.495264447873158	0.9266403109303398	0.2024233137278988	1.933039539362969	0.05366933579870548	0.05195616974138115	0.0005573897979389756	0.7970383741508227			1.261617483887475
1.268617476937521	6.414602999117645	5.19083937884416	1.615825109158296	0.6573877934890497	1.029069326102757	0.6607503157360309	0.6682814404377431	0.3637740027586288	0.2494410490752042	0.2766845999668116	0.328532939390808	0.4025371537536478	0.4971505250882727	0.9274357167341556	0.2030338922123349	1.93258824866991	0.05367666707007973	0.05195363638550764	0.0005573873382524217	0.7970834661196078			1.261617351594208
1.276807262985092	6.18089323385597	5.01261864473177	1.510908661283824	0.6357448875162532	0.969024051222153	0.6594045154479661	0.6614452988825064	0.3653211055991664	0.2481113481109594	0.2769162830445116	0.3277331094643816	0.4011318725405396	0.4950742140402214	0.9255245185832656	0.2024675782860947	1.909163078451795	0.0536810567325301	0.05195254973967026	0.0005573888982738411	0.7970357555907599			1.261617258235691
1.284997049032662	6.188172736569214	4.967606435016665	1.469159252701869	0.6151427016252918	0.9504737910543067	0.6503503414469211	0.6576058326571025	0.3611599593544094	0.2506577197903749	0.277711425856612	0.3270479820736897	0.4009790292459057	0.4946422925970713	0.9258019177172453	0.2023957119875725	1.901688669952521	0.05368502055696225	0.05194832780540592	0.000557392965404789	0.7969011783108172			1.261617122522162
1.293186835080232	6.400901111791471	5.127865279402181	1.576071508545108	0.6276662372199933	0.9911857799211201	0.6514775783544302	0.6633542106721375	0.3597008117159201	0.2567211694341348	0.2787145617536596	0.327758548882873	0.4019119139594658	0.4957777639662865	0.9270581870621613	0.2026312110809351	1.915798438743839	0.05368044557765157	0.05194353512271259	0.0005573936124022668	0.7970325856286898			1.261616994097131
1.301376621127802	6.408272423545437	5.129984152909977	1.572527130770593	0.6286625300324374	0.976853008505932	0.6509083627740418	0.6623274969415563	0.3675112468561444	0.2545361463932341	0.2812781931962827	0.3283859703678657	0.401845790669936	0.4959464286862807	0.9265963877979815	0.2025570770136539	1.931158274761602	0.05367698761572322	0.05194635222216071	0.0005573905445327796	0.797044133244191			1.261616908781055
1.309566407175373	6.289472131617779	5.096166889825197	1.51474894886129	0.6256538761963605	0.963842199215085	0.6429847170634524	0.6611947880767226	0.3678122860030376	0.2520499659536327	0.2775685810075291	0.3265056873934724	0.4005337623882143	0.4942435885651469	0.9256484534697141	0.2020703764448918	1.918660352142016	0.05367754258100839	0.05195272622263992	0.0005573894197338318	0.7969970181265799			1.261616864705928
1.317756193222943	6.21870693166486	5.045048251802528	1.528892947889383	0.6215398428181025	0.971084081292512	0.6420794063439753	0.6590800199824234	0.3628004045658539	0.251843803802827	0.2757479563737552	0.3267228203209451	0.4004301534374564	0.4943615083330007	0.9255044395807566	0.2018071163159931	1.902754859536038	0.05368119002526706	0.05195553972925201	0.000557391865976441	0.7969778623245186			1.261616826683823
1.325945979270513	6.219160164015341	5.041653070827515	1.528786593117195	0.6416270206655375	0.9690465378907857	0.6486765832953414	0.6568391729206411	0.3610194454726816	0.2508149592834902	0.2753266193275083	0.3269052383611549	0.4009221551478795	0.4948564492828951	0.9253386711992628	0.2019016420721052	1.910681591790251	0.05368266014351205	0.05195593122171883	0.0005573932890816913	0.7968924698513691			1.261616791508466
1.334135765318084	6.341317222185985	5.306771062200419	1.534934197462346	0.665155964365827	0.9610746092167844	0.6562841891664866	0.6580207881388507	0.3597110658994042	0.2489846767601917	0.2737383202543697	0.3254646525948391	0.4012321240092187	0.4945878199490377	0.9264546462796942	0.2020705182799996	1.933096043985891	0.05368069502247027	0.05195502718053602	0.0005573904689454527	0.7968570746197902			1.261616788313866
1.342325551365654	6.340229243320423	5.211539893650804	1.579030151562411	0.6263977299061906	0.961591251058148	0.6499763638617072	0.6620434617751133	0.3591439915921095	0.2503762841879855	0.2730020712050976	0.3256760252388704	0.4013239276048791	0.4952334235373518	0.9268268287487971	0.2022311349949339	1.930171061124864	0.05367850285745622	0.05195445896095592	0.0005573869707637652	0.79680556515134			1.261616817739289
1.350515337413224	6.523356261945183	5.283086606471497	1.68111317096448	0.6483271158493982	1.028134262194961	0.6608134084448776	0.6706839712852815	0.3676174960749906	0.258795279863728	0.2788568977171704	0.3285051446877585	0.4026848238274345	0.4978196398049076	0.9282081609265471	0.2031881465933246	1.907658859103081	0.05367899974144931	0.05195369001581012	0.0005573877294837879	0.7967643919364689			1.261616854464289
1.358705123460794	6.479706057387491	5.345392027746661	1.635469927730337	0.6709230806774032	1.024436283118094	0.665172122391993	0.6704127524029372	0.3714296959604838	0.2592359683070602	0.2809333192721372	0.3299283412881542	0.4029790997639252	0.498252338480515	0.928018026686482	0.2030603145129229	1.904125973620878	0.05367874510439788	0.05195291927424631	0.0005573907518735592	0.7967930878484214			1.261616891914766
1.366894909508365	6.446091857237424	5.3780938766461	1.593849649088471	0.6862926539518457	1.003882715283095	0.6617073227842218	0.6705872294221824	0.3707607496922688	0.256598494475012	0.2785263287604619	0.3288459345205518	0.4022620003438532	0.4967042193758212	0.9268321904723381	0.2024228139876893	1.914300312862497	0.05367562381150675	0.05194879080494272	0.000557390490000708	0.7967574870344072			1.261616909919444
1.375084695555935	6.461079133628426	5.290839422131519	1.537310401275375	0.6699306057397114	0.9881071566471542	0.6558839906472737	0.6649810792430202	0.3596123219359003	0.2502703844368568	0.2736735159928996	0.32616041719498	0.4011223236459983	0.4954078623860912	0.9263477371568766	0.2021878070065323	1.931289908508178	0.05367511779295864	0.05194258153235059	0.0005573856979851026	0.7967511614343581			1.26161697906221
1.383274481603505	6.206229778278455	5.146942671152279	1.468643540154211	0.6375148333004901	0.9368692839213928	0.6404836291571669	0.656910457490445	0.3535842909584921	0.2471049188781339	0.271104121862051	0.3255995373056114	0.4006783338015492	0.4947890310411271	0.9259061196407276	0.2019171852952278	1.914423167072405	0.05367594831553145	0.05194335815145568	0.0005573826804446613	0.7968082717336511			1.261617080386873
1.391464267651076	6.116605261464402	5.052811488156024	1.463952466712352	0.6309116921552684	0.9320904466725963	0.6360891614671088	0.6611741470201579	0.3551504187807406	0.2490581340239589	0.2726772470432648	0.3256058867238449	0.400483687077934	0.4940933927708069	0.925302261671043	0.2016435518700143	1.899753227995206	0.05368055049812223	0.05194834111276289	0.0005573856458680053	0.7967885463996978			1.261617170272745
1.399654053698646	6.189287360501098	5.079058668967054	1.499067123373083	0.608274359983239	0.9521081417794509	0.640672259136022	0.6595613645585948	0.3602309103852784	0.2474188623858076	0.2728200763856645	0.3247414133102302	0.400068691748274	0.4935082067566318	0.9244931333389165	0.2016105762887668	1.91189377539495	0.05368276354229624	0.05195415864874457	0.0005573864411137353	0.7966898783832382			1.26161723170441
1.407843839746216	6.374683622366129	5.160357948273462	1.549438947843709	0.6311600022930542	0.9636585310017823	0.6565102977394245	0.6609358798373225	0.3624205994217994	0.2490614007489829	0.273870724638051	0.3257410428260693	0.4010515261930584	0.4947400911469616	0.9262163551641335	0.2020487726373655	1.937963613234759	0.05368399078804607	0.05195773342654316	0.0005573830303106886	0.7965800176899984			1.261617291038637
1.416033625793786	6.235617880190836	4.986773706688505	1.472023291917695	0.6190178167112907	0.931812739288045	0.6479610502862609	0.6612047810204439	0.3582711092182472	0.2492055122616669	0.2740353322395789	0.3260720004862486	0.4009254315873483	0.4947766786870084	0.9262713694180165	0.2019910504796092	1.931003699289578	0.05368598923494305	0.0519535035741759	0.0005573799445286884	0.7966986700863619			1.261617399161529
1.424223411841357	6.206528117270758	4.973239907616962	1.456240976309323	0.598418052095939	0.9034047642483356	0.6339384158124668	0.6539322218688404	0.3571661204686811	0.2455101728987669	0.2764862298867119	0.3256337123395253	0.3998084005557225	0.4939852035841382	0.9241251780002966	0.2020348407152263	1.906010820405312	0.05368518143484974	0.0519461762274783	0.0005573801765748155	0.7968069842360461			1.261617518476133
1.432413197888927	6.162020378186368	5.008751238180707	1.457669293863874	0.6075591914512869	0.9087186367220145	0.6347911262962879	0.6549319687049339	0.3569975404223437	0.2462725704251826	0.2764945143339488	0.3257447824115866	0.3998965256191868	0.4941645251720992	0.9238734803839302	0.2019830035520275	1.903133552471558	0.05367769093245683	0.05193688554090532	0.0005573807673726811	0.7967412228922159			1.261617645415726
1.440602983936497	6.172698502395129	4.993752823653845	1.499544806791534	0.6216603252809945	0.9538811244979258	0.6468272224126144	0.6611184028329327	0.3605702206966528	0.2526259565140319	0.2773040986508012	0.3282083624400809	0.4015573626608454	0.4957962478872097	0.9262045979808805	0.2023256553101522	1.905639577212981	0.05367276606356139	0.05193181474803504	0.000557378039991235	0.7966814085509364			1.261617767431853
1.448792769984067	6.424381982199069	5.13610283700606	1.573745371960879	0.6362647696862918	0.9713747372070392	0.6484714036299012	0.6631283190834362	0.361059370931868	0.2535712829504977	0.2768684217042188	0.3274368700372485	0.4021149841252659	0.4952435199538806	0.9265652068001746	0.202586852286137	1.913315535599938	0.05367667973662438	0.05193282400926116	0.0005573736617809117	0.7967414730014547			1.261617902781205
1.456982556031638	6.359547722746546	5.159755964476101	1.536512477400873	0.6201414348302967	0.9288964928924338	0.6386245968556296	0.6573899545609849	0.3595695457985462	0.2511887809127367	0.2746610025103469	0.3253777921567861	0.4012947573216036	0.4939592714326831	0.9252449447550458	0.2023027717600789	1.911930252137189	0.05368341660241728	0.05193523990172152	0.0005573719227230939	0.7966349641352943			1.261618061071006
1.465172342079208	6.34387022714086	5.166262736534378	1.576995726538277	0.6128263758743658	0.9353410007759466	0.6334086808408232	0.6563568711030864	0.3577044704716795	0.2501720231670059	0.2726373919766532	0.3252781619560434	0.4010030136169952	0.4943461249587577	0.9246464271833423	0.2022191605625974	1.905054889471052	0.05369067171810598	0.05193843110515621	0.0005573735565690231	0.7965680966113946			1.261618203236442
1.473362128126778	6.319257297761264	5.144912807331252	1.56170243547033	0.635427737087479	0.9498286454784354	0.6379166332120675	0.655488443171117	0.3567835878404466	0.2464307500411141	0.2709961040107832	0.3247040970781218	0.4001858959369345	0.4938969434562279	0.923383067988838	0.201687297877699	1.913356982505719	0.05369186258298866	0.05193594166506425	0.000557374593658766	0.7966458116485471			1.261618314629917
1.481551914174349	6.265270318880341	5.237713550337302	1.520221158425269	0.6841097824181815	0.965701553452852	0.6583740746398092	0.6619371049286628	0.3612445240792556	0.2477626245044418	0.2738883213571128	0.325414829635774	0.4003091361146274	0.4940876087637873	0.9248580030978116	0.2014624011494589	1.918545366579162	0.05368953788938743	0.05193142374385547	0.0005573715259938718	0.7965531313485673			1.261618446678811
1.489741700221919	6.199636027165712	5.049839575318014	1.463721055788487	0.6330646241286064	0.937946808544701	0.6489804531844775	0.6617811610808573	0.3577102822639174	0.2466932563937793	0.2720723776684625	0.3253218507551456	0.4003977731075134	0.4943218703004694	0.9248259328505286	0.2015825048699809	1.91929946903761	0.05368530453453083	0.05192288257338641	0.0005573672156700527	0.7965595763162017			1.261618610385016
1.497931486269489	6.280333168332754	5.097594044744943	1.497226708320981	0.6270824421931149	0.940343548318183	0.6493197181134047	0.6595714365335807	0.3581890500873695	0.2477408684027448	0.2721341457220168	0.3255325200672025	0.4007720275898636	0.4943813520597005	0.9252112993939912	0.2018034826900905	1.904891779900572	0.0536803198686561	0.05191051610623024	0.00055736682349693	0.7966060339984848			1.261618780618086
1.506121272317059	6.231647531717083	5.066086275382029	1.520922416811148	0.6503811125827511	0.9623590564344326	0.6701586778278048	0.6619742602328779	0.3691887309203465	0.2560572527119582	0.2786026499252174	0.3266996061003462	0.4021941922091447	0.4948527461548113	0.9268350648687137	0.2018182473834109	1.906770435149447	0.05367968526470005	0.0519051868763685	0.0005573689955973689	0.7965325542858314			1.261618888949798
1.51431105836463	6.223985537847125	5.072689184848784	1.506138929793905	0.6464862526053176	0.9558896740259888	0.6745416175945048	0.66536962489234	0.3698395705069642	0.2560670770558877	0.2778802642981158	0.3272930054772157	0.403172480103262	0.4961316556269203	0.9281000585067674	0.2020699778339074	1.914503234171491	0.05368107381671422	0.05190925763424635	0.0005573670771633536	0.7965064572750166			1.261618990320803
1.5225008444122	6.363969874995869	5.217946520050538	1.547477503062878	0.655043736207613	0.9623700990994436	0.6607521223370936	0.6686812852246471	0.3671415950712308	0.2538151979688361	0.2769009631407379	0.3274740723961918	0.4017056453036422	0.4956883487462702	0.9261648278012151	0.2022854144552595	1.917876866481739	0.05368463096888689	0.05191956705242277	0.0005573609326764955	0.7966312367643489			1.261619157297613
1.53069063045977	6.269482630657576	4.980217041452724	1.540311665070999	0.6265578321654816	0.965130647326224	0.6533350867568508	0.66870515543306	0.3629300085954789	0.2521575499958036	0.2762845522005375	0.3273467155037793	0.4013770725029553	0.4953997696257508	0.9252327147490458	0.2024378638259549	1.89725645852729	0.05369014039754662	0.05193458793170162	0.0005573580980418889	0.7966413525632405			1.261619344537224
1.53888041650734	6.241875128417672	4.948762141880488	1.518962533565278	0.6137436573140207	0.9777012083909966	0.6532026144366684	0.6718570913957785	0.3615187060106365	0.2535762393550182	0.2749387225649217	0.3276524065359142	0.4025981647769385	0.4967888405262788	0.9271991365880483	0.2027365431552397	1.88605552099879	0.05369534718284334	0.05194336223257896	0.0005573601359203003	0.7965599184502741			1.261619506832793
1.547070202554911	6.366002760510531	5.055288451285307	1.540402600638542	0.6322075488935545	0.9858488288764214	0.6459627285844329	0.6658913306319642	0.3633556054275253	0.2538969866040366	0.2757860776120974	0.3264704339747098	0.4018708106198026	0.4954420470833142	0.9265569709411361	0.2023348850507805	1.905178306528179	0.05369229485328368	0.05194599876793414	0.0005573602410059866	0.7965449925081491			1.261619659404613
1.555259988602481	6.269587450300788	5.064207900988997	1.541252030265128	0.6319637435461157	0.9714020802996245	0.6451775654273901	0.6617908183810026	0.3634876141676519	0.2556493497499111	0.2772437356276886	0.3268793289434069	0.4016535035253662	0.4948390641992801	0.925397995455582	0.2018833618180367	1.920003513251783	0.05368205561692797	0.05194877243988797	0.0005573557279065262	0.796576950369639			1.261619836412354
1.563449774650051	6.071776384595583	5.052761655238987	1.478951740219676	0.6243575982830278	0.9319756208922165	0.6457301000476419	0.6566582847225484	0.3603527489943786	0.2505742775603411	0.2747744330846333	0.326640510941874	0.4011480627221927	0.494295829961201	0.925093066379534	0.2016897132958901	1.912169957765746	0.05367403929556325	0.05195105731743459	0.0005573513677830692	0.7966256766235704			1.26162003914008
1.571639560697621	6.233815109427447	5.135196257261407	1.537182892395112	0.6377866398965549	0.9518229803289243	0.6455062111973326	0.6581734074216092	0.3589166121641278	0.2491041158752327	0.272938238643946	0.3259724521451856	0.40087497777037	0.4947622174013497	0.925594792945407	0.2019300778189537	1.889360031521503	0.05366907760235697	0.05195235897276913	0.0005573507871943131	0.7966310983410126			1.261620247112141
1.579829346745192	6.365649063726789	5.291792264330446	1.581795778471505	0.6772096532885804	0.9866844577321685	0.6542124193843578	0.6604792172055491	0.3584306647829995	0.2481569618032768	0.2712958635560674	0.3249684941513288	0.4004244409729283	0.4947064437839359	0.925287629425076	0.2017474459739154	1.894077000676397	0.05367093957901279	0.05195009172784638	0.0005573515160335638	0.7965679247186419			1.261620438089957
1.588019132792762	6.399283966928927	5.14354263017365	1.494134880901525	0.6438931255276307	0.9414571426353392	0.6522757780508839	0.6548166020235128	0.3587603420020549	0.246719358480347	0.2718001831408369	0.3240979394835631	0.3999289693050483	0.4935503899007965	0.925207844083562	0.2015154737245541	1.917955286325392	0.05368174392250637	0.05195235464750223	0.0005573490991427726	0.796561405875542			1.261620616892166
1.596208918840332	6.292220039106676	5.007611035873038	1.501355903738521	0.6047040277975875	0.9245990949624789	0.6365316611601992	0.6546922812482229	0.3562414625020632	0.2483561387984951	0.2733628352600155	0.3248966658745341	0.3999550852822997	0.4935665490187471	0.9244262506125716	0.2017490271746193	1.92295057519656	0.05369408448912184	0.05195539875567371	0.0005573441737556944	0.7965836185823429			1.261620805828397
1.604398704887902	6.227396046113957	5.016851458113667	1.450929667230026	0.628497900781859	0.9262859952665821	0.6417810286384309	0.655778179009133	0.3581063917240644	0.2469168308104339	0.2735639250128341	0.3254788933404536	0.4001188455011474	0.4939333297988059	0.9244734392999445	0.2016801983122078	1.899828810479991	0.05370250150298938	0.05195393849413701	0.0005573426989868978	0.7966069290931331			1.261620993678101
1.612588490935473	6.196576693068744	4.992099195008996	1.413572888750431	0.6214539568310934	0.9151410239279756	0.6414099810641368	0.6535861212953842	0.3539585387475127	0.2451374135623634	0.2701881017124817	0.3239542801015373	0.399647542181952	0.4930627587465962	0.9240768022493999	0.2011829197475067	1.883591269110584	0.05370539496692576	0.05195093446476741	0.0005573461194962971	0.7966799489856837			1.261621157432556
1.620778276983043	6.133888641573467	4.914352847334571	1.43356540096623	0.6023573597307633	0.9154751815129966	0.6402343583027092	0.6551708699767346	0.3538160284801644	0.2458021070409784	0.2699353115785951	0.3243030780009468	0.3998394708961429	0.4933110953218285	0.9238061442896438	0.2010909560871476	1.888325992323385	0.05369926278037203	0.05194626740773378	0.0005573470160952721	0.7966765153387496			1.261621286613394
1.628968063030613	6.254417206831563	5.075207090565919	1.46611962446344	0.627446851255738	0.9386637104156974	0.655037925949073	0.6620559526833909	0.3635329717929758	0.2485301372901896	0.2744789423407838	0.3265473718028166	0.4006817916566673	0.4948793987452635	0.9255060538878314	0.2015589519411215	1.907967169756154	0.05368913585158475	0.05194048970641036	0.0005573423420079001	0.796657803333805			1.261621415062142
1.637157849078184	6.343592067814712	5.074572967153793	1.475570586191715	0.6298111281530837	0.9373021683063933	0.6584159169152134	0.660615402534359	0.3629550298893511	0.2491456552601495	0.2736405398643103	0.3264248218095642	0.4010628435506811	0.4945635596336044	0.9259130417954435	0.2017776691864543	1.904035527001242	0.05368101736241439	0.05193468188494961	0.0005573385906372777	0.7966494398876072			1.26162156464868
1.645347635125754	6.297724395024773	5.067354726388439	1.505591232637099	0.6125254101600993	0.9426746550177943	0.6453444061344342	0.6555980720265426	0.3598481934634714	0.2499560526131105	0.2736519154880203	0.3265512947271844	0.4005048861807837	0.4942426232984646	0.9247535139111803	0.2019546882460711	1.89407505265157	0.05367487577157491	0.05193381743428143	0.0005573404574623902	0.7966508714418729			1.261621681018376
1.653537421173324	6.133435583034278	5.036418678779793	1.476628750755675	0.6096930452998216	0.9328199331928619	0.6423117580221183	0.6580003349941446	0.361186246509013	0.2496635826597995	0.2778682815370477	0.3273660999057951	0.4010532735576482	0.4949149037350243	0.9252603187958183	0.2020655970379733	1.897034594719277	0.05367437460697508	0.05193558976311207	0.0005573427635989314	0.7966218185735814			1.261621763855324
1.661727207220894	6.152147165671132	4.961929934182758	1.455232270643363	0.6107519090698591	0.93047717472355	0.6536480380113616	0.6575291484749514	0.3608295921464473	0.2489295777642875	0.2772751987484884	0.3280170616942401	0.4016007456830492	0.4961417547863822	0.9266537474427893	0.2020857323091816	1.901051102307516	0.05367945128579176	0.05193584820010351	0.0005573402371625894	0.796642803603173			1.261621829321299
1.669916993268465	6.317832867948976	5.049394579630659	1.497530404694295	0.6315648162832648	0.9523270184942422	0.6530370904037969	0.6591762816433432	0.360897063306515	0.2473211256489238	0.2752408560204618	0.3272163677211632	0.40131900227026	0.4957344224096461	0.9269055812356096	0.2023038376717495	1.912464626406506	0.05367839919212049	0.05193339451354653	0.0005573364592317149	0.7967049005655388			1.26162191752724
1.678106779316035	6.220732749842824	5.207185687541352	1.465020409507495	0.6553940219169526	0.9159074640858847	0.6526848686376111	0.6547631227157548	0.3620876956155861	0.2451369918682415	0.2756721179217266	0.3260277838193023	0.4005218912634799	0.4938649987669965	0.9255657853162893	0.2020322191224468	1.907681564751019	0.05367461306554792	0.05192928979855171	0.0005573367668046554	0.7967523177973167			1.261622015411182
1.686296565363605	5.894407977388337	4.929908246867022	1.381487441547949	0.6003849488542704	0.8828111161006897	0.6354803519655456	0.6467669570947325	0.3518233096067249	0.243025537223253	0.2719118489367394	0.3245537562249848	0.3989206363616482	0.4923822136622419	0.9223159926105213	0.2010349521825003	1.890150579432317	0.05367423976416196	0.05192355168774292	0.000557340405899359	0.7968407363337936			1.261622066880226
1.694486351411176	6.035546069931187	4.820005511098164	1.44204477242401	0.5778991267516652	0.9349434348148449	0.6321829948449863	0.6525569650935248	0.3530864027505292	0.2474522626897472	0.2714944506508228	0.3245903378339485	0.3995655248348885	0.493714911815786	0.9224561090997824	0.201529138017158	1.897415853836526	0.05367511691011982	0.05191974475611056	0.0005573419655661659	0.7967461856996313			1.261622079547458
1.702676137458746	6.448365768180579	5.183788245503426	1.579683169106131	0.6279573140454699	0.9779646442340403	0.641675643703877	0.6603133676388036	0.3588109035238357	0.2517019391110788	0.2735435868910827	0.3256469962834082	0.4005605074851779	0.4948627962947678	0.9247121918984245	0.2021630673996579	1.920374231301625	0.05367498356165366	0.051917144218434	0.0005573395609367914	0.7967498938232855			1.261622094116876
1.710865923506316	6.40112456998998	5.264747234271889	1.568302506962176	0.6533089497508484	0.9472234431790059	0.6404181411999179	0.6585167263714055	0.3594964162480401	0.250550286879218	0.2742294670360557	0.3261393106004719	0.4000496232005193	0.494086951961356	0.9247613946018626	0.2020117636923467	1.909262585449803	0.05367599511566706	0.05191235537272031	0.0005573374700025703	0.7967978819173677			1.26162212361606
1.719055709553886	6.180419353940088	5.182995128194796	1.48969313482391	0.648022654882213	0.9178821504769961	0.6400787933973968	0.6585507498799692	0.362505266170863	0.2512598367837198	0.2754761360574046	0.3255861520741775	0.4004040578406733	0.4932899315983172	0.9251861214394943	0.2016298770843498	1.897355582552855	0.05368321000412509	0.05191790426890236	0.0005573394301957788	0.7966919482402499			1.261622142536647
1.727245495601457	6.080379227050459	5.082343576381514	1.412711413805041	0.6397608176208236	0.8989135213962953	0.6414378629790709	0.6542166459494192	0.3586570288093723	0.2462523541564306	0.2735776589777701	0.3249829856348302	0.4001745235791965	0.4931938328345453	0.9249568944811745	0.20130065474654	1.90691931782741	0.05369045729338715	0.05192817074787175	0.0005573428078386329	0.7966660797540887			1.261622106353927
1.735435281649027	6.113425331876179	4.986040463530016	1.430259343104502	0.63206112010175	0.8998882038989965	0.6434590690067926	0.6520736854474034	0.3581854004429503	0.244455808386953	0.2746256996696503	0.3263288349170133	0.3999756002556488	0.4942358958831234	0.9253610815688623	0.2017566332896101	1.923375493666215	0.05369156422712217	0.05193077765137685	0.0005573427338685366	0.7966512927621945			1.261622040079362
1.743625067696597	6.210016137108838	5.18792305485322	1.546910907575257	0.6283369854144044	0.9417758298884393	0.6472700181372946	0.6625098994305115	0.3623567115293435	0.2493105969352776	0.2748460255355396	0.3268864617884697	0.4009686289415217	0.4951745635673589	0.9265581882298144	0.2021919013415666	1.925222201558563	0.05368864744864209	0.05193022347158459	0.0005573391283225666	0.7965965212113144			1.261622020885066
1.751814853744168	6.309587946233515	5.223706627156417	1.572891851254484	0.6352937460858558	0.9704693731433222	0.656454133847599	0.6706216578066274	0.3642016621739056	0.2527375809009987	0.2749542037843115	0.3267099857994498	0.4017593112192663	0.4956873057170265	0.9270090576301222	0.2025040036572156	1.899683237808532	0.05368199436556891	0.05192646453685704	0.0005573389875749296	0.7966026824678253			1.261622013722838
1.760004639791738	6.335379012777403	5.162223110417517	1.516913281088613	0.642029010693583	0.9323628675928998	0.6483524446358134	0.6603640487161877	0.3602998839374595	0.2499225615779388	0.2736800614050542	0.3249844208523264	0.4007593920354388	0.494023292105162	0.926154497768077	0.2019880641937205	1.89785893223874	0.05367766344846306	0.05191916298502987	0.0005573439642069556	0.7966414042427014			1.261621980656376
1.768194425839308	6.245510100825304	5.031830939356914	1.470378969681411	0.6160457941270463	0.9206309916662819	0.63878477271399	0.6554228549512426	0.358738680365675	0.2469131281255789	0.2714763444364566	0.3240065518281553	0.3999791142483784	0.4929997712145575	0.9244417031842916	0.2014223670796078	1.919923628393368	0.05367392028378777	0.05191136219184367	0.0005573461268868855	0.7966980284714146			1.261621895319886
1.776384211886878	6.131765549207902	4.995722591601429	1.420128183730973	0.6115859156836962	0.9287939917281474	0.6487661806941213	0.6578851490726857	0.3635289970900416	0.2474617970509706	0.2737196172919695	0.326855859293837	0.4005406631568512	0.4939750986442418	0.9248075809621856	0.201574153447564	1.927481873820204	0.05367365784452739	0.05191122889222467	0.0005573431333179629	0.7967559927254877			1.26162184936726
1.784573997934449	6.346433586949487	5.184636565947828	1.489954071121597	0.6316346013535701	0.9470394035812073	0.6558647050599171	0.6621996320129524	0.3661981463497792	0.2497139627669725	0.2759316415050208	0.3272967506045001	0.4008524422560814	0.4949963978181972	0.9259009939561454	0.2021128898742701	1.910986175188863	0.0536802353704789	0.05191436009952834	0.0005573409027053175	0.7967282308937543			1.261621830144931
1.792763783982019	6.420137951077077	5.285176492611836	1.588586381302506	0.6427361738677586	0.9871408312203824	0.6474598369052642	0.6677556573002783	0.3633520161417343	0.2501700978701632	0.2763441724813436	0.3264978859653665	0.4005987847559676	0.4946272092017857	0.9256636312629605	0.2020524493022114	1.895102552952641	0.05368588684343378	0.05191925751397774	0.0005573439581985193	0.7967175105281065			1.261621785147497
1.800953570029589	6.205831812898321	4.979439643158136	1.512643781207957	0.6209241104234576	0.9798635072644788	0.6531845007411233	0.667721973978164	0.3636721704410767	0.2527435266237145	0.2765149949700393	0.3266070192254285	0.4010322917717136	0.4946197408318655	0.92588149160677	0.2020542938043784	1.901459793017622	0.05368838962120948	0.05192602300692378	0.0005573474326122122	0.7966722440371081			1.261621720634885
1.809143356077159	6.206100913982157	4.899868940407935	1.463629005805517	0.6103073762890671	0.9370814372050207	0.6489663093309305	0.6640055839547315	0.3630854645922937	0.2536701647189544	0.2749457840352412	0.3262250393411158	0.4014997914109564	0.494886146233657	0.9258360521592875	0.2020535655447557	1.92143682415313	0.05368950733816492	0.05192777158144563	0.0005573463026874151	0.7966315148109729			1.261621657320232
1.81733314212473	6.213010004785854	5.049412752500956	1.484739271792315	0.6073739873454901	0.9159650421382313	0.6383360485487346	0.6557518899538705	0.3559158045461816	0.2475244344977245	0.2715776329024413	0.3246629686159923	0.4001613351932357	0.4937306293829548	0.9235324559101658	0.2016043780916832	1.933131137285231	0.0536913373870015	0.05192723707483887	0.0005573434450752844	0.7966793650920169			1.261621616417656
1.8255229281723	6.159293628423127	5.045495923398629	1.493078559341019	0.6090706322639201	0.9177477314570093	0.6443669026862803	0.6531105755732556	0.356996854215669	0.2462017837491373	0.2717628193229467	0.3256167131271386	0.3997765585914743	0.4936551773977479	0.922546269816767	0.2016708396038581	1.915635850243933	0.05368873036731653	0.05192729274570299	0.0005573446545510523	0.7967259011921304			1.261621575114579
1.83371271421987	5.913070347699574	4.733746301555207	1.399206491876839	0.5895593350685907	0.9023411877900085	0.6424005590390799	0.651286292230064	0.3616502972035214	0.2448871879737547	0.2737667440352058	0.3253901547874907	0.3990838986027394	0.4921435173066556	0.9215608831819206	0.2009375700472009	1.905284999295769	0.05368226432481048	0.0519260352502936	0.0005573490387867497	0.7968211308320304			1.261621515265752
1.841902500267441	5.908882792148407	4.745347626924654	1.378325131271836	0.5995362649771818	0.906344106300102	0.638026048747075	0.6508188408629495	0.3607654317453501	0.244529763289546	0.274443264469502	0.3249047972459292	0.3992729102498355	0.4920248115154154	0.9224912511026708	0.200731486482551	1.909961587229098	0.05368144221144425	0.05192221044189375	0.0005573507191375042	0.7968010674907305			1.261621442408387
1.850092286315011	6.240135143775477	5.258175436004352	1.498786438916661	0.6744824797153283	0.9427923302180345	0.6471604309893514	0.6560627993332594	0.3627582607150305	0.2459363289800021	0.2772523805722918	0.3265787359632302	0.4006178644662122	0.4944218408168753	0.9259980188820615	0.201774411236289	1.92314551247238	0.05368966368518235	0.05192092282634705	0.0005573489700178351	0.796759111004293			1.261621343128398
1.858282072362581	6.146987619069697	5.026360442236178	1.49583159050067	0.6117052900458279	0.9260246784946373	0.6371877486002482	0.6546170214606899	0.3581548137773444	0.2441226801519663	0.2723070949977733	0.3240336722871343	0.3993222991390344	0.493103607438574	0.9233166867798832	0.2017991432789986	1.923437473957388	0.05369595497821028	0.05192161234631995	0.0005573481690570847	0.7968637243369814			1.261621278940228
1.866471858410151	5.958067242990214	4.61766856179348	1.390298833160519	0.5544862053345549	0.8987640199128148	0.6262783958890958	0.6501141375947244	0.3545494037766325	0.2411339360180327	0.2683470895883091	0.3223627609982945	0.3981139076126605	0.4912598675799322	0.9204848528378667	0.2010075642982769	1.908269796620556	0.05369971138934715	0.051920344892246	0.0005573511214961924	0.7968474456638316			1.261621216230146
1.874661644457722	6.138718953397279	4.765052203867763	1.456613695712539	0.5937898040785771	0.9239701525098132	0.6367878316418563	0.6523587989211448	0.3601163957970063	0.2440379021254024	0.2720402303817006	0.3237572042182759	0.3986812439031447	0.4923653488056357	0.9219889581143293	0.2011602532441467	1.912832117219649	0.05370047238593077	0.05191736437304156	0.0005573550051887671	0.796741201162541			1.261621118841262
1.882851430505292	6.060217500362714	4.987859071182903	1.475210067945286	0.6583628238846725	0.9324478748091761	0.6482731482981827	0.6554089060637521	0.3606421449081354	0.2471687294196729	0.2730673879092734	0.3247004076901989	0.3996941813385478	0.493125489866495	0.9239710745258569	0.2012313267999764	1.918438343691745	0.05369585519585113	0.05191920796479853	0.0005573539145805557	0.7967332884407372			1.261620989760686
1.891041216552862	6.03027918177576	4.969695017760731	1.465638485691135	0.626847895862522	0.9474000875379323	0.6403011637082195	0.6589036655172323	0.3581575300477	0.2481537633056788	0.2719965415693352	0.324564110025207	0.4006900455513081	0.4935744112945631	0.9246779004218271	0.2014344412472247	1.925909098484035	0.05368993022172459	0.05192420496589359	0.0005573511596276288	0.7967179171991777			1.261620912522309
1.899231002600432	6.123790134177929	5.004780613850001	1.480692132054877	0.6337712640766943	0.9395586199640497	0.6385029662711302	0.6551155744688674	0.3597222509118582	0.249881413111922	0.2749640738155293	0.326086692931528	0.4009526081091575	0.494659489770296	0.925747723933329	0.2019982001136521	1.917238877470216	0.05368472390882904	0.05192696100522355	0.0005573524438744408	0.7966768540811382			1.26162086388436
1.907420788648003	6.074292080244865	4.980893169237488	1.452137012345396	0.6524644658913319	0.9045100879210456	0.6513918688586332	0.650238598267681	0.3593105650130712	0.2455849400650008	0.2755275480524919	0.3266215193265599	0.3994787269014774	0.493633751123524	0.9238836080169963	0.2014955652428347	1.909803746847885	0.05368627423896996	0.05192457294819525	0.0005573558875089484	0.7968075575399065			1.261620782930036
1.915610574695573	5.907186745096084	4.861777244485237	1.45063429900605	0.6128026784747754	0.9012478534843218	0.6495355217747031	0.6522178900216252	0.3571793049097108	0.2470094967864912	0.272766886180164	0.3243741655722508	0.3988235796112455	0.4922332847298619	0.9216176696449585	0.2009190983266752	1.9127112131676	0.05368836305214995	0.05192097645664952	0.0005573562038452157	0.7968453967343577			1.261620708748233
1.923800360743143	5.873063311892914	4.755293865133266	1.442925544112967	0.5925057254863962	0.9144437088864698	0.6303284210258786	0.651831924244518	0.3567698402072766	0.2485000489155595	0.2714367839967077	0.3239950286885806	0.3993437260978612	0.4924270480781489	0.9218071368736304	0.201009846824768	1.925056405572193	0.0536893401511457	0.05192296510310808	0.0005573535797481526	0.7967285809695321			1.261620659725224
1.931990146790713	6.018648624726678	4.891002244901631	1.451658487962116	0.6104834707410524	0.9292293775056305	0.6362762324818954	0.6544117409898298	0.3620687353611539	0.2473600101018159	0.2744852511155181	0.3255102353068094	0.4000619810158731	0.4934896461542695	0.9236127418063943	0.2015607823892091	1.915770147381067	0.05368810624938465	0.05192573542636951	0.0005573529076944196	0.7966997316409292			1.261620628095476
1.940179932838284	6.17526701167332	4.980715959466841	1.485459733514196	0.6199845833136003	0.9537777067699016	0.6422432848425516	0.6587055132188738	0.3628449585011564	0.2494324112333843	0.2744525167861099	0.3261622667033098	0.4006598413792758	0.4943216709982514	0.9240050573383184	0.2019181563058421	1.903712020603622	0.05368182270237193	0.05191789324625067	0.0005573563581389543	0.7967368254834013			1.261620575136294
1.948369718885854	5.980335100278414	4.781200433059525	1.421589779668596	0.5921649976433059	0.9242959240580032	0.6361137314622757	0.6558984826246292	0.3556212586688245	0.2471071967749282	0.2711850045452118	0.3250470011897835	0.4001995496114106	0.4936464698294876	0.9229830763069474	0.2015968127360976	1.91931929510295	0.05367902644153678	0.05191315215329817	0.0005573601005265545	0.7967025502490462			1.261620488503127
1.956559504933424	5.954663183287421	4.756482822068396	1.432382808582024	0.5773210136437977	0.8967936460991845	0.6308349384385341	0.6520764037638827	0.353285091437846	0.2445080800986419	0.2704342848506277	0.3246641839333789	0.3999081895121574	0.4931888657499491	0.9227777412337855	0.2013222695311693	1.93807579747562	0.05367935843626495	0.05191503402743902	0.0005573597400976679	0.7966936373129268			1.261620406454144
1.964749290980994	6.045293595503503	4.763873755486574	1.411759476226709	0.5648139355559871	0.8924767218922727	0.6221833595770035	0.6494848541196822	0.3526906008851816	0.2431308075018314	0.2697590835694901	0.3232315527558621	0.3990871622423846	0.4925591317490665	0.9229230059659603	0.2011590240422698	1.933158077626496	0.0536765702856902	0.05191206550746078	0.0005573568152514253	0.7967298330123079			1.261620363210184
1.972939077028565	6.054194768558261	4.873761586060284	1.392389578810107	0.5769447903533061	0.893927861412191	0.6241879406859741	0.6495124294126718	0.3543601227393122	0.2455068403637863	0.270781417937819	0.3232817380079067	0.3992253170661685	0.4924921245745185	0.9241259178820208	0.2013763126916219	1.916041243369476	0.05367886613532968	0.05191308244264621	0.0005573566011054974	0.7966896917453919			1.261620340042365
1.981128863076135	6.060187918441777	4.848888030137496	1.443785214800125	0.5786229703597265	0.9130718444881398	0.6298380435447745	0.6526142296377787	0.356646743792204	0.2484289493049889	0.2702083591755402	0.3235417825274899	0.3993958966462567	0.4927493061431567	0.9237642588191296	0.2015650709368961	1.914805420591553	0.05368704087054411	0.05191972843161746	0.0005573595499525706	0.7967169827027371			1.261620292428893
1.989318649123705	6.085009260156744	4.828247672328389	1.442938994011433	0.5949773665247612	0.9207772338424015	0.6339743453210595	0.6524921203183576	0.3566079221713858	0.2453525899894749	0.2706958105867933	0.3236868187065517	0.3992453023623752	0.4929926587327638	0.9232505476330691	0.2013448677796283	1.922096916500559	0.05369079414890347	0.05192578065028181	0.0005573600533270999	0.7966722668745744			1.261620230467246
1.997508435171276	6.221650597541098	5.108049385265558	1.486064222938754	0.6532854758919696	0.9418083483739199	0.6591786192830883	0.6564422468088754	0.3618221719304039	0.247070759444718	0.2768316762114775	0.3266729536641204	0.4005638188220254	0.4944203750823136	0.925893935075307	0.2018467997976296	1.927778874617158	0.05369293248605811	0.05192605516762273	0.000557357067898023	0.7965521877965299			1.261620176598038
2.005698221218846	6.261389353335208	5.243803822668481	1.529731046989039	0.6524161146736103	0.9513078822021033	0.6520626973048949	0.6552559988968589	0.3620722469205189	0.2501683265187733	0.2788586693732867	0.3273537418464464	0.4008099315544547	0.4943162694586857	0.9259911672822972	0.2023610598953494	1.920342386520971	0.05368768648000876	0.05192164809985493	0.0005573559249853632	0.796550285448314			1.261620174144515
2.013888007266416	6.224299652095581	5.048348360184989	1.509505746553115	0.6121676931310732	0.9348737127188939	0.6456145318409522	0.6531795000126341	0.3611306208870877	0.2502919705735692	0.278059767894395	0.3278668290209065	0.4006532993133123	0.4942155624683503	0.9245348328806763	0.2021742620682602	1.904384710064998	0.05368241988550311	0.05192206310248691	0.0005573590318204163	0.7966077094941777			1.26162017456108
2.022077793313987	6.233392167069479	4.963180280156265	1.488983134480206	0.6012994190771382	0.9411457405085695	0.6392223740566173	0.6550961889380243	0.3579567598568802	0.2503913543622902	0.2731405637698938	0.3254731454844025	0.4001911053050885	0.4936491403456508	0.9238507167960621	0.2015252155366378	1.911369537897469	0.0536840326851984	0.05192520271618076	0.0005573609864884765	0.7966681826540107			1.261620170675559
2.030267579361557	6.146302643922095	4.970103278214025	1.475544247499881	0.6037216015000014	0.9398030662868978	0.6384288360681495	0.6521712974786863	0.3549238228657767	0.248083458699303	0.2715349459408983	0.3244563928908919	0.3999212709374608	0.4930362245016998	0.9233744895136229	0.2013067792837609	1.932899241086917	0.05368223435170936	0.05192155691959946	0.0005573584259288779	0.7966896023863398			1.26162016797788
2.038457365409127	6.294166723860071	5.078634866325195	1.515380491843089	0.6024068106546726	0.9547534594687968	0.6451803290000441	0.6553520359042098	0.3586227228755887	0.2483520873237955	0.2748636530568572	0.3263406449303634	0.4004194583448732	0.494714767058449	0.9247530637533941	0.2020227034712496	1.940474186341576	0.05368198988351884	0.05191736845416484	0.0005573555685239838	0.7966735791850595			1.261620188119583
2.046647151456698	6.552202479721569	5.274396366904921	1.615740600999215	0.6367966355192033	0.9989076189881909	0.6502664366259702	0.6679877473744803	0.3630597361545978	0.2531685189790511	0.2782953882376455	0.3273501529452643	0.401607407132085	0.4963574819526948	0.9275880024963096	0.2030082594478202	1.930085284452845	0.05368683328521941	0.05191638294724749	0.0005573568686456975	0.7966219974681473			1.261620199000699
2.054836937504268	6.297202220470777	5.086869189087542	1.582995911245288	0.6399685927556256	0.9837522186321589	0.6546995273129064	0.6643660956676408	0.3608101047891225	0.2504685202680008	0.2767015404035107	0.3268395493457946	0.4014386637577758	0.495214598156308	0.9254880542737188	0.2021359547814563	1.923327241241962	0.05368979544425123	0.05191590411150485	0.0005573599224822351	0.7966202679370967			1.261620184703125
2.063026723551838	6.221152480844617	5.039723033655128	1.53269778894415	0.6094974597181739	0.95772767704504	0.6426801443172585	0.654939333243905	0.359736571921133	0.2474386468423566	0.2744209969863272	0.3261745956155335	0.4006612631447732	0.494463554428553	0.9244742507461906	0.2014834104817161	1.931482275245665	0.05368651200167547	0.05191527434351934	0.0005573601975116065	0.7966522636671672			1.261620161053026
2.071216509599408	6.172465648476108	5.114677916894671	1.493793106569546	0.6168239789979761	0.937884537978881	0.6399982900322054	0.6540129482917312	0.3611884544935399	0.2469449939388505	0.2737327864994146	0.3266648524219447	0.4000546108315106	0.4944838597145749	0.9238389559493776	0.2011748112824513	1.940993317586655	0.05368275657516599	0.05191462237349944	0.0005573572590896876	0.7967632035852706			1.261620170704243
2.079406295646979	5.989953221550923	4.997567074257415	1.439414311299489	0.6234960406322372	0.919444595369739	0.6472882414368581	0.6560050104842048	0.3592637464973321	0.2473171552420135	0.2724534656950252	0.3255969160856468	0.3995295958552758	0.4938948468197367	0.9223397984296493	0.2010410553750863	1.927695243278675	0.05368240281036597	0.0519188026766875	0.0005573553390164554	0.7968084977741146			1.261620211190982
2.087596081694549	5.830201528523417	4.689142288925418	1.374400349581829	0.5853157665742901	0.8949324039530357	0.6378780514537618	0.6528917398941725	0.3537502893740365	0.2461645647932288	0.2699905327056515	0.3237021208923986	0.3991960557861025	0.4926602877208645	0.9215417138822314	0.2007543823275704	1.91227998448476	0.0536793969246249	0.05192263156621064	0.0005573574656824027	0.7967823035057114			1.261620228529228
2.095785867742119	5.955977230118263	4.785268722716432	1.413956430388201	0.5922109666804541	0.894520628772822	0.6336907786477393	0.652083913519088	0.352437219511178	0.2457465666971388	0.270829924594339	0.3242892277864033	0.3995946760824624	0.493089259550384	0.9227729207653896	0.2009412429814109	1.916043274578345	0.05368144876683981	0.05192334663691033	0.0005573600971384129	0.796736732949768			1.261620215310181
2.10397565378969	6.285512337965436	5.080998679288657	1.529042007595377	0.6488393062324453	0.932395054413985	0.6428620455478906	0.6556392069308304	0.3595141761498515	0.2507717067990294	0.2762003479274891	0.3266960891415217	0.4009407316318268	0.4945383904653482	0.9250553357368964	0.2018166015418166	1.929077611192184	0.05369094913587066	0.05192723095315395	0.0005573579136996731	0.7967371426399305			1.261620208338769
2.11216543983726	6.199993413489683	4.980453957979694	1.509668378349519	0.6343113186273913	0.9288676861937778	0.6505722140674346	0.6581098244596181	0.3614711393060934	0.2536324478587795	0.273756409360166	0.3261569156701178	0.4006832100535253	0.4942344563774916	0.9245282554546285	0.2018539461836802	1.931379321791299	0.05370220488962297	0.05193085095486484	0.0005573538246102749	0.7968351859022033			1.261620249526118
2.12035522588483	6.26225165976572	5.057020322908078	1.559039036429123	0.6285593978651023	0.9394971466451523	0.6487544813609206	0.6582074176180959	0.3628216759160471	0.2539438479044663	0.2761325771972582	0.3269473167648034	0.401102143005417	0.4950102639910542	0.9252111018508012	0.2021795625097822	1.900987346514827	0.05371213658546218	0.05193526569659194	0.0005573537157576756	0.7967754153113774			1.261620319335823
2.1285450119324	6.273277518137341	5.198430183386413	1.531898676965051	0.6681768312249788	0.9537143428091768	0.6640758312588403	0.6618036052472033	0.3680745445607336	0.2522224210133408	0.2771064778502316	0.3266515660411196	0.4010751957650772	0.495074934915331	0.9257085111995876	0.2019802334540173	1.902823373611005	0.05371209791094687	0.05193868750158603	0.0005573566639363128	0.7967580562390761			1.261620357671617
2.136734797979971	6.300390784445207	5.171434866180479	1.482140415888194	0.6629961190091033	0.9430849349463243	0.6591265893254313	0.6608225687083151	0.3623169379432485	0.249634213340933	0.2723027616973567	0.3249000388268466	0.4002641211537832	0.4938386630149016	0.9249011918618087	0.2016994632351219	1.917573771665556	0.05370529732235555	0.05193422117011808	0.0005573560438281143	0.7968062563241193			1.261620394376279
2.144924584027541	6.258003335970373	5.150707941284026	1.546724691725597	0.6306334099733203	0.9583096663938709	0.6493281481214012	0.6635754886439886	0.3635192503151209	0.2539248428237742	0.2750016547996391	0.326303403414524	0.4010883834804646	0.4947227184801197	0.9252559220139238	0.2021369800375364	1.925089995117002	0.05369768534477353	0.05192880280056252	0.0005573522726322731	0.7968334302456873			1.261620436974901
2.153114370075111	6.201006363434668	4.990885065760653	1.568813152361834	0.6060089718279404	0.9574327819569298	0.6472011861946325	0.6639997197234196	0.3628032858027735	0.2570924162003588	0.2759656560238988	0.3264165362866713	0.4015147651695711	0.4949566087023096	0.92527698753822	0.2021997846646301	1.921733849080944	0.0536918922406124	0.05192737421143752	0.0005573506167176308	0.7968077019548114			1.261620524325183
2.161304156122681	6.344353062254879	5.084115971405492	1.55115084346417	0.6262327998021144	0.9828669902269344	0.6528310726307264	0.6637115776767684	0.3594859295269558	0.2525535301483443	0.2741830811782744	0.3258044806914187	0.4021185423186575	0.4954566502950641	0.9264778119125366	0.20230930347972	1.908416153267766	0.05368798862486214	0.0519260352502936	0.0005573527004414611	0.7966527874518545			1.26162059881905
2.169493942170252	6.454011293098659	5.323795252916044	1.560108207352508	0.6725366541537869	0.9940105984183975	0.6700001668839404	0.6653201950229926	0.363261499165424	0.2520485460869146	0.2779496173889155	0.3281238519939156	0.4026316577451838	0.496745626057471	0.9279183322649658	0.2023677609412367	1.916938914103044	0.05368732612731124	0.05192269311461604	0.000557354489714934	0.7966286683307108			1.261620636523078
2.177683728217822	6.311664724278131	5.359202726598677	1.600401678810867	0.6781496659208015	0.9865718641364519	0.6627213058846346	0.6628691898096326	0.3641196024819501	0.2545336807700312	0.2788008936800617	0.32821921912365	0.4019391450663815	0.4960165554488147	0.9266228559169982	0.2021773582858619	1.936841713456148	0.05368795701280078	0.05192360507390178	0.0005573520596376548	0.7967226488432652			1.261620689384775
2.185873514265392	6.161092976838867	5.122105302470354	1.51623208804395	0.6454277501761998	0.9377109193212577	0.6346595650494724	0.6572765599328263	0.3578314673980903	0.2480312789036036	0.2734562687079695	0.325221026930547	0.3997910867403762	0.4937539978191298	0.9244765469001309	0.2014460534629705	1.92387701641544	0.05368950120510883	0.05192434822417716	0.0005573487211867813	0.7968250417041958			1.261620762071027
2.194063300312962	6.145620827427685	5.053150314162511	1.481467827044379	0.6439307160696315	0.9335429636288888	0.6378732199957493	0.6575418948571923	0.3579773738715407	0.2458599256567465	0.2728470693814732	0.3247674635645482	0.3995819366863212	0.4935049555057816	0.9241480895883599	0.2013533975673683	1.898939648443793	0.0536905210198276	0.05192386147033159	0.000557349159290376	0.7968405696562477			1.261620829375472
2.202253086360533	6.262326961945591	5.101889939159859	1.51497714633106	0.633630332469856	0.9626897018304982	0.6523282744649272	0.6628529445381286	0.3624536729640495	0.250629160680958	0.2761079046316939	0.3265143859169432	0.4015604443036128	0.4948084280950443	0.9257717812493882	0.2017897768126806	1.901208326915002	0.05369250185594281	0.0519228243736734	0.0005573518392362119	0.796748479052184			1.261620870800974
2.210442872408103	6.357577363552	5.164087163601828	1.58743254670072	0.613930120571841	1.000903992520279	0.6436682815911634	0.6661050094615532	0.3610359951763228	0.2566962671753723	0.2766990692400765	0.3273199054150676	0.4020298121034634	0.4956215361293251	0.9260837682912239	0.2020926845823001	1.923886167108447	0.05369459522853902	0.05192224391072347	0.0005573515486257082	0.7967173279773714			1.261620900009176
2.218632658455673	6.568216919083776	5.320134545327999	1.609870481833473	0.6213614848841509	1.029664090278974	0.6453389930327639	0.6681328624882933	0.3608433700442829	0.2553896480796435	0.2774862163007641	0.32767697915747	0.4021559446113167	0.4964584522663256	0.926816334201411	0.2024197532068599	1.932969403087258	0.05368944278444143	0.05192692884452459	0.0005573477635219237	0.7966838008330472			1.261620958873229
2.226822444503243	6.74370120251823	5.382882180658751	1.60354150463495	0.6626952444001343	1.000541455814945	0.6590456750421544	0.6622134989073378	0.3640532884115	0.2530159234829814	0.2798998584763905	0.3285467834575905	0.4023355533787955	0.4968112930721933	0.9281127426186755	0.2027439499062851	1.912045263602481	0.05368790292928973	0.05193212657118534	0.0005573465282813261	0.7967015756950921			1.261621004154257
2.235012230550814	6.250953878415746	5.063402435386626	1.505185240706332	0.646034512496681	0.939509312981147	0.6444155117155359	0.6562791032309168	0.3569160214717556	0.2520087100471551	0.2734607972271039	0.3256863928116379	0.399984705237043	0.4943854050358174	0.9234135460811618	0.2016124774780066	1.892230273869663	0.05369476309759513	0.05193495591400328	0.0005573507644675499	0.7967931812548134			1.261621030851598
2.243202016598384	6.117274015714192	5.080001135248206	1.512332587569556	0.6285937061730705	0.9486619669076604	0.637630919769859	0.6577856360131938	0.355358424217573	0.2500283701938167	0.2709859537741129	0.3248728256431366	0.3995443670924813	0.4935118801831546	0.9229595150496696	0.2012734891093881	1.904358196815047	0.05370271379891079	0.05193594754260554	0.0005573529178488204	0.7967709583394308			1.261621047355683
2.251391802645955	6.283055905321351	5.16522896395817	1.531363309612412	0.6316823921532138	0.9686621652942498	0.6464100612741611	0.6659060935124643	0.3630509434251287	0.2515442119151172	0.2763014753710271	0.3266853959425408	0.4008282973468418	0.4944370385105276	0.9251571703431013	0.2018337195749161	1.934474809270521	0.05370469251280295	0.05193197433081171	0.0005573490203961117	0.7967850121904861			1.261621054014165
2.259581588693524	6.237705095223819	5.094460867278772	1.512693177290909	0.6253111801989732	0.9608009331975186	0.6495527677415381	0.6686863467408616	0.3602198426538846	0.2528336612047264	0.2732508234718495	0.3256287811144634	0.4008656953059519	0.494523870607356	0.9252538436737195	0.2018233383814884	1.916849895112043	0.05370321612289129	0.05192028358798423	0.000557345375097277	0.7968425903736832			1.261621107663399
2.267771374741095	6.417672492737814	5.330018845007094	1.599601393117132	0.6579614302476685	1.004142259984886	0.6488780819068757	0.6670297027081563	0.3615110332079015	0.2586891666702779	0.2755461234836368	0.327631689464695	0.4024325962164496	0.4966409604239673	0.9278655717889163	0.2022186197828059	1.890760028879666	0.05369886529973365	0.05191129884702025	0.0005573474952683541	0.7967048532170107			1.261621133658193
2.275961160788665	6.534021114941595	5.279668114199586	1.656945826953893	0.6593202074853324	1.008445807976979	0.6528871938889933	0.6690612375322119	0.3650597376357514	0.2634051322358819	0.281547469388914	0.3301444599594319	0.4030546986055447	0.4972741823007494	0.92852850317446	0.2025654122500188	1.903119153796781	0.05369539508647114	0.05190646861437392	0.0005573502404859316	0.7967064266510098			1.261621158814697
2.284150946836236	6.419579700338363	5.182482446548893	1.617173344264175	0.6728312324821023	0.9991482096725053	0.6622968170178136	0.6690001591917055	0.3664614846277707	0.2585791527901	0.2797149025875402	0.328245599968394	0.4024156423389099	0.4963924448665837	0.927872192624165	0.2022344120352964	1.9349251471211	0.05369133989152386	0.05190563991724074	0.000557349300002295	0.7967261864703888			1.261621141513098
2.292340732883806	6.269739358391941	5.272492126221611	1.598864578575147	0.6952234879558226	1.000040927262271	0.6756121317458924	0.6640031343355598	0.3655116006960499	0.2539502664512193	0.275440906354311	0.3259042155115747	0.401416494305111	0.4951871360155379	0.9269897711905958	0.2018002855520606	1.924744767474746	0.05368848101826862	0.05190759305430793	0.0005573467267998961	0.7967622477886264			1.261621153933232
2.300530518931376	5.939918764854326	4.828952233092897	1.443577667717163	0.5988186749364361	0.9154702541705343	0.640867415614168	0.6530681758893956	0.3522884485718129	0.2441333632175909	0.267598986137284	0.3220325006972437	0.3987334813528983	0.4916814174134509	0.9227042404896938	0.2009524712587379	1.881032745923284	0.05369510016459301	0.05190916645399088	0.0005573466661836716	0.7968465907104587			1.261621191953487
2.308720304978946	5.924266274260121	4.772089383825787	1.393396301693248	0.5950209894643256	0.9022524350631446	0.6341534532113616	0.6536229676098797	0.3540514566792711	0.2427825654285433	0.2678933181247184	0.3222203840805028	0.3993399098373211	0.4920599676949128	0.9235017063003801	0.2010299134411258	1.876428656916816	0.05370278285137022	0.05191421096370349	0.0005573491519026174	0.7967461942574732			1.261621217623087
2.316910091026517	5.969692495044738	4.80044690835217	1.414081030394755	0.6069325247326861	0.9128603076882763	0.6349541957309538	0.6559781724116639	0.3557178390295455	0.2452722642225771	0.271196562078743	0.3243473851131464	0.3996113656042025	0.4933336216490154	0.9229544277187508	0.2010243866739477	1.898540703641682	0.05370651857909914	0.05192001878516424	0.0005573502003520587	0.7968675234125893			1.2616212126991
2.325099877074087	5.856487380826591	4.661180968010712	1.391571657778879	0.5715158495821099	0.8882021216146819	0.6290681715618157	0.6465604739455543	0.3510815594015251	0.2427149858646641	0.2688173645432633	0.3227787060804047	0.3980785725465957	0.4919328003414495	0.9202806829291539	0.200397591898429	1.913868199433385	0.05370262331273665	0.05192057933078504	0.0005573478359245001	0.7970361231186941			1.261621205759362
2.333289663121657	5.960324450439627	4.735696070361141	1.409337913112185	0.5855430507163178	0.9011614114642881	0.640376109098296	0.6500618179019819	0.3538496159218558	0.2431246026232431	0.268684128185255	0.3229617147743135	0.3982724997690806	0.4921392920844981	0.9207807092749294	0.2005690332032204	1.907681715810097	0.0536942102594386	0.05191699304204751	0.0005573454307017338	0.7969666994711544			1.261621228816243
2.341479449169227	6.075389905623789	5.015045845937258	1.462939760404195	0.6344804286813701	0.9352629099892202	0.6445789210210259	0.6547053306687887	0.3564318669368861	0.2475472218264774	0.2701559475465835	0.3241193810076745	0.3992315426145926	0.4926692157929487	0.9227035336073139	0.2010984894359665	1.89283744120519	0.05368884653031913	0.05191454702944982	0.0005573471461606875	0.7968859736680355			1.261621242643969
2.349669235216798	6.005059632825569	5.035751258260442	1.487558504868316	0.6344137910598826	0.9688059936139639	0.6462348102630595	0.658674734512136	0.3596410759484738	0.2508353755909958	0.2726545884727116	0.3251834167636552	0.4000376275085363	0.4929657749801288	0.9227178626843485	0.2009837595857914	1.894387514964063	0.05368744985413412	0.05191624556650522	0.0005573512437413562	0.7968881455463436			1.261621205421012
2.357859021264368	6.097297942254419	4.867543293687154	1.459552998538836	0.5920963967018611	0.952946272529968	0.6441634391095449	0.6614269267383116	0.3614889834459762	0.2479734317681784	0.274667376412164	0.3256274560480428	0.3996609885295699	0.4932874328992755	0.9225281698152992	0.201148639131782	1.912941518181827	0.05368992159734474	0.05192164581514967	0.0005573512501137293	0.796959116809016			1.261621172083418
2.366048807311938	6.067919104473435	4.754920420330093	1.429771019023361	0.5747867137432864	0.9033491385231374	0.6336023801462733	0.6529319729069238	0.3551963237570176	0.2446110372802016	0.2722193860560101	0.3243505943593918	0.3987101685678263	0.4922160285670154	0.9214220020568041	0.2010302685006607	1.923673026036778	0.05369378759766815	0.05192667269223841	0.0005573474584214459	0.7970224836523079			1.261621166241453
2.374238593359508	6.177941867467471	4.933144213483194	1.495405454423712	0.6184797103051751	0.9377122718747164	0.6464656195947748	0.6583391744070025	0.358066921498911	0.2493986012814067	0.2723053905292126	0.3246370066034949	0.4002921093072844	0.4934602419875965	0.9235844026992875	0.2016139084523968	1.901444913874619	0.05369750038127639	0.05192823662154405	0.0005573471469958509	0.7969309244392803			1.261621179749041
2.382428379407079	6.465508755387954	5.232029129000933	1.587144606541188	0.6551466501916378	0.9857758489708361	0.6720808888140494	0.6671254529371805	0.3725879670338377	0.2534046697508308	0.2765357366451249	0.3271908846761806	0.4018419765019234	0.4962243394832983	0.9273078910297328	0.2025781786777807	1.896168790253633	0.05369795960643085	0.05192530001812115	0.0005573513526392169	0.796951264465439			1.261621145090563
2.390618165454649	6.197195932921	5.006547305438127	1.50729357062693	0.6415081659738504	0.9599372271201304	0.676638082092604	0.6638707909648612	0.3699999566579258	0.2518643806369626	0.2757756604809508	0.3273307130365851	0.4014858622738994	0.4955730404359136	0.9257168954459819	0.2020419902956581	1.922155247161851	0.05369425922057495	0.05192408774662407	0.0005573524620596196	0.7970151465284878			1.261621104624967
2.398807951502219	6.191904206330092	4.998315594243621	1.509850473113542	0.6400396575049777	0.9599521149271787	0.6610143965971027	0.6633386508446664	0.3620286660508896	0.2509777888168473	0.2753375887318615	0.3272280996249576	0.4012508010293525	0.4955152251158471	0.9249115225520419	0.2020958586601406	1.925543151611314	0.05368823877835455	0.05192788855657152	0.0005573491527572904	0.7969853264456952			1.261621073054277
2.40699773754979	6.301662209832452	5.155819905611548	1.562370936283703	0.6275391363767907	0.979073929168083	0.648398567797273	0.6668937481041519	0.3594565708023343	0.2513566864107943	0.2760660746805464	0.3271817661112885	0.4007818440964107	0.4953504725167479	0.9251262907424102	0.2021905795575763	1.913716381537849	0.05369002631925444	0.05193249202463811	0.0005573472619105386	0.7969990633690452			1.261621069844099
2.41518752359736	6.337166032241644	5.175236400875993	1.555260833000289	0.6462804348161605	0.9935119601964938	0.6644155224685446	0.6624647018995766	0.3602043027177544	0.2514450476232845	0.2746767642720623	0.3269307765379842	0.4013534619367218	0.4954056532300369	0.9264154485093846	0.2019435837593817	1.898793211264222	0.0536965062042348	0.05193835119169606	0.0005573490629521207	0.7969316299819108			1.261621082540942
2.42337730964493	6.153485879609274	5.071820018731509	1.47291729563262	0.6315035133003783	0.9304865151996198	0.6475292800611575	0.6500316855532116	0.359115465112156	0.2457509510855513	0.2716221423892577	0.3240257005019727	0.4000766797778519	0.4932983537352937	0.9244832865809914	0.2011180002845432	1.903205904991425	0.0536982207037134	0.05194374784750449	0.0005573509548095853	0.7969204276877668			1.261621082456475
2.4315670956925	6.128439536287761	4.983988743473935	1.46848737557712	0.6150521731878971	0.9206831221475161	0.6390213734122706	0.6489942605359229	0.3602630499237409	0.2435060213073195	0.2724052324951694	0.3240352134002744	0.4002627768158007	0.4934242661398503	0.9246580458282531	0.2011537486454433	1.925397377097615	0.05370216948331313	0.05194300673779075	0.000557349489679401	0.7969701927390493			1.261621081597432
2.439756881740071	6.479917931823318	5.215396020418865	1.628684507588531	0.6542797416420428	0.9894767224203366	0.6591845407379091	0.6575206332013884	0.3659764812249725	0.2482995505590995	0.2802386537440727	0.3288871715349638	0.4023340674832028	0.4961603169252067	0.9278517589630109	0.2025598184989203	1.920587574469907	0.05370447058740088	0.05194258153235059	0.0005573471825655674	0.796934132134809			1.261621087495062
2.447946667787641	6.570690667205773	5.482270125893844	1.659832893272158	0.7011793473585253	0.9895046748825215	0.66446053292842	0.6595134156558271	0.3666411551932223	0.251864372168186	0.2822927966338472	0.3288801239962139	0.4023609916623541	0.4967942287788148	0.9275992130191972	0.2028635742417532	1.892595200975035	0.05370192274550824	0.051941445337334	0.000557347960751771	0.7969163411195528			1.261621104680652
2.456136453835211	6.328017399133756	5.236542869959078	1.570096378265344	0.6582344733552631	0.9667378066488884	0.6561609948420786	0.6593375098862451	0.3658582029293635	0.2527413984385835	0.2775268275615121	0.3269585307540785	0.4017142778017639	0.4959724197631785	0.9263049085920233	0.202355177779637	1.886379065029568	0.05369943343114543	0.05193640646101905	0.0005573506350826886	0.7969083076501586			1.26162112257502
2.464326239882781	6.205109208771366	5.251448691701079	1.548014714218673	0.669314924951492	0.9610450686205161	0.6709349187587195	0.6632183534271443	0.3679733144866332	0.2522136046907861	0.276439614614712	0.3272785152134054	0.4016687791453649	0.4961238012285301	0.9267145285441889	0.2022939034034193	1.902603947462643	0.05369616594980139	0.0519351150084927	0.0005573511457223976	0.7968891003515902			1.261621108882338
2.472516025930352	6.246581459784776	5.283387441717791	1.53300796266136	0.6818041352065185	0.9489323708922144	0.6628324724866713	0.6616835396596926	0.3620073689444306	0.2482480432896056	0.2739873630395716	0.3262485604902118	0.4015156506527898	0.4952218702327039	0.9266367810845303	0.2020632072076382	1.929642215802609	0.05369279672496027	0.05193410958424623	0.0005573486947875447	0.7969170941079924			1.261621105432404
2.480705811977922	6.059855539088837	4.966427442298853	1.489604296848488	0.6147572502457048	0.9564364114646507	0.6422392596860466	0.6595148946168288	0.3576756136286859	0.2502861037839132	0.2720535032678844	0.3246924129642923	0.4007641268963321	0.4935620475520066	0.9241046326493018	0.2015206109293738	1.925150921620116	0.05369547117412005	0.05193524781982444	0.0005573470954932748	0.7969716972899021			1.261621114545012
2.488895598025492	5.806496245136663	4.678631075336546	1.399657269857362	0.5664394594294428	0.9078219151920263	0.6222508841951683	0.6500202490828844	0.3516809532652087	0.2457505481245299	0.2704049653462188	0.3237277802900974	0.399093835144872	0.4915619629038652	0.9212496366863256	0.2007288211005793	1.903729543282873	0.05370081919895427	0.05194101939946295	0.0005573503765096433	0.7970271847037715			1.261621102267401
2.497085384073062	6.085453589383595	4.881767760009502	1.440599217970634	0.6042177352145149	0.9200288034651986	0.6342299137313248	0.6547891921245508	0.3579685101275678	0.2481073134817285	0.2760538150149605	0.3266275654058667	0.4004317728995072	0.4939418569224329	0.9240962088733994	0.201348057842759	1.908915696597103	0.05370629373455282	0.05194816871091651	0.0005573538223381252	0.7969616755002358			1.261621054134099
2.505275170120633	6.922024316204718	5.66173702666253	1.719809229071323	0.7021224791863254	1.015766175617884	0.677409580756502	0.6687207589214762	0.3761900007197205	0.2581279499579371	0.2849238457041763	0.3302202296007989	0.4037692300071973	0.498689521051743	0.9309007109851962	0.2032710732722933	1.921453792262001	0.05371200187711611	0.05194383567906757	0.0005573525359629855	0.7969434151448628			1.261620987252903
2.513464956168203	6.545425061522364	5.452764366245911	1.646335883088777	0.6852140761856695	0.9772504932436501	0.6612487869253084	0.660172616768361	0.3679666473296939	0.2515594800896606	0.2780997610629738	0.3264774186428673	0.4012956543697784	0.4951658910158045	0.9270376273657374	0.2023952681936544	1.929052035541722	0.053713068217152	0.0519351073345334	0.0005573499941662338	0.7970326438940257			1.261620978563227
2.521654742215774	6.371635172998805	5.319602905174336	1.596920116806686	0.6652012772798693	0.9592692032131055	0.6543315930649595	0.6586231296124601	0.3695164144281342	0.2513766297286143	0.2801490111374929	0.3264752373625509	0.4008470498013799	0.4948098533008173	0.9257019630520791	0.2024016043460772	1.906473695971504	0.0537086019758086	0.05192778790593873	0.0005573512985635803	0.7970710013583178			1.261620946583095
2.529844528263343	6.311946362072695	5.193305695399093	1.558949924980221	0.6473128640813528	0.9470569552746346	0.6566316014817341	0.6543484226624049	0.3668299823105565	0.2495109697377369	0.2782585770411576	0.3259975110243535	0.4002913477340541	0.4944137637201271	0.9245685573270181	0.2021092950276681	1.897142672884652	0.05370393149217465	0.05191963749550561	0.0005573542592788756	0.7971443819732015			1.2616209032067
2.538034314310914	6.363189853819609	5.276736786383543	1.537884412543344	0.6496114846767906	0.9469991689501072	0.6587555303254796	0.6540199605974291	0.3622412666509578	0.2487601581368444	0.2747858875366218	0.3254649399851715	0.4002821970194915	0.4945006863216175	0.9254710323967009	0.2019233774260639	1.897010973658248	0.05369863582381295	0.05191765652300636	0.0005573536641372112	0.7970773336223009			1.261620859265974
2.546224100358484	6.373447946735268	5.066879114572082	1.531237186564121	0.6186934147621082	0.9483697862397586	0.6435337427961462	0.6571409986532568	0.3588279961732633	0.2475391108978171	0.2741868862008184	0.3262532817157392	0.4008780352302612	0.4951955086954736	0.9262919384265803	0.2020274371991635	1.913292958617771	0.05369599844314812	0.05191765040132144	0.0005573503360286476	0.7970629099517543			1.261620842066211
2.554413886406055	6.295571499035376	5.012211625863109	1.527278855698277	0.6308492535317692	0.9639679095934495	0.6495803962824067	0.6588005885291366	0.3553896969024246	0.2474402457608754	0.2723308375566328	0.3259408768617711	0.400658982243288	0.4949262163813937	0.9251863072557517	0.2020403667946438	1.928984277786209	0.05370028631427609	0.05192074381452849	0.0005573492498684667	0.7971575292027303			1.261620846312161
2.562603672453625	6.402460331343386	5.401907641168287	1.614953562489224	0.713098491210178	1.003213737276816	0.6719161243320522	0.6629239056238989	0.36260663638619	0.2496149503508304	0.2771059989076255	0.3279254702865564	0.4013622926137696	0.4962374293328764	0.9264365772895322	0.2024864613084343	1.923069597129951	0.05370608187964206	0.05192508525276762	0.0005573518995437735	0.7971437903959928			1.261620841334651
2.570793458501195	6.230495803395077	5.042250389320363	1.502832677632664	0.6421702469209787	0.9397905011953933	0.6480231002579218	0.6569464230751328	0.3611030436486486	0.2480419643329704	0.2748593781926169	0.3248141591564451	0.3996741894816769	0.493390225283693	0.923479807135546	0.2013357557991594	1.91962795048781	0.05370986268905131	0.05192618210141319	0.0005573542663900215	0.797238710086849			1.261620820813692
2.578983244548765	6.086771395369283	4.84764168048506	1.415490184721106	0.5868478960883995	0.8890801708066126	0.6269004908241091	0.6467650657134187	0.3536990366576959	0.2431908257532823	0.2702318910089239	0.3230686893511939	0.3986410722787836	0.4916808057119716	0.9216760826759489	0.2008360045085916	1.921536060060003	0.05371098875016352	0.05192639841904111	0.0005573526708834881	0.797273723279597			1.261620814120285
2.587173030596336	6.283960937880613	5.048733461728586	1.478053327015166	0.597562050571177	0.9155023938111106	0.6323955950192857	0.65147243757173	0.3587503669747773	0.2455428986212189	0.2757466605964621	0.3253801180483888	0.3997219482975579	0.4934213830913809	0.9236195690025497	0.2016112202828436	1.930738469825019	0.05370738729862952	0.05193080524266529	0.0005573491335598609	0.7972187256386953			1.261620849329779
2.595362816643906	6.41523783938871	5.13491851752115	1.515414882372212	0.6321907491391145	0.9536496066173085	0.6533740771197906	0.6592676741918386	0.3667644082120482	0.251559127831512	0.2789086710731075	0.3280695993562958	0.4013724885416058	0.4956350667588375	0.9270426859893667	0.2024900939370576	1.90367201644928	0.05370049940614752	0.05193469568059383	0.0005573485852954698	0.7971392696542245			1.26162090986558
2.603552602691476	6.29271926990297	5.12732117884538	1.467367814386533	0.6638415053203163	0.9325887058488297	0.6631502261445839	0.6548627885133605	0.3679556391112184	0.2475779715208341	0.2773138741162444	0.3269071070068123	0.4008204637886377	0.4949145669349636	0.9266667926129131	0.2022157525294965	1.899900384981813	0.05369766671356938	0.05193513288526019	0.0005573515606577701	0.79705785725369			1.261620926854476
2.611742388739046	6.441205776394034	5.292439427770746	1.515718769708029	0.6857113535675387	0.9611790730733737	0.6686501442201939	0.6619315326448683	0.3735702721951243	0.2488828542135202	0.2805410137784316	0.3285466569880629	0.4022690365710297	0.496313320787525	0.9279555498790404	0.2024135740055221	1.919954394662305	0.05370439527200098	0.0519336368701885	0.0005573517153306977	0.7970550442735312			1.261620929656361
2.619932174786617	6.825097464707245	5.586506854123025	1.668626556495179	0.7330119697895662	1.016092541895282	0.6735984635354078	0.668250870308658	0.3751868150013405	0.2565655356771877	0.2839866834901371	0.3305111497368642	0.4040903627631099	0.4982273434576945	0.9306215701567417	0.2033903249310819	1.931494013250809	0.05371316026796478	0.05193129224065448	0.0005573471918213349	0.7971140543690471			1.261620963269391
2.628121960834187	6.734817312859766	5.622359915554634	1.677617362546646	0.7452658789346556	1.011675175697377	0.6737367347776868	0.6663076749746937	0.370682657178366	0.2569331552797681	0.2827082579697581	0.3290431935529212	0.4024298647891434	0.496678601848804	0.928725829151886	0.2034078264318765	1.910705294349897	0.05371433252700434	0.05193103404780666	0.0005573454207004208	0.797182747652747			1.261621040204653
2.636311746881757	6.436627648182941	5.195716257279532	1.563755285324792	0.6544307814565919	0.9806608755959522	0.6549887528708535	0.659740946726541	0.365122655642529	0.2519197213805033	0.2767975844637892	0.3266468726622009	0.4007666349925414	0.4950510633221881	0.9259759513805299	0.2023660281289464	1.896967387079678	0.05371174591954924	0.05192828845542852	0.000557348231355903	0.797211082245476			1.261621099188704
2.644501532929327	6.325395384723463	5.088632255130538	1.521903850192056	0.6417807551756554	0.9572238641897129	0.6442537230753104	0.6553053525485636	0.3607695554369788	0.2505613446292009	0.2757109456437167	0.3265052283870112	0.4007964284113841	0.4946708884695705	0.9253065650400492	0.2017701155706785	1.912333831557154	0.05371120211455994	0.05192274086737723	0.0005573500252473643	0.7971437493633271			1.261621136053928
2.652691318976898	6.168067069241926	5.042197108616754	1.487312605266946	0.6171528536789176	0.9337748424221403	0.6372537252063578	0.6560607868450112	0.3579584335437866	0.2501229068575851	0.2754820815806592	0.3265431861794499	0.4013967843902774	0.4945930725961833	0.9257122026757859	0.2016140864806409	1.926370840295894	0.05371081318577912	0.05192351340535905	0.0005573470632354861	0.7971208475198031			1.261621187912576
2.660881105024468	6.07979806752233	4.770370465301232	1.419339106439941	0.5569624535515817	0.9058697859253988	0.6209004951731184	0.650538348504358	0.3522231268252601	0.2458987822300499	0.2694970330024502	0.3248151590773297	0.4000581886435881	0.4936615609386267	0.9233483597947167	0.2013907891729064	1.918826392627196	0.05370569275596035	0.05193023090140027	0.0005573435164161722	0.7972083399888918			1.261621259332573
2.669070891072038	6.199239958886224	4.819344214819291	1.434168281287809	0.5672900650214778	0.9243187066297983	0.6296407759445084	0.6535642427215734	0.3528127716322839	0.2466583636177699	0.2698360460506193	0.3249110653612737	0.400246753939561	0.4944522255283696	0.9237716785710702	0.2021305329657937	1.887451697045438	0.05370037046882439	0.0519376815890523	0.0005573441031926092	0.7971559262927308			1.261621332328213
2.677260677119609	6.326727585157625	5.135989452323939	1.541651089143562	0.6333842751466099	0.9802155928726695	0.6541966648865799	0.6699105289895416	0.3583186969467987	0.2511229505354541	0.2735487188516046	0.3260326471668314	0.4008286992225318	0.4952396265999514	0.9253501886274039	0.2022990322674541	1.883363278658985	0.05370015344615323	0.05194572221003157	0.0005573466009844314	0.7971396737560114			1.261621380871875
2.685450463167179	6.367137890515424	5.210836446193199	1.610302917698266	0.6425321060919253	0.9759019677915597	0.6530688913406696	0.6681820220493598	0.3609481496725099	0.250642710979237	0.2734970331902998	0.3254372930960693	0.4005718608030074	0.4948230345493526	0.9251549287647857	0.202093666834338	1.89917931236878	0.05370366047013862	0.05195552160834089	0.0005573456684224967	0.7971591286142341			1.261621427921583
2.693640249214749	6.309592605615518	5.077712647613271	1.574981952533612	0.6140391104773112	0.9522662051711802	0.6414563796946279	0.657721928731492	0.3587625196395888	0.2513388929981207	0.2731120510486401	0.3255477674078622	0.4007990144402175	0.4945895967386651	0.9242532322782063	0.2019609018327689	1.917856404513697	0.05370515655077751	0.05195974403089249	0.0005573414545683654	0.797218116090094			1.261621503940963
2.701830035262319	6.177756612665116	5.042194231796859	1.527956828691373	0.6133874430806657	0.9643358399203714	0.6374406840513559	0.6612684934431008	0.3553156714644585	0.2526119499921465	0.2719096665827234	0.3254001082072972	0.4005891850066732	0.4944638886556896	0.9243249528970291	0.2019070271155326	1.916961829800766	0.05370373258788899	0.05195817830516884	0.0005573391559327253	0.79717909974266			1.261621605202538
2.71001982130989	6.303927101143543	5.299071747583865	1.540359991495805	0.6537667449476047	0.9806935887062982	0.653453583089067	0.6697263237635395	0.3592155898620049	0.2516462321104178	0.2723930744677389	0.3260576385072387	0.4012382579049463	0.4953586075783458	0.9268733769227957	0.202295900536927	1.900507874824743	0.05370410458725936	0.05195655943742995	0.0005573405889204203	0.7970314982032785			1.261621711597144
2.71820960735746	6.383325393763366	5.293004612409663	1.529722437427811	0.6682407988509379	0.9495118493105861	0.6607237644073578	0.6614201124779222	0.3646290052201113	0.2500617985098338	0.2771554385035221	0.3273294462282802	0.4022068919584513	0.4961628724104628	0.9281449533514312	0.2024636989010422	1.909761159276993	0.05369874255802978	0.05194765844690578	0.0005573417484714247	0.7969970488051386			1.261621788411866
2.72639939340503	6.13490983676912	4.963212466008728	1.460367374475298	0.6270999541661947	0.9287667882674577	0.652749911084242	0.6581689461795698	0.3616491827451808	0.2492008179924889	0.2743678108724104	0.3258767489242282	0.4014620074192637	0.494827356538143	0.9259236735522467	0.2020505123120891	1.91905214235787	0.05369418633329399	0.05193755718411074	0.0005573391567053545	0.7970613056596897			1.261621859883908
2.7345891794526	6.285458144403814	5.02053234619671	1.504259982499756	0.605835032567454	0.9610350763516633	0.6545378150206411	0.661892904388656	0.3623786274236369	0.2502198468851734	0.2750156951240559	0.3265956251232887	0.4013717700159724	0.4949459041374951	0.9259087424422822	0.2023358457747925	1.916183194511902	0.05369712994412999	0.05193035856762161	0.0005573350254552375	0.7970643746824546			1.261621971374497
2.742778965500171	6.437985422117435	5.191180771669254	1.596045160213441	0.6378263038339314	0.9833744051691102	0.6566013765602804	0.6629879017183188	0.3664575301310066	0.2537896868595262	0.2798100645244967	0.3281899871469418	0.4022163796208045	0.4960128338424792	0.9277551446261452	0.2028386679347257	1.909070944664941	0.05369935845753154	0.05192960497039441	0.0005573350037254803	0.7969686686444547			1.261622110629252
2.750968751547741	6.461611837605841	5.245051746798508	1.618535611067624	0.6454407006219692	0.9889565505180642	0.657247537807823	0.6630915527338932	0.3606414636414724	0.2542175031431861	0.2756100115742489	0.3269551307305988	0.4019693301069229	0.4953651836802238	0.9271215372237089	0.2025412713372275	1.907685472613074	0.05370312981917235	0.05193802736931957	0.0005573370413083671	0.796953658419302			1.261622224952725
2.759158537595311	6.316309088934807	5.185419333319431	1.597272535175144	0.6329452036766385	1.008183808053727	0.6586992546396607	0.6614370968236009	0.3598187189553715	0.2529353864723118	0.2747529043180446	0.3265974398821712	0.4020707906719939	0.4953271272859589	0.9267484688258103	0.2022299539872185	1.906013263598718	0.05370663827373414	0.0519427286276138	0.0005573363515297654	0.7969863687466883			1.261622283490315
2.767348323642882	6.221912537976749	5.163125883726447	1.596631588968472	0.6401278746095985	0.9993609836446025	0.654403238331737	0.661414991464216	0.3622248183206532	0.2541627479243829	0.2746295332149036	0.3264385636974209	0.401728692376422	0.4949522291278168	0.925924512309651	0.2019503544283539	1.909893714124258	0.05370820667580926	0.05194020163756884	0.0005573326063856564	0.796982476263056			1.261622390734327
2.775538109690452	6.321624097570779	5.093389096386936	1.549540236242744	0.621392415064523	0.9605659599902625	0.6422040991154435	0.6609263684837353	0.3573931526328361	0.2518189954055365	0.2734093925845228	0.325972280153499	0.4008045989217062	0.4946181222017615	0.9247241383208182	0.2018573030269502	1.90033623878804	0.0537055717619694	0.05193277086724594	0.0005573303122608865	0.7970140638979981			1.261622517053596
2.783727895738022	6.221569942276729	4.936090703598127	1.53905580827122	0.5947781017708551	0.9637401576241785	0.6362748955258776	0.6568086461353886	0.3548406216868935	0.2495512115923389	0.2727116206486074	0.325483921944943	0.4006962008785236	0.4940041657830349	0.9236327991316453	0.2016134637185864	1.885128066798929	0.05369895549907974	0.05192593770420959	0.0005573314876203344	0.7970175303962336			1.261622631393288
2.791917681785593	5.923565233185661	4.86077671377427	1.445092409357394	0.597430758382518	0.9264438683697664	0.6350183967921564	0.6508781609990544	0.3567266897382205	0.2478110972051855	0.2729560562061704	0.3253000381297344	0.4000652367617639	0.4926467634882886	0.9218875711757137	0.2010312323672432	1.891619983474029	0.05369447992665482	0.05192709561297332	0.0005573317955231509	0.797057029857494			1.261622729483873
2.800107467833163	5.991157940431038	4.960216750049766	1.440794724643957	0.6226834352219224	0.9292171616938574	0.6467734706557259	0.6583251366823344	0.3602789365582178	0.2532574575869979	0.2738883660832717	0.326220776494171	0.4004475431294064	0.4935695541111155	0.9229522153977767	0.2012562358224983	1.907581069849349	0.05369305170630756	0.05193593097396881	0.0005573284550510036	0.7971068380500943			1.261622842945696
2.808297253880733	6.253738708968002	5.087819079960623	1.507678935553378	0.6393697834513039	0.9665822181188551	0.6606250255419195	0.6624196306452027	0.3619092883294466	0.2547424855254398	0.2737777319911893	0.3263435362829046	0.4010842385075177	0.4946493057722502	0.9250225627757221	0.2017412930185584	1.922008848166212	0.05369369848456829	0.05194690052441168	0.0005573248091294837	0.7970926051693762			1.261622979309282
2.816487039928303	6.245771210218599	5.102654605103736	1.565149607958845	0.641917585762078	0.9646335955563221	0.6634408863782153	0.6655669719350275	0.3629562976063652	0.252444041033774	0.2766429398446716	0.327490198171317	0.4013519072072372	0.4953037229269127	0.9251379274458378	0.2021224176334884	1.914844034969874	0.05369648552979894	0.05195462956638429	0.0005573251462176345	0.797117761232666			1.261623100766794
2.824676825975874	6.292828971109572	5.207225181412136	1.653123506539653	0.6429894653301198	0.9765308272399834	0.6550699415116814	0.6624134095545673	0.3596886527718072	0.2504750599249835	0.2765194483303102	0.3272357969967725	0.4014671571364347	0.4953272042326092	0.9251575531424919	0.2020585501916351	1.912046575276846	0.0536999451226058	0.05195804524969345	0.0005573277095713592	0.7971125441198195			1.261623195451148
2.832866612023444	6.358314968510759	5.279138461349911	1.640728260261591	0.6567452442214728	0.9702599312378075	0.6515822124907847	0.6573512518589979	0.3588378154992652	0.2502187092016772	0.2752289822769001	0.3263943047601959	0.4016624891833305	0.494999277386543	0.9256160454019492	0.2016698112049047	1.920029552353846	0.05370418242839425	0.05195495616175331	0.0005573267897702695	0.7970687979664086			1.261623299791702
2.841056398071014	6.435704140989644	5.203282485497274	1.549185480949121	0.6186874950480039	0.9586977865816343	0.6369421327786	0.6548658880841352	0.3567830469405542	0.252262831366502	0.2723876633293468	0.3256011740359619	0.4013081700410449	0.4947103981313396	0.9260194747321825	0.2017763093422144	1.925741408494979	0.05370817966402158	0.05194409207549738	0.0005573221274112716	0.7970740146842376			1.261623417266607
2.849246184118584	6.353374434968392	5.089098653367605	1.511822888183471	0.6076743333367416	0.9528383704218868	0.6368665747084642	0.6564197346893399	0.355084595292462	0.2488695264845448	0.2715014991789174	0.3254856681761329	0.4008982684017891	0.4943995361688183	0.9248550561512042	0.2018351411658318	1.90687453085806	0.05371133723414086	0.05193404827998445	0.0005573201252488778	0.7971378856843633			1.261623541186132
2.857435970166155	6.295440894027228	5.115203352014845	1.528625670192885	0.6438553439345375	0.9533662731858119	0.6529302173555699	0.6591769627908588	0.359797995176849	0.2487115872756704	0.2735164803164261	0.3277219841872516	0.4016097297446454	0.4957537071295041	0.9256106003683787	0.2020901809703348	1.905375795930039	0.05371148783086375	0.05192894989582574	0.0005573226462636906	0.7971060630153394			1.261623648083222
2.865625756213725	6.260296407485557	5.103250322815846	1.544855861139719	0.6334587434503341	0.9364807373096984	0.6515466612088597	0.6588015922869146	0.3665484989340104	0.2530565249944851	0.2769010499485607	0.3282443459536055	0.4009823790169543	0.4953355306360037	0.9253436264121366	0.2021493201950759	1.923523842194246	0.05370988754064378	0.05192588023692746	0.0005573242600675559	0.7970797080352919			1.261623709598413
2.873815542261295	6.516744263148757	5.257454002901133	1.721712754622854	0.6700414074461734	1.019436006853707	0.6627479195877564	0.6728406891128439	0.3745536457038057	0.2616275663295702	0.281880155236936	0.3300064498843744	0.4017905659533231	0.4971990707530154	0.9269087730700568	0.2028839132910965	1.933254851202032	0.05371334099113267	0.05192474510589801	0.0005573211673394842	0.7970570422393222			1.261623765109204
2.882005328308865	6.540667315747372	5.529358321653435	1.626727388593009	0.7162509669309198	1.002150746829493	0.6648670705348259	0.6652625067943396	0.3717385319098333	0.2543795101425041	0.2806097974172608	0.3291886123278596	0.4020187448849961	0.4969724648189408	0.9284359474520965	0.2028576413596626	1.918040542761377	0.05371509321516539	0.05193535459214214	0.0005573175480526802	0.7970377463965892			1.26162386576097
2.890195114356436	6.410307731286362	5.390305551111074	1.555690555160651	0.6697296305179266	0.9722998104217535	0.6608608141266707	0.6613455158222069	0.3644991868912154	0.2497830172541992	0.2793989652272711	0.3282000714907674	0.4017731212377533	0.4954228725755001	0.9272560035754613	0.2021664902218462	1.899600807177843	0.05371541318648413	0.05194686550330758	0.0005573183656588495	0.7970699650268798			1.261623971324753
2.898384900404006	6.31199760621229	5.229895610177408	1.587117450974311	0.6436101328584849	0.9987007259177035	0.6623999202347229	0.665013912403702	0.3625760666984391	0.2511264589117237	0.2773903462350778	0.3278815976703369	0.40203008121908	0.495565943932577	0.9266963039667436	0.2018573769658439	1.904841513957687	0.05371355890449236	0.05193915482638972	0.0005573213967987954	0.79711869721092			1.261624021583197
2.906574686451576	6.314836383307863	5.129653694548304	1.532762820328395	0.6384078834129455	0.955999795423642	0.6557341047504737	0.6601208685403953	0.3611867410974252	0.2493674406923594	0.2764263540376425	0.3280610716055677	0.4014294052898448	0.4962085733160413	0.9262159443047338	0.2019005371483755	1.92834966749079	0.05370956556774378	0.05192794267516125	0.0005573205923531203	0.7971140288780356			1.261624058600004
2.914764472499146	6.362621901251942	5.27725962512167	1.563193190056873	0.6486313141910212	0.9455594536679172	0.6407985730380861	0.6556765009682137	0.3584962679487262	0.2478649431464933	0.2726789717698245	0.326135393996185	0.3999188761093229	0.4948202366565552	0.9245001260560456	0.2017287209434898	1.934289522970756	0.05370511466246781	0.05192419704779066	0.0005573170263262799	0.7971143124733467			1.261624117830414
2.922954258546717	6.099159407696455	5.01869923395287	1.495680937692022	0.6216407047527861	0.9377825494769849	0.6361197518396222	0.6539466395459105	0.3565227988066073	0.2452686540226092	0.2706339073504494	0.3245964117051972	0.3994394374931247	0.4936286753465741	0.922416181131621	0.2013949489478532	1.906437139734936	0.05370051727797879	0.05192807320178773	0.0005573166976065088	0.79715013772336			1.261624170280655
2.931144044594287	6.221845621322767	5.023341762089447	1.538422387620386	0.6355110957427211	0.9641562011834879	0.6581263387075724	0.663447280489158	0.3625345453866399	0.248691221492373	0.2769345838791665	0.3276658114755078	0.4007531575663377	0.4954756960169614	0.9243909721347363	0.2021328890789547	1.887096332356343	0.05370326897600083	0.05193401815984713	0.0005573200018217753	0.7970907785023316			1.261624193786996
2.939333830641857	6.333336268803635	4.9238265446629	1.605477781187656	0.6238386161357714	0.981300195191671	0.6520084055869907	0.659060188731827	0.3584373902293423	0.2497916882615441	0.2735167169243742	0.3256236021737481	0.4006814966634007	0.4946099239727941	0.9244172742154682	0.2018497947753148	1.898112594255403	0.05370719018685303	0.05193573457367002	0.0005573212076115281	0.7971211390809892			1.261624209546285
2.947523616689427	6.24905039570921	4.939928955763604	1.556497580053516	0.6114394812227029	0.9665289667415516	0.6451529816183295	0.6578783168438186	0.3594069670585702	0.2509768053004262	0.2750484110806687	0.3258362490608545	0.4001604366749499	0.4937773025215155	0.9236160587537964	0.2013614350869304	1.912836287610564	0.0537114159219325	0.05194146656279389	0.0005573176869053483	0.7970943364701574			1.261624242619908
2.955713402736998	6.582676248513659	5.523967404957896	1.673909630975951	0.698015892495682	0.9939221936785079	0.6713712877790703	0.6637462522886358	0.3689825166285837	0.2592065851159489	0.2857777937430894	0.3297958896707472	0.4021118318953297	0.4961461801668798	0.9271032286532486	0.2023918293945879	1.916602896947124	0.05371688356239664	0.05194797361874847	0.0005573143271117322	0.7969807691296654			1.26162428649274
2.963903188784568	6.484078816537089	5.464726396790569	1.602732209374963	0.7234215519909529	0.9853096950483546	0.6723353960879913	0.6610673267859226	0.3637809921019652	0.254166156082517	0.2801962857312751	0.3294694014048652	0.4023705320564068	0.4969908028183879	0.9281521586129429	0.2027841133836415	1.900034618977956	0.05371569984199612	0.05195178259094248	0.0005573161030310446	0.7970167952252017			1.261624321912912
2.972092974832139	6.255520538913701	5.211187570873738	1.524002118533808	0.6667227916527638	0.9639824076022543	0.6579927554775895	0.6592031707235699	0.3588709132595719	0.2515597182576988	0.2752518461619212	0.3277518504604437	0.4015960994929736	0.4954931994377341	0.9265747116542156	0.2021715187502096	1.899233429156348	0.05371103686975227	0.05195205890470142	0.0005573192808416104	0.7970362069343355			1.261624352412366
2.980282760879709	6.152523033871693	5.0804898192104	1.509948028090683	0.6255249552146626	0.9421150313518856	0.6436346782254365	0.6570559716349834	0.3606793420844812	0.2498517656995634	0.2724945335039906	0.3249300783656885	0.400571660749704	0.4932676848692804	0.9246258998625561	0.201283736508901	1.905678561192312	0.05370655802103338	0.05194981182125142	0.000557317881405469	0.7970524623918328			1.261624355554676
2.988472546927279	6.231024361375532	5.182610236236679	1.537023149619357	0.6222192972210603	0.9432896385133299	0.6410827209916841	0.6580291706316821	0.3621312947104173	0.2504936077885061	0.2724482643245391	0.3247541209913447	0.4002723694852779	0.4932980185081018	0.9243081015264445	0.2012351695319714	1.921957113184509	0.05370131107941573	0.05194667065528318	0.0005573128744313219	0.7970600451348309			1.261624413451901
2.996662332974849	6.354452975788664	5.253589569690954	1.557864919026601	0.6358611087535402	0.9590206148329309	0.6471278916213055	0.6616573890059517	0.3613624790822388	0.2531734929266256	0.273418110911397	0.3269347070469528	0.4007451057608947	0.4952730930093323	0.9249916438016265	0.2021133432702871	1.902025207046227	0.05369963198376518	0.05194402979466109	0.0005573131449013457	0.7970426195460143			1.261624471797768
3.00485211902242	6.565810701142035	5.232482149431059	1.575060912674651	0.6552660813132122	0.9831407324535447	0.6546653733006872	0.6690518465886214	0.3674379422403891	0.2596020100302916	0.2781456483068795	0.3298090743243555	0.4026152211029216	0.4980035423687392	0.9273056438230146	0.2030323299077478	1.886383575937908	0.0537024751853501	0.05194742123537422	0.0005573171572064831	0.7969497289328005			1.261624523500649
3.01304190506999	6.455906293488866	5.224836728187682	1.622491284405156	0.6726981505158345	0.9932462380691908	0.6575745409357914	0.6637521297787318	0.3670037543222307	0.2596848401366471	0.2812206030999772	0.3302041800523777	0.4034230036919698	0.4979705081560717	0.9275235218480783	0.2025436552485764	1.9004491825656	0.05370964311673789	0.05195304392333151	0.0005573173962551527	0.7969447297726179			1.261624532574723
3.02123169111756	6.22796125666811	5.190686394500113	1.556151659364035	0.6572681016080608	0.9678188153997189	0.6489257011076321	0.6603720254641765	0.3605527296071935	0.2549110821647659	0.2767334291084461	0.3276204265895046	0.4012473716105993	0.4947348211155285	0.9244833637742941	0.2015672931787287	1.916806230561141	0.05371703666653971	0.0519588657845801	0.0005573143338399834	0.797033181606592			1.261624545301734
3.02942147716513	6.138700893692991	4.989580807017202	1.465259193371106	0.6115621250291995	0.9207950455585596	0.6403289731186654	0.657223055651264	0.3571570305166325	0.2498636314529232	0.2719210708078887	0.3247043780934909	0.3998384193824071	0.49333894454154	0.9236807821990884	0.2009495607580907	1.906312529482415	0.05371636511402257	0.05195573914668695	0.0005573114425393319	0.7970197866455094			1.261624620096406
3.037611263212701	6.171296173672778	4.879079257126177	1.429433780440486	0.5985351067047923	0.9147363752318611	0.640116907075914	0.6557435332532181	0.3561597078471993	0.2495937888967644	0.2711794746675895	0.3243237639612507	0.3998626290323725	0.493253218286521	0.9237544211175803	0.2010593394149188	1.889281848159371	0.05371308501742381	0.05194244488403919	0.0005573124034180681	0.7969239670337043			1.261624681614683
3.045801049260271	6.364369941996948	5.106972298492184	1.537493524120256	0.6330264159547727	0.9795995431837506	0.6485683500208331	0.6599673667455656	0.3599286687272122	0.2546357414687462	0.2753990107479968	0.3264105683943013	0.4015069198487163	0.4949732396611968	0.9255764385951322	0.201980059390531	1.889946019365456	0.05370966189628613	0.05193389530717995	0.0005573143808863087	0.7967890786177939			1.261624719813484
3.053990835307841	6.204950676875676	5.117800412063732	1.538283566032027	0.6421645445882683	0.9718987264613735	0.6549733131616774	0.6587375901081705	0.3630231462909291	0.2522506314626104	0.2784165067863538	0.3273449995122022	0.4017072619168894	0.495326719062206	0.9265560000781656	0.2019621672615252	1.897337189369759	0.05370521750329266	0.05192844526521267	0.0005573128320119225	0.7967627231516627			1.261624750136548
3.062180621355411	6.280658975951884	5.122354209100209	1.541356448828408	0.6568715439749846	0.9610776844229908	0.6589951689851953	0.6578593083897261	0.3615443204302468	0.2525893374895878	0.2766865892094848	0.3274012875072365	0.4014069947480998	0.4952777538923887	0.9264489283364082	0.201929723376217	1.913764033148389	0.05369968338636315	0.05192629907653908	0.0005573094230954573	0.7968481059518515			1.261624806417572
3.070370407402982	6.379771066495322	5.106315081494153	1.56945041943866	0.6453787009646303	0.9536728016500648	0.645517476556477	0.6568704120731974	0.3575931965554448	0.2528943259990885	0.2731886609190896	0.3256838092192675	0.4008130018164883	0.4944072299843539	0.9260165915448572	0.2019122510154746	1.903928299321914	0.05369838045343283	0.05193120644965304	0.0005573089199175328	0.7968637367233786			1.261624895813526
3.078560193450552	6.110924199492038	4.93074917202362	1.453629947060875	0.6121177805220209	0.911308417812815	0.6434196582744653	0.6534165758890823	0.3565623162588644	0.2493232335654628	0.2710962666532221	0.3237487337812043	0.3995449377406038	0.4926032597567236	0.923991624225068	0.2012248353765267	1.893975674961233	0.05370288122631772	0.05193830752005816	0.0005573114315683597	0.7968227267773986			1.261624952514191
3.086749979498122	6.028032680281596	4.962248801215591	1.464830383091874	0.6313048206430841	0.9080231821408804	0.6593885417639795	0.6544042624637333	0.3643997101859968	0.247698209789743	0.2749770341265804	0.3252221892153472	0.3998521940359686	0.4930098528816407	0.9238185677310772	0.2009671803127764	1.902022707929938	0.05370406374877617	0.05194244463989556	0.0005573129639411772	0.7968198637227926			1.261624976038251
3.094939765545693	6.091598819257362	5.007807975652092	1.480165266967834	0.6389786531370786	0.9099906214120972	0.655682200897572	0.6543615306689924	0.3679809690382919	0.2462073228206868	0.27798614927434	0.3278603789273273	0.4006028948957466	0.4951590292369532	0.9244550610737104	0.2012500973855249	1.913154858230605	0.05369915306685467	0.05193752143057575	0.0005573098964079335	0.7968495311422339			1.261625027297126
3.103129551593263	6.195519555921854	5.027001585546365	1.490177740196389	0.6320365192278875	0.9192587158063054	0.6511154783085416	0.6534993966752175	0.3604256556182891	0.2479554262332638	0.2763973464843	0.3279231421445782	0.400949047740334	0.495783494497153	0.9252750908088677	0.2016217268294803	1.899952785122425	0.05369262792448209	0.05193032077352498	0.0005573067949130657	0.7968335900129297			1.261625070547101
3.111319337640833	6.255672123455899	5.216647785222524	1.5025636295394	0.644807608715213	0.9454063802600638	0.6565368655459803	0.6589515758538931	0.3613684528476859	0.2513433698806972	0.2759109047330919	0.3266206798701246	0.4007423654452642	0.4947445134150031	0.9256609869258254	0.2015334151037273	1.893648892439413	0.05369270382404123	0.05192929926892903	0.0005573096745488284	0.7967670335713578			1.261625123599897
3.119509123688403	6.123711982738248	5.135274248570395	1.430552867990204	0.6217472932695997	0.9421024565342351	0.6516553529104926	0.663408342168104	0.3638976566538652	0.2465797537583943	0.2764199842123085	0.3254080278041767	0.3998728527688625	0.4937714746428337	0.9245292483342621	0.2011129721930539	1.899771620324812	0.05369531593485875	0.05193317746348773	0.0005573131611675281	0.7967980309507463			1.26162510947174
3.127698909735974	6.274100337255982	5.134560594318954	1.496485308557463	0.6336511900675559	0.9647683654258551	0.6473052745511729	0.6647949163159564	0.3607315054728847	0.2493358324420241	0.2762085953283193	0.3251425087599596	0.3997796849722882	0.4938348314448525	0.9253330076013044	0.201300996867957	1.905053786335349	0.05369857022253396	0.05193940820568338	0.0005573108421739637	0.796849474994192			1.261625118972908
3.135888695783544	6.4311414184357	5.217960830421464	1.627503074121873	0.6499440878857234	1.010310862770663	0.6538856792451451	0.6670890090271254	0.361059930411351	0.2552928939351958	0.2751684345610106	0.3259970900409281	0.4012902085254744	0.4954756059279743	0.9271853800695739	0.2021100534152326	1.920773142832614	0.05370660551593291	0.05194576816637475	0.0005573067560558097	0.7967243840790471			1.26162515656383
3.144078481831114	6.379792955716567	5.180227885452583	1.595042785096674	0.6341371209115064	0.9983541578305603	0.6515107627821353	0.6654133051242442	0.3605819971180774	0.2515479169330147	0.2738667898430351	0.3261175737617256	0.4016714194143465	0.4955190530764514	0.9274397082582	0.2022570903696159	1.910589756290032	0.05371599594280297	0.05195123200398623	0.0005573072374380706	0.7966993623969387			1.261625187503249
3.152268267878684	6.107891005024281	4.916931297921755	1.505408070646439	0.6074467196799531	0.9480024973143815	0.6358461263367636	0.6559971849979168	0.3556090671065371	0.2472195004099641	0.2696323552804615	0.3243778021540015	0.3989658834933966	0.4923860657442274	0.9226613025893404	0.201107979307297	1.907723394123168	0.05372144516241147	0.05195619529210794	0.0005573105761568156	0.7968433508773229			1.26162520349801
3.160458053926255	6.019511767077327	4.760949448575638	1.482615552366802	0.584356269849144	0.9350495971626652	0.6307563291954492	0.6550995257594934	0.3532674542561711	0.2455167044357367	0.2684137578643322	0.323509269597917	0.3986162400624536	0.491817051494546	0.9216049358248176	0.200838537138449	1.912446046586306	0.05371753718696652	0.05195805520835802	0.0005573106453088102	0.7968024170223258			1.261625210135732
3.168647839973825	6.279505200235863	5.147150294456452	1.637731675140139	0.6115807478297963	1.006733334369648	0.6388971330516451	0.6696199252702029	0.3571819635807948	0.25210538882992	0.2722697744292168	0.3248810741600183	0.4004817665877334	0.4944799762516206	0.9250187474688625	0.2018745377190898	1.915631153332888	0.05371175267757755	0.05195602468667957	0.0005573067351785076	0.7967888849776108			1.261625243524656
3.176837626021395	6.191587385945316	5.105085892466598	1.56799894515648	0.6405672852419478	1.019814587200113	0.6408089370300818	0.6674654567360184	0.3573100445393312	0.2497586822443402	0.2741312668942542	0.3255205297018328	0.4002809829888982	0.4949057058819389	0.9245177903581987	0.2019122135031473	1.902737253884388	0.05371291403737144	0.05195371785124218	0.0005573041338316609	0.796852263143416			1.261625310008527
3.185027412068965	6.01292911666714	4.93921448558799	1.453616913406427	0.618391296467142	0.9518546000116741	0.6377856180830953	0.6592182789124685	0.3558519704247604	0.2456458678762842	0.2747735317749682	0.3262450077292087	0.4001692313598295	0.4942167235485342	0.923505710837799	0.2014763206049443	1.883768466722595	0.05371503102462564	0.05195383686692971	0.0005573058258485017	0.7968749488041235			1.261625373542763
3.193217198116536	6.093033088325202	5.012577556235112	1.5077764509667	0.6220677119688905	0.9547048464065547	0.6544728310958187	0.6611350385114175	0.3616961642244069	0.2499966099333869	0.2747175599576023	0.3265767674080095	0.4010189535909686	0.4948708000614519	0.9247242109494708	0.2016022630408429	1.893227736559321	0.05371623062572121	0.05195699999078873	0.0005573082602098101	0.7968392159395667			1.261625405586891
3.201406984164106	6.146559264530023	4.99676932468024	1.523055642543008	0.6335023080816	0.9611075897736432	0.6633144325047046	0.663059838721708	0.3636107641174322	0.2478578156683572	0.2743166868673194	0.3257923039574362	0.4005288167530442	0.4945518325401764	0.9245389478704211	0.2014709151186023	1.911827270775928	0.05371854225432242	0.05195859559250607	0.0005573069039672392	0.796808308145586			1.261625426428935
3.209596770211677	6.176640219303951	4.999967754702889	1.437939242073795	0.6242069828892443	0.9116050128701484	0.6478020444008737	0.6556936368252834	0.360436541747536	0.2451228154621791	0.2733394756879503	0.3250579940612484	0.4000340955407248	0.4932807032766269	0.9240646246837722	0.2011471519655382	1.91448354437643	0.0537190262655157	0.05195775309972867	0.0005573033539434315	0.7968712903243411			1.261625478638614
3.217786556259246	6.055317678610619	4.886487906731642	1.392100105143422	0.6012854470484611	0.8875193142610314	0.6394785383541618	0.6561559578962886	0.364844314293601	0.2489892077089528	0.2762398169790441	0.3265438335851547	0.4002376786038422	0.4936994677950652	0.924277591201109	0.2012349287481779	1.899752239202318	0.05371593878733524	0.05195780085248985	0.0005573035970525129	0.7969627334682378			1.261625541336773
3.225976342306817	6.070106898808388	4.933112495183241	1.448539660938723	0.6129789446749181	0.9280720772470837	0.6530110782455906	0.6647487004672182	0.3670630285683751	0.2533635840439571	0.2777030412703585	0.3283478315733122	0.4011828078363242	0.4952184059032914	0.9257660860771433	0.2017910155007661	1.894524595590914	0.05370875256211324	0.05195626116578025	0.000557307421550507	0.7969660333621303			1.261625582491619
3.234166128354387	6.190794782260874	4.92608446415455	1.528880098311443	0.6042671930394448	0.9660643506869182	0.6517087176283678	0.666465488746695	0.3615562915705047	0.2502870174314958	0.2761196168111175	0.3275383683212283	0.4008836433967141	0.4952125034239011	0.9251530786122836	0.2016145323817403	1.90699226226584	0.05370152979021141	0.05195443675892152	0.0005573082371949939	0.797001301379004			1.26162557349313
3.242355914401958	6.261691884817951	4.951768214655065	1.509444089680029	0.6111530262614651	0.9569001221361014	0.6509697625387001	0.6659145686036801	0.359878835469248	0.2484639122215654	0.2762044606649623	0.3276813000586062	0.4005268755754766	0.4951327330111727	0.9247699959633645	0.2016297902305047	1.916133051808119	0.05370346541262216	0.05196018482839488	0.0005573046250305855	0.7970715427706007			1.261625576129276
3.250545700449528	6.281776350038965	5.112184344524064	1.499860350868624	0.6399638786418146	0.9711281258315114	0.6563774868543941	0.6690500836980284	0.3629611191415045	0.2491188417893485	0.2762897566852427	0.3268071584112366	0.4004351525144974	0.4950255369768923	0.9255120402644078	0.2018631508711195	1.901445509576528	0.05370702836578589	0.05196302233345938	0.0005573025790401149	0.7970712735235352			1.261625614951023
3.258735486497098	6.432149549665756	5.321477166622461	1.579209384817086	0.6729284639753712	0.9991198401051979	0.6711688650441766	0.6725106824775112	0.3672310002764048	0.2519988955536016	0.2768887540336954	0.3266802518299375	0.4007384754150565	0.4955749978612264	0.9264414995642748	0.2020959003055058	1.888593892370319	0.05370993134481009	0.05196206441783046	0.000557305995099383	0.796978554880599			1.261625614493152
3.266925272544668	6.483958083636425	5.387620899455588	1.628224292687732	0.683990254346592	1.018278419753243	0.6775933449430527	0.6760961793989123	0.3661676276761486	0.2552090336674365	0.2760366737394184	0.3279074618479049	0.4022869587519676	0.4979646691018669	0.9284536589156009	0.2025104077378734	1.899649387678684	0.05371846615881998	0.0519652354597924	0.0005573095915011004	0.7968994895315403			1.26162557384632
3.275115058592239	6.38313571219951	5.152023484048159	1.482810232896744	0.6379654238531325	0.9608768798651182	0.6589772431729111	0.664878865590276	0.3644491277979393	0.252770521187759	0.2744210087378081	0.3272253655780726	0.4016713480518273	0.4966343869999205	0.9273517163086548	0.2020734194253845	1.912138845750242	0.05372586789428981	0.05196738140432236	0.0005573084727223713	0.7970129207051488			1.261625525700706
3.283304844639809	6.333326348136858	4.949640958027545	1.455025099364644	0.5997789921581173	0.9398831957981825	0.6376208000535911	0.6561189278733597	0.3582017566200105	0.2479591302017129	0.2728874093326135	0.3256557482277798	0.4001731145197666	0.4941835707157682	0.9248066634881729	0.2015679082715708	1.910027175460752	0.05372528115812775	0.05196640405965158	0.0005573061099756781	0.7970898973269757			1.261625504966097
3.291494630687379	6.27611061425029	4.911911024557154	1.477124464867328	0.5969578220103521	0.9446814885956154	0.635099317166216	0.6557300119728361	0.3551784671261951	0.2483270798733218	0.2729051477036699	0.3251368368224884	0.3999281053717059	0.4938997274600926	0.924505629689084	0.2015466793992347	1.898658532092548	0.05372006802429018	0.05196193772818363	0.0005573071597638731	0.7970337115917577			1.261625485972667
3.299684416734949	6.291165361655725	5.028540979404124	1.540506763394064	0.6283839840871864	0.954220773351104	0.6511835540493099	0.6596861056309927	0.3604326582832664	0.2512775329064323	0.2749027565059972	0.3258105734184951	0.4010375162702988	0.4943772678248941	0.9258487970419604	0.2017479478407159	1.8986097712534	0.0537135582699204	0.05195517860106615	0.0005573103851940565	0.7970183583139364			1.261625438968252
3.30787420278252	6.409146134855656	5.247821817922858	1.653866922201189	0.6523226683962182	0.9924857810993922	0.6632133783821536	0.6637689546117518	0.3640647254440814	0.2540926133684723	0.2755430760580098	0.3276934935020003	0.4021458251698354	0.4953918689597812	0.9266910435771545	0.2020020495241064	1.911061569818441	0.05370411301108824	0.05194712165559376	0.0005573111228569655	0.7970295984330795			1.261625375454048
3.31606398883009	6.479919032831361	5.560124554220406	1.677537563517973	0.6626221240597764	1.001232866433234	0.6652130001114361	0.6661974112858248	0.3638434564712967	0.2518156760137904	0.2760581401605579	0.3280091447611955	0.4017396202209781	0.495300223483488	0.9267556524395304	0.2019545165967042	1.915140635804129	0.05369595280381964	0.05194585142852729	0.0005573084989766651	0.7970324754822466			1.261625324084095
3.32425377487766	6.233943884498762	5.134595134238118	1.525162351719772	0.625213945876027	0.9530679788382765	0.6587589572158514	0.6631681707926134	0.3643697441696895	0.2493503349736735	0.275480515859552	0.3264088461898039	0.4006562807764327	0.4945167671585884	0.9255014133780669	0.2016006063674192	1.904369903731137	0.05369565860030121	0.05195430370344615	0.0005573068911338031	0.7970781397626602			1.261625298926684
3.33244356092523	6.197400583107126	5.045850635924647	1.486957601968385	0.6155283417493522	0.9469679416046215	0.6484947251171397	0.661490866773161	0.3676648470342672	0.2510245785140373	0.2766815260827415	0.3262470253410667	0.4011554809925382	0.4952602984646458	0.9261480418512366	0.2018197363666531	1.888151093129904	0.05370255995254076	0.05195918936281296	0.0005573094941765062	0.7970662603418107			1.261625281179457
3.340633346972801	6.391899489125517	5.301980361061587	1.592257998196261	0.6380123730069206	0.9741997314099621	0.648362882695823	0.6630359766101021	0.3689677003234451	0.2536005902369528	0.279896844956378	0.3277649525900912	0.4020450117376312	0.4961566251254408	0.9277089047128949	0.202247144159791	1.893680975605902	0.0537084643634298	0.05196497881921897	0.0005573132064275786	0.7970563077360168			1.261625219400027
3.348823133020371	6.304708142856772	5.028361883157286	1.511456271217253	0.6046006306963003	0.9519165516599924	0.6428541200538657	0.6598225295457067	0.3609964152018676	0.2517386121546474	0.2781931467338369	0.3280412324995799	0.4021597948037434	0.495954800422504	0.9266420550214595	0.2020027731692064	1.91037857990784	0.05371115911845931	0.05197381850548136	0.0005573117133316399	0.7971239400332996			1.261625176939205
3.357012919067941	6.119584461918525	4.742073837773416	1.429910404662774	0.5685381063921487	0.9137853795109482	0.6300555488407069	0.650063282545404	0.3522679669764359	0.2452188879377931	0.2733074381995713	0.325628926936068	0.4000027453544884	0.4934970614955671	0.9233514549131012	0.2009962208510836	1.924529952570786	0.053713295637685	0.05197756821397523	0.0005573088001801532	0.7971699988188348			1.26162513460694
3.365202705115511	6.184219463908418	4.917750202808027	1.494568313372839	0.5876537723193431	0.9324188517305907	0.635071134758341	0.6533813953163017	0.3556554265270571	0.250111496573631	0.2749303276869533	0.3266418755035005	0.4006302203624734	0.4941327958103806	0.9245805853535614	0.2012119768158667	1.902320576684709	0.05370718146933124	0.0519718323878717	0.0005573124253496292	0.7971473337839489			1.261625084201658
3.373392491163082	6.194472747510462	5.078175577964637	1.528072561939344	0.6314928791916689	0.9530827288287103	0.6531179892349771	0.6598461314134968	0.3580776078528644	0.253422868817361	0.2756313158110817	0.3270343585800093	0.4022340931478844	0.4952020191292463	0.9263738957277294	0.2015220445268327	1.897591254295655	0.05369757654932961	0.05196438121193242	0.0005573174808768816	0.7970896615635741			1.261624992725313
3.381582277210652	6.054923822614922	4.877116525732977	1.446869249039474	0.604098976986535	0.9364066234465331	0.6425882135113163	0.6582886637263149	0.353983143331765	0.2496877806911646	0.2719126247945861	0.3260824275231355	0.4014102036118817	0.4943451800731449	0.9256436802953566	0.2013188200531522	1.913252306449893	0.05369938289071193	0.05196661401145095	0.000557317937201994	0.7970885370631107			1.261624890036087
3.389772063258222	6.154389963566386	4.921762813573975	1.436518979065883	0.5952112478030063	0.9180521841940833	0.6342051021698379	0.6578353121201815	0.35584109957987	0.2483054593149383	0.2719380846767382	0.3264266728204723	0.4006102173553521	0.4944769595351922	0.9253186693026679	0.2015228457962786	1.925487225867788	0.05370580091441012	0.05197517354697476	0.0005573154714183787	0.7971130771773907			1.261624791479883
3.397961849305793	6.18581400376147	4.9693323562942	1.466667708009547	0.5975193265307028	0.9154597869094132	0.6318401064786345	0.6547087167019889	0.3555310046131562	0.247359050978753	0.2712081565385837	0.3259558157419238	0.4007831530621922	0.4942211347687413	0.924571761901347	0.2015810521783424	1.915568259053661	0.05370664717849647	0.05198086978256365	0.0005573162726304918	0.79708265833382			1.261624685381359
3.406151635353363	6.188500843969921	4.95081128679961	1.47045981880379	0.6090553648990975	0.9297313111865426	0.6390661457313906	0.6584604108981121	0.3566857500370239	0.2503955836697646	0.2725754877673425	0.3265348310758844	0.4014645518909714	0.4948187201490236	0.9257302252083284	0.201700042611348	1.908771496295775	0.0537103296701095	0.05198757144239901	0.0005573210668530234	0.7969620847841187			1.26162455871393
3.414341421400933	6.490790818520925	5.353442686817103	1.532957404947854	0.6831223091047063	0.9610797945020169	0.6597168958100175	0.6626571487356838	0.3640094178284153	0.2519297737936921	0.2761762083010967	0.3275261325658824	0.4017807533202299	0.4961881854593892	0.928475444259953	0.2021832600017144	1.921137809907225	0.05371619726364255	0.05199227678181653	0.0005573247781654022	0.7969428141684801			1.26162438763847
3.422531207448503	6.734299900145344	5.480176066567291	1.700551050353932	0.696185993349007	1.040383641471119	0.6733849850928575	0.6733873002949503	0.3685233620670284	0.2534269704813943	0.2794798421150184	0.3292745518475771	0.4027145133882973	0.4980629683587544	0.9290089820349321	0.2029415969379597	1.93106160595782	0.05371431687929561	0.05198880183480721	0.0005573247720126329	0.797071409316669			1.261624208242602
3.430720993496074	6.340372252004911	5.10078401329654	1.602495102591084	0.641678953564993	0.9823385558123068	0.6542512475884067	0.6652193537483437	0.3646404642771837	0.2533673470737239	0.2788729080863972	0.3287075435232899	0.4020116713477064	0.4960220183207414	0.9256320299080704	0.202323493609594	1.917894708518393	0.05370810870377502	0.05198426987381059	0.0005573241952395315	0.7970787194774336			1.261624059281081
3.438910779543644	6.081397750161669	4.90105958621261	1.454027353992822	0.6083357796575414	0.9318198553585663	0.6427460114698865	0.6574919777226806	0.3628802679389337	0.2522822491269284	0.280391232490006	0.3274430901863348	0.4011076429937796	0.4948165203282332	0.9246123566626754	0.2017492161371444	1.893026888956796	0.05370388699989159	0.05197993431311276	0.0005573266768462102	0.7970290142641882			1.261623919228488
3.447100565591214	6.343768494701027	4.933649644954063	1.552286437373849	0.6058236067218826	0.9707937549401604	0.649883842921312	0.6683744317529842	0.3671212728807219	0.2595892361866008	0.2834242986991138	0.3283778842073045	0.401244359139214	0.4959603319456803	0.9251267220913664	0.2023527446104421	1.897887864226068	0.05370674466802403	0.05198042490393798	0.000557330804698613	0.797002981989655			1.261623749744272
3.455290351638785	6.488209299840809	5.121573455763964	1.666217751982334	0.6379672687019716	1.000016687346859	0.6564796010795907	0.6719167377103397	0.3698976573344013	0.2617520246030029	0.2821159716479468	0.3288198594938162	0.4019864165343595	0.4964867265497854	0.9267565254857498	0.202764086302115	1.921799079509853	0.05371379309923969	0.05198279940946569	0.0005573320229875909	0.7969344282138706			1.261623559156931
3.463480137686355	6.326722613910993	5.362889657102603	1.588004240744915	0.6697904657413641	0.988233717379995	0.6508896120904351	0.6681553182673998	0.3647081971103254	0.2550098989519958	0.2778231445067678	0.3277663677598997	0.4021123442009236	0.4954330989864661	0.9272341514539451	0.2020480791273616	1.938814442927402	0.05372013363627182	0.05198208001349909	0.0005573293842361114	0.79695067187333			1.261623407974871
3.471669923733925	6.314893706733236	5.215111703849691	1.51318238714117	0.6417971541919074	0.9649442275097521	0.6488391362976561	0.6616036110810216	0.3608328006145654	0.2511074823923485	0.2742078408933638	0.3267126760392817	0.4013896227301678	0.4956050699209965	0.927173313119249	0.2020560716470637	1.907894666752195	0.05372679629050081	0.05198509375738962	0.0005573289628281136	0.7969584210436862			1.261623288444315
3.479859709781495	6.50222172053086	5.272260000507477	1.487101582084756	0.6500474094800712	0.9539687519111784	0.6541103950925968	0.6662143248093948	0.3701669760846507	0.2512333689147462	0.2769287776703261	0.3273168224439898	0.4014885127575398	0.4966125739421052	0.9275418210031393	0.2023659047620969	1.899507145939931	0.05373007005912873	0.05199325771932334	0.0005573344347965559	0.7969287795343671			1.26162314649348
3.488049495829066	6.468011780053764	5.269052398864526	1.492632085478676	0.6531864602849164	0.9585109706267873	0.6552335803160141	0.6731922564351293	0.3712914670955149	0.2517743679198586	0.2797367418448855	0.3284866352139334	0.4019368544222063	0.4968926867920793	0.9273897486425887	0.2019773256967243	1.927546397708457	0.05372741724527103	0.05200044841770953	0.0005573387502623093	0.796989778561197			1.261622969554068
3.496239281876636	6.317712253773396	5.247278269969469	1.524847342714783	0.6556903608360828	0.9472356868989106	0.6465814786731382	0.6570596720556848	0.3636474885214781	0.2486899048419512	0.278061895576434	0.3280878284187984	0.4014719723443643	0.4961955664077343	0.9272768292166362	0.2018228331862573	1.940962469366247	0.05372301151697399	0.05200260023978078	0.0005573375393960432	0.7970004690939192			1.261622817254081
3.504429067924206	6.658243498905821	5.459491824894537	1.632795936553953	0.6808796278186536	0.9745607071678855	0.6533813234668537	0.6587704491851014	0.365770399650183	0.2521170353526023	0.2793819831754317	0.3287883794719955	0.4018131711918733	0.4969240433798988	0.9285907448897137	0.2026094737929199	1.919440145348698	0.05372087335045094	0.05200508739516748	0.0005573361354201208	0.7969797882770147			1.261622698928873
3.512618853971777	6.895640322725899	5.619995061116532	1.71960840774692	0.7046628517258261	1.024259899369392	0.6702312232419702	0.6704423774810395	0.3740133277344445	0.2593626507065218	0.2830585240096496	0.3307771048759093	0.4031827998015529	0.4991637581727446	0.9299173192297517	0.2040174460183017	1.895132442278461	0.05372240026735475	0.05201332106775315	0.0005573385444879881	0.7969980383141332			1.261622586747052
3.520808640019347	6.576570978369752	5.427737509616843	1.667890085032485	0.7010942461485801	1.023565285793705	0.6654995951812932	0.6755402427442684	0.3705084581888844	0.2615882572301638	0.2803305214128117	0.330059233520034	0.4031572121365711	0.4984344722744589	0.9290117389306043	0.2030765202344344	1.906630740884697	0.05372676795248624	0.05201857038415473	0.0005573421844867658	0.7969674120240924			1.261622449396244
3.528998426066917	6.418527389318179	5.329024322309625	1.570711602315771	0.687480424532774	0.9970551935583437	0.6673738346792109	0.6757128111826981	0.3697937138194009	0.2592161990488092	0.2794353029009032	0.3300619875048298	0.4030723833091159	0.4980707038163285	0.9290181547466798	0.2025168842806974	1.932920890705212	0.05372862174118607	0.05202364656627904	0.0005573426180448339	0.796893541534394			1.261622296782352
3.537188212114487	6.594792123451177	5.440406469055573	1.62662559932712	0.6810971860150138	1.028845401325991	0.6753931425647015	0.6770118226534195	0.3719145388014409	0.2598400804096705	0.2824295558636786	0.3303203767937755	0.4029616486511078	0.4991373105704577	0.9296775407482349	0.2029698566451802	1.933088454507007	0.053728843366154	0.05203206692464257	0.000557341171508717	0.7968963393542714			1.261622155466078
3.545377998162058	6.569199842691102	5.465028353964296	1.662490158465219	0.689858931096257	1.021322990252625	0.6663425283416832	0.6719166920365569	0.369672495569828	0.258789293231285	0.2802467578426028	0.3288461728477049	0.4022429032640173	0.4971767122430094	0.9292721261293039	0.2030137579584788	1.898157475651638	0.05372636854048744	0.05203812706140985	0.0005573424344433117	0.7969612737473941			1.26162203292439
3.553567784209628	6.431988886732097	5.149837996804912	1.561610621801985	0.6472697955451033	0.9717488296471599	0.6488279385397182	0.6603713636359109	0.364946061562085	0.2517574979528155	0.2766487774599379	0.3274396639061258	0.4013081055495915	0.4957246894242691	0.927659603391809	0.2023102842776068	1.891258045048457	0.05372352252195341	0.05203988151347298	0.0005573465438824369	0.7970090574603483			1.261621910086347
3.561757570257198	6.275549186549002	5.08337727843616	1.49722794744375	0.6278424776383694	0.9524716066264259	0.6513931523780926	0.6614888361554808	0.3679056239508128	0.2525323497164826	0.2765126454371725	0.3272368079261728	0.4015137354762291	0.4953738058202142	0.9267511825150425	0.2017602263269712	1.920962114209156	0.05372064696688626	0.05204004060796241	0.0005573491589281849	0.7970285073105725			1.261621772152607
3.569947356304768	6.287633998938976	5.159711035486546	1.527148831977989	0.6324434799377519	0.9750354785729152	0.6600922786184692	0.6708440533529214	0.370572633228912	0.2560922223633453	0.2770581565676304	0.3274857651121468	0.4020829211157664	0.4954882153852938	0.9270705524393481	0.2017188411376984	1.937428890454822	0.05371801765563933	0.0520383992940455	0.0005573485324793228	0.7969314572541313			1.261621630063271
3.578137142352339	6.500422229732592	5.294055052616381	1.607998681095916	0.6604692878712165	1.013474642609141	0.660352024528075	0.6726873699034553	0.3674503834958154	0.2561551197879392	0.2787453212751355	0.3287916051859179	0.4029641943055464	0.4975064120737496	0.9294754437079258	0.202725999901415	1.926657811759422	0.05372041970633347	0.05204063821524895	0.0005573480931407413	0.7969140802483268			1.26162149805688
3.586326928399909	6.669227819876764	5.410594945248485	1.670878403450701	0.6800782567498718	1.009463834844006	0.6656845348306776	0.671215448992969	0.3711041581141925	0.2563958492093382	0.2817022141553913	0.3305151685068015	0.4028806213294427	0.4991966221361727	0.9303124490871019	0.2035170024668244	1.902124396493023	0.0537231389969731	0.05204730208098769	0.0005573509508124028	0.7969497324124573			1.261621368213752
3.594516714447479	6.504679095225484	5.276326896329178	1.567176975617903	0.6449293219455111	0.9630838522509263	0.6560813020333217	0.6633466021249654	0.3662017463188778	0.2537899934612468	0.2771744809053133	0.3285567012668502	0.4017292422192276	0.4968609101029025	0.9279334395958351	0.2025684749515845	1.904735331898553	0.05373041540221125	0.05205398994517884	0.0005573550867465393	0.7970094195628643			1.261621213161874
3.602706500495049	6.340980966923917	5.22935665040979	1.518859329766863	0.6405990027202634	0.9509321883230299	0.6595936386564735	0.6603527514629917	0.3665191949038897	0.2524965272603542	0.2767220048090767	0.3273875494526925	0.4019012918689734	0.4960483699701812	0.927166763640618	0.2024272823337509	1.927056625267928	0.05373354188467323	0.05205730832654762	0.0005573561989307843	0.7970392784575406			1.26162102579725
3.61089628654262	6.528481675100363	5.267934406012986	1.642766924666413	0.6574538845607013	1.005211418530853	0.6675596118225943	0.6673984086397842	0.3672861033168653	0.2527701468328675	0.2770518980570856	0.3277972843476708	0.4021851256779327	0.4971228345382271	0.9279278217197289	0.2029956885752487	1.933952898438719	0.0537299890984354	0.05205447718731166	0.0005573536133845387	0.7970268836768171			1.261620899900603
3.61908607259019	6.638915714911285	5.244210202139429	1.734655851983026	0.6550904983339733	1.042005352260498	0.6636690532647567	0.6724691925258979	0.364655574803218	0.2552464524969353	0.2766436454452205	0.328434021623922	0.4024750375378548	0.4975948695374672	0.9283018078317705	0.2028931715943663	1.912060533047026	0.05372720756475898	0.05205089653197179	0.0005573548775381384	0.7970082431304473			1.261620773841833
3.62727585863776	6.254474702987205	4.9433660938733	1.562298001252309	0.6151958696023667	0.975984150436385	0.6519463102419567	0.6610815069647326	0.3592787282069373	0.2504964019323268	0.275230388413432	0.3281395244722027	0.4017955030581808	0.4968996729572177	0.9264253826689628	0.2022327406704535	1.90663300883323	0.05372119227553313	0.05205364620547321	0.0005573608247938204	0.7970172069205519			1.261620598612557
3.63546564468533	6.215280641793268	5.01238514155142	1.511598804422106	0.6252512667705314	0.9573773092303226	0.657467895201003	0.6611890763760044	0.3582709654922142	0.2507708307098967	0.2748794486268792	0.3277937146530759	0.4014520229865983	0.4964559282885404	0.9263736384060541	0.2019290037101958	1.921607822297033	0.05371642040090759	0.05205872850928244	0.0005573631611883479	0.7970491066632119			1.261620427519911
3.643655430732901	6.616428882035042	5.296879922707672	1.576879576893987	0.6602914272050812	0.9850368130280375	0.6724475963331052	0.6705591419694734	0.3642632007794602	0.2571233456449735	0.2780764109578855	0.3295946311761876	0.4026720023381791	0.4978446327270521	0.929401678753769	0.2023131174747	1.927574775060815	0.05371954993314147	0.05206652244835284	0.0005573607369067232	0.7970126756053227			1.261620295005754
3.651845216780471	6.788816491322933	5.337331686483008	1.590768294855416	0.655325758287322	0.9969474437345203	0.6621704298424018	0.6700426047179062	0.3683724512233749	0.2555780229071505	0.280704221996287	0.3308615218967946	0.4031481738940711	0.4988995945510169	0.9293481605078753	0.2029700635917826	1.907356947595121	0.05372769962266836	0.05208261185255796	0.0005573593467109968	0.7970759062987953			1.26162018994295
3.660035002828042	6.53378872563902	5.434567930938019	1.640943595015151	0.6478762461645472	1.010789137433621	0.6543573895508398	0.6704007000112419	0.3669509903274783	0.2558481284917916	0.2781993434108986	0.3297208883317617	0.4030095723794528	0.4974755154185719	0.9279646358526406	0.2028049971769009	1.892273366529527	0.0537346228839585	0.05209913486859341	0.000557362747671704	0.7971226671998566			1.261620057419859
3.668224788875612	6.361193915806618	5.174230004886812	1.63708327816668	0.6197883358823352	0.9927325458246705	0.6483949054835648	0.6655408187751615	0.3614390424022061	0.2525786383213789	0.2764766077173252	0.3277792012901463	0.4014715801868192	0.4959756832203719	0.9261187341579278	0.2021331783538202	1.908898749670313	0.05373996639476949	0.05210901956961691	0.000557366989880938	0.797160645429291			1.261619910358654
3.676414574923182	6.403157242533264	5.174998748238484	1.622197100857013	0.6308887746730539	0.9897387661417325	0.6497215433766924	0.66853180393808	0.3642706664923643	0.2515204050087945	0.276947963880173	0.3272096976658744	0.4010831710270445	0.496146078125856	0.9263771177675483	0.202054311515457	1.929265361649651	0.05374486197423783	0.05211658159899717	0.000557366651778635	0.797135871768632			1.261619781557416
3.684604360970752	6.407965350708587	5.221058060693403	1.541673857819083	0.6389934579384507	0.9666677581621541	0.6511098936868704	0.667206006636399	0.3628386899970281	0.250989969897812	0.2750191537854917	0.3268789624573928	0.4014726336390232	0.4964508525805696	0.9273472105876477	0.2023282576915719	1.934954571480046	0.05374971202412892	0.05212178544734283	0.0005573635689170485	0.7971378196846964			1.261619684905238
3.692794147018323	6.3453879708304	5.235111995111927	1.542790603085654	0.6543710888248144	0.9572922643395045	0.6625002263241242	0.6655443730241878	0.361706999733806	0.2530484754733466	0.2758713830470078	0.3276576867182269	0.4025439453109588	0.4967738216748728	0.928669516547043	0.2027501379865899	1.912130558008063	0.05375063646574603	0.05212239733856085	0.0005573640402017633	0.797139878210926			1.261619619299609
3.700983933065893	6.329781053542895	5.356754262668653	1.58516032296412	0.6904247229553514	0.993108706275129	0.6756520245247944	0.6705201956778087	0.3750581876550084	0.2567939339535383	0.2826238862203179	0.329881540880448	0.4037979935307254	0.4979764866732809	0.9300562371051068	0.2028235313985172	1.906691343485436	0.05374712569099242	0.05212448736808306	0.0005573684143015537	0.7971096342591565			1.261619539091536
3.709173719113463	6.116945663086596	5.174573929994327	1.505759810197944	0.6681042699873853	0.9562153235368105	0.6565239593744029	0.6665639935671444	0.373048875504886	0.2544099344887876	0.2813160848418538	0.3295195796127046	0.4027875065362121	0.4967982817088639	0.9277026733985921	0.2021133750299564	1.926408088768525	0.05374864923808422	0.05212871542403232	0.0005573707325459018	0.7970574230312735			1.261619426651801
3.717363505161033	6.252623725382282	5.166167214611179	1.580078699860763	0.6525896106431424	0.9909778965020144	0.658949608505176	0.6732644821398635	0.3703743733701312	0.2582860237428726	0.2795876243240042	0.3292460592956853	0.403342675039152	0.4980676190729719	0.9283095687615528	0.2025135771999182	1.934683646825059	0.05375469828792912	0.05213112976421829	0.0005573677876586332	0.7969913596245			1.261619341193374
3.725553291208604	6.70750181563088	5.538005962274666	1.725354609347599	0.704324441173506	1.079436579096482	0.6874783065322564	0.6842540569496935	0.3746434633449376	0.2620353383734403	0.2827606265893599	0.3314649149706171	0.4049919806207996	0.5010070114487379	0.9321969360099072	0.2038117844807826	1.922288439632267	0.05375663214826754	0.05212842759933443	0.0005573646976346361	0.7969934450736919			1.261619303486271
3.733743077256174	6.573889813954139	5.484979588895167	1.630575745733698	0.696695034799642	1.023722566904852	0.6847952025267661	0.6754165350499152	0.3715830986506684	0.2581699771264068	0.2815453534000965	0.3310711144929914	0.4044071590153064	0.4998957182485593	0.9315531175406857	0.203343507595516	1.897642752637405	0.05375178021183055	0.05212736242310056	0.0005573669608288366	0.7970502853707589			1.261619305369745
3.741932863303744	6.209084231058881	5.064018746117637	1.554825674299264	0.6305242647478259	0.992204957716091	0.6647263232111195	0.6718340474161955	0.3646491847379287	0.2541775424697459	0.2779844105822005	0.3285761851428166	0.4035051937910314	0.4980259124268966	0.9278916281268881	0.2023851931378995	1.908003771845779	0.05374508612099148	0.05213018768479523	0.0005573689163066505	0.797180652676251			1.261619289257464
3.750122649351314	6.143558940309906	5.01532486990983	1.509238498428806	0.6407518298838211	0.9662943128627449	0.6608355762533961	0.6693145012927548	0.3660825379996845	0.2507232662671189	0.2775237276151195	0.3277128208794332	0.4025364596951643	0.4962535119999734	0.9264178028987559	0.2018596959271506	1.933771389894536	0.05374539844563519	0.0521343261127634	0.0005573662914835962	0.7971547326067128			1.261619268708803
3.758312435398885	6.261491544165279	5.172226697761592	1.522018984694532	0.6778847077285226	0.9687628588548106	0.6633797183462299	0.6674777888729501	0.3691509087317831	0.2532966804573181	0.278140087057183	0.3286902701162779	0.4027389433505339	0.496518776616434	0.9277184265976062	0.2021622959453819	1.925649357392384	0.05375019007065529	0.05214160391028179	0.0005573623902966711	0.7970377958149122			1.261619306107796
3.766502221446455	6.412178863475301	5.283074435883704	1.596378703625827	0.6754079522587119	1.014190881935292	0.6775449165990287	0.6738274208241742	0.3697554266873729	0.2561014515040967	0.2798288002074609	0.3305093084166298	0.404456539011693	0.4988643773032211	0.9299709378389942	0.2030744238858181	1.902281433672835	0.05374898405701697	0.05215073909520137	0.0005573620014761451	0.7969633923139595			1.261619376254099
3.774692007494025	6.383606844858598	5.135210695056365	1.536896244325665	0.6456926130240307	0.9688092684380712	0.6738245601390838	0.6701603663145589	0.3669859506287447	0.2521427070622036	0.2780915108924698	0.3302148768664604	0.4038662074645223	0.4985248569984596	0.9294967992333323	0.2027226037028678	1.903035986388433	0.05375239210215349	0.05216736659884926	0.0005573646087606372	0.7969722797301501			1.261619434572188
3.782881793541596	6.435240997740987	5.166956336735889	1.512897387769746	0.6606146640905968	0.9525901584087829	0.6675934908526869	0.6666055079984512	0.367977861536853	0.2512248796212655	0.2785277286214153	0.3294570981254898	0.4034969802619786	0.4984949006549153	0.9299957266438015	0.2023425128507381	1.93211180261187	0.05376179477531583	0.05218961980759058	0.0005573650974469334	0.7969432192631122			1.261619478208604
3.791071579589166	6.328394277713838	4.951772074603033	1.497205196997	0.6358749893998115	0.9696317498177995	0.6570943120393997	0.6690370233233487	0.3670783092422088	0.2517583544762698	0.2786812400209331	0.3303998134515936	0.4040223881305283	0.4991725422443469	0.9303809469489601	0.2025983650455222	1.943065089543468	0.0537663469724621	0.05220138458633693	0.0005573617946290241	0.7968736131123316			1.261619545998444
3.799261365636736	6.241684408883207	4.91985578425992	1.53016715347647	0.6410309560885398	0.991927091730575	0.6592705920712142	0.6734869661750437	0.3673900432815964	0.2560589575861773	0.2792623187460502	0.3315569405184033	0.4039969793465212	0.499620124141782	0.9302092549874639	0.2031255039039219	1.928221517035835	0.05376698893740915	0.05220106508922733	0.0005573588367442458	0.7968997490446014			1.26161964873055
3.807451151684306	6.385339154840453	5.23208262953251	1.593085789861375	0.6721596864491229	1.000012176796028	0.6701550045000904	0.673729916557789	0.3692077249857299	0.2580817379187179	0.2821410435166507	0.3318828431848274	0.4044716208123074	0.4994654439438743	0.9309552368006704	0.2031555487599611	1.91246326392962	0.05376198659626613	0.05219325506980744	0.0005573596821158577	0.7968855519765232			1.261619742336955
3.815640937731877	6.347350262042398	5.213165952609265	1.576207128356235	0.6525621181170581	0.9952822073624892	0.6597225493117225	0.6730653244996739	0.3665851387488321	0.2556081613703036	0.2803109111150303	0.3301286419939712	0.4038869550837884	0.4982058540249205	0.9291291340779294	0.2025332889415542	1.921718538942808	0.05375539833963258	0.05217988774781532	0.0005573615589006689	0.7969923405101144			1.261619801449827
3.823830723779447	6.410579009408127	5.212869473345394	1.569008706258139	0.66475803597762	1.011152592745344	0.673353376786728	0.6783156260943786	0.3710662420559826	0.2566331617260638	0.2809089032166399	0.3301503685738007	0.4038104086303556	0.4986411969287115	0.9293475750459125	0.2026262479666323	1.932437671713118	0.05375182744099669	0.05216476140434954	0.0005573598137193314	0.7970664185817927			1.261619859606277
3.832020509827017	6.701936961390117	5.480567981398755	1.648313324646719	0.6969810109573034	1.030282690100612	0.6880897394928744	0.6794859013774703	0.3725310225529697	0.2598274777264372	0.2825623452600589	0.3311094344785577	0.4045705197255006	0.4996233868354484	0.9317287430644746	0.2032970874373181	1.92730258397825	0.05375517840150875	0.05216007165699425	0.0005573561287893793	0.7970152084070486			1.261619931690691
3.840210295874587	7.000457645936399	5.772662504015186	1.819208710475488	0.7276016292167897	1.074780620345024	0.6834163021394443	0.682097937235193	0.3723788523040755	0.2640197465867029	0.2840264905625241	0.3322598127465871	0.4051899379935723	0.5009188767671089	0.9329194222534452	0.204149986545755	1.901869470587163	0.05376060529977906	0.05216970355442398	0.0005573550143271238	0.796946666959329			1.26162004731395
3.848400081922158	6.894376545652047	5.666726489517266	1.772554519779266	0.7321811019287324	1.075276028943942	0.6848147918482024	0.6858628436686725	0.3772865246957494	0.2644731507404191	0.2885380071947937	0.3339212393603936	0.4062596152680515	0.5024071157661862	0.9347433446895719	0.2045263129362564	1.9002113610242	0.05376425071877743	0.05218453954434298	0.0005573573556606552	0.7969057339523603			1.261620135900188
3.856589867969728	6.610078969047324	5.495433229417734	1.634717594699992	0.6976432314845189	0.9822522077914752	0.6623000401050632	0.6678909422090767	0.3722486434802779	0.2545408887504585	0.2834931609592473	0.3307807657018618	0.4036741005794552	0.4983292185380761	0.9317679308748847	0.2031043364372942	1.924818560842054	0.0537705414759139	0.05219410882938017	0.0005573565090087376	0.7970193894323532			1.261620238468944
3.864779654017298	6.616199209204209	5.547328521815689	1.656270841583637	0.6846009970523695	0.9911528389117212	0.6592619969653312	0.6687411438286344	0.372868401310337	0.2571800586854119	0.2810365805189193	0.3298384339049028	0.4032347639250657	0.4980703414520744	0.9306937617107108	0.2030485225293985	1.928774119297378	0.05377372562570296	0.0521924302096539	0.0005573507217302997	0.797073617047614			1.26162035356961
3.872969440064868	6.444634182694338	5.339705213622438	1.560819273488246	0.6632140253939002	1.00195115989177	0.6743637258692241	0.6764263018764809	0.3734720413556999	0.2573498163501801	0.2811740189224723	0.3304731658442114	0.404112946004776	0.4988720473476926	0.9298121468635315	0.2030073496019407	1.912788440063042	0.05376945550061651	0.05218634248159819	0.0005573481739133752	0.7971072411883505			1.261620491485447
3.881159226112439	6.496223215526885	5.340334729117978	1.572898962934806	0.6726865664422703	1.010378526322454	0.6861126899585793	0.6768301801697931	0.3755683713616962	0.2568659878381659	0.2838131022658154	0.3322798275967377	0.4049957356892555	0.5000158574517907	0.9312707648349525	0.2032847171618651	1.910050425033643	0.05376243263202285	0.05218163534576267	0.0005573503199276757	0.7970821393876301			1.261620613967976
3.889349012160009	6.364836671551187	5.238888341040615	1.618373462429594	0.6631207050773631	1.022704899693617	0.6775737135970369	0.6789325418945624	0.3734673975264809	0.2552664296047087	0.2803768029708408	0.3303307734124916	0.404149571635688	0.4993708338566114	0.9307890245383088	0.2028900532432552	1.931127193895832	0.05375888918399423	0.0521819670862421	0.0005573514475171716	0.7971356499601154			1.261620721376224
3.89753879820758	6.338762917772132	5.203717082751033	1.637041215004095	0.6565487773641822	1.032870554139845	0.6731223109792887	0.6800733859120055	0.3684403002670378	0.2534278539184248	0.2770665838243239	0.3293558575455294	0.4032185599174273	0.4988608064719012	0.9293479239213276	0.2027138623702622	1.943013896451389	0.05376269297000727	0.05218292883885066	0.0005573477279124811	0.7971753554250059			1.261620862548706
3.905728584255149	6.64557419649649	5.592491081474803	1.817717630608352	0.7227667228761111	1.102876950343912	0.6998433688791693	0.6868473586406277	0.3784293175055518	0.2614083585614599	0.2854569793066425	0.332646857745842	0.4052023817538822	0.5011122244181339	0.9327312739522434	0.2036115548694044	1.933003338056263	0.05376863544929424	0.05218286500573999	0.0005573432334303429	0.7971102987014809			1.261621021879859
3.91391837030272	6.545107557739493	5.434985082222792	1.730619433395894	0.6970322227518574	1.064828666078487	0.6932144523850389	0.6842430772181808	0.3830195431719471	0.2608204708218506	0.2870846383394721	0.33135320536597	0.4052501583880226	0.4992583933298384	0.9314635251763046	0.2030315285371118	1.916768786088187	0.05377477622695612	0.05218735917263999	0.0005573432394608757	0.7971777518096216			1.261621170511165
3.92210815635029	6.602750102289193	5.441785728169419	1.692486792268491	0.6968940716142232	1.0556551301142	0.6971075709051314	0.6875435621653614	0.38769876334521	0.2638829951008932	0.2893951180121913	0.3322404961922841	0.4061307989055152	0.4998974375579729	0.9311246150001138	0.2031833277010729	1.915369432438771	0.053776493814694	0.05219199684196718	0.0005573458540392603	0.7971233796858871			1.261621286224188
3.930297942397861	6.492466224274857	5.439313576967401	1.667852108201241	0.7019262706437063	1.033028609543057	0.6914760260435845	0.6873558290296394	0.3826270789199488	0.2636026503001237	0.2864372274466402	0.3331680592660969	0.4050834261244621	0.5001934436324982	0.9306341062335652	0.2033379390909038	1.920376350810092	0.05377109670613114	0.05218899713786449	0.0005573452409663227	0.7971998907447896			1.261621379546445
3.93848772844543	6.500751586117453	5.502156186937869	1.681721174629982	0.6914602895160522	1.013704284321362	0.6788487054363544	0.6775362551839053	0.3735259632807557	0.2599045913759923	0.2831095366726327	0.3309019048106046	0.4041184814697364	0.4991940666425117	0.9301564151772217	0.2032264970683925	1.93224046660015	0.05376851921752555	0.05217841524290878	0.0005573406804824281	0.7972387435580467			1.261621497617864
3.946677514493001	6.660694340271275	5.345147045322685	1.695317220498922	0.6600806028831526	1.018286569819399	0.6674525634296969	0.6715918517671033	0.3698431508902708	0.257994182784103	0.2831140849052293	0.3305545981523442	0.4038897195783294	0.4993409973405009	0.9295852611132082	0.2036467018430715	1.925837893701427	0.05376959914421731	0.05216733639129932	0.0005573374170919245	0.7972491779784924			1.261621652365932
3.954867300540571	6.744668952085467	5.234124492369637	1.651525379536591	0.6443711236300299	1.034508747384786	0.6641596932463709	0.6738705623947449	0.3687609537164706	0.256102119626041	0.2817334309995797	0.3313153951843337	0.4041359864360986	0.5004507318644147	0.9305442813075169	0.2037339883685533	1.90967595306739	0.05377325562305085	0.05215952996471545	0.0005573385517865465	0.7972194323002615			1.261621800973092
3.963057086588142	6.738792143045562	5.470553083216265	1.619045559727934	0.6916582115594161	0.9992691217088745	0.6796340053016789	0.6797188863366671	0.3784497121817248	0.2549109183530271	0.2823687745423462	0.3311097210565908	0.4041840049577816	0.4997614346431258	0.9319156659921972	0.2034716191040554	1.915601104787543	0.05377831035237245	0.05215398645778744	0.0005573397665739561	0.7971003068722586			1.261621919227615
3.971246872635712	6.51105452576696	5.313018946717274	1.593008934686259	0.6588176436362722	0.9780164689341794	0.6652178600036893	0.6729546689128865	0.3777908466618223	0.2528056217626524	0.2820618306745408	0.3294908745826889	0.4027052806955	0.4973219905738187	0.9288293869790726	0.2025666180255087	1.920709805529518	0.05378132435993797	0.05215334624285011	0.0005573354007642753	0.7971810062753389			1.261622040119631
3.979436658683282	6.51787554784559	5.183791188260981	1.611254161392181	0.6382790418655383	0.9950472320961669	0.6640414645654868	0.6737631379854818	0.374829893142494	0.2532000480443656	0.2811836692959187	0.3287829027283542	0.4033427112566504	0.4971773402306056	0.9291615285173486	0.2026005554021137	1.921404883265661	0.05378119895041331	0.05215953943509277	0.0005573295692544463	0.7971919867796449			1.261622213356044
3.987626444730852	6.536183909632816	5.215034414121503	1.598363006611474	0.6528477824610832	1.004282414001398	0.6736747481945925	0.678333550903262	0.3734130054574546	0.2550886004645552	0.2805219675321827	0.3295772961798233	0.4037446168170977	0.4982353125052871	0.9299776780908163	0.2028927258963805	1.908295174900367	0.05377976720154794	0.05216030503154617	0.0005573287436502717	0.7971794936063038			1.261622430496205
3.995816230778423	6.561647288119287	5.347989393236999	1.616264489424548	0.6690429092883927	1.030433414147698	0.6822158044126839	0.6805094718661254	0.3756674556054188	0.2575085612921638	0.2822088891988945	0.3305337592722326	0.4037534417195399	0.4991215437308724	0.930089566319702	0.202928430211035	1.911595489042828	0.0537735974892063	0.05215032302858227	0.0005573303790440381	0.7971617935602053			1.261622608680108
4.004006016825993	6.643909909501922	5.366717326523358	1.609567738193101	0.6711002006706036	1.062266259452539	0.6817084038937459	0.6813880488314819	0.3747412556456464	0.2540078948865634	0.2829697559314115	0.3296359435536362	0.4036360361745627	0.4994765103163339	0.9313493560822942	0.2028716710933688	1.919926085536646	0.05376211274957674	0.05214244689134645	0.0005573282547052807	0.7971361040075416			1.261622786965327
4.012195802873563	6.540257793697885	5.26858692628536	1.571527032915101	0.6683167870390473	1.009452582012961	0.6673454052246417	0.6731495066036192	0.3673524673631547	0.2516092841098392	0.2819893301825832	0.3289446256030333	0.4024807427667695	0.4981601355985459	0.9301267506120874	0.2026375794123947	1.922780101953218	0.053756616038307	0.05213918442498541	0.0005573226796560545	0.7971437990702253			1.261622995815863
4.020385588921133	6.402477347045135	5.181991828438416	1.579880915988618	0.6691366832594192	0.9990654730348715	0.6656664083723662	0.6735080291852521	0.3671499316835673	0.2563355942710501	0.2814068290394267	0.330341817145451	0.4028322409484296	0.4983065559216788	0.9292187824694272	0.2025604250304182	1.909096912176959	0.05375675659831364	0.05213731071309111	0.0005573193887937358	0.7971570879734523			1.261623236901736
4.028575374968704	6.658990720724129	5.619102623878319	1.706238603601353	0.744972479809284	1.060131601208809	0.6830788688707524	0.684849401743984	0.3735482653728992	0.264679824135535	0.2834080521437725	0.3322121944976183	0.4048285825242872	0.5000609364150659	0.9314379888164824	0.2031413252035967	1.905039531472438	0.05375474948961367	0.05213782913934838	0.0005573199363097981	0.7971337127455361			1.261623465236586
4.036765161016274	6.638300260433179	5.441064545448199	1.595705780169683	0.710859871765551	1.028114912022182	0.6859237546062987	0.6797983640493083	0.372601515611615	0.2577167396141459	0.2805180216376363	0.3303986002321359	0.4032608977841082	0.4993607963168459	0.9309827634496447	0.2030083301282746	1.929613941384936	0.05375577842393863	0.05214163966381678	0.0005573198510555584	0.7972005693359671			1.261623666195992
4.044954947063844	6.295027223402688	5.03230272258793	1.469423134458641	0.6492532856073011	0.9846686402922248	0.6803196210486829	0.6729699550484782	0.369760945384474	0.2526428739561901	0.278831499180259	0.3303524466263725	0.4030147155831614	0.499328036811016	0.930047804738986	0.2026645902842699	1.951299045939588	0.05376200139951383	0.05214918585699118	0.0005573157541221241	0.7972568712015974			1.261623876278048
4.053144733111415	6.450727085639471	5.211801915230735	1.558463819872458	0.6719884494530194	0.9985664488817828	0.6798710295467781	0.6744431177703134	0.3732190386172589	0.2558015599407481	0.2836051581071853	0.3320603761260293	0.4045220259439121	0.4997784261403321	0.9315491242440395	0.2029978643161412	1.936031352355258	0.05376276683909653	0.05215416498131874	0.000557310490253573	0.7972158475602129			1.261624118903296
4.061334519158985	6.61375224661507	5.363675522980372	1.635826274870338	0.683609809018209	1.016811831061021	0.6817044306083945	0.6832910524224887	0.3777699628847797	0.2595361999795837	0.2882014238207856	0.3338852668524999	0.4049247449111952	0.5002065441170356	0.9323765731554512	0.2035075718766606	1.914761708437256	0.05375619609463055	0.05215716133672903	0.0005573088829073073	0.7971439619522319			1.261624368968275
4.069524305206556	6.433242917747919	5.338070666587202	1.64398522743017	0.6894753305505485	1.014952308883732	0.6815468067623032	0.6854641318261491	0.3789242064074939	0.2620512848997559	0.2861790317615582	0.3320366442319614	0.404271752214381	0.4991921811490778	0.9311908059065572	0.2031006311719758	1.916476425495176	0.05375308132548487	0.05215818823057902	0.0005573099069166868	0.7971443586799931			1.261624598684372
4.077714091254125	6.477070918467583	5.261715629493477	1.64953091483801	0.6612955520381348	1.011497840238129	0.6739338710839197	0.6819945205793551	0.3711846062218029	0.2584521907186051	0.2807104513131632	0.330390208154324	0.4036164348419675	0.4985285331407833	0.9303317798732166	0.2025798403228167	1.922616900315031	0.05375505575178232	0.05216475863135701	0.0005573076832538162	0.7973025792479496			1.261624816454649
4.085903877301695	6.445500805793766	5.263939390823805	1.630297098408368	0.6764505271907623	1.022406739739823	0.6884085578574245	0.6869204516332275	0.3778513203174059	0.2608119409338979	0.2837489949305618	0.3325950029390668	0.4052745249340531	0.5004417321325295	0.9317746892440675	0.2031181684996544	1.925872695178565	0.05375515603680907	0.05217179047939743	0.0005573020474190618	0.7973307829108385			1.261625041214253
4.094093663349266	6.35155336770932	5.142659459722363	1.570339226905262	0.6766197310170222	1.008135548642159	0.6872826243310269	0.6792770577625761	0.3787856086522277	0.2612139534423533	0.282959949170592	0.3316871618190882	0.4050993579881904	0.4999868815750809	0.9315877460416917	0.2034252704710401	1.913869215806774	0.05375968784881376	0.05217345914045913	0.0005572985564641481	0.7972632667332497			1.261625305721882
4.102283449396836	6.816627217296749	5.461644336452105	1.718889908650957	0.693889030121163	1.058147173967112	0.6885464189308402	0.6786871505931279	0.3794546237511992	0.2622166220542906	0.2832890776083031	0.332944979576011	0.4054777963658078	0.5013268776897205	0.9330348132339163	0.2040766943116288	1.896506599647386	0.05376552611900111	0.05218010512943037	0.0005572996217729522	0.7972753887704328			1.261625551501911
4.110473235444406	6.748296321512277	5.615213407130399	1.78817865489578	0.7143848345357375	1.069483640749298	0.6877309369970516	0.6786312140824835	0.3777078724437999	0.2630228873620341	0.2856331161003636	0.3330617883480732	0.4055224100461836	0.500809596473359	0.9329347870117146	0.203587076352707	1.913031978277247	0.05377008858306552	0.05218696180263188	0.0005572998464175603	0.7973837851945459			1.261625763049672
4.118663021491977	6.373524625741988	5.207847105463981	1.619297931961504	0.6514649999478465	1.012341386927035	0.6708917586582813	0.6726156786121263	0.3675186095856783	0.2594345058352644	0.2820101459911056	0.330113495625639	0.4040137157658101	0.4988747680834712	0.930008535827057	0.2028405203275691	1.927745993006317	0.05377388843085473	0.05219108104570179	0.0005572945120693717	0.7974697231745622			1.261625990846943
4.126852807539547	6.355931062116142	5.02759352049164	1.567857145956321	0.6142829616637057	0.9952952204823233	0.664455257120294	0.6735768505391926	0.3671212319455033	0.2554611556866723	0.279618634034474	0.3301019182047454	0.403707773999038	0.4991357593093295	0.928912050851877	0.2027847818112112	1.918469216503021	0.05376884778660367	0.05218675568781216	0.0005572886379666651	0.7973675820590718			1.261626259511644
4.135042593587118	6.2380600854798	4.994591712299735	1.51922981862535	0.6243539208146321	0.982826766612399	0.664673280332181	0.6750099851308782	0.368376923035516	0.2537265656724179	0.2801006075212336	0.329867078805382	0.4033834543334407	0.4980853154992627	0.9280187753032735	0.2022157919234968	1.901933592730629	0.05375898388357549	0.05218350881351334	0.0005572874239347261	0.7973803926324572			1.261626531791131
4.143232379634687	6.228389680216843	5.091650471252231	1.517979204969795	0.6668178856513362	0.9791400926534573	0.6650890174896481	0.6721709299342107	0.3660660777490687	0.2539114940437712	0.2805308385723248	0.3295191415396984	0.4029772558989435	0.497693867887309	0.9277517324046252	0.2022039026728417	1.902813009591131	0.05375534791668241	0.05218641554094255	0.0005572888566491546	0.7975179915371611			1.261626746929226
4.151422165682257	6.360401304768032	5.201040066584007	1.576175468593338	0.6756213729720977	0.9920018845919805	0.6636679158183943	0.6734083680470038	0.3661843897823644	0.2571906907378925	0.2799721229175927	0.3295554442926605	0.4034798050273393	0.4978145468601547	0.9288524473242068	0.2025644981313497	1.9195512167626	0.05375979870559986	0.05218923108811627	0.0005572860887386748	0.797456513450443			1.261626984018839
4.159611951729828	6.343846104449858	5.332940848131282	1.583570198356379	0.6823092556122793	1.012086731975951	0.674333446316265	0.6775703853766865	0.3704395592197381	0.2620408262696432	0.2807972783572231	0.3301542969159833	0.4040174415637197	0.4982764535320253	0.9302476520389661	0.2028196531321685	1.923762369934103	0.05376460179026334	0.05218999774855681	0.0005572795402211204	0.7974315006907837			1.261627258826094
4.167801737777398	6.553040522540029	5.660664001925786	1.718808491405704	0.7264768179435344	1.056316864949222	0.6976398794535611	0.6833921867151643	0.3785751392817274	0.2674916308662292	0.2851820379126387	0.3326099292788824	0.4054914433168659	0.5002710806980757	0.9324010437088246	0.2036960410322483	1.911639568625352	0.05377593795985649	0.05219768418287864	0.0005572765775924101	0.7974770622709588			1.261627524194185
4.175991523824969	6.565646909691693	5.653827949538507	1.738552077705636	0.7119719161914051	1.063475089952161	0.6835733212894637	0.6841012317054409	0.3781308822353779	0.2621005713613109	0.2840606018036996	0.3315773864198522	0.4056406553621744	0.4997909026898604	0.932293945336973	0.2033379366297945	1.901153402816925	0.05378759540804094	0.05221523049992805	0.0005572786479618177	0.7974653238641205			1.261627761870525
4.184181309872539	6.476065844874755	5.331963009168341	1.66893989961171	0.6622261678759335	1.040418996156845	0.6682044180233975	0.6761754095827376	0.3722617265365264	0.2565772472639842	0.279672765498689	0.3294807332688651	0.4039224889855145	0.4982934040108082	0.9294483382009689	0.2028667327091205	1.905949452128138	0.05378826754004379	0.05222391541696794	0.0005572791578601925	0.7975192897212052			1.261627971845795
4.192371095920109	6.308328440389703	5.032648097319679	1.554823143354571	0.6223234676960024	0.969267009685771	0.661455330084715	0.6659951895169594	0.3691109022158054	0.2544276677253587	0.2781303286588683	0.3291852162824702	0.4025180046156938	0.4969332457657802	0.927176667549869	0.2023916233096565	1.913171646179267	0.05378084941447119	0.05222618037718543	0.0005572752244095212	0.7975594546180943			1.261628161643765
4.20056088196768	6.320982318154755	5.171805881703033	1.580436635466871	0.6617086618798074	0.9754137670619769	0.6915173790623993	0.6730231202084795	0.3771101349008321	0.2590571514147214	0.2826181151343079	0.3314774647221155	0.40413882144442	0.4991927387868896	0.9299061854704389	0.2032311554112721	1.904579218133467	0.05377092040406574	0.05222863430788603	0.000557270988833365	0.79747371857754			1.261628365107103
4.20875066801525	6.503539299320034	5.448307652940836	1.682766230177805	0.7109846628909967	1.024907632777873	0.7007578589534362	0.6823103480433959	0.3775539276520815	0.2648961739125451	0.2836389928325275	0.3314011516144637	0.4057176106832689	0.4999552208157737	0.9320270834181739	0.2034285317093648	1.901670142072587	0.05376666726358116	0.05222845145908783	0.0005572716600378	0.7973771652558717			1.261628546149213
4.21694045406282	6.435320018733921	5.386536040975052	1.618211305354969	0.6895815139115677	1.010169056452933	0.6701100917360748	0.6700545720440115	0.3678250524347565	0.2595967771689935	0.2803795082836694	0.3306445695512318	0.4045226231536224	0.4990384678532978	0.9304176057626687	0.2027861190907017	1.914246718459721	0.05376764069305375	0.05223028305161861	0.0005572742833196157	0.7974169708669058			1.26162872790637
4.22513024011039	6.374086556270763	5.103659147682096	1.572024987501827	0.6306845116931939	1.012248214615657	0.652384895144847	0.6703061288214076	0.3639512139976034	0.2542731702832552	0.2777164321584981	0.3294502469047998	0.4035588044169534	0.4989644223223348	0.9289989329982175	0.202641795448067	1.929972433929972	0.05377012825997863	0.05223675027291493	0.0005572715309368372	0.7974960926843082			1.261628831257694
4.23332002615796	6.417591706617753	4.999203953749575	1.599317184180532	0.6254036894026482	1.023339948841642	0.6589742556626975	0.6783060702967399	0.3675657628797412	0.2555189352920264	0.2775811087501616	0.329130215140115	0.4037779460941651	0.4990567256322601	0.9293705481463048	0.2026938158417512	1.936184919661158	0.05377635712573139	0.05224316770088842	0.0005572659307431417	0.7974791850878821			1.261628975537272
4.241509812205531	6.605246888246835	5.293684559393041	1.702434574352038	0.6733376699634469	1.043589430204806	0.6892159782251213	0.6821189035280529	0.3776098528080887	0.2636104304775978	0.2836229965934049	0.3331749379130942	0.4062949110025814	0.5021773346539674	0.933252615949938	0.2038850111766384	1.908525036030659	0.05378384137739815	0.05225178650011237	0.0005572645027047211	0.7974100843093448			1.261629147890814
4.249699598253101	6.695661633034995	5.333942039857661	1.709265099847581	0.6570461714784835	1.034490467893193	0.6852732465784923	0.6858316286256384	0.3770880813937627	0.26806244317311	0.2856692059863044	0.3349583907163741	0.4076783398759405	0.5034636019958337	0.9343840441557281	0.2041781077266694	1.898834885822802	0.05378452317023842	0.05226226137860675	0.0005572693959833955	0.7973559519868281			1.261629220537353
4.257889384300672	6.702554371165761	5.203784224937821	1.686422031337578	0.6494792930716486	1.002960287550539	0.6673580291882238	0.6820306050654927	0.3769188319602538	0.2662107554585153	0.2845214970031003	0.3326340135124794	0.4064262237746629	0.50159086800428	0.9327168273334352	0.2038555446829364	1.916569588801032	0.05378258198579866	0.05226779517101383	0.0005572713099906363	0.7973281909397479			1.261629286723183
4.266079170348242	6.551458555723759	5.168982843771746	1.604180610398426	0.6650180792751685	0.9971298954832962	0.6695513186962853	0.6760176369594428	0.3755945548987332	0.2589580501121588	0.2825159029696953	0.331615277155851	0.4056380998318516	0.5009286089150604	0.9331198504792857	0.2034880777640513	1.933682284678776	0.05378116465582655	0.05226590382649566	0.000557267768496456	0.7973230273071383			1.261629346235414
4.274268956395812	6.446887883692142	5.193128384812333	1.567971928206793	0.6815094864652584	1.001943660407401	0.6843254585730462	0.6740023578007924	0.3770644818489986	0.2563375889868946	0.2847039944556808	0.3322883605124978	0.4054159223306246	0.5004351961676904	0.9332342890244095	0.2031510293644075	1.918197157146679	0.05377991285894572	0.05226214260706285	0.0005572653442565224	0.7973868765449923			1.261629426243268
4.282458742443382	6.665202558038655	5.396042184634492	1.660475955932561	0.7145555383170549	1.030438794520718	0.6982282549798761	0.6782090942371796	0.3788742678642791	0.2604473368437665	0.2884510356022989	0.3347529983970174	0.4069346025139186	0.5021687533393283	0.934470631818872	0.2037026534754818	1.899750060409784	0.05378257100357967	0.05225968304296458	0.0005572673741913199	0.7974260692327442			1.261629480850029
4.290648528490952	6.87403388836062	5.573351989371967	1.673184307551484	0.7529192792107167	1.034330924222935	0.7122903988640025	0.6791692742379722	0.3758162276792111	0.2588885335837761	0.2859946218984366	0.334601213334013	0.4072142608674094	0.5030131033662657	0.9365696649071275	0.2042097527938928	1.90020239677929	0.05378726409737592	0.05225443780768628	0.0005572701544655398	0.7974025597231257			1.261629488407752
4.298838314538522	6.572673737039237	5.321485770605189	1.551783385123308	0.6858097427411595	0.9769725419815767	0.6815865780532251	0.6669865132050398	0.3740474036452934	0.2548116495519455	0.2829843449051906	0.3312068121869738	0.4051707814529544	0.5003281052080768	0.9338214922504477	0.2032639454582167	1.906214457666249	0.05378850781132894	0.05224909298576232	0.0005572701883879124	0.7973773719013			1.261629451412345
4.307028100586093	6.479149882978736	5.248409203925535	1.571120376598679	0.6650443988925466	1.002472476378844	0.6785908547236397	0.66903124874586	0.3736661082538567	0.2551931124803568	0.2806392851815233	0.3305859227557768	0.4051561957509116	0.5002813084842402	0.9330623902117524	0.2033126386865661	1.924437109655045	0.05378612164180984	0.0522478291245244	0.0005572689406018758	0.7973153878563601			1.261629389428153
4.315217886633663	6.710067247524919	5.526932005709224	1.772846133484149	0.7203033599670158	1.105000164825037	0.707607087787246	0.6875430746410807	0.3800839649203284	0.2662233311129928	0.285580875891542	0.3339731664607678	0.4075084865173191	0.5036966214676422	0.9357039378680944	0.2047858910827306	1.907804948597827	0.05378488240427844	0.0522502590567726	0.0005572693596739097	0.7973682264740242			1.261629374898839
4.323407672681234	6.520085786369093	5.309688972380307	1.727649223673228	0.697089777443789	1.064841239118878	0.6980968435750051	0.6853803851700538	0.378960917426238	0.2673479016612533	0.286354517884507	0.3339213607339052	0.4071007731026888	0.5027148861403135	0.9339460829948726	0.2040650280161308	1.898573716287079	0.05378433575987222	0.05225146136960512	0.0005572718778269216	0.7974925679158742			1.261629369335801
4.331597458728804	6.311878077325537	5.134681230756449	1.604516429551748	0.6637469852437892	1.018725968944958	0.6872206785852464	0.6809830652701536	0.3730135790334166	0.2592748284222166	0.2812425099445722	0.3316849711538909	0.4054945529721816	0.5011423480680256	0.9323224924379605	0.2033182151018412	1.926236818651788	0.05378173403945134	0.05224807580643327	0.000557274120902287	0.7974867058742897			1.261629288578703
4.339787244776374	6.637666191917433	5.576523007106001	1.719309360658493	0.7437704701854432	1.049667042973543	0.7048636785043395	0.6830344487177865	0.3787136580374639	0.261087276108014	0.2859286839990222	0.3341608604454096	0.4068156330899843	0.5029624056630124	0.9350800961345026	0.2040299148231348	1.937972852415723	0.05377884001326576	0.05224591761853348	0.0005572722589760638	0.7974340143357552			1.261629211556051
4.347977030823944	7.023567919056995	5.881505172962528	1.764926681814193	0.7929005132795737	1.054462687957955	0.715994483808588	0.6873209796339576	0.3913679893444691	0.2658485544959107	0.2951249133228139	0.33681386020938	0.4085358673007439	0.5054646316908387	0.9390297368601106	0.205270432667271	1.923710696654516	0.05377559160821627	0.05225370747648061	0.0005572722508407916	0.797399067420449			1.261629115007531
4.356166816871514	6.716438565904052	5.243254467610703	1.587672547411333	0.6766338082041249	1.009247686981364	0.695212985059852	0.6821505627389158	0.3851430464622778	0.2611857169002157	0.2915737231645912	0.3361788940982412	0.4073360123524574	0.5034200421896889	0.9346842279394488	0.2043203781549426	1.897600563841268	0.05377609158897183	0.05227011915078783	0.0005572784424394104	0.7974718539753948			1.261628984796842
4.364356602919085	6.539530797411679	5.148443596580329	1.571488047131858	0.6539166863951429	0.9984007264124958	0.6783562157184206	0.6751830108907534	0.3736729671636498	0.2577453261429194	0.2846733154672185	0.3343453045968093	0.4060887082540486	0.501691882269668	0.9318625770696181	0.2033919702674112	1.89477303856474	0.05378026290035538	0.05228001609518117	0.0005572812020519584	0.7974959575461581			1.261628857849283
4.372546388966655	6.677954284918669	5.409798974591623	1.666216567311976	0.7018749096680897	1.033733011178942	0.682200445080414	0.6763490952426393	0.3699234808094741	0.2582863293134651	0.2842278830479259	0.3342274032495407	0.4066009470199164	0.5029899590548431	0.9333518643770856	0.2038521251973416	1.903007297495799	0.05378191364326568	0.05228028293856279	0.0005572800529715711	0.7974219739820897			1.261628730172864
4.380736175014225	6.827357213181418	5.586999268810549	1.740004261810608	0.7218500951702955	1.068443859453662	0.6935382050483181	0.6810034525447189	0.3745154044350903	0.2611665330104625	0.2891357754194913	0.3363246834672967	0.4071587562496177	0.5044450945400525	0.9349040499940162	0.2048076811090241	1.920949069176244	0.0537798511656034	0.05226855309350793	0.0005572786019655216	0.7974854163743111			1.261628623419751
4.388925961061796	6.839902220979835	5.89407213490592	1.750617730098031	0.7734024138140696	1.078049338606319	0.7078180702590671	0.690612374427919	0.3833042423733922	0.2657632539096016	0.2914637223415277	0.3369631430173115	0.4078909356367014	0.5052780175515116	0.9370354140677069	0.205416901203608	1.90584027370752	0.05377687930688403	0.05224877781391963	0.0005572804792759336	0.7974938813681541			1.261628489007748
4.397115747109366	6.634086069133036	5.730738528107903	1.728952155008703	0.7588654507049065	1.051747665770237	0.6919101128923609	0.6902167531090548	0.3828758651318642	0.2670370917972278	0.2906355496015114	0.3360329364159526	0.4079016092840548	0.5041962906536497	0.936495991703678	0.2048174077018865	1.906201856867729	0.05377657035316506	0.05223238809750317	0.0005572854578542413	0.7973818887500025			1.261628319264336
4.405305533156937	6.320234526588175	5.289716177950204	1.551729420528735	0.6640021839091239	0.9850339315501022	0.6676633389586581	0.6738242412298825	0.3728390013886491	0.2595377126889263	0.284916494973848	0.3330630120872389	0.4055131290561877	0.5005162140958751	0.9324433901918806	0.2034541938558917	1.931584456975982	0.0537719947103093	0.05222115986592522	0.0005572875345640184	0.797390890905406			1.261628142782892
4.413495319204507	6.407976224188271	5.233776582433167	1.568811151544671	0.6427709244242177	0.9978891478153126	0.6664911777098737	0.6747871486963997	0.3702625253017875	0.2607632743333461	0.2815285311345723	0.3317157935180545	0.4053713166338978	0.5002954911028907	0.9318949825159568	0.2034543194489578	1.938585266599225	0.05377091694403636	0.05222133406418961	0.0005572854313632498	0.7974886022367943			1.261628005603096
4.421685105252076	6.653131067931964	5.228270957489477	1.626414852033087	0.6404782423066155	1.015725550613231	0.6654438080649498	0.6829545320986499	0.3735736555860605	0.2685270720985206	0.2838675707895557	0.3331428954873208	0.4066488665837802	0.502230043530611	0.934274773022863	0.204312342460851	1.914934375185073	0.05377929491235314	0.05223358462020702	0.0005572849385893417	0.7974413035173995			1.261627907330679
4.429874891299647	6.701251296269676	5.356120861224211	1.626262101924481	0.6750967108764099	1.009948366873902	0.678433406365614	0.6892469485997788	0.3777294708752256	0.2697621464583459	0.2883026302313488	0.3350443999122238	0.4077594003305184	0.5032880842587691	0.9362043954378809	0.2045633682981169	1.891826208619692	0.05378442827902697	0.05225170274967257	0.0005572898186916805	0.7973330104517501			1.261627762588801
4.438064677347217	6.755584774876863	5.599098998646317	1.639075571005863	0.720965624694293	1.024303757070332	0.6957576785059225	0.6915644826859797	0.3856288543212955	0.2669868792615232	0.2930291786932215	0.3369812394109196	0.4088760111050357	0.5048236857547785	0.9382752246874242	0.2047805215178995	1.902778752758852	0.05378652184618275	0.05226810446531523	0.0005572962573934564	0.7972366361806945			1.261627530427282
4.446254463394788	6.63365362646783	5.278739159443751	1.562503820578573	0.6514948138176496	1.001547980528167	0.6742574908887404	0.6816016227219562	0.3777053198231696	0.2626326568796125	0.2859877333438608	0.334067063357878	0.4072877417646277	0.5034472870602968	0.9357845732830761	0.2041841602493659	1.912529113624589	0.05378911887390195	0.05227793398376188	0.0005572980065438534	0.797217981775431			1.261627316299516
4.454444249442358	6.551642038564032	5.258104914005246	1.591803691354133	0.6626011194392404	1.037273154302162	0.672869266270508	0.6818166408148779	0.376165278060059	0.2624285144829978	0.2853212771144499	0.3339880730787357	0.4069597301478296	0.5036160763497605	0.9346980303322295	0.2040098259983255	1.903783411494108	0.05378701238727209	0.05227676611633358	0.0005572962908680411	0.7973132327877827			1.261627105349265
4.462634035489928	6.639631946447931	5.605025162762027	1.705591892865992	0.7343496373477724	1.091164467426213	0.6898880546461332	0.6930575409466107	0.3817469533333215	0.2625287583076548	0.2874781007109809	0.3353378477089156	0.4079932875022256	0.5050502722047072	0.9376611748314734	0.2049144221581671	1.892349840440035	0.05378254380941119	0.05226931134755828	0.0005572977987009839	0.7972659557416096			1.261626941296649
4.470823821537499	6.647010260526364	5.345018820607015	1.65438283936074	0.6789517999050015	1.050448315708819	0.6866746337770105	0.6919365460797594	0.3790820814422698	0.2605996703028705	0.2850566535900537	0.3338587052651698	0.40757223377164	0.5037341295608228	0.9363073190936437	0.2045161551440427	1.892534973049178	0.05378280950570693	0.05226382759261766	0.000557303392523923	0.7972871437180711			1.261626733809607
4.479013607585069	6.499050017934667	5.231707206464273	1.586170373523162	0.6584130515011848	0.999844766454056	0.6799318011136396	0.6793754287434876	0.3764020045963073	0.2604691112223863	0.2850281308783381	0.3334906895962992	0.4069021659265064	0.5026682499507737	0.9343484381449666	0.2039028140821579	1.902929536440928	0.05378703858860449	0.05226044562228183	0.0005573071041892025	0.7973383306619426			1.261626450602521
4.487203393632639	6.585889143087125	5.400256518365024	1.642315502960017	0.6692780801789643	1.003695330524184	0.6755524103488582	0.6785125970807961	0.37689448090386	0.260781104191243	0.2867826293217869	0.334818262840591	0.4079306257208342	0.5035985455925667	0.9358496771946945	0.204449512388052	1.910791143761493	0.05379459018775452	0.05226414480502199	0.0005573058027557922	0.7973097584721517			1.261626202749946
4.495393179680209	6.718610786426484	5.313237048708131	1.666581570209308	0.6461379219226927	1.026105525221277	0.6708607248548952	0.679073530933289	0.3750691976520593	0.260592821631297	0.2850818051465568	0.3342946691566929	0.4080451757597089	0.5035443666326554	0.9358028191889644	0.2046713951498853	1.911155205544311	0.05379702947183217	0.05227313338296561	0.0005573050395451155	0.797282291573118			1.26162601067008
4.503582965727779	6.518518164951361	5.126778765560356	1.603076735299382	0.638315764223529	1.036245610018958	0.678912929080806	0.6864719359956195	0.3780297528674263	0.2646077671468997	0.2851403752151687	0.334510306857766	0.4078330319010465	0.5035614484779827	0.9350296511057601	0.2043292291648051	1.908092153930834	0.05379694531402681	0.05228074904264835	0.0005573087428530439	0.7972995849746984			1.261625836749333
4.51177275177535	6.567677120646831	5.25391603764565	1.693492116749789	0.7004187446542559	1.092087158064668	0.7029397133194619	0.6969815515440312	0.3841868252538674	0.2714409210307496	0.2880030333014422	0.3359471518611769	0.4088912098621933	0.5050131819102326	0.9367312311141068	0.2046154354936725	1.91730372433566	0.05379717569544375	0.05228637605587254	0.0005573124221723289	0.7973374733096432			1.261625650110942
4.51996253782292	6.754897702245776	5.758102019079999	1.786499988233379	0.7698661988683474	1.128234775165209	0.7193984510171609	0.6978010408459794	0.3906061992571045	0.2741171698590291	0.2912146741216139	0.3376169177949796	0.4103654721473499	0.5062769257511667	0.9385296276211026	0.2054405622018043	1.92531304731663	0.05379049863678088	0.05228678362868883	0.0005573126091065473	0.7972501557134095			1.261625461079356
4.52815232387049	6.578139687249861	5.488550761943623	1.692010295358481	0.7079574990207184	1.074589222490202	0.7049739403793993	0.6965350378857329	0.3810129993621386	0.2681481815156245	0.2846879218205834	0.334522320552049	0.4087292746107645	0.5047251497589063	0.9363473890847405	0.2050018129346299	1.919780514267557	0.05378532272800699	0.05228335414973545	0.0005573119244298712	0.7973314933336761			1.261625289023199
4.536342109918061	6.324052633104269	5.158940561228323	1.575043780549198	0.6686360499852854	1.008889739528089	0.6989494860473456	0.6803707994464978	0.3770902678330997	0.2646685453388887	0.2829271432111123	0.3332328768982583	0.4079921465316131	0.503317605715383	0.935692808754812	0.2045068335220532	1.905123651958567	0.05378466644206494	0.0522821959968281	0.0005573142645541987	0.7974516287837267			1.26162512555892
4.544531895965631	6.394546642220848	5.243540707672843	1.624922478259921	0.6765373421250148	1.039425657818181	0.6947088944139123	0.6844641877894091	0.3835554013028115	0.266274794514355	0.2880916639909466	0.335656979301543	0.408725903703586	0.5045381707776018	0.93633712955864	0.2047571659914986	1.908709264834284	0.05379122909874735	0.05227820237941789	0.0005573186244444387	0.7974915302915759			1.261624960979552
4.552721682013201	6.553123642359436	5.298524010534689	1.691996090941543	0.6616637373970811	1.082959562456703	0.6845119046253942	0.6939287584230704	0.3788943148284097	0.2651417648672222	0.2876555688238122	0.3355013403555825	0.4083457926359805	0.5049688486148856	0.9350883055439355	0.2046013626411583	1.929379635430968	0.05379966722652323	0.05227613177893754	0.0005573205999857738	0.7974731368705896			1.261624793954611
4.560911468060771	6.642297336751395	5.268630241196241	1.663010586759159	0.6567017008481033	1.041852410169629	0.6877845351467777	0.691557894357801	0.3780648971267919	0.2644606525016375	0.2876043221469998	0.3361014024959079	0.408643094851573	0.505196640446855	0.9371427469949999	0.2047445057242708	1.937900103540499	0.05380146416716521	0.05227768191259897	0.0005573191703098101	0.7974302931706593			1.261624628466596
4.569101254108341	6.649203515952538	5.269369264242886	1.634529697241919	0.6645727544232067	1.014261172733609	0.6774384926057264	0.6842356215591074	0.378825848957371	0.2630045959072091	0.2896737920451848	0.3373478277036459	0.4085169609458497	0.5056789467904067	0.9381154148443629	0.2052574313559554	1.937407579699887	0.05379949572070279	0.05227359074910475	0.00055731880748203	0.797455825854371			1.261624487008182
4.577291040155912	6.487075402789745	5.202784127019652	1.60942452688843	0.6587520914549758	1.000849078757142	0.6756425823208736	0.6810114632617378	0.3790563634984023	0.2603651600133749	0.2883418583503333	0.3359455072139464	0.4078562690569917	0.5047428472310468	0.9360723134253912	0.2047724234519016	1.92975794110566	0.05379594689178251	0.05227333051569528	0.0005573235748205754	0.7974320801998641			1.261624314456753
4.585480826203482	6.638411660051077	5.362240334758167	1.691681343151461	0.704089514735492	1.043488889445152	0.7066443086802525	0.6894974789008798	0.3888883231110614	0.2682094778449376	0.2914787144514865	0.3369102892786462	0.4090444402879302	0.5059721079053161	0.9374018293820463	0.2050002511377625	1.93134814540207	0.05378844305342882	0.05227181866441773	0.000557329138991825	0.7973796092626156			1.261624107633942
4.593670612251053	6.62704731131577	5.424058758821189	1.727778858717703	0.7044467069181808	1.068524302205809	0.6931111359695955	0.6898136837389285	0.3831557546967476	0.26379530508142	0.2905526609902288	0.3368470227962894	0.4076770386807448	0.5045478268264008	0.9357522691363168	0.2046851230330694	1.930950203158225	0.05378043536461007	0.05226890965228326	0.0005573292386572753	0.7974556954271041			1.261623897860507
4.601860398298623	6.288952780151649	5.0475113476601	1.559222132728065	0.6346924903661069	0.9769769714157034	0.6601953527672301	0.6708183260142233	0.3694765212391821	0.2547291617527322	0.2809468054865155	0.3318459451420945	0.4051382175018707	0.500844950257411	0.9309797094672927	0.2035372904523503	1.919750588294827	0.05377948307299569	0.05227072157162854	0.0005573281222386089	0.7975662006616091			1.261623719669384
4.610050184346193	6.230081772884307	5.078228535840132	1.543323598254896	0.6472420586117222	0.9623079035210358	0.6613219836836303	0.6705031965251701	0.3712341817156325	0.2557362142970466	0.2803616590311837	0.3316310990870613	0.4057369973183958	0.5010122656394236	0.9320087384725833	0.2035522110903907	1.90624589073204	0.05377963369508595	0.05227340994086818	0.0005573314515856265	0.7974640005710785			1.261623538326536
4.618239970393764	6.386769607983806	5.238042212077597	1.588007520471968	0.6565222802900135	1.004466688089705	0.6735960506309639	0.6802511078595076	0.3766599027513004	0.2625607099212866	0.2843762323573834	0.334166666409427	0.407364006790552	0.5029000221922306	0.9343398593889224	0.2039183041774449	1.902185749778948	0.05378206717584074	0.05227298089844837	0.0005573369570992073	0.7974283506070797			1.261623314139838
4.626429756441333	6.386955766099824	5.129843991392376	1.558715593403855	0.6205646839252005	0.9903133394828524	0.6611107033191235	0.6752533829111026	0.3726851277935945	0.2597842472430956	0.2824931575281456	0.3332544043710451	0.4072030000890333	0.5024563477968995	0.9337782752134743	0.2038408371025738	1.902959348200745	0.05378508938391665	0.05227072181577216	0.0005573395072232801	0.797414557425025			1.261623061755566
4.634619542488904	6.202781110702201	5.041122562672707	1.510487333985432	0.626444152434948	0.9684045493238321	0.6619944123219186	0.66950059726046	0.3721492979078453	0.2551203946790425	0.2832517192817747	0.3327031566707022	0.4069794291871851	0.5026118915695207	0.9335762291028814	0.2038025561330476	1.909085295900214	0.05378639032348012	0.05226804977102562	0.0005573384379498615	0.7974185428400218			1.261622832738364
4.642809328536474	6.347273675905651	5.186602812911536	1.569490897135991	0.6690625037900062	1.004248341100202	0.6840942367348493	0.6794435649441197	0.3787630255622886	0.2595106412768036	0.2872087971844433	0.3345406678829744	0.407181495093872	0.5039898021651145	0.9343695272226017	0.2045703657667838	1.905171609931467	0.05379167944530706	0.05226125464622952	0.0005573386813064687	0.7974591544546094			1.261622637622344
4.650999114584044	6.725401478243893	5.766060754559416	1.697342266005764	0.7638024359156943	1.061996268874158	0.7152610964265136	0.6908326178575023	0.3921466091696694	0.2695046501618595	0.2903092334784443	0.3368872095642595	0.4082994946793179	0.5056374067539963	0.9384255946817566	0.2054509143383895	1.8986744702483	0.0537964816649196	0.05225621397349656	0.0005573424177970292	0.7972961905867716			1.261622443749871
4.659188900631615	6.639843095485147	5.619479651526919	1.655189841160144	0.7224582908138668	1.046143299479677	0.7089343198313862	0.6954552488339144	0.3930293587096398	0.2721729193225241	0.2948159517082517	0.3390627647379629	0.4102787981811621	0.5066277480376004	0.9396707247796787	0.2051649899974688	1.900406801951829	0.05379201998465347	0.05225099273667067	0.0005573455481786687	0.7972089313832884			1.261622241917561
4.667378686679185	6.411174603805679	5.228885929303466	1.517275639213842	0.6664380663601869	0.9875378774880385	0.6879309841730247	0.6882624565374812	0.3872534616035764	0.2670263982947829	0.2918345937798476	0.3379829014337847	0.4099988534351797	0.506431170342592	0.9383989272723271	0.2047795321786118	1.912772369829558	0.05378737076671401	0.05224435213695345	0.0005573451900629222	0.7972494902080586			1.261622049513902
4.675568472726756	6.414735952457004	5.109308917480685	1.502066895094437	0.629692270772103	0.9793908250316651	0.6711280276166446	0.6816367647816082	0.3790383151607951	0.2626617601486018	0.2872921233891687	0.3359804173593666	0.4089446588319288	0.5052286765835219	0.9369972890276174	0.2048978878465424	1.923919369012243	0.05378996102397338	0.05224719323485397	0.0005573444747523228	0.7972730039717103			1.261621880379627
4.683758258774326	6.649190613676949	5.275503524865001	1.681602013707473	0.648674340481907	1.059781633600076	0.6792114774526563	0.6911352677508363	0.3790082625601692	0.2640599465801662	0.2865499342474572	0.3351032566220745	0.4085593743133429	0.5051988455191755	0.936911240371697	0.2056528214333907	1.903806028616285	0.05379187969417563	0.05225084131614054	0.0005573474030894726	0.7972294119499399			1.26162172056255
4.691948044821896	6.456168543338531	5.341450610411271	1.658989158495064	0.6651207491820318	1.031866769608141	0.6774582441667244	0.6826434328581179	0.3766065400012127	0.2624723190834907	0.2863646017768896	0.3347266697859404	0.4071155697491006	0.5040060795184993	0.9344224701867017	0.2048405592627204	1.906493479367161	0.05379239604343929	0.05225156430494316	0.0005573530532649098	0.7972178082204459			1.261621528938483
4.700137830869466	6.488805316163111	5.458884649602288	1.652347469583565	0.6690987325890096	0.9914277979356486	0.6685965593610944	0.6765183087677457	0.3733248132556009	0.2599933075707713	0.2851689935816366	0.3340778349616441	0.4065411304339688	0.5029293296468511	0.933229721669846	0.2043488665896922	1.921562975480865	0.05379077496351683	0.05225548053774212	0.0005573557386155852	0.7972938505267607			1.26162133408811
4.708327616917036	6.531357857936391	5.389394382573055	1.639470262473476	0.6846904089575013	1.012657031693799	0.6722267570890174	0.6780892121758278	0.3707891522568366	0.2600098133381063	0.2821000489279896	0.3323044750757031	0.4063017093227091	0.5024909833978614	0.933748679669921	0.2042199194094235	1.930130370950794	0.05378326734093437	0.05225599537116338	0.0005573538392887548	0.7973562765045685			1.261621141605931
4.716517402964607	6.567706379574705	5.409286147803472	1.678878165615734	0.7167182331748998	1.040654811509449	0.6834858400172795	0.6810308867822985	0.375362873358428	0.2646678889815862	0.2856674130940272	0.3340990593743501	0.4069634533629821	0.5038263648229453	0.9351650443319912	0.2046614124651686	1.916578407045713	0.0537779006586141	0.05225314407045466	0.0005573532977042314	0.7973077272772863			1.261621003849655
4.724707189012177	6.723482396431224	5.626082016826963	1.759390837871172	0.7461604673551884	1.076072204300242	0.7078637032471312	0.6866344831358658	0.3879077455948342	0.2671155319058865	0.2921266106081665	0.336743308472382	0.4085271373016817	0.5056388766869262	0.9372865576988236	0.2052389744798207	1.902735681627071	0.05377936212940047	0.05225493174720389	0.0005573584729347944	0.7972111203045807			1.261620811668758
4.732896975059747	6.558861380330783	5.486984674927432	1.657371326508019	0.6899433683307681	1.036052435590382	0.6949237727966806	0.6851199413690953	0.3856600231006763	0.2675624401122755	0.2910527862060971	0.335928520848351	0.4085669428205428	0.505861802161065	0.9366753297370365	0.2049629885060058	1.908729464400591	0.05378170637703992	0.05226534867012889	0.000557362394056322	0.7971693538218871			1.261620598433579
4.741086761107318	6.624106989290341	5.408266566826616	1.622877027974438	0.6602876191812368	0.9941364676972384	0.6749321327719926	0.6788195672234368	0.3775939781339417	0.2659907848351269	0.2868558248230489	0.3348566967628654	0.4085767710761006	0.5047069994353472	0.9358272181779803	0.2048533888551664	1.921678807819657	0.05378715912468469	0.05227817968909623	0.0005573608268593485	0.7972146124611651			1.261620414208866
4.749276547154888	6.493512545494209	5.3211406064645	1.602617922026911	0.670496712966323	0.989712394690433	0.6717827619254216	0.6752959296486176	0.3740500885446292	0.2600492491266138	0.2870501994462133	0.3354885937518237	0.4081594664540473	0.5036384202740627	0.9344610446309026	0.2046930116865877	1.909884053837876	0.05379391155798041	0.05229096932113093	0.0005573591545310713	0.79727330627505			1.261620269317899
4.757466333202458	6.288481704426292	5.32225654608949	1.577069907335944	0.6888671992176658	0.9891521600839178	0.6817046630542338	0.676082576873284	0.3756899034430942	0.2589314168335391	0.2863422229596024	0.3350058070269615	0.4078626219620415	0.5028462068926788	0.9346178162685691	0.2045415107362168	1.884143885040563	0.05379368099178158	0.05229777464873522	0.0005573616452264296	0.7972979803581217			1.261620141955073
4.765656119250028	6.278657469824696	5.243606699030601	1.545663791146227	0.6844689522587473	0.9811514859781412	0.6851278312136787	0.672726249257902	0.377469244578729	0.259831665083965	0.2849209625707885	0.3333976349924027	0.4065413965216799	0.5014050405839147	0.9332568008116934	0.2037502497894473	1.890001781579907	0.05379058656025549	0.052298273401807	0.0005573656803762025	0.7973115987090913			1.261620001145417
4.773845905297598	6.253770119791128	5.090597837919851	1.511356717858472	0.6700721756742914	0.9661809279784804	0.6773055145990192	0.6697862022619117	0.3757819170236089	0.2572361603078915	0.283640730246687	0.3318414153305211	0.4055485607345771	0.5009484093575002	0.9324603680288779	0.2035435815469298	1.917983736814092	0.0537876034946656	0.05229733972877412	0.0005573665180867489	0.797230118222685			1.261619859734334
4.782035691345169	6.559549106559701	5.442744000229784	1.612622743601868	0.7087278808349502	0.9911449721481583	0.6865262112010401	0.6760610498252293	0.3773886695773345	0.2580092138030519	0.2847799573485288	0.3332185810436611	0.4070054524399709	0.5032710582218255	0.9356821238720561	0.2045704943517034	1.923707472443597	0.05378644895551642	0.05229301461502811	0.0005573644619792132	0.7971840077791411			1.261619742924988
4.790225477392739	7.009267916610061	5.913934977220804	1.827805741232658	0.7596220935281994	1.099109034815579	0.7148143971796264	0.6933841179163605	0.3869336181460097	0.2644681263253184	0.2910719997395306	0.3371726413091474	0.4088951439987333	0.506308547282181	0.939015407863877	0.2059819045461403	1.897596943780314	0.05378926012989914	0.05228469359916662	0.0005573641187180098	0.7971809521883513			1.261619657102221
4.798415263440309	6.881484359342815	5.934819926612413	1.821735378810651	0.7932764010504531	1.141025209459369	0.745980304600444	0.7011742223523908	0.3957831796308944	0.2679221261649433	0.2958776295390868	0.3392297288058285	0.4097113234612574	0.5071736162872453	0.9398184549561163	0.2061765268398462	1.888959082417064	0.05379126264816845	0.05227896520287877	0.0005573670213823176	0.7971373022855903			1.261619581850133
4.80660504948788	6.432391680050133	5.410420100125698	1.647056472534347	0.7403928819146279	1.06426605214361	0.7164906651797512	0.6928395705486751	0.3827841386677414	0.2602092429897762	0.2870470521838514	0.335081454769882	0.4075453931711838	0.5042303918134604	0.9362003408401447	0.2048424394923136	1.90767110692009	0.05379588372602496	0.05227883394382141	0.0005573689835017769	0.7971325924704843			1.261619493373216
4.81479483553545	6.493126109163271	5.3085027566596	1.70305714327918	0.6914285713960432	1.042211496615725	0.693377408404925	0.6860991195220738	0.3772447701595473	0.2609819213767609	0.2824890642659613	0.3327693342266385	0.4065124217755958	0.5032918038003977	0.9350861655746042	0.2044419215313971	1.925543950927309	0.05380253490974004	0.05228042750497711	0.0005573670250254075	0.7971901513181798			1.261619412586811
4.822984621583021	6.667834516866621	5.264646608446056	1.754800305288496	0.6612171149160303	1.054904675644924	0.6841652818693865	0.6846646974441415	0.37967321563786	0.2633595218581349	0.2848079041083044	0.3336901056372923	0.4070305512557018	0.5041594974729847	0.9358718528252791	0.2047422524314411	1.912829551304378	0.05380159368966417	0.05228038971088049	0.0005573645722178188	0.7972883631311848			1.26161937062114
4.83117440763059	6.525121886075269	5.172770450407269	1.616532116861243	0.6521164331594979	1.042592110176629	0.6698047850108154	0.6804434959415322	0.3777319376433783	0.2618399840885168	0.2869883731595059	0.3348231388966365	0.4068067674607474	0.50271483741291	0.9341339444648575	0.2042249065713822	1.911895741472116	0.05379457833172879	0.05228042366799747	0.0005573662363151334	0.7973257785468441			1.261619346094586
4.83936419367816	6.41339504508469	5.318884789475153	1.584352748115421	0.6906132032712552	1.006555259005358	0.684259314208272	0.6786112147832801	0.3817627836448678	0.2609338366487308	0.2874646445876855	0.3348825910646686	0.4070262101726325	0.5021966303979193	0.9342787224610875	0.2038971538305215	1.928265310026718	0.05378575829068291	0.05227649592425956	0.0005573709444996217	0.7972991755452232			1.261619282533618
4.847553979725731	6.477195119860499	5.385153746930809	1.609109107605216	0.6866727131899164	0.9853272006048076	0.6733219897095538	0.6766104586437173	0.3774675314014588	0.2591527853876636	0.2838864746590679	0.3338298509290337	0.4064848513845239	0.5023385557664207	0.9345845946250046	0.2041085221552408	1.937512594724057	0.05377921898122504	0.05226892981375602	0.000557371789768896	0.7973303331504675			1.261619198688954
4.855743765773301	6.545173574495301	5.337989386515948	1.603090094570463	0.6784051534344782	1.003422667260846	0.6718125202040566	0.678077002824317	0.372209782690117	0.2608320151643402	0.2831888468735242	0.3345756464172982	0.4069305314799739	0.503072859714054	0.9346771385005745	0.2043734228321543	1.932174012389497	0.05377705277467037	0.05226553200721434	0.0005573691916163846	0.7973686942258037			1.26161914150892
4.863933551820872	6.488039394161043	5.338702707631929	1.579665593919101	0.7041353847439968	1.015133297186947	0.6916560392550877	0.680669874500015	0.3741158664758998	0.2598380033419501	0.2846381659982432	0.3346855907161415	0.407140959766125	0.5031071222828697	0.934866086594687	0.2042304893128189	1.907774481619615	0.05377920499477176	0.05226746906393206	0.000557369088723778	0.7973692929730347			1.261619111873811
4.872123337868442	6.506028987879668	5.410570468148586	1.610990006928488	0.7201257663527852	1.026647464591093	0.6864791045245732	0.6806520040582221	0.3757343463388891	0.2610227831023916	0.2853803448339238	0.3336815405542517	0.4065600091614742	0.5022467504010647	0.9335148032953451	0.2038099731872988	1.90353536481469	0.05378577614086266	0.05227128187310572	0.0005573724732330843	0.7973980767269575			1.261619046534082
4.880313123916012	6.377563283639661	5.295818697636374	1.596910848837088	0.6820258072156077	1.001955007425873	0.6698205652132567	0.6711796683733929	0.3680045967749391	0.2569572510853532	0.2806755104747241	0.3320535001666229	0.4053194513708666	0.5009986587878585	0.932020086405502	0.2033461064995243	1.913807821491185	0.0537899291707979	0.05227459388864595	0.0005573737628118706	0.7974269333116747			1.261618974000293
4.888502909963583	6.402230335042325	5.149212225845305	1.58699744761016	0.6570501635197673	1.002508959848097	0.6716494206285348	0.6709973182098575	0.3671152234886169	0.2572477745427973	0.2799395005455187	0.3313967734271496	0.4051404019683874	0.5007523794567317	0.9324733803671229	0.203461631279707	1.925852596393413	0.05379085783767059	0.05227807112036052	0.0005573715905674636	0.797366521062105			1.261618905502135
4.896692696011153	6.627370413142469	5.304226107180815	1.689212142547719	0.6724195323268697	1.051005949609925	0.6799800125102607	0.6776000934070306	0.3709926802949089	0.2592812014602128	0.2828706650714607	0.3317824326613453	0.4061351269344123	0.5019181662056579	0.9345224943288046	0.2042626480780371	1.917385756749495	0.05379078728122199	0.05227810075221059	0.0005573699591690277	0.7973195538173931			1.261618861291446
4.904882482058723	6.516254616809959	5.282279065573778	1.621430216133298	0.6705106169651323	1.037730922602513	0.6767086935819321	0.6811592103782779	0.3664779219842841	0.2559019687029669	0.2789651845338894	0.3308693152853203	0.4052723555428056	0.5009913286542256	0.9321541261546785	0.2036920071263628	1.897130385371387	0.0537856720919282	0.05228169675546907	0.0005573716924001523	0.7973550694931422			1.261618826734205
4.913072268106293	6.409453999795453	5.161938334664953	1.538369938911415	0.6586846517511151	0.9747589568102204	0.6689411696955572	0.6734326155685538	0.3676386493680673	0.2580635295166873	0.2798509016319708	0.3312927861844628	0.4052255650901119	0.5000884766815125	0.9313599404055127	0.2029796901330106	1.904089668740726	0.05378290032767773	0.05228822960629408	0.0005573743761959829	0.7973486505691535			1.261618786182623
4.921262054153863	6.467545314768524	5.278779373554958	1.579961473575521	0.6655804668275963	0.983509182548483	0.6676919010511305	0.6767453994432748	0.371246038890743	0.2613302236966596	0.2834237032146806	0.3331778569477161	0.4061184162614087	0.500880414815833	0.9330948994761773	0.2033160057286203	1.919169260873681	0.05378518865618766	0.05229317093652501	0.0005573737249381151	0.7973350764609465			1.261618757894895
4.929451840201434	6.557750419701078	5.39291886327057	1.617146003059658	0.6838417464771502	1.006095865111264	0.6793535307837215	0.6733098423731209	0.3719927151780629	0.2587708168870743	0.2832864823022417	0.3325261482946765	0.4057578889316082	0.5013114363505551	0.9330290084464995	0.203778530817473	1.921606867320736	0.05378577433686038	0.05229705933389191	0.000557370368420275	0.7973438308369906			1.261618753315576
4.937641626249004	6.682888901368331	5.557874689759323	1.676502928647556	0.7053375239247117	1.046371754315249	0.7005334033164782	0.6733344734404466	0.3771486801414828	0.2597246700298794	0.2853693129818058	0.3335602027678423	0.4065773336359148	0.5025259660242993	0.934332910669278	0.2043720076155612	1.913087816960355	0.05378712748772787	0.05229896267763628	0.0005573697934980468	0.797245919658419			1.261618766618795
4.945831412296575	6.725757717062334	5.578548476522633	1.726467600273761	0.7007738357933033	1.069223696968199	0.7008582745009385	0.6825419084299098	0.3775185582152243	0.2636533470206984	0.2845193826916347	0.3343726415044727	0.4076817270936157	0.5036709547997874	0.9355832052372355	0.204755449034075	1.913614959163821	0.0537914534805977	0.05230254080412726	0.00055737225622505	0.7972537633368159			1.261618789127564
4.954021198344145	6.434454568595611	5.32948305610986	1.594511318839444	0.6817924096816763	1.008963093754351	0.6802914707846498	0.6796194926590254	0.3712607239890811	0.2601413971764694	0.2810245694017717	0.3317165615144488	0.4054016946863935	0.5007845629498063	0.9330646801669914	0.203417250074698	1.93149863354178	0.05380006755831987	0.05230815198114559	0.0005573734655265451	0.7973627016664007			1.261618764373416
4.962210984391715	6.320000904195219	5.233242230439124	1.590641943703735	0.6725544609565636	1.0256405454037	0.6835260674841799	0.6777703767467103	0.3712697195334404	0.2566625077040961	0.2803290305092155	0.3314522385701029	0.404817870883282	0.5004544657786397	0.9312199957641485	0.2030475913142276	1.942967414463376	0.05379910798767144	0.05230833482994379	0.0005573704550726364	0.797390843912402			1.261618784452968
4.970400770439285	6.732759195064301	5.35427332387344	1.705627011824804	0.6649598278304318	1.066705705441327	0.6806491045955753	0.6781813019244195	0.3726261784323644	0.2564437027638967	0.2816905374702679	0.3320349086409419	0.4059313307172343	0.5018767568885973	0.9332828819235688	0.2040953422436764	1.931123308114491	0.05379414347640256	0.05230982831616659	0.0005573669705411949	0.7972883353456672			1.261618838790128
4.978590556486855	7.232099659769704	5.857446770667849	1.91118216929083	0.7189032585841429	1.122879531615339	0.6941527673128767	0.6877464505579676	0.3785686634583398	0.2620884945563118	0.2854074908339007	0.3338619492476184	0.4080523293028692	0.5041075740463896	0.9372246632167277	0.2054402986277562	1.913794553078281	0.05379867682202503	0.05232055167298785	0.0005573689612000285	0.7972298342990405			1.261618893481383
4.986780342534425	6.965077993981646	5.533332503934414	1.824237991759637	0.6810636618232964	1.115653658079282	0.6893929103087716	0.6946085473791176	0.3837195078134496	0.2672728514319183	0.287208922834885	0.3346066666246238	0.4075334117737305	0.504341196810728	0.935058009899981	0.2045402178710762	1.920213735215683	0.05380169066494896	0.05232506600136061	0.000557371004966349	0.7972682818401472			1.261618932315895
4.994970128581996	6.817454010355443	5.347247149616475	1.700148197667902	0.6646203555652359	1.058044074982118	0.684863233845729	0.687366465049057	0.3787849235242678	0.2643835027893654	0.284675274324613	0.3336027377488168	0.4071762327929679	0.5031868869228789	0.9342948773621085	0.2039222341095735	1.935431867077634	0.05380740362192263	0.05232590849413801	0.0005573684223477665	0.7971938611381639			1.26161897655517
5.003159914629566	6.921816453257893	5.568402139184854	1.738957601569588	0.7186909217544244	1.054982711374011	0.6972639412524565	0.6844036516785709	0.3798660318065475	0.2648142243791721	0.2892008691253158	0.3361505334652907	0.4083192820992182	0.5045131939302853	0.9363818569247697	0.2048356348440507	1.937230230047891	0.05381523844198875	0.05232464512118735	0.0005573646562223537	0.7970735314409774			1.261619058106344
5.011349700677137	6.997903840771638	5.915504412604322	1.838479038672001	0.7952761607737113	1.102390170456192	0.7378245869024378	0.6917413732874484	0.3894936137693799	0.2670934901926336	0.2947325507012409	0.3395409770072585	0.4098405013165816	0.5066677266005851	0.9406612156457262	0.2060431686517578	1.921955499124959	0.05381561919632637	0.05231875020059441	0.0005573644675587765	0.7969560215747519			1.261619136334185
5.019539486724707	6.751674236996122	5.696626632033262	1.760519646919393	0.7790807441318246	1.075576055564204	0.7191330393930842	0.6915160233094293	0.3855272259687135	0.2636104277955791	0.2901987880460536	0.3367165487569861	0.4086064549151982	0.5041682758258906	0.9371221505827509	0.2052052981203464	1.922845674064745	0.05380864989560152	0.05231152807394013	0.0005573664885183676	0.7970720930388			1.261619210361811
5.027729272772277	6.574692783940092	5.294832125705292	1.589527996823576	0.6641952972355777	1.001579360262217	0.67891135909588	0.6802025719028119	0.3721733790683125	0.2605192232974296	0.2810917936434506	0.331567642015253	0.4054717451473625	0.5011523880737406	0.9328517438377431	0.2037078063264096	1.938406971660961	0.05380009669236935	0.05230381690873501	0.0005573661555953404	0.797150339929395			1.261619281309818
5.035919058819847	6.616654452727275	5.343106113180347	1.563604990146105	0.6822379264241454	0.9905947745905034	0.6878998963037369	0.6763644588257082	0.3765405056469598	0.2617592342503259	0.283516823532484	0.3336956862659413	0.4058238759584302	0.5021739343147379	0.9345220996289947	0.2040454304107731	1.947746091633147	0.05379604627607071	0.05230028604671796	0.0005573624854232345	0.797158116002746			1.261619365849692
5.044108844867417	6.400930093265464	5.291525130609398	1.520442406791145	0.6919736808266452	0.9838204067051793	0.6791797809651591	0.6725715231722152	0.3742655963442055	0.2594069101707105	0.2861258944086606	0.3350408574334282	0.4058327095008353	0.5021017697682333	0.9332435690214421	0.204022398552282	1.929444671170087	0.05379671643681832	0.05230126339138875	0.0005573593374369415	0.7972025649535786			1.261619485098537
5.052298630914988	6.348541142300467	5.101177940926974	1.511694664803514	0.6406987398242295	0.9812833576880508	0.6574269788293414	0.6698149561763838	0.3658998177284256	0.2576583648857176	0.2804570872844161	0.3307007484348747	0.4049013799494952	0.5006705797354366	0.9318922544753141	0.2035478646793927	1.910258853427076	0.05380010347918234	0.05230553307841428	0.0005573598062498198	0.7970914411628323			1.261619609384196
5.060488416962558	6.502828343995646	5.081944681028772	1.623701043038923	0.6331055491998928	1.043586520448861	0.6663619038692905	0.6804502893201859	0.3699617827800126	0.2583279081716148	0.2797707902320378	0.3305075143604109	0.4053553310279771	0.5014155263442061	0.9322998949844979	0.2037068370796062	1.920183492826759	0.05380413517037914	0.05231107430063702	0.0005573613314648616	0.7970167674119647			1.261619704372424
5.068678203010128	6.48710446658273	5.219983828517662	1.685394046016094	0.6620288943218073	1.063514977351226	0.6872957425531445	0.6838807967825973	0.3781644043041049	0.2602596686211782	0.2827235217131038	0.3327556606796139	0.405654517704608	0.5016878767995291	0.9333721825474423	0.2039160347449213	1.942877616976591	0.05380903200577711	0.05231889835984475	0.0005573594053935837	0.7970118424171024			1.261619785337792
5.076867989057699	6.538094346338298	5.526878823577822	1.655906614124471	0.7311926482585658	1.057603321238378	0.7079208939456533	0.6879510053425006	0.3797781834862432	0.2604826128359211	0.2844636707342928	0.3330147879698652	0.4063747309746575	0.5021263210193969	0.9360820977317958	0.2044262634777111	1.931820719833956	0.05381422823276771	0.05232968685790744	0.0005573550097636088	0.7969960444193338			1.261619911969159
5.085057775105269	6.504422015278172	5.447429468472313	1.610721907846153	0.7162539188675978	1.032069171469794	0.7028136250164633	0.6934906644782989	0.3817084852004666	0.2612164459437757	0.2845927404063838	0.3330453825737092	0.40718081515043	0.5027342477516329	0.9354411313639108	0.2046569230724347	1.911949921056461	0.05381732148397392	0.05233999521209672	0.0005573534681614692	0.7969668003058888			1.261620070548312
5.09324756115284	6.567030967110662	5.432362521042824	1.658832345658797	0.6838593699227731	1.037195635840444	0.6817485497282918	0.6861445052438863	0.3740400301910508	0.2604751080194169	0.2836759558421816	0.3328122585395232	0.4066887393532262	0.5025409776881137	0.9343539241616331	0.204599205914288	1.914868355617125	0.05381673180120848	0.05234029732072609	0.0005573556367671977	0.7968750603442414			1.261620196036901
5.10143734720041	6.68220587001146	5.424290574968165	1.67703359595436	0.6999148380360938	1.04154613816433	0.6834883653025146	0.6810650268058448	0.3708656581352822	0.2593215712009225	0.2862492819872904	0.3338669441323743	0.4061253575493715	0.5024583788480572	0.9336581884642083	0.204445553574866	1.938927577819711	0.05381741846327849	0.05234025520136256	0.0005573559233730769	0.7968974603229443			1.26162028039265
5.109627133247979	6.445495990718064	5.245229924571837	1.610023646733962	0.6762041474759317	0.9994874876681392	0.6787683484050919	0.6769706242227067	0.3751900994767214	0.2571249290899674	0.2866670826253871	0.3335374209132172	0.4052366416845192	0.5013816976517402	0.9328056393795611	0.204074859413276	1.9473806630051	0.05381756396109994	0.05234674029942637	0.0005573531201839233	0.7969639438056458			1.261620366522912
5.11781691929555	6.696067885277316	5.462012609198845	1.655230701438676	0.6949739365061632	1.021919094511393	0.678311790946594	0.6789107833529725	0.3760130726424912	0.2563499489772146	0.2855653248197907	0.3328443349340032	0.4052823506342459	0.5017972589638269	0.9342065382586431	0.2046906049848621	1.930984654126472	0.05381767999362248	0.05235361460525174	0.0005573507057010404	0.7968913400591801			1.261620487741978
5.12600670534312	7.056165497963454	5.839177114005441	1.698945146910738	0.7547664774433518	1.051963875025513	0.6971192487902599	0.688332601659606	0.3788829354038766	0.261004790657508	0.2893267552701004	0.3350345903285624	0.406736932098436	0.5037248917920744	0.937999598134158	0.2054584286523208	1.91700531884116	0.05381943364978936	0.05236412295257584	0.0005573528942775327	0.7968247161418103			1.261620558537949
5.134196491390691	6.949236576254298	5.73985564181652	1.732820408946313	0.7542069477002581	1.057103159695646	0.7158060725818423	0.6885248462015896	0.3846492609617418	0.2623538409507996	0.2913112522418527	0.3355834691217163	0.4072483367963582	0.5037159526058121	0.9376217696704663	0.2051788804891229	1.919407469037796	0.05382427524927964	0.05237598454497533	0.0005573554804593904	0.7967770892485182			1.261620603841318
5.142386277438261	6.818225479867826	5.535757436911207	1.684595370768106	0.7183588955675489	1.027302836986727	0.6857520619277488	0.684305330240915	0.383523907322084	0.2635556705542706	0.2926330949370023	0.3366235175453607	0.4068143059925929	0.5030211045017942	0.9359749910150239	0.2047410496257512	1.917239115407546	0.05382802333270464	0.05238428613179494	0.000557353278815913	0.7968163483091207			1.261620657948296
5.150576063485831	6.962481721259599	5.810575919958069	1.731193524997397	0.7481358386464628	1.050939365490183	0.6885928694910946	0.688322254638843	0.386429689967641	0.2682804910285484	0.296250010362946	0.3380106844459568	0.4076348340496554	0.5043787031175573	0.9371250603129071	0.2051971958862829	1.929341450766542	0.05382450091094428	0.05238214475667551	0.0005573487837952192	0.7968176013945432			1.261620740525537
5.158765849533402	6.825856568600208	5.598714773457391	1.664984873583639	0.7405059142025008	1.041517941262705	0.7028479430530752	0.6866559632456884	0.3815918813045875	0.2602935782068051	0.2906510968608559	0.3355177308354661	0.4070236977336819	0.503393242288282	0.9367685952975968	0.2047367809639292	1.917146565822717	0.05381748789140581	0.05237334874205102	0.0005573473756945046	0.7968195982582378			1.261620830229181
5.166955635580972	6.437261261955108	5.163621989769511	1.61067185613391	0.6508893304294537	1.013450834638461	0.6760982978438504	0.6819055301733297	0.3718799082095223	0.2568118344132592	0.2841525267627832	0.3326719547621094	0.4059874149102095	0.5018559267876391	0.9335986337827937	0.2038103290062973	1.90808503475649	0.05381285262184825	0.05236931120885928	0.0005573486235367813	0.7968603642698929			1.261620911636701
5.175145421628542	6.614691578793303	5.298647664777378	1.73409758459824	0.6502472265089957	1.056267773622678	0.6713958596940536	0.6838684257693661	0.3708238741448804	0.2599097266525068	0.2813559174554531	0.3315610334008369	0.4059517200626942	0.502199941574616	0.9336670503970593	0.2041759888759787	1.915889881637412	0.05381290843850329	0.05236954564739831	0.0005573476500503179	0.7969414635143538			1.261621008692947
5.183335207676112	6.632684339475419	5.43424212061098	1.684367494739309	0.6739744089497868	1.021153186733909	0.6605175559580504	0.6753535857017833	0.3662462840795758	0.2597808231241723	0.2782084758713966	0.3304299712927958	0.4059087434446316	0.5008216391369831	0.9344000099970371	0.2042100494286312	1.929200803206167	0.05381758641439809	0.05237028267598878	0.0005573435104520954	0.7969417301519541			1.261621115570234
5.191524993723682	6.655571437778693	5.452327167142765	1.674261768205108	0.7020130348378951	1.022217928674144	0.6681843395730025	0.6770855601943058	0.3685597615250306	0.2616442558929783	0.2790070962087335	0.3312174676825175	0.4064134405697732	0.5013413894723651	0.9345963848372844	0.2047098080476759	1.917256599659441	0.05382338972675635	0.05237342563837503	0.0005573406710735765	0.7968579200869867			1.261621252793028
5.199714779771253	6.569316428840283	5.292237330293907	1.640891761126817	0.6800933594784517	1.048426722007361	0.6897522923823901	0.6844193078533155	0.3747722823137531	0.2593941578114622	0.282129092283613	0.3332930459342587	0.406803628739844	0.5031739119590808	0.9359567435954917	0.2047657958965732	1.905645724932621	0.05382788114162312	0.05238038957218149	0.0005573417785440634	0.7968648137751555			1.261621422352533
5.207904565818823	6.391779198186216	5.173407354199511	1.594812124422203	0.6571347874860914	1.031757224793218	0.680168028855794	0.6857084261839073	0.3730319596322709	0.2569097047915851	0.2807226063656801	0.332120837367995	0.4064670128795867	0.5021080718180448	0.9351323477473134	0.2042184028484605	1.914633164885005	0.05383076591027178	0.05238646350459299	0.0005573441064527818	0.7969037999411759			1.261621540084724
5.216094351866393	6.604256058546286	5.40159111640773	1.640114104771764	0.680414464255412	1.03998637254715	0.6739322225811453	0.6831947954063919	0.3760629414410106	0.2581238170449444	0.2837672105658169	0.3326058483591466	0.4062870568792246	0.5019764859522943	0.9345166059311572	0.2041171644264993	1.922453798104411	0.05382903076835356	0.05238971217530981	0.0005573419034684935	0.7969074190908505			1.261621638037411
5.224284137913964	6.838101383211965	5.760207981437511	1.760760634393035	0.7440104816528982	1.086334345981321	0.6914054292310927	0.686252542106105	0.3813204696805574	0.263712018153933	0.2888756586857696	0.334510896888973	0.4076537257317593	0.5038415693873556	0.9370317655031749	0.2049823972891178	1.91623798630525	0.05382217627036315	0.05239098550692504	0.0005573379843745941	0.7968897206001756			1.261621758767793
5.232473923961534	6.828716709203011	5.70957847367572	1.733503829183845	0.7527272203658826	1.104029086090545	0.7169281546724324	0.6928308199014076	0.3825550786183722	0.2638356948741376	0.2860633682435849	0.333409276307413	0.4080325293965063	0.5036737712115995	0.9374570224086536	0.204945676564467	1.885917005106111	0.05381497361056552	0.05239653668781235	0.0005573385057054199	0.7969174953751021			1.261621871850486
5.240663710009104	6.894456203371164	5.561897681852808	1.712772573753537	0.7104378702783058	1.066941530642491	0.7037718048623415	0.6909097128221561	0.3803775995153093	0.2612592296959818	0.2844690169774027	0.3329905280785929	0.4072715274590397	0.5032841009654534	0.936083559030873	0.2047024491883341	1.887977472894015	0.05381501264734699	0.05240303378510237	0.0005573412979798894	0.7969295837235376			1.261621934974896
5.248853496056674	7.020636076148197	5.979119861386127	1.826747772358085	0.7901888450557197	1.110651683691749	0.7225592467838066	0.6966596975669946	0.3864433797472459	0.2654361465215528	0.2893450647668278	0.3349720285797211	0.4085062244348289	0.5051352838547676	0.9378280365245073	0.2052801848926567	1.924308214339603	0.05381874489894276	0.05240858088486641	0.0005573403039665158	0.796972055870559			1.261621997133489
5.257043282104244	6.82789011935858	5.945414399014618	1.778744183889271	0.8180045424650245	1.097189646180418	0.7358026329971863	0.6955877477911842	0.3898090543181776	0.2670725069638798	0.29140676835018	0.3368342411802633	0.4090624305408677	0.5056591588903057	0.9393137342568433	0.2053544776546831	1.938798118290689	0.05382468615497808	0.05241681251689043	0.0005573363272455984	0.7969428108142542			1.26162207338749
5.265233068151815	6.563474400163614	5.41160354534781	1.586685578942457	0.719653783914605	1.008219688384643	0.7057567427405673	0.6872175838828355	0.3836694623961356	0.2631845136676503	0.2850257869343411	0.3334904927442187	0.4076733431887691	0.503502634056663	0.9368816232667442	0.2045458376249988	1.905368510750261	0.05383348379662947	0.05242082858047867	0.0005573345104393161	0.7968355129276693			1.261622157392616
5.273422854199385	6.456832708982136	5.23212203621006	1.569822827773053	0.6706691236740876	1.005415387804307	0.6792493332609779	0.6823587602087507	0.3778788388342889	0.2614984582271976	0.282148808845149	0.3317301224564876	0.4069133370846977	0.5022368710577174	0.9359030852780303	0.2041445145298084	1.895001628781425	0.05384276285243972	0.05241308215002582	0.0005573363586484828	0.7967794513649917			1.261622227895959
5.281612640246956	6.544410782118252	5.257061050695929	1.561130224343233	0.6650113657370202	1.005546966521472	0.6800290929979413	0.6779732498975406	0.3764205285260497	0.2605843536567754	0.2844651746099939	0.3331719727600596	0.4068143995413859	0.5023700358879707	0.9359146693315121	0.2040921222461589	1.912239372436106	0.0538465265949193	0.05240099199662859	0.0005573380398589195	0.7968594156404217			1.26162227698795
5.289802426294526	6.599470218794934	5.323534420822864	1.57522277277066	0.6627333905344753	1.009192032123752	0.6812977907448945	0.6817387008073569	0.3770725855720537	0.260377846327997	0.2847783052484564	0.3332468136558536	0.4059199316096706	0.5018106605276538	0.9340355479931962	0.2039225907495327	1.935195272363641	0.05383866672226497	0.05239427376815649	0.0005573358722189511	0.796969564642023			1.261622333363551
5.297992212342096	6.678215553300794	5.554277826402566	1.689381576781568	0.688680534397083	1.064819783621	0.6899288963337717	0.6960262976487858	0.3795165282800215	0.2657587978872563	0.2860730046400705	0.3338398716098331	0.4067997656658212	0.5025871319426778	0.9347154992374821	0.2041934515822679	1.927598255540397	0.05383339870191187	0.05240115166681789	0.0005573318968909856	0.7969415856785921			1.261622423981307
5.306181998389667	6.855556102792525	5.69936038297531	1.759970506918934	0.7328659677528985	1.103502550454338	0.7114956470907199	0.6981765557488044	0.3825352271766477	0.2687568426913755	0.2897209361956491	0.3350625456214508	0.4082332397016471	0.5045793991571813	0.9373957431225751	0.2050728222166113	1.885358129166211	0.05383633443408414	0.05241757101508442	0.0005573315465671422	0.7968731937808522			1.26162252594519
5.314371784437236	6.948012807864818	5.75978898809438	1.780282129476456	0.7595564042663731	1.101177227591375	0.7068777505068515	0.696923674374622	0.3827465470927334	0.2652159624677347	0.2908692882154006	0.3355891316335633	0.408310478814	0.5054551131276797	0.9386899958226506	0.2053784540124598	1.888666001069761	0.0538390987635277	0.05243454046201992	0.0005573341060781915	0.7968490493670928			1.261622605984136
5.322561570484807	6.823929377598536	5.76865615074396	1.7849708465336	0.7513166816374366	1.112062289572673	0.7109276993488962	0.6996707440754593	0.378312314885671	0.261469848504183	0.287151066879589	0.3349389615798712	0.4081707587431802	0.5052756589064458	0.9385040862181754	0.2052316158068805	1.923652057950951	0.05383956387424785	0.05245405371178075	0.00055733300530417	0.7968989732397971			1.261622668761784
5.330751356532377	6.775886763979901	5.782714630833151	1.798134280315967	0.7499878735473327	1.103542502441097	0.7140730868139908	0.6921860670939531	0.383987492863324	0.2641171185560297	0.2866095586617149	0.3342080281688571	0.4072883998622034	0.5037103178125916	0.9364511667995928	0.2051310533700459	1.925353774963344	0.05383834267268119	0.05246587775422724	0.0005573286278635582	0.7969474323944187			1.261622745421231
5.338941142579947	6.828132789746585	5.978323725908821	1.80304631051129	0.7810043917968241	1.096596671202553	0.7164196190720787	0.6931769214565261	0.3941870680910517	0.2685287692499609	0.2927043344489552	0.3368150121271639	0.4081964729585142	0.5044150508934269	0.9370357434775545	0.2052576255530943	1.901876213685534	0.05383861024669699	0.05247241060505224	0.0005573275547786091	0.7970227124752893			1.261622840577272
5.347130928627518	6.841463418542238	5.833497938993962	1.777047913702497	0.7673996061833972	1.100595068782356	0.7234398139534283	0.6960027455239848	0.3923363125010131	0.2705929801762677	0.2937700006932827	0.3381150423730951	0.4095591942488016	0.5061119660166238	0.9381663921311747	0.205346483711588	1.8977916858765	0.05383909713395338	0.05247626145246614	0.0005573313553116259	0.7970414488452892			1.261622900489473
5.355320714675088	6.715939488932558	5.428636774915881	1.625609236988349	0.6943375375083002	1.048980175227086	0.7077473506778624	0.6872709686230173	0.385969120400293	0.2629822155650399	0.2893126913184665	0.3358522630953533	0.407342193562281	0.5050869873772691	0.9365095085599826	0.2050592567006384	1.908055345825178	0.05383417037124596	0.05247419721781434	0.0005573331089268016	0.797016385564975			1.261622949212302
5.363510500722659	6.907718342994355	5.477795627486127	1.676873901278691	0.7242447485094697	1.057766541557593	0.707619705049416	0.6854984523768498	0.3841925609540879	0.2605810123127288	0.2916557137738307	0.3363041375533762	0.4069594892486544	0.5049586959644466	0.9368430800223664	0.2052633337134234	1.914903528424506	0.05382717148892727	0.05247206686534661	0.0005573303095632694	0.7970018843987584			1.261622979031762
5.371700286770229	6.894796930608714	5.555190678954122	1.730232183022426	0.7271718590222829	1.072562489163423	0.7024646034922308	0.6839146101475936	0.3787896263029337	0.2627081010166078	0.2908959054291461	0.3361076381493571	0.4076028883808435	0.5046146170869026	0.9366395472948493	0.2052424591746644	1.912736419750416	0.05382967573267226	0.05247907602306536	0.0005573279703845231	0.7970501333559609			1.261623027911359
5.379890072817799	6.726446008134484	5.583329994574173	1.76730786445403	0.7135999664609126	1.089212547632191	0.701354314771962	0.6868897915914071	0.3783673376331014	0.2685028745464982	0.2889133115946583	0.3353416980768444	0.4077642988026167	0.5047984600315364	0.936661595557528	0.2053805034778056	1.908234798765182	0.05383630694379119	0.05249390181017617	0.0005573298005871536	0.7970248010644528			1.261623055815984
5.388079858865369	6.831404969871609	5.633766183743522	1.817572754162353	0.7251211212394142	1.102579419052539	0.7094563494413229	0.6913597544556555	0.383392666668759	0.2723860474352934	0.2913475023138068	0.3355662886998938	0.4080874042239828	0.5049474239246678	0.9373143025134751	0.205454665014001	1.917767854449328	0.05383975888583547	0.05251033699464855	0.000557332853779328	0.7969301439612357			1.261623043377708
5.396269644912939	7.073020111353384	5.755345122958707	1.802164270812845	0.7341262913208007	1.07923755434538	0.7175779340394444	0.6951482096283884	0.3874925575143865	0.2671196870004601	0.2930448069244968	0.3358239111307035	0.4085236405964308	0.5054830363376471	0.9382970815456024	0.2055007663432126	1.926438057624253	0.05384809962147858	0.05252595801006284	0.00055733269229897	0.7969239208213141			1.261623012834851
5.404459430960509	7.130800395506173	5.874085486145695	1.847248050497605	0.7537594303844215	1.10693790599426	0.722743362322269	0.6987715269510139	0.3901422510767371	0.2666594635489098	0.2916503907608676	0.3364522121451524	0.4088189543575304	0.5062042637988022	0.9391659931680679	0.2055283890747401	1.928997512750294	0.05385705141203583	0.05253400499687066	0.0005573298666764333	0.7969460554530262			1.261623003865241
5.41264921700808	7.091272393823194	5.805240874047111	1.813418089214552	0.7375900605954421	1.100638068671693	0.7102244615528004	0.6944297162109832	0.3850129184876344	0.268071036675768	0.2899889677431984	0.3358292336041868	0.4085125047445167	0.505206777847913	0.9392830822595004	0.2054203871491699	1.909292207912571	0.05385789479812069	0.05253785355957929	0.0005573289585437243	0.7969780680799819			1.261623019318745
5.42083900305565	7.114667763221348	5.836219804922071	1.896092579207662	0.7470138014527079	1.098980609546216	0.7094192711247376	0.6995357159379728	0.3839336484016316	0.2723090195097778	0.2896483016138803	0.3360917630798979	0.4091509988304551	0.5062688252290708	0.9400746529772639	0.2062265190224954	1.898742948788385	0.05385650718608977	0.05254118549244866	0.0005573318439479567	0.7969563244996118			1.261623013081315
5.429028789103221	6.93834330160118	5.869563365774554	1.895586248239427	0.769705972887553	1.140393930150281	0.7159390251903628	0.7106620263969674	0.3923095282362583	0.2775847604052442	0.2933445358657102	0.3372815734903006	0.4095546030101375	0.5067866208727403	0.9396398545873377	0.2060844202872231	1.912846780413634	0.05385440256016476	0.052543903737682	0.0005573343872890857	0.7969169132724538			1.261622968810642
5.437218575150791	7.020631064231186	5.939787883927606	1.869114574862719	0.7972241126781803	1.170197060348802	0.7316042139253035	0.7214686799417387	0.3988711828265057	0.2708952900491036	0.2917997247144634	0.3377306668871102	0.4099582763154802	0.5074446895443518	0.9410092582655702	0.2058263368680055	1.92941241475207	0.05385478158992624	0.05254455293470939	0.0005573323429539132	0.796888501788518			1.26162293322506
5.445408361198361	7.249951352795595	5.899966231209449	1.834344595268942	0.7607550883475728	1.121847515349654	0.7257930212211711	0.7010467707690042	0.3944681454216172	0.2689300964836052	0.2932593721038488	0.3386570552383298	0.409356595585034	0.5070223452897832	0.940678571211587	0.2061085825493607	1.922094700392766	0.05386255942198431	0.05255455844783843	0.000557329479554676	0.7969375947443752			1.261622929052368
5.453598147245931	7.204644023718207	5.708636860047387	1.81470484097643	0.715179197799271	1.118896303303488	0.7126780795826719	0.6984429259059853	0.3894025048460628	0.2713449398714926	0.2964996003932849	0.3394848843705547	0.4096209893009313	0.5068341091241327	0.9409897541842535	0.2062416964938582	1.899644434307183	0.05386870075262817	0.05256730057125557	0.0005573318496580242	0.7969780810492308			1.261622921357847
5.461787933293501	6.954722317382519	5.61151778377654	1.758686593319881	0.721582614188052	1.096114699347875	0.7085358956086488	0.6967498265888313	0.385262973615425	0.2692996649068307	0.2928681681187914	0.3383852161197228	0.4096263205119883	0.5065619258050857	0.9406273409821417	0.2057292565336398	1.90357077968476	0.05387052435904791	0.05257262727226841	0.0005573365002249269	0.7969769762724087			1.261622864942231
5.469977719341072	7.047754111562976	5.967105898331075	1.835169448611705	0.7631556142048379	1.096543609724748	0.7049643475734413	0.6928202536895735	0.3872934559599887	0.2691179172826743	0.2923288816989089	0.3370423705920455	0.4090425806694534	0.5065984439635506	0.9407278331846912	0.2059010721420161	1.920743286672545	0.05387081094149158	0.0525779005871224	0.0005573355900046466	0.7969234877927315			1.261622818363358
5.478167505388642	7.063478880974031	5.798256670067856	1.905023536375528	0.7565217652174088	1.130169192826753	0.7165449534858576	0.6961874039052451	0.3891591503660279	0.2704744890330087	0.2925802603425411	0.3364620281350797	0.4090972780031483	0.5063212668489762	0.9399214577372604	0.2059148406363588	1.926658686382166	0.05386712687834668	0.05258032235712404	0.0005573309685444782	0.7969581445778239			1.261622811754819
5.486357291436212	6.988553554217788	5.598091917163583	1.798577106275868	0.7206663379215223	1.114119049095366	0.7130385402081904	0.6908491225439379	0.3892658207174475	0.271254599292279	0.2954018188642206	0.3377778642135241	0.4091847400541037	0.5061459700404853	0.939763633054103	0.2057584108148779	1.908841259258167	0.05386242384848723	0.05258544065861189	0.0005573304877473331	0.7969881314454234			1.261622812676901
5.494547077483783	6.734880483318348	5.453032841820523	1.734961685539544	0.7007490939717733	1.10719913441431	0.7017956977471533	0.6935824797973453	0.3830273895414298	0.270182647552778	0.290460238553212	0.3365097687964951	0.4083134125498737	0.505131836984374	0.9373026107046	0.2050075479725699	1.899085493225192	0.05386029288602156	0.05258814461991377	0.0005573344395843308	0.7970043886928894			1.26162278807982
5.502736863531353	6.811183865596957	5.432694255808394	1.700178449899399	0.7084893332427599	1.107866245126563	0.7024561315462883	0.6974383464036719	0.3832126286932179	0.2668044077455371	0.2869335694701794	0.3349947230571397	0.4082132246129452	0.5052571367358238	0.9367800120486449	0.2049081047445878	1.900305757895702	0.05386286980102569	0.05259533842284873	0.0005573360696442119	0.7971022318265497			1.261622749317419
5.510926649578924	7.426527010958406	5.87640325641312	1.879033919701701	0.7751667671202151	1.151391413448144	0.7282318694720389	0.7041510249125106	0.3993434260867021	0.2702975364083867	0.2955094991745925	0.3373128203588748	0.410585104395236	0.5088067075902685	0.9420658395284088	0.2063711899756271	1.908528855633103	0.05386744014164528	0.05261176185223853	0.0005573333676962118	0.7969632179923464			1.2616227287814
5.519116435626493	7.453599055767932	6.000948663007112	1.987237635489944	0.7852773656815594	1.196077220884147	0.7304245448956694	0.7142903147193664	0.3936728916193467	0.2734209838920531	0.2934524735566391	0.3369087068947448	0.4107604843551827	0.5080432047267905	0.942888616247643	0.2066007714117135	1.917609460208702	0.05387276229659298	0.05262560237657563	0.0005573307169851807	0.7969425007624852			1.26162274908417
5.527306221674063	7.178750220404008	5.805045988494803	1.872852027149831	0.7779009547429599	1.128128718264375	0.7249427986606668	0.7052178559991645	0.3915913364763559	0.2709578561639687	0.2915590113785217	0.336060873542642	0.4095664401950556	0.5065501313354789	0.9416227247808424	0.2057923218713477	1.902964202860702	0.053876800600521	0.0526371281473724	0.0005573318407583278	0.7970184720096488			1.261622781624605
5.535496007721634	6.811941554579503	5.631611566041864	1.761666521403731	0.7676415295562435	1.100503258452776	0.7195910883396376	0.7044055617285797	0.3902594176249385	0.2668525368612713	0.288971833898883	0.3352805549315492	0.4088211000804417	0.5055011623880188	0.9402144952898913	0.2052385514065755	1.899073150311851	0.05387759943593771	0.05264672094257474	0.0005573344378412998	0.796966084481081			1.261622790030071
5.543685793769204	6.771569710692365	5.509937607703074	1.750359152414153	0.739078468912047	1.117132078368229	0.7023798844052618	0.6980329279203026	0.3832412529864231	0.2667425987262892	0.2869450780793137	0.3342426111293041	0.4084091923387101	0.5045724472017904	0.9380107157555511	0.2050412279077069	1.90305130206232	0.053876446013497	0.05265110605245178	0.0005573334755369945	0.7970210541454293			1.261622789050498
5.551875579816775	7.019210826849289	5.723978546291041	1.819160052990444	0.7602815417722801	1.137326541691164	0.7039940474502775	0.703791268859521	0.3848209576818448	0.2714077814074661	0.2906175574393471	0.335794024081409	0.4091845761690506	0.5054021027626644	0.9389611206006225	0.2053716900636998	1.914410229447445	0.05387441568680903	0.05265359549254374	0.0005573291967092426	0.7970376770994666			1.261622815446759
5.560065365864345	7.042098630316492	5.687468399642962	1.815905229358298	0.7369083794542145	1.119953356572168	0.7039217480520565	0.7081655968723923	0.3854003702362157	0.2703941199714551	0.2912444404579951	0.336155665856914	0.4094024110223037	0.506296397814888	0.9399198131935715	0.2057544017176537	1.895600950494185	0.0538730955992662	0.05265870334707976	0.0005573277385348874	0.7970271991049944			1.261622884582565
5.568255151911915	6.976980091489271	5.506870207520639	1.774445486139986	0.698591212823105	1.107049448806802	0.7001700666084596	0.6986644767336392	0.3824746648906219	0.2657463983174069	0.287647274499916	0.3345489433954257	0.4086257154011672	0.5057503285919337	0.939687373630604	0.2053753183613	1.886024436656436	0.05387822687370351	0.05266921781608878	0.0005573306971441208	0.7970803613769635			1.261622945612532
5.576444937959486	6.970540185648067	5.55703540975079	1.784145596918367	0.6967913303488442	1.138578377117063	0.7039003841755164	0.7031375845849148	0.383330163496405	0.2670657287000753	0.2892903108397576	0.3360309036730176	0.4087228946329277	0.5070783845674783	0.9400019974603884	0.2054416918917994	1.902540755077936	0.05388433768754888	0.05267784298114127	0.0005573320339899075	0.7971419197723109			1.261622974977234
5.584634724007056	7.00954383020579	5.863774354621032	1.892486443375809	0.7480444333592329	1.151917434600931	0.7203550861550713	0.7067556236972253	0.3905278699009999	0.2721298393996133	0.296258598956602	0.3400844440418468	0.4109194884231183	0.5091876863296469	0.9419427534488474	0.2063325052500801	1.914514604573937	0.05388910893213918	0.05268399380987677	0.0005573283151670968	0.7970646921638891			1.261623020589762
5.592824510054626	6.954407930465666	5.726383205537908	1.862448532860675	0.7256470215235731	1.120621929413508	0.7083897253095781	0.6946459474625687	0.387859677578414	0.2700387877912276	0.2911362501466689	0.3369080127505776	0.4103755610059894	0.5066697960454445	0.9401374145601941	0.2057528163436766	1.905015839110781	0.05389287212869194	0.05269726611463376	0.0005573242473647051	0.7969722645686889			1.261623125786238
5.601014296102196	6.75218864960964	5.483445934713212	1.705481630403201	0.7106604210543187	1.091011406176061	0.7029140252761721	0.6945673540609231	0.3850834711835092	0.2663854460263306	0.289459176684484	0.3366085012225541	0.4095338420884569	0.506642779262282	0.9391265844359925	0.2053358946848802	1.875636473015216	0.05389606194016639	0.05270680732009526	0.0005573256795168891	0.7969861015477074			1.261623213929087
5.609204082149766	6.909764865021416	5.68781015114546	1.783167163466556	0.7532065855684594	1.12882069464072	0.745575334367506	0.7114738808822427	0.3961336234459752	0.2726875892000122	0.2939323765558051	0.3399713382597571	0.4110634528094269	0.5099324843703018	0.9424328876508012	0.2065108265826954	1.888801668879499	0.05389757113218421	0.05271096566539255	0.0005573281981799422	0.7969370504983702			1.261623280252954
5.617393868197337	7.248413906561693	6.025591924699528	1.890781686233134	0.7693417549503104	1.142164326703035	0.7524338410643747	0.7146027856770538	0.4018161727773924	0.274382111728158	0.2950745773981588	0.3393438046346297	0.4119187536931411	0.5102432134844361	0.9445739559161895	0.2069505332314328	1.925332174776074	0.05389317502671851	0.05271780625824458	0.0005573264197364149	0.797003967035856			1.261623329456018
5.625583654244907	7.002849554439011	5.736161018113149	1.731280987608489	0.7563555362180824	1.093476598856196	0.7274220174227176	0.703675988279894	0.3903765277358804	0.2676716580042496	0.2917179500484553	0.3372994023801226	0.4100216817695389	0.5077927577450104	0.9415639789894573	0.2060033589344615	1.923660398853458	0.05388987567353223	0.05272745423602378	0.0005573228485078189	0.797062763200415			1.261623408472469
5.633773440292477	7.035898164347646	5.795390302346977	1.711861233091575	0.7809087888602912	1.103229075497938	0.7258256242718816	0.7008931070273281	0.3909202396719746	0.2690806324748772	0.2954833149194925	0.3396455920734351	0.4104218082686965	0.5083961539823084	0.9428915915278057	0.2061463805029839	1.903273806449172	0.05389459037954483	0.05274040835180193	0.0005573221420549184	0.7968741710026539			1.261623502022264
5.641963226340048	7.159714384925532	5.807786576377928	1.864848905498088	0.7733509109105615	1.171781248827006	0.7359677263478668	0.7130722585890649	0.3935002320685015	0.2735661030431661	0.2943838767424484	0.340502781688925	0.4125217199962006	0.5105517823745799	0.9449062938679801	0.2067531712998544	1.901440564715915	0.05390113295612369	0.05275580643961612	0.000557324286855058	0.7968449419941181			1.261623576544206
5.650153012387618	7.038894901937668	5.623124301608153	1.928644448010574	0.7297676968042153	1.149835780437798	0.7221857987330519	0.7132323776387393	0.387792375879896	0.2742980440284702	0.290207073975029	0.3388325039809243	0.4119589015458134	0.5095007817356298	0.9424121445253201	0.20643261764825	1.920412675715236	0.05390738792205341	0.05277161569308264	0.0005573246995225593	0.7969977541496025			1.261623636641494
5.658342798435188	7.255164940471079	5.959040447423255	1.926037218082899	0.7573312877683448	1.116282689403853	0.7206739665705058	0.7049219272907223	0.3961436773617201	0.27759154437966	0.2995544892527738	0.3416889494731687	0.4128575157798288	0.5103779456015416	0.9439228118824616	0.2070005355911371	1.928584012577197	0.05391598860348109	0.052789209274606	0.0005573215745316147	0.7969915906321458			1.261623696824269
5.666532584482758	7.44078525095079	6.360393790733637	1.916918627790002	0.8332698379887945	1.119961744807593	0.7354703674556258	0.7038880176262506	0.4065475092339392	0.2758745517454017	0.3020532734683493	0.3425296735239813	0.4128589097067543	0.5112215877718514	0.9459904309584071	0.2072174974043874	1.915349616628314	0.0539206869259499	0.05280691395371396	0.0005573190626513762	0.7969682147736142			1.261623766782844
5.674722370530328	6.964453543342318	5.794998076980325	1.757745243689152	0.7604152529656215	1.082195088117506	0.7144391899033925	0.6975682590181839	0.3908364175865759	0.2696423092663864	0.2929598373425429	0.3391274917216526	0.4108660767725467	0.5087185635889149	0.9425404858450048	0.2062062024803158	1.898951900135139	0.05392496391320885	0.05282603367044632	0.0005573205516539732	0.7969753406463275			1.261623847520994
5.682912156577899	6.837823338644798	5.658764448911898	1.732765638679528	0.7379341736643897	1.095555556175269	0.7131240377203016	0.6974016783606493	0.3903167784847086	0.2728406510520481	0.2947000272908162	0.3394807074099318	0.4111521184541576	0.5080110445100873	0.9425856824172171	0.2060723632110908	1.911649628118234	0.053928070387245	0.05284060330527096	0.0005573233190820594	0.79685622348927			1.26162388128016
5.691101942625469	6.966950953463663	5.709834123037673	1.84617176561708	0.7646011369832505	1.183806028625463	0.7487359015673423	0.7193761419190089	0.4000757334234066	0.2843443766927283	0.2994165551861978	0.3417224402314518	0.4137949667378173	0.5112870318230165	0.9460555783831543	0.2068180598816392	1.942262994648717	0.05392817607183211	0.05285545464310856	0.0005573222566980479	0.7968175805355938			1.261623911983301
5.69929172867304	7.210509015830326	5.768827118163649	1.891819438218059	0.757563826916829	1.149134982342348	0.7493594185159821	0.7106032289097758	0.4026103935252812	0.2763212220059272	0.2987276962246179	0.3416053139169983	0.4128525386402502	0.5113970557455694	0.9457291734754796	0.2068281060065102	1.933462709977304	0.05393118448206357	0.05287605837568643	0.0005573182503588409	0.7969171458721637			1.261623958495514
5.70748151472061	7.613524671976511	6.28171132937701	1.967356944738191	0.8154084927895627	1.164711050915726	0.7542766555642337	0.709284305236915	0.409137518284437	0.2744665279179847	0.304451719418404	0.3432302558640244	0.4131697829101793	0.5120827769590519	0.9470910545509584	0.207335918012183	1.898167164685393	0.05393692220237892	0.05289564060366834	0.0005573176156940533	0.7968246562545994			1.261624037067405
5.71567130076818	7.391863731974364	6.437992565824065	2.051726090235517	0.8644746589867501	1.254061458374876	0.7610605802759011	0.7250450290313271	0.4081262211667149	0.2817131101570866	0.3048032060893928	0.344096715949829	0.4136373704641036	0.5130114125321795	0.9476125323819892	0.2074625463049974	1.89408547762773	0.05394190353024059	0.05291729547269222	0.0005573206430351058	0.7968253656569722			1.261624077100998
5.72386108681575	7.242713872354569	6.246567602068283	2.032456151056368	0.8382996193912726	1.259179529939072	0.7549523560587055	0.7370078296599584	0.4091341014108597	0.284576168930387	0.3029640849645239	0.3438918961742507	0.4135470947340588	0.512751600962366	0.9462556701127198	0.2070415314181807	1.91887681353064	0.05394462645262391	0.05293373522657513	0.0005573207632750472	0.7969000792315653			1.261624099139796
5.73205087286332	7.370733390866534	6.160697845639475	2.030796108774744	0.8182380089226551	1.278302609966067	0.7629739652666219	0.7407211051000184	0.4102916655050109	0.2855788699701507	0.305031587217239	0.3445419456921706	0.4147372011257351	0.5137250922478913	0.9479160983110784	0.207748048082385	1.938072159058578	0.05394042758986385	0.05294065548874367	0.0005573168110102411	0.7968174461491272			1.261624149314253
5.740240658910891	7.270536197202086	5.825265047970567	1.931547299998051	0.7637475643644359	1.19568829223977	0.7488656939605394	0.7240539570390804	0.4013026912188286	0.2830575621622836	0.3012823720084863	0.3439314184441532	0.4139360353596915	0.5131274906555909	0.9470882431152435	0.2075463881822903	1.905585393211914	0.053936721222547	0.05294778594685523	0.0005573147480082753	0.7968006440677766			1.261624216730682
5.748430444958461	7.487827452245051	5.999010540762191	1.976761261926822	0.7804875828476932	1.182285562995035	0.7319276133635857	0.7179828569777089	0.3989928367922631	0.2825843549107363	0.3001979154598903	0.3432691769487661	0.4137897292979738	0.5136146519300131	0.947274160412335	0.2077409151726451	1.891896954039214	0.0539425518418449	0.05296098650039862	0.0005573169280743188	0.7968612440242883			1.261624273548257
5.756620231006031	7.8765859514362	6.627025484910102	2.176132084660717	0.8796674246724603	1.25110023031113	0.7596185167022771	0.7234140171205293	0.4099000066372868	0.289783713309515	0.3068131556077491	0.3453241569977614	0.415803961984845	0.5151536479405047	0.95049882198434	0.2087769002542328	1.910578664583478	0.05395124195900793	0.05297622345316175	0.0005573193003723393	0.7968111339602045			1.261624302307011
5.764810017053602	8.114627022626744	6.723164457046527	2.208761559932026	0.8871808686347461	1.281673118702479	0.7921113702719559	0.7308803312858497	0.4146084947669126	0.2863670507476038	0.309278178357248	0.3485581029464361	0.4167032962663623	0.5169461600087781	0.9529839689586936	0.2092664852931328	1.925346188960855	0.05395967085684118	0.05299580160002039	0.0005573175274705995	0.7967539987210408			1.26162434253905
5.772999803101172	7.496259449630142	6.300783866194866	1.9894126333381	0.8455331362723569	1.231220942746347	0.7735344717229486	0.7292470262967495	0.4097165098111755	0.2830964150501723	0.3050309951790893	0.3456362587556577	0.4152148257357034	0.5145435929876165	0.9500100367113029	0.2083192651721587	1.931581043159239	0.05396968166380432	0.05301954853912813	0.0005573129918808801	0.7967572560127717			1.261624428644532
5.781189589148743	7.238225391130056	6.019381347234932	1.839480288436401	0.8274630174598919	1.180246610113262	0.7716032734006405	0.7297714657573172	0.4148383481377175	0.281983071050342	0.30505005528366	0.3457191743214426	0.4153075660935819	0.5143747977852715	0.9491705777716348	0.2082098231008398	1.917162904367907	0.053977785335739	0.05304084179167889	0.0005573114238303286	0.7967549154840385			1.261624524595521
5.789379375196313	7.375342512506387	6.002454737823587	1.904845185109919	0.8130611859020538	1.179485904172175	0.7595435471360454	0.7252226010996047	0.4093627189548604	0.2789215566784203	0.3027443104369276	0.3449303140989028	0.4154835667514029	0.5145632763037213	0.9501412938338603	0.2081695852644763	1.916731446721738	0.05397817151449991	0.05305931745649429	0.0005573143370182192	0.7967203675786401			1.261624581761151
5.797569161243882	7.28461952818489	6.030672729459211	1.901327617910672	0.7994271540641726	1.168774012660843	0.7570498167991498	0.7157915152582139	0.406626652131053	0.2759744211549828	0.3013748482027438	0.3432403195854271	0.4151393630058499	0.5132351808786092	0.9496996377225316	0.2075857841460865	1.926172702145217	0.05397122066957043	0.05307793842015489	0.0005573154463545149	0.7966581556886864			1.261624619891129
5.805758947291453	7.215455945406928	5.947247896978743	1.837284364914144	0.7756754154504976	1.147075271319544	0.7494043022703585	0.7173170170341967	0.40428530969904	0.2771907138716531	0.3045001308993167	0.3446870517218028	0.415157505623492	0.5137431752388741	0.948357430930979	0.2075683415664942	1.930881942478164	0.05396662381217004	0.05309265515024273	0.0005573115644123691	0.7966455471840517			1.261624675821092
5.813948733339023	7.278376559524701	6.04818710107697	1.837565254002593	0.7893988677047664	1.145069355169319	0.746244269331403	0.7228757751115618	0.4055029889177687	0.2811582576174965	0.3052330068075159	0.3452919873914189	0.4144199471698859	0.5132837465596319	0.9479298459600655	0.2075819666003995	1.923245059227123	0.05396521021802542	0.05310719238022478	0.000557309573042078	0.7966643939102688			1.261624746567548
5.822138519386594	7.458375679317815	6.289453348253177	1.910000462606866	0.8133536054712239	1.168157055138516	0.7605846458493603	0.7243266678554234	0.4125830865250298	0.2831407479662713	0.3068378263128684	0.344701768124323	0.4149370921296433	0.5135843072873157	0.9497932863163558	0.2080814128920675	1.912339570760973	0.05396777854004691	0.05313166818567643	0.0005573123650522536	0.7966231125578961			1.261624823089561
5.830328305434164	7.539817177226757	6.143095899258102	1.989140051273171	0.8014615296874232	1.204944585369188	0.7646992212664596	0.728113958473436	0.4145183953771643	0.2853761124056941	0.30989215614892	0.3464730470923161	0.4165912595327655	0.5157747042568801	0.9511826226822153	0.2089063684802623	1.91856896499737	0.05397694715765254	0.05315953771654649	0.0005573145543669972	0.7965766086046756			1.261624874414748
5.838518091481734	7.541590966751898	6.066944612392297	1.977145382826693	0.8163533455381414	1.199441432924732	0.7551667518853975	0.7189305995054621	0.4035034781514495	0.2781374631066899	0.3035578098353049	0.3444531729735343	0.4148233282633666	0.5142463170773144	0.9496987630555466	0.2081554753788911	1.932529997128609	0.05398718523447738	0.05318808068703996	0.0005573118501760963	0.7965967138263766			1.261624908324344
5.846707877529305	7.628029856537632	6.368905971728598	2.00021885650056	0.9006395736338064	1.230787113693747	0.7802419864435552	0.7255105216335593	0.4052567201612602	0.2771120738747873	0.3042292386723559	0.3461602183385053	0.4155594443341009	0.5162135474704218	0.9523879645445101	0.2084234137909226	1.93588059397614	0.0539949768682922	0.05321729170790282	0.0005573068950113793	0.7964863660372062			1.261624974585388
5.854897663576875	7.771603138413923	6.695720130222336	2.047192331384323	0.9039457301027343	1.267551891923684	0.8016317270606594	0.7396460524778549	0.4173465641472957	0.2872113443488856	0.3112190146569768	0.3481459888489511	0.4184976876768816	0.5190877547497609	0.956426176512078	0.2090911115771167	1.906645441522802	0.05399972085704356	0.05323947520599218	0.0005573065162161324	0.7964433632284611			1.261625062768561
5.863087449624445	7.97937925301575	6.677734471620069	2.177861393376873	0.8762266409343586	1.293292751707354	0.7839392414586343	0.7361360804521923	0.4148806234667191	0.2925699194891361	0.3080685883333286	0.3479171960203948	0.4186340706165965	0.5191880916471328	0.9562953311543799	0.2095476481987466	1.906037225989325	0.05400413950508773	0.05325670308991913	0.0005573096371847982	0.796370746556843			1.261625117635617
5.871277235672015	8.370243742518911	7.08641957978404	2.417158331213239	0.9409468340569846	1.395058397506856	0.8134138354342092	0.7537379064970094	0.4276509489832259	0.3027061655107917	0.3159629224809708	0.3525183570291536	0.4214807183706346	0.523946373002414	0.9605924683338599	0.2113254352449801	1.924078414281587	0.05400943717566319	0.05327647992178182	0.0005573090290266541	0.7963639811892153			1.261625168768638
5.879467021719585	7.971274103535654	6.831004120570864	2.159067253469916	0.9318635496342532	1.354072153005916	0.8134113305302669	0.7562777666461413	0.4329005235616584	0.2997339244498333	0.315827553980137	0.3509109711787917	0.4206912677329357	0.5219856707158331	0.9579294981689407	0.2101960879295913	1.936649589607391	0.0540133500568851	0.05330246349738774	0.0005573041657030666	0.7965674621968382			1.261625273591734
5.887656807767156	7.497332970468517	6.206661382612737	1.949336481613112	0.8482499276521643	1.241858894815923	0.7951269514173132	0.7416366395503313	0.4200320352287743	0.2868112726374327	0.3087469852767605	0.3478389323417708	0.4186881964411679	0.5185419881112732	0.9543941618296589	0.2091428426847682	1.920393606536075	0.05401743824485354	0.05333519109633618	0.0005573017060353509	0.7965640989026186			1.261625394926398
5.895846593814726	7.743707942497356	6.514782253150568	2.127636556434268	0.9120492861707509	1.290919889670993	0.8119631686206993	0.7488165799002419	0.4280763768965674	0.2908018063615843	0.3144245679100797	0.3509282936808982	0.4199772880485389	0.5208753251482137	0.9573037948840306	0.2099382296549779	1.904486770008386	0.05402559680586898	0.05336226253849762	0.0005573043770743894	0.7964914312902092			1.261625484331889
5.904036379862296	7.864781464194202	6.85591309557522	2.222320531077747	0.9403413891299036	1.272795555862442	0.8015526303223555	0.7480946601212671	0.4278573314787905	0.2927418120381417	0.3156811705839128	0.3517703313056327	0.4192244426596951	0.5210294086099211	0.9580349996901989	0.2100365468361391	1.921583640192162	0.05403303409535586	0.05338013398605429	0.000557307100213149	0.7964816239643605			1.261625543967795
5.912226165909867	7.804584881070332	6.547435955389589	2.186235943604649	0.9017158345116342	1.298694556613933	0.8091805875630855	0.753299306385206	0.4237150205269606	0.2937734549318478	0.3160584024897111	0.3520831821265371	0.4198702948672155	0.5215801657368235	0.9576894797823858	0.2101109292217509	1.938065605430786	0.05403891884548023	0.05340264693991782	0.0005573049620873561	0.7964438092164012			1.261625600563262
5.920415951957437	8.182978380029558	6.820112928700151	2.290690351674614	0.9373344872152006	1.384173125388871	0.8324472290769228	0.7732356607806642	0.4322538404956027	0.3027086663745512	0.3191546798831369	0.3540103270392115	0.4231394525852802	0.5242309707706603	0.9619157888224167	0.2110909951483255	1.92142489362852	0.05404305412102339	0.05342537465913487	0.0005573004196483013	0.7963271883025026			1.261625684694165
5.928605738005007	8.312274513391454	6.956203260236213	2.240532784503475	0.9429953767387836	1.349253498950299	0.8279381336372013	0.7690650995370037	0.4313526847340166	0.3014647583317082	0.3154536871138793	0.3529671995750458	0.4234562113321819	0.5229387688305249	0.9635081937722234	0.2111812425160841	1.896633774355453	0.05404254462975493	0.05344779570031203	0.0005572997731705976	0.7962561613966441			1.261625786130833
5.936795524052577	8.030047575647544	6.724699812442574	2.241288818448085	0.945506711156988	1.373229360305689	0.8183540584974476	0.7680344156859089	0.426872661528546	0.2994463312165515	0.3138299715619885	0.352401163684171	0.4227632194270285	0.5234524525803186	0.9632088285960591	0.2109878825805222	1.907365184515778	0.05404200799627653	0.05348153386861736	0.0005573031346930785	0.7962779911752685			1.261625861459131
5.944985310100147	8.088775343783556	6.735756455646126	2.298646417968208	0.9231267257639455	1.377323253081976	0.818009260224847	0.7766283457453708	0.4352580329031324	0.3047864963098452	0.319011673068206	0.3541656215540835	0.4232505136085422	0.5250877309980686	0.9630823601711447	0.2114711039640765	1.939377568701536	0.0540506672238532	0.05352542105247891	0.0005573026266607174	0.7963766228494032			1.261625905743832
5.953175096147718	8.095671896506206	6.583466444957323	2.203895043124731	0.8686700851820067	1.315899524429226	0.8095251288465564	0.7705942365796591	0.4345357322743069	0.3073609068728852	0.323127028206828	0.3550338314587394	0.4230489768554908	0.5248971331048652	0.9620808821846324	0.2115181537324406	1.947588915214208	0.05406242033474955	0.05357462750753765	0.0005572975013030407	0.7965421666867141			1.261625956771195
5.961364882195288	8.146758230222018	6.774508951879494	2.251162701998114	0.9230236715741802	1.30603355879317	0.823201067983487	0.7671720839017346	0.436456688504564	0.3047140341686955	0.3212173165797159	0.3548691843418486	0.4233647971654392	0.5250855611647829	0.9628909861814571	0.2114213855089745	1.921306334399183	0.05407313268194013	0.05362125105754367	0.0005572946998221274	0.7964861045768525			1.261626088117788
5.969554668242859	8.083147645660885	6.843650499717333	2.262501159927124	0.9827608600452141	1.367914955355928	0.8736647108528979	0.776655033770821	0.4463122220055979	0.303660517551151	0.3219964332673861	0.3560466085971092	0.4240052978556503	0.5262051166737619	0.9637564142960425	0.2110552157031578	1.906439256643843	0.05408989186905062	0.0536650235509846	0.0005572975295175548	0.7964263307739311			1.26162617989732
5.977744454290429	8.193086840240891	7.099957432855691	2.342546273301386	0.9725640502736079	1.43683605145531	0.8652049425703586	0.7821436440917597	0.4440990175989415	0.3031003616115909	0.3240751789331599	0.3569020759680347	0.4249763184734613	0.527137183027888	0.964883041374282	0.2113006650524417	1.920247771010682	0.05410170477631392	0.05370388279377029	0.0005573002792200266	0.7964596414102867			1.261626239226677
5.985934240337999	8.31237148311769	7.02742957150788	2.31884126563938	0.9820162204077203	1.411429627674587	0.8741207325816238	0.7756955082145024	0.4447487458005932	0.2997979985632024	0.3213883253766346	0.3551150415402831	0.4245090133519793	0.525659729547166	0.9644972488809861	0.2115375043126394	1.944789217919314	0.05410361927343214	0.05373603784787172	0.0005572980893628585	0.7964198463146059			1.261626283154027
5.99412402638557	7.898528829989535	6.588924485125037	2.151065035817017	0.912540960738229	1.320597386960926	0.8494457299280576	0.7664159927519631	0.4386087108147835	0.2993112834727883	0.3176942239423144	0.3530405671255344	0.4230784527740659	0.5238317032403381	0.9625182525111395	0.2110625526600851	1.927318750743087	0.05410654776712523	0.0537713836171206	0.0005572949777996754	0.7963882081321515			1.261626353513502
6.002313812433139	7.92225757601831	6.535768982590727	2.247026561935435	0.8898821415982254	1.383917984856741	0.8282165253784107	0.7780356211424609	0.4327765977507192	0.3069962168774418	0.3181121802812582	0.3533513192077016	0.4240462298710655	0.525471848870496	0.9631737145528408	0.2115774024464661	1.902926046368292	0.05411151660859886	0.05381115253448676	0.0005572956842493457	0.7963820845142467			1.261626425147225
6.01050359848071	8.358418258905532	6.846539017936238	2.401777615849928	0.9389317979144978	1.493203368243626	0.8585513584195149	0.7960943504932936	0.4446645028283213	0.3119788222414389	0.3228743641197174	0.355405179745854	0.4256621822250423	0.5286320749117038	0.9674819952421564	0.2125902930394341	1.906532500928316	0.05411835652202668	0.05384819553266028	0.000557298027241057	0.7963738895474184			1.261626469655882
6.01869338452828	8.537501686281447	7.128710349185575	2.419892746106808	0.9642286132852823	1.465088753181553	0.8534128447718438	0.7850194438692772	0.4429814084616824	0.3135391782621945	0.3269039589917369	0.358394985250158	0.4273510172604326	0.5299661890373092	0.9691675667657946	0.212823820051726	1.924538314182557	0.05413358093113468	0.05388177150192741	0.0005572973529141273	0.7963818946738394			1.261626494934844
6.02688317057585	8.405374798442798	7.037297561041783	2.365683135823013	0.9833875028046463	1.457843550546138	0.8661556260973512	0.7892937547469816	0.4442382790052706	0.3187587926623764	0.3282320665002105	0.3599228853533844	0.4280589542359584	0.5306721042200501	0.9689353395953774	0.2129798547511656	1.935589911438226	0.05414641125852273	0.05391222393785016	0.0005572939815045339	0.7962388091133331			1.261626524125076
6.035072956623421	8.377079376287163	7.11218175021447	2.411983461861523	1.015085667886066	1.500017272611529	0.9006076588333172	0.8050606433851619	0.4562392597225377	0.3203736904655924	0.3324246527465898	0.3598978332745839	0.4282127307335618	0.5325788775046331	0.9704849975149293	0.213777395144423	1.925557929637866	0.05415128163157937	0.05394377885581616	0.0005572922925560143	0.7961699179060661			1.261626576105275
6.043262742670991	8.210747578964295	7.035371224219164	2.316827568944615	0.9952148870972729	1.432466590117655	0.8929581885954668	0.8004612025535945	0.4581008255042647	0.3193848204374408	0.3328419077932515	0.3603845023823136	0.4284670165153635	0.5323395611946824	0.97066375489364	0.2137161973683296	1.918801798093617	0.05415303952248865	0.05397868994924756	0.0005572940159231172	0.7962801022625245			1.261626641643933
6.051452528718562	8.204057707552385	7.026880209765445	2.225764572561628	0.9811086849935077	1.374264464782706	0.8782722465846642	0.7885451078905865	0.4536982929820737	0.313890491416852	0.330196013163426	0.3610626998363317	0.4274809375637105	0.5301000308709243	0.9700617269461436	0.2127472312589669	1.930012967892382	0.05415673128469074	0.0540100923826963	0.0005572961385185115	0.7962341608048057			1.261626670257135
6.059642314766132	8.42671926619083	7.107669583978502	2.317844622462756	1.000130102068265	1.375477722169355	0.8860330851955918	0.7762260671913709	0.4542558797915994	0.3112029839276086	0.329982173641135	0.3600669007962946	0.4266775605900122	0.5299348842083623	0.9697526116651976	0.2128249350954523	1.939836848882013	0.05415918652226591	0.05403985660677691	0.0005572948221232372	0.7961489771038673			1.26162668227737
6.067832100813702	8.385515808311972	7.241565520542554	2.401825299522771	1.056333978448846	1.404682446516744	0.899471333587116	0.7836478320025689	0.4590105554769753	0.3130866863934392	0.335026760171747	0.3620039373795154	0.4286492870579349	0.5319826083460337	0.9725843994239884	0.2135210541865022	1.927436498448523	0.05416126177605223	0.05408409340788539	0.0005572911115474057	0.7961608109155393			1.261626744541521
6.076021886861272	8.324589625199364	7.407700226354987	2.37738626598724	1.090531529251051	1.42079315084526	0.8990041889973203	0.7979133395934859	0.4639912367834217	0.3173724979761572	0.3415551645693328	0.3652333615589036	0.4303681125143925	0.5333541306141457	0.9760702501361173	0.2141640696434185	1.91388745963606	0.05417115352525947	0.0541341643136123	0.0005572932312207747	0.7960617222691799			1.261626770434082
6.084211672908842	8.171922023085363	7.036233878675956	2.225635326111173	1.018785732574398	1.371965850999755	0.8744085063408515	0.7903988537024507	0.4433917650282714	0.3142187881854928	0.3290062581853237	0.3610593957543851	0.4282304889939437	0.5309332494986827	0.9721417291491328	0.2129196137520893	1.919782104998071	0.05418400462561474	0.0541810892398168	0.0005572984386467829	0.7961108212684288			1.261626747266503
6.092401458956412	8.293224027407062	7.004143239661358	2.302998541703827	1.005587791945364	1.391927047269086	0.8740443061949683	0.7840434177719682	0.4377426211638474	0.3060397886980865	0.3229803152225573	0.359052472953792	0.426916840350825	0.5309616447294946	0.9702145905373454	0.2126912654936444	1.933194319282806	0.05419638237739039	0.05423648456185127	0.0005572972372736159	0.7962005938281115			1.261626730899648
6.100591245003983	8.435283672355364	7.252889510342571	2.390453672079947	1.047546219212121	1.445686250188437	0.9062036892362245	0.7937053394206858	0.4543704986008519	0.3098711128529378	0.3300353659441403	0.3624177589875852	0.4284628087755706	0.533518219826671	0.9728253890825405	0.2137136744545994	1.93661636358788	0.0542079322949064	0.05429239855428666	0.0005572932543768636	0.796137444551535			1.261626734102104
6.108781031051553	8.363249467138102	7.069567758805122	2.286073211887945	1.04717020070758	1.427076336923375	0.9252580228635029	0.804907632905551	0.4699353464163213	0.3175361894222548	0.3325287618072979	0.3633056592217457	0.4296643996436232	0.5337834869188978	0.9738580506779223	0.2136469681766792	1.926007991127474	0.0542185134125945	0.05434742434174508	0.000557293831903559	0.7961264049866018			1.261626708273959
6.116970817099124	8.375270208660886	6.988822481165128	2.255565679108284	1.047831628969437	1.438592204918893	0.9186715963515176	0.8074395883940496	0.4636104890411947	0.323092544397621	0.3329861845640367	0.3632614163188757	0.4296408842379019	0.5341665654747692	0.9738590877669607	0.2135485881110305	1.923892431550331	0.05422863937632456	0.05440221389424645	0.0005572985940216801	0.7961150534535828			1.261626646653282
6.125160603146694	8.430195712933536	7.234640999039021	2.37375108754493	1.064807201998976	1.499587982067301	0.9138232848553308	0.8161122529463462	0.4611118502050156	0.3256359956128667	0.3361090444723874	0.3650164039402813	0.4314147640545833	0.5353851810014131	0.9753777520994817	0.2140677409038731	1.928306593775673	0.05424195945633877	0.05445344499344235	0.0005573011372714788	0.7960324379661924			1.26162657390332
6.133350389194264	8.731984675489805	7.318551301335871	2.503756869961419	1.069000414603476	1.583918044677326	0.9311527978462724	0.8337850525611924	0.4730715623398161	0.3317706286714422	0.3394542393423562	0.369562266721236	0.4366716073232607	0.5396925231723484	0.9819365089275616	0.2154910725124816	1.933912454663259	0.05425515027777946	0.05450203931313943	0.0005572990303501264	0.7958729511704618			1.261626504201005
6.141540175241834	9.111254295396384	7.403121809658374	2.597994750204161	1.080738903676786	1.606863939041968	0.9342338307697199	0.8333175605601988	0.4763477692052669	0.3348378381361266	0.3440276372493478	0.3729164303207774	0.4382247209379408	0.5434691269256562	0.984803546805445	0.2166040141972994	1.941978406757424	0.05426855961686575	0.05455204026407075	0.000557297432642502	0.7958372702539854			1.261626444825683
6.149729961289404	9.213842549360026	7.467884173200463	2.641393840594869	1.081472993788969	1.58597175997899	0.928175239855204	0.823962922409186	0.4706965612678369	0.3293138098339996	0.3443687815028755	0.3715023756513206	0.4354457054334301	0.543143046353221	0.9834220212359847	0.2167054971009541	1.915712818119715	0.05428550900241176	0.05460440755828323	0.0005573007308477214	0.7958641749513583			1.261626377251812
6.157919747336975	8.930668431652085	7.306173019581458	2.510908220228138	1.031348450065593	1.543468926380858	0.922110797682109	0.830268882055447	0.4780478283926106	0.3314819485271228	0.3472925973977717	0.3722162411710822	0.4354752880252074	0.5430658970648355	0.983814587414072	0.2164403811373762	1.914529243092639	0.05430164226578494	0.05465739719066554	0.000557305450950525	0.7957544543887266			1.261626268108416
6.166109533384545	9.11602113214008	7.495974714301345	2.571046313726171	1.081490412881508	1.550789759182129	0.9470971148494214	0.8267853761776063	0.4947267146171785	0.3375815435179672	0.3575225000577604	0.3747881013671452	0.4377430401816427	0.5440944555471969	0.9883712627324688	0.2168944012989028	1.928922476623089	0.05431614641932004	0.0547035579852784	0.0005573058757822463	0.7956587657010096			1.261626129654561
6.174299319432115	9.679231598471166	8.358339458900998	2.884526871240876	1.248985498519105	1.648892006637029	0.9802853861833071	0.8326699424728861	0.4987606958861724	0.3429869847368853	0.3587672606895505	0.3766623971932521	0.4396621496324756	0.5475414283347778	0.9927114546681204	0.2189384417883677	1.932692221235481	0.0543247384850972	0.05474562329113013	0.0005573033826370806	0.7958280221100785			1.26162601111922
6.182489105479686	9.707400469644393	8.502543345894958	2.980057938977598	1.267057069422847	1.757775516649276	1.004493798634341	0.8584296180845371	0.5018093960799694	0.3434791616621909	0.3538657866193129	0.3763309118956895	0.4403015600476203	0.549736837773427	0.9922933216469293	0.2193302485357327	1.916887512456996	0.05432734521838088	0.05479348621563442	0.0005573039529148769	0.7958955117263159			1.261625922664894
6.190678891527256	9.206660370742712	7.945047676847378	2.708074369356738	1.15844979775091	1.675861225182251	0.9759610275235141	0.8446621062796487	0.4899854860357571	0.3344173982361003	0.3468523037004635	0.3728593153935908	0.4384237587868725	0.5458761465953474	0.9877536276064526	0.2177833346357385	1.914141993551248	0.05433106555203941	0.05484709516905042	0.0005573101065997451	0.795811942293719			1.261625785037935
6.198868677574827	9.120986486047165	8.072119983817441	2.622250176876954	1.168894430477602	1.635760452111712	0.978285012165748	0.8427198641933678	0.4953395094154657	0.3360078119116799	0.3495240479806515	0.3738781269793316	0.43935831320762	0.5459560530722168	0.9882890024102801	0.2174145876438538	1.943917534247745	0.05433792779719002	0.0549054904393312	0.0005573154996796855	0.7957639134700544			1.261625575708189
6.207058463622396	9.631535129229338	8.453419059794653	2.805413523126783	1.219092541302174	1.728118406328502	1.014720694514211	0.8616112092012497	0.5133573688020047	0.3523323871092908	0.360473303175332	0.378190859008596	0.4427507264334465	0.5508844517889437	0.9941853233445661	0.2188180772598808	1.960053899284186	0.05434870493216069	0.05496784177706921	0.000557314849849658	0.7956787249739531			1.261625353583628
6.215248249669966	9.85769538124846	8.44827510795176	2.905005003609553	1.217273237047649	1.732346436502836	1.008891969984649	0.8625972548827947	0.5097349091202642	0.3554100232014122	0.3635296107170664	0.3810879935825957	0.444038514491289	0.5524799446255858	0.9966238600998312	0.2199728612605288	1.940792913791803	0.05436417097693718	0.05502888607021864	0.0005573136224773472	0.7956104347414481			1.261625202352797
6.223438035717537	9.641481795796969	8.318207308289187	2.872860975104261	1.236731783272167	1.732251784249649	1.011854749072949	0.8613711523230032	0.5019391929838697	0.3478708485958958	0.3631950289177873	0.3832733185559187	0.443820734770042	0.5531415443883689	0.9961200282450664	0.2203219608992462	1.91847945457989	0.05438516668651595	0.05508385847151821	0.0005573176207924136	0.7956066807340951			1.261625019551413
6.231627821765107	9.398453427130526	8.010588321627921	2.827858939502801	1.180865676951429	1.760044736822189	1.006355615851479	0.8818753554119956	0.4989839082398037	0.3463757249143821	0.3560974125006344	0.3794444247437447	0.4418763449091955	0.5523149558192898	0.9934119630409833	0.2192161497461405	1.920268098772355	0.05440360903551068	0.05513441996807034	0.0005573224940372847	0.7956424647928481			1.26162480232315
6.239817607812678	9.333750211122421	7.944051461295444	2.636034412081513	1.132076879841393	1.681853756063694	0.9757448946594122	0.8717223631323135	0.4877471790464153	0.3450611407214246	0.3495417252435448	0.3750678195977187	0.4404911034156792	0.5501630470922628	0.9927824537511203	0.2183262424175787	1.940827897464421	0.05441236869110164	0.05518373727657005	0.0005573237189727801	0.7956819734942852			1.261624552951832
6.248007393860248	9.481591450900311	8.001386108343183	2.696016990744502	1.150622825348577	1.676732423599843	0.975217039725819	0.8645633558011123	0.4903041768782571	0.3455270683520209	0.3542083934938918	0.3775595594634206	0.4424301685986862	0.551658982596153	0.9955751231745439	0.2191114259152165	1.949596892913346	0.05441804528418776	0.05523917398553717	0.000557323393037383	0.7956581979155868			1.261624316466213
6.256197179907818	9.794070942046689	8.316748250643819	3.04876196711378	1.215364933096782	1.814722832139317	1.000111377020033	0.8817703735836425	0.5075094767678126	0.3509618979279571	0.3625989099808485	0.3820670754396446	0.4442792435707997	0.5551654217314963	0.9983234498185094	0.2206216737513459	1.92488307868489	0.05442811655347925	0.05530153707835774	0.0005573260163076308	0.7956667512562158			1.261624090392895
6.264386965955389	9.951510123208353	8.553962189534088	3.099536741294571	1.264134960521663	1.863822983944155	1.027130532688971	0.8970809805146536	0.5170574657061576	0.3557159133775505	0.3673757810356305	0.384356496643697	0.4457919514634694	0.5579242793534431	1.002172689172252	0.2213072604295778	1.921989099937238	0.0544397149222967	0.05536641769084599	0.0005573316861224015	0.7955190882978066			1.261623852004895
6.272576752002959	9.766080824938488	8.316535663735596	2.891749834441776	1.24530808160425	1.784266559811576	1.040905188083086	0.8921361699839536	0.5282495286047499	0.3537958213384869	0.3726447877000975	0.3860663281591533	0.4463478876093017	0.5585014669793679	1.002505675004825	0.2207878930831219	1.940111624454396	0.05445304821976595	0.05543078371405659	0.0005573358927852385	0.7955122332315192			1.261623592174609
6.280766538050529	9.911103868779373	8.224166861688605	2.81477882239447	1.195526142856598	1.758016723284394	1.018654184205634	0.8783664758993333	0.5173290410679741	0.3527530551767923	0.369924478041806	0.3847632721428619	0.4457517829907966	0.5575309660575254	1.000526302137989	0.2205539155798812	1.959165287958302	0.0544638374257419	0.05549498272467485	0.0005573360150913231	0.795625609569509			1.261623329244601
6.288956324098099	10.37314758613669	8.541847072562746	2.901607757109156	1.219089235394463	1.792360631485509	1.025312741798549	0.8910229874169032	0.5118975712782057	0.3586722982111736	0.3664015814417455	0.3861886357190656	0.4474799159037317	0.559612415158523	1.005058102634261	0.2214115531549696	1.935017580279104	0.05447396210311476	0.0555605051043748	0.0005573357605205571	0.7955674182464495			1.261623090594085
6.297146110145669	10.79465124537657	9.066763719544342	3.113550587248036	1.381303264176164	1.86143790127283	1.086970074236222	0.9101476227202986	0.537581747332271	0.365591546060823	0.3740788071902579	0.3911863765330189	0.4504108579475056	0.5633762735515909	1.01043510151182	0.2227814106177218	1.906991495993934	0.05448854871101199	0.05562610870566564	0.0005573402486619573	0.7954050219982456			1.261622834582074
6.30533589619324	11.0342117322767	9.53981995381038	3.276170567825387	1.471489322202092	1.893739721899166	1.092210623437366	0.9008718683006888	0.5443529133324249	0.3640990706657884	0.3841465370869121	0.3924310380902787	0.4515326479578621	0.5659173334532031	1.014131603443203	0.2242236859820111	1.911105112042374	0.0545049682169203	0.05569583897984209	0.0005573472399646528	0.7953356272227206			1.261622524124474
6.31352568224081	10.64141269440713	8.901692870579179	3.178121662400556	1.35876338618621	1.924588103654377	1.084092585380373	0.9098490140473021	0.5353673671773687	0.3652137251847055	0.3797118474162832	0.3888870342736805	0.4512920365947722	0.5649849565359797	1.011488221051078	0.2236556048192521	1.926383553913675	0.05452147592417988	0.05576902860896561	0.0005573493546690947	0.7954306923683294			1.2616222145193
6.32171546828838	10.69721039892846	9.033353287992437	3.25207722539487	1.354714090233653	1.992593799340859	1.10526508125213	0.9319973772650604	0.5393783343134014	0.3796561928395695	0.3858997154777732	0.3945568579119035	0.4549701918941469	0.5688661281150728	1.013840797679351	0.2244880357821961	1.936987941868259	0.05453527136246014	0.05584522333144585	0.000557347424305866	0.7952182263259231			1.261621946109878
6.329905254335951	11.12333879249305	9.795965493106761	3.283052308628626	1.498519037675322	1.959951812517882	1.138336742276808	0.9189215510815566	0.5546765360824299	0.3802179051312891	0.3940408201970113	0.399822015253305	0.4564971816819685	0.5721401047155756	1.021419930134209	0.2259707697095717	1.925798081059727	0.05454996952500034	0.05593463639682437	0.0005573495527826849	0.7950948759843095			1.261621705367766
6.338095040383521	11.16310682392284	9.552903056113644	3.259443068252785	1.488599076291464	1.96954755286551	1.12194221838645	0.9216982504476847	0.5540187920962397	0.3766015537852904	0.3894584016587263	0.3962823262633435	0.4556342955048692	0.5694566546252033	1.020404249567309	0.2255985819269624	1.924066828862497	0.05456997076013758	0.05600849995385856	0.0005573563907097783	0.7950568816304042			1.261621418871742
6.346284826431091	10.68091488858831	9.184747925936415	3.184971695364629	1.393260350484912	1.958459948234484	1.115606681108134	0.9269383447359502	0.5445819293454969	0.3689741117059481	0.3858918066973364	0.3941651860189068	0.454806093008436	0.5665118371102	1.016037273347253	0.2243531997506833	1.932045273133695	0.05459223682494133	0.05607914733243115	0.0005573600052851057	0.7949412233050241			1.261621130314331
6.354474612478661	10.82305335779287	9.579593889221801	3.351097413457363	1.44256448869295	2.02371311462197	1.146145191234281	0.9355865393746841	0.5456965190958559	0.3734121628257683	0.3837851057465089	0.3943384556353185	0.4556933662145679	0.5679609225592599	1.017980236326144	0.2245575514034744	1.94499568694225	0.05460882162967438	0.05616529564674336	0.0005573588278026172	0.7949465818899933			1.261620853276435
6.362664398526231	10.7668433450026	9.39578500280105	3.237875897495176	1.406322875819001	1.974445511901741	1.130285508059307	0.9228033453388449	0.5455894823403985	0.3706725923305505	0.3824207740109374	0.3939372152020106	0.4558862574678645	0.5698159343044943	1.020247739485257	0.22467763291103	1.947162961902763	0.05462089371949386	0.05624366488161649	0.0005573585079965948	0.79502398598644			1.261620626350017
6.370854184573802	10.7373055951649	9.334821337410512	3.179927024603535	1.399211157922406	1.89407859580379	1.135286465880834	0.9232372260161966	0.5511993872788089	0.3698308457166513	0.3860261624668322	0.3960455099963303	0.4559315899077336	0.570547387811964	1.021492297107166	0.2251503796043576	1.938282460576903	0.05463718431754135	0.05632330181470722	0.0005573625882267019	0.7950105775323549			1.2616204018744
6.379043970621372	10.75978674301282	9.4541991105954	3.228102107438392	1.433292605072197	1.93314753092809	1.119277107996233	0.9433904921208409	0.5520050527709889	0.3767250191434222	0.3863533011789561	0.3977526593076209	0.4554773377455877	0.5719443350399444	1.020622233224838	0.2253522602689654	1.948226413637039	0.05465460563923971	0.05640282944663134	0.000557368189179073	0.795005003233909			1.261620142064704
6.387233756668943	10.74381674765076	9.315441934274945	3.257364701260316	1.429241222521846	1.981187866866416	1.117626279351024	0.9403690523428322	0.5456538733107198	0.3781931120907531	0.3839152645867414	0.3982499727370087	0.4570209072198963	0.5721098017332025	1.020575038598836	0.2250338892630838	1.953571794390403	0.05466862610090152	0.05648344168383121	0.0005573700180310988	0.7949393560591411			1.261619881422188
6.395423542716513	11.2325283177139	9.576811580870947	3.388901243449614	1.451629305900728	2.034086917141846	1.160606353641899	0.9493609892825864	0.5546035514280451	0.383283556014718	0.3904576396801767	0.3999974419046719	0.4618097498865613	0.5761339470755662	1.028101017360634	0.2262338663724673	1.946932604763141	0.05468374267844272	0.05656756102873935	0.0005573687166187955	0.7948520394972147			1.261619656106271
6.403613328764083	11.28199168572456	9.483860797608591	3.362587070601251	1.43798463861334	2.056778788758249	1.153566252196476	0.948458551186632	0.5539926583125313	0.3841289455808051	0.3897135552930837	0.4008569155646429	0.4611933713175878	0.5771568606173426	1.029892418245634	0.2265416218222584	1.920300717023923	0.0547021418577999	0.05665046426517074	0.0005573701263181238	0.7949388902766881			1.261619455117534
6.411803114811653	11.18533463260015	9.298789396323684	3.337470505132938	1.437990331673121	2.020704059720298	1.153479037045957	0.9311479733873937	0.5538332213281437	0.3830008850416149	0.3856020836906122	0.3993511838566588	0.4598151926033852	0.5756974793639198	1.028737217335801	0.2263568659223648	1.919850692437219	0.0547221382765563	0.05673620631479741	0.0005573753725008717	0.7948238511068242			1.261619246202045
6.419992900859223	10.98215310192775	9.276013219139847	3.276951990338114	1.418734435331154	2.000221772176519	1.145344529630874	0.9328363907432189	0.5565764576931251	0.379501079646746	0.3905658978772816	0.3994498596432718	0.4598159704856441	0.5754861482088316	1.027970407286706	0.2261207518935344	1.940851247822863	0.05474181437262831	0.05682984850011231	0.0005573788728833178	0.7946972927069842			1.261619001732348
6.428182686906794	10.89398706203323	9.290635861021636	3.309175005212015	1.424161020432515	2.039402965001774	1.134978438038943	0.9422320456912275	0.5527756218851675	0.380588725026143	0.3910848251735442	0.3996156818546686	0.4603369974270366	0.5761596141122219	1.027713459170647	0.2259944415095558	1.950697675266641	0.05476397408786191	0.05692266859826618	0.0005573783746420813	0.7948229419667153			1.261618760786975
6.436372472954364	10.78070555181591	9.172777962488672	3.277033110113808	1.41283886470648	2.041203267517756	1.144166990574768	0.948284862590895	0.5515716320915073	0.3812342905870941	0.3910795129451723	0.3995462537246608	0.4609917753357137	0.5752653755482983	1.02848844365853	0.2259603672638079	1.933189207797682	0.05478007099508612	0.0570068458987437	0.0005573776411244341	0.7946416431109191			1.261618558590997
6.444562259001934	11.04908764155818	9.87834124644959	3.435244836167277	1.490702325038225	2.133969707213151	1.161859615112151	0.9619775138109474	0.5645797847049072	0.3882909125448036	0.4001331789080425	0.4045323512003188	0.4646464471937027	0.581712133711045	1.035436318161895	0.2285643678232408	1.915113978525975	0.05479173398840591	0.05708241615507983	0.0005573824047127196	0.7944909364660359			1.261618347798453
6.452752045049505	11.28797782987078	10.07198891719009	3.411278650990116	1.531135685561378	2.086052447892405	1.172883128661474	0.9596085927437207	0.557305069906267	0.3914303137226581	0.3914013157686174	0.4021063472803473	0.4644253946711422	0.5814522284329628	1.035291597860575	0.228635678105253	1.931073834283967	0.05480389345896911	0.05714997134116351	0.0005573869005136565	0.794652227067739			1.261618163173283
6.460941831097075	11.28801177372493	9.92627160046635	3.475502891743796	1.530666711986656	2.108275605971009	1.191364609643662	0.9674950541263486	0.5600856403080636	0.3923912957908937	0.3920043486002149	0.4038649679954781	0.4658822278062893	0.5819339989974817	1.035995704724008	0.2287184962618919	1.955036373199043	0.05481127878139809	0.05721177053967089	0.0005573860968955505	0.7944730559276783			1.261617944466885
6.469131617144646	11.36636449523215	10.23786053600362	3.815716559877035	1.596194518295968	2.28880999124015	1.227873053762255	0.9860934603589478	0.5737748801948731	0.3919754262029667	0.400134968862225	0.4077838498765276	0.4675230235660096	0.5879083793637956	1.040640894772308	0.2306695847462677	1.947242759645288	0.05482834308920798	0.05727016401353367	0.0005573850382772511	0.7943241419911974			1.261617760534833
6.477321403192215	11.36636664073698	10.25599294677663	3.785871738430177	1.633544278388416	2.281710115639152	1.246074062021751	0.9966451819059823	0.5851208661111018	0.4004891882233172	0.4080434831690611	0.4092259442433611	0.4669378375697959	0.5878044276181463	1.040809883244585	0.230981707438116	1.919284303850026	0.05485026125803857	0.05733003358513902	0.0005573881062523299	0.7942472163093104			1.261617574280735
6.485511189239785	11.36635070136037	10.76099949437056	3.885909343270859	1.713911498331447	2.350155198314153	1.271051871966012	1.009924143257576	0.5901040349582184	0.4148006549385173	0.4142315314358032	0.4146324998763646	0.4725563357138405	0.5934442323029071	1.050013199524425	0.2327684617835524	1.912660277769402	0.0548658380557734	0.05739338218487693	0.0005573927852307198	0.7940617925088181			1.261617386946473
6.493700975287356	11.36633489713081	11.14072052465041	4.379169998722555	1.757621825862439	2.533838986031832	1.290395709416548	1.023376900276145	0.5863495564467757	0.4261632026447479	0.4184999852058909	0.4198283237825672	0.4785678584694549	0.6004958113968203	1.05821223057664	0.2353578959622685	1.937010388439897	0.05487936290836152	0.05745847348159543	0.0005573941751256231	0.7940917801225824			1.26161720238623
6.501890761334926	11.36635320800412	11.14515877078617	4.220009607890712	1.769539384547286	2.446071787902613	1.274328710860205	1.015516476529903	0.6005345435406484	0.4273082095053222	0.4238216136008842	0.4198481515034134	0.4762077549477889	0.5968071901268035	1.055029918760344	0.2340571939903311	1.961835306237227	0.05489312521224	0.05752246180798344	0.000557392488896894	0.794195786047053			1.261617037946373
6.510080547382496	11.3663800377518	10.48415987816594	3.673231122732104	1.66059985643711	2.262453273545486	1.239725742680202	0.9972731891279492	0.5884103364696719	0.4012990276871733	0.4116306176086381	0.4136949314690327	0.4710077854560339	0.5903333887317717	1.047127984736637	0.2310253408619143	1.947527403231006	0.05490941811970784	0.05759031045216265	0.0005573917523227648	0.7941538840558346			1.261616917860309
6.518270333430067	11.36640931168911	10.6107184203312	3.824794840497553	1.690856114782804	2.305120332867264	1.255423389740865	1.008565353441635	0.5936024374980374	0.4030437507098962	0.4119096406476206	0.4157215093392463	0.4726944686021935	0.5941252541644354	1.049995806276794	0.232477643074008	1.935080261010762	0.05492341225124366	0.05766241343544879	0.000557393881923301	0.7940052437601238			1.261616813434989
6.526460119477637	11.36634469552483	11.08186157982475	4.258721625615951	1.771086929600771	2.45960036742974	1.32105365568924	1.035162237053773	0.6121879582491727	0.4150511277890709	0.4132660617829615	0.4174172307967813	0.4756043597217068	0.5993413458012934	1.056377084225334	0.2342874520838073	1.936823213649838	0.05493802048948879	0.05773052484188636	0.0005573961213950628	0.7939896758158909			1.261616690978633
6.534649905525208	11.36639088179619	10.82727445114296	4.083054092503486	1.686974574285929	2.378352460707319	1.285447799283804	1.020382340492268	0.6084437546152938	0.4170499890673112	0.4152612825082334	0.4152769128807315	0.4746175084557331	0.5957313271125853	1.053461050301453	0.2334396226796848	1.941735100035213	0.05495498899623465	0.05779384813504113	0.0005573950798987537	0.7940368617096412			1.261616587535578
6.542839691572778	11.36636089374145	10.49414148076924	3.777630079592261	1.57508311266865	2.256162255349024	1.208169307181846	0.9906789282084095	0.5741516193435865	0.4063243408139635	0.4054257849198386	0.4133194671768479	0.4719531629111608	0.5936245832956927	1.049947282508574	0.2325965222319828	1.940639051230957	0.05496814519947574	0.0578453884411258	0.0005573926516247653	0.7939920654251087			1.261616528338178
6.551029477620347	11.36635495526309	10.83827723681811	3.848086352243615	1.671878526945065	2.336115879403937	1.243081152441464	1.004502745179486	0.5730413391427277	0.4023979970176211	0.4083528741694007	0.4166407160476402	0.4738752826001513	0.5977590406012794	1.055683754912293	0.2337172676430118	1.921819582805557	0.05496929714822959	0.05786895962969477	0.0005573939268766255	0.7938182958440869			1.261616496473079
6.559219263667918	11.36636493157923	11.32162377794299	4.162934070274845	1.777035845410134	2.491485552763884	1.298768291161454	1.031737310946315	0.5890655618511468	0.4090694172267791	0.413771232040641	0.4182469712937024	0.4766203275796738	0.6010103611871601	1.059258082879698	0.2349742756425787	1.923543624063457	0.05496515357089748	0.05787125087306993	0.0005573980229489959	0.7938605599823285			1.261616442232413
6.567409049715488	11.36635341363793	11.27236192931148	4.201106124510107	1.714357814741653	2.489940167759207	1.288089418480424	1.021819774410625	0.5874729803988773	0.4084472081658113	0.4088878703313551	0.4157491210721245	0.4755085361013775	0.6001986137174181	1.056644770968686	0.2343664556118327	1.936271532868585	0.05496643453526232	0.05786701285845611	0.0005573988456984905	0.7939303887440734			1.261616376740067
6.575598835763059	11.3663190484333	11.30161619250844	4.1143766638499	1.740486944567708	2.454936620110742	1.304902084517739	1.025630713318833	0.5987541348489125	0.4154025486673297	0.4119421443970901	0.4185874565188569	0.4759845366290609	0.6012062389912044	1.058314345504927	0.2349795936411831	1.953340803384101	0.05496690668904589	0.05786372663778629	0.0005573955384362361	0.7937924098118976			1.261616343954087
6.583788621810629	11.3662773674954	10.98670175582403	3.861470530048976	1.759945694962459	2.341760619731043	1.299105580370415	1.015138069810356	0.5883092703772143	0.4070519368751774	0.4034257952939115	0.415190800211952	0.4744095412511948	0.596808410568889	1.055580345052433	0.2337908121094873	1.941878408912541	0.05496643322955859	0.05785952258028945	0.0005573945850600434	0.7937547503539862			1.261616325382184
6.591978407858199	11.36636489845784	10.99724063691095	3.954834668121622	1.771924537749259	2.380037583468625	1.318118853172817	1.014099616100057	0.6012823283754528	0.4060627085395461	0.4154082475951214	0.4190809560049238	0.4761813019809753	0.5985015600514947	1.057025490208747	0.2341157732284498	1.931472863365182	0.05496891329568394	0.05785409629263096	0.0005573974494781388	0.7937158379701712			1.261616295986533
6.60016819390577	11.36633230887205	11.22454404576044	4.004072547553978	1.799242624569029	2.374950532517359	1.327864444674896	1.014706042113537	0.6149742001251737	0.4078298272829506	0.427317453068778	0.4228552479870668	0.4797297551165542	0.6023948994677724	1.062634411707589	0.2349884113459479	1.937713464652458	0.05497397290023597	0.05784990064152429	0.0005573996300921452	0.7938008315725691			1.26161623538107
6.60835797995334	11.36636630695896	11.22465583104021	4.018335029363649	1.8061645521857	2.33938051852772	1.311118519460813	1.007327486785228	0.6015878344133431	0.4089718862843058	0.4198923691713077	0.4188690210743085	0.4786022271849365	0.6000616662262496	1.061048182709193	0.2343667702717782	1.944303063891724	0.05497664071689653	0.05783366079336358	0.0005573980994404133	0.7939882896651154			1.261616186385104
6.61654776600091	11.36636164218036	11.33609688179376	4.294476958340958	1.823625748373959	2.426579716492409	1.30084642549001	1.010726955301303	0.6045704714549297	0.4134725757335181	0.4212405762445488	0.4200694865241725	0.4775404878970934	0.599763481541605	1.059080228970833	0.2350450814971583	1.951761468543461	0.05497028373430379	0.05780652037298106	0.0005573948483897807	0.7938889357475576			1.261616197445519
6.62473755204848	11.36636147798661	11.331308193609	4.159830131349303	1.816417801886863	2.453497645345351	1.296852285672863	1.015276374584455	0.5934044282806599	0.3997497688961575	0.4116439124607618	0.4177375135685611	0.4753537499166238	0.6006766971162868	1.058917191153959	0.2351193176946388	1.921950625405879	0.05496193060434826	0.05777917563419683	0.0005573946059885207	0.7937851634281011			1.26161622276863
6.63292733809605	11.36636313347509	11.33244040839697	4.046984645105224	1.868320008058795	2.504850109351994	1.348059368164171	1.037268626050689	0.5956884428952015	0.4034147706266153	0.415776103612263	0.4196206823506938	0.477507654359725	0.6035083494679421	1.064726790335299	0.2357267715338703	1.920759796352042	0.05495206710712135	0.05774497062937507	0.0005573966680007789	0.7935949371838991			1.261616235754354
6.641117124143621	11.36636325737337	11.33540537904295	4.094322300119916	1.833661070448067	2.494976984908754	1.30821830718714	1.027373004507936	0.5926247444579585	0.4078219916691084	0.4245785988088329	0.4226950100714499	0.4792852030963655	0.6025049436035294	1.065821964510764	0.2359678880556628	1.952543451090435	0.05494052597208257	0.05769978791186387	0.0005573955566903501	0.7935046708034702			1.2616162691782
6.649306910191191	11.36639365348959	11.36898674219615	4.228727556809803	1.829226447886619	2.450111412842681	1.271581515913066	1.009429314864762	0.5934204567022577	0.4115799875017603	0.4227340221600204	0.4222719510594893	0.4791877881267086	0.6026247902228464	1.065593112886929	0.2362563753529995	1.961692869112185	0.05493226848898581	0.05764902234105367	0.0005573910258002827	0.7936294070007287			1.261616336794049
6.657496696238762	11.36634611349368	11.31663833094717	4.130288322472211	1.824399858426848	2.39089871451724	1.289869344554869	1.005327055764162	0.6118956783164764	0.4220235733944673	0.4297548905909097	0.4215901621445398	0.4783320190699942	0.6006642460565055	1.063158351842028	0.2355139003637616	1.963664062275283	0.05492438523761097	0.0575899873441228	0.0005573893409173201	0.793652019312369			1.261616418008203
6.665686482286332	11.36641512574096	11.09436955927403	4.031433265378587	1.670803651409867	2.380717752589478	1.234684506862899	0.9978486178659293	0.6067564481031582	0.4162154308147266	0.427405302333777	0.419424342341079	0.4770684719738438	0.5979788366761377	1.058482662874297	0.2348785137133436	1.94986368170463	0.05491502455633643	0.0575264339376959	0.0005573912373141019	0.7936405741062815			1.261616515336846
6.673876268333902	11.36639402114461	11.04236013900075	4.01496262512161	1.699348751765223	2.33323439767672	1.223894603002984	0.9854051502850376	0.5875113335498542	0.403737249805425	0.4173903747524681	0.417298172732747	0.4748505616724104	0.5968785019915506	1.056470473458657	0.2343323460597907	1.947904753606827	0.05490753207922248	0.05746205640354635	0.0005573908078359103	0.7938534336035525			1.261616635471181
6.682066054381472	11.36638945200632	11.02590321874288	3.89922010084073	1.683859207808055	2.234614542339542	1.211963138618962	0.962267738652027	0.5661252969565107	0.3941103127457291	0.4012283050132287	0.4082555280935871	0.4699802095373826	0.591078010432224	1.050576370432117	0.2325600576138194	1.960007271985052	0.05489769383868792	0.057389179330004	0.0005573876883111392	0.7940498563301447			1.261616732793989
6.690255840429042	11.36637447198234	11.05085979534923	3.949343197250878	1.649562163725443	2.339802973303313	1.231323377719069	0.9797257540167451	0.5691919291680422	0.3965381602351876	0.3981541284106382	0.407928679018169	0.4700991558887579	0.5924724746979687	1.050659640321173	0.2330223570203921	1.964082756217029	0.05488138623414374	0.05730536437843049	0.00055738556619332	0.7938327642363932			1.261616822310373
6.698445626476613	11.36637906463674	11.2892719482472	4.222977431106432	1.76572838260379	2.449661652208054	1.299073634235842	1.010205916948778	0.5824101339012561	0.4056460327771397	0.4055528456365051	0.4158221160764925	0.4742723636137924	0.5976443918184474	1.056213288466525	0.2342460966940959	1.951728419703813	0.05486150106801128	0.05721655805915958	0.0005573860999308982	0.7937920519314291			1.261616963001413
6.706635412524183	11.36639605515215	10.94821699520452	3.984070536855453	1.717620693349729	2.307949535634708	1.235458662427209	0.9912599373668685	0.5636107492256441	0.3943155101522657	0.3995753944850041	0.4118478690900471	0.4706479045957413	0.5921891208470246	1.052234417588898	0.2325185118332822	1.951749540212444	0.05483905662444597	0.05712797466748877	0.0005573878555533225	0.794046561681791			1.261617058050572
6.714825198571753	11.36640228796978	10.33447564512274	3.707024983107872	1.541081532867842	2.178072194296957	1.196134333100503	0.9647821298117051	0.5558393697126995	0.3788736021197305	0.3928345665805663	0.4055775299730853	0.4670787274788733	0.5868814064888319	1.045122272450457	0.2306077012663163	1.95815236847244	0.05481949463269285	0.05703221894248652	0.0005573858744617698	0.7942582786391161			1.261617134624062
6.723014984619324	11.34434242926858	9.746264274851363	3.514368080088629	1.43428959335369	2.012685202724498	1.145733591968213	0.9275796985983695	0.5489158822335928	0.3681848152583982	0.3859857460366747	0.3988477077939403	0.4640926408232901	0.5810160141528722	1.03831253313791	0.2288225332479696	1.961632371329225	0.05479981282564641	0.05692740876586831	0.0005573806268767567	0.7943876569681584			1.261617276353474
6.731204770666894	11.34429962974178	9.899044374867566	3.537585607989688	1.470977218459001	2.051610220713212	1.134276670207153	0.9328924549818262	0.5462392225389848	0.3700559133557147	0.3854398277815195	0.3996242170202246	0.464091676038956	0.5819282751168837	1.037749192072211	0.2292283979274256	1.939350207924454	0.05477761043859705	0.05682074659110296	0.0005573790384013834	0.7944311215520223			1.26161741630106
6.739394556714464	11.35378690757577	10.26260867462573	3.63925321388938	1.566181959824119	2.105295769332098	1.181745764308088	0.9435449732664437	0.5600710763282633	0.3828928701924603	0.3948303673714836	0.404083783036097	0.4645507694749527	0.5851373614237103	1.038590726122898	0.2304999114907922	1.929576732637465	0.05475336112338607	0.05671525301619679	0.0005573827713645789	0.7944150447584405			1.261617472103314
6.747584342762035	11.3537644490656	10.25787542559616	3.659485057241628	1.601394192386935	2.114259019692867	1.177082258868675	0.9412450578605641	0.5577946933578191	0.3832203360987921	0.3909588718339317	0.4019084789302932	0.464291801722084	0.5840629017491951	1.038478442971682	0.2302612629031905	1.942657294758217	0.05472616420193207	0.05660526323382896	0.000557385400796653	0.7944262683646965			1.261617501436991
6.755774128809604	11.36638839205307	10.32358416664086	3.712967257501328	1.615397669118239	2.146365012283414	1.195814522067149	0.9489748489051588	0.5595999744405488	0.3821980236330724	0.3879628393884051	0.4022041658275132	0.4637014788357446	0.5831349930711309	1.038963604239707	0.2300461917183532	1.958077877763223	0.05470249261833472	0.05649210192121194	0.0005573827153503395	0.7945906256704031			1.261617574662676
6.763963914857175	11.36641102565288	9.724390599575591	3.552879949588015	1.45759626540547	2.085987676219408	1.146958142287867	0.9369376217253187	0.5344993147782907	0.3697790645540937	0.3751131203207103	0.3968940119499098	0.4611443332374578	0.5777592928730837	1.031519128994348	0.2278643796991696	1.951339416909289	0.05468163325676948	0.05638368937550673	0.0005573783087565463	0.7948242931963929			1.261617688433058
6.772153700904745	11.3586184761184	9.762897923148612	3.550403831334945	1.464943261994414	2.13182838439533	1.129550803926958	0.9399468968198867	0.5344566666722915	0.3694885477957142	0.3749023950209248	0.3950441016705976	0.4610790299413353	0.5763563872434572	1.030106410286521	0.2277084763483767	1.930586362743827	0.05466035867069119	0.05627660607642449	0.0005573774644381676	0.7946753024059696			1.261617800325857
6.780343486952315	11.35861532040895	10.17043395757609	3.576668731191429	1.528221447450899	2.119115653735553	1.151727643725245	0.9320114954234945	0.5512203540138364	0.3768330741628979	0.3812839629770425	0.3954364110071804	0.4599843249695018	0.5747275250811059	1.031601476511662	0.2277564887623149	1.931398548747139	0.05463933524503956	0.05617337240403802	0.0005573793781277587	0.7945045256788019			1.26161787634291
6.788533272999886	11.33618323567777	10.01547711728267	3.605558844871601	1.490842894382782	2.066855741993152	1.125018116095441	0.9217477462477616	0.5421003418201005	0.3710165830769654	0.3786688866721959	0.3923761421414262	0.4568453493528818	0.5717407815742893	1.027035565003221	0.2267715505495768	1.945817423340893	0.05462187983294031	0.05608756374830816	0.0005573786591015123	0.7947260225710528			1.261617925752114
6.796723059047456	11.24594724248491	10.25923896647966	3.564103627370888	1.525615687250415	2.062544966793757	1.13617915438708	0.931036658376481	0.5486411227345431	0.3699065277717232	0.379420262501721	0.3932247121660624	0.4560562989674145	0.5719562477868946	1.026346029708371	0.2266463899560847	1.956489815693447	0.05461109031500443	0.05601129654218344	0.0005573739890102093	0.7950206708766139			1.261617997510755
6.804912845095027	10.93133917172206	9.819808791822325	3.391472117610309	1.501932826700369	1.99990556940036	1.126356831979906	0.9061991323044465	0.5266180327534649	0.36137470114653	0.3764676653177694	0.3944258021800484	0.4555126628185713	0.5710855497470644	1.025194580258155	0.2261809957019208	1.944668527683408	0.05459770463943075	0.05593304093374379	0.0005573715849339795	0.7950103549651633			1.261618121229453
6.813102631142597	10.99313630710878	9.743262452405308	3.456637901264389	1.474867776781614	1.977466649190888	1.103436344362565	0.8928572483033157	0.5124843734550907	0.3524900373941992	0.3694330197348251	0.3910368233786689	0.4537876299610511	0.5697070305341672	1.024369407862844	0.2262009850551026	1.942134974169539	0.05457708003117009	0.05584518893726578	0.0005573747947697096	0.7948434827437673			1.261618248395412
6.821292417190167	11.32686273135784	10.19630389926068	3.695264798304374	1.515608817624964	2.057962539259657	1.110147642613153	0.9119510319775561	0.5233013986615941	0.3603846187591419	0.366428982487881	0.3892594174897015	0.4539402198030023	0.5696492840244167	1.024175426397156	0.2264587577172917	1.950502976079337	0.05455135569376052	0.05574859610874015	0.0005573768893649553	0.7948715941211638			1.261618326356565
6.829482203237737	11.03662599370925	9.514819714427288	3.444075665202497	1.411916678993433	1.986652407396459	1.069448214736903	0.9016243641505289	0.5108969095808026	0.3607832368246639	0.3628290103685562	0.3866413130463898	0.4524606615520674	0.5657910623228624	1.018871138287297	0.2248820865629788	1.949010126482682	0.05452607768226372	0.05565410351254492	0.0005573740442504122	0.7950085676579541			1.261618390776082
6.837671989285307	10.71946262369395	9.040007272045504	3.221938254557027	1.359720740222804	1.927831799175274	1.056307521231534	0.8883251185417098	0.4985546916364696	0.3541328402580369	0.361245432214343	0.3846210640925374	0.4505425147324233	0.5639103440658609	1.016885546291111	0.2239120021954421	1.936045668714266	0.05450734870233755	0.05556063781019969	0.0005573712306301699	0.7949938254630571			1.261618467439495
6.845861775332878	10.70029451486618	8.978398652506929	3.142728380053738	1.338557402354493	1.877793566370405	1.024317793577425	0.8767627861133367	0.4917790576426205	0.3488089133099678	0.3592123339597724	0.3832112008690575	0.4491653100866678	0.5627325809561499	1.0141651490827	0.2234973723379456	1.919648035214673	0.05449244398937107	0.0554731525753052	0.0005573733083540125	0.7952212701174652			1.261618516728511
6.854051561380448	10.62751541867626	8.841456964455562	3.075002612645525	1.275155821146279	1.800239868373625	1.004051642798463	0.8618251811707598	0.4903708788659316	0.3421703528986714	0.3547166904021223	0.3813820394340637	0.4473395366022623	0.5591964033102236	1.009831198329627	0.2220314104096566	1.918321594167041	0.05447794454860168	0.05539099404142356	0.0005573770987572415	0.795401260841236			1.261618520050939
6.862241347428018	10.83240584773332	9.329996974935616	3.270306499339941	1.366072920872712	1.890492143796622	1.04247341778618	0.8784626592377104	0.5082814917158121	0.350239553310852	0.3628859575792133	0.3851242061141346	0.4488628466408662	0.561675654015015	1.012697530990235	0.2229772119330338	1.930259879330325	0.05446311164915082	0.05531434122037331	0.0005573757702083748	0.7953288988289799			1.261618529962546
6.870431133475589	10.69284277256935	9.496811933852838	3.253082134013923	1.420029592958824	1.924689428823621	1.052805213342546	0.8933870470302969	0.5185184208764956	0.3568378086425455	0.367189453843272	0.3866109003188806	0.4514037492576087	0.5648276881104579	1.015607676580825	0.2242855386597643	1.937176193809303	0.0544491127551338	0.05524015024812659	0.0005573709325818792	0.7953217644714825			1.261618568710642
6.878620919523159	10.17309453671247	8.810133583010737	3.115838023705873	1.310436430208744	1.851782348424518	1.023867575432371	0.8828669884874309	0.502758887799192	0.3512398139157578	0.3584443370652568	0.3829414723577617	0.448562635378047	0.5610423269815634	1.009813446044233	0.2231042126630707	1.920033363021998	0.05443687815763389	0.05516736362240884	0.0005573694799088448	0.7953165022781929			1.261618616739997
6.886810705570729	10.09100638335643	8.514766204627668	3.005923987021943	1.24792801259599	1.769637461597482	0.995248180789273	0.8648651273738022	0.4877925936505729	0.3430002828556599	0.3521171137049851	0.3793678840468957	0.4450506938339454	0.5556862924253426	1.003855183324711	0.22137129203425	1.910107065387046	0.05441937209324781	0.05510094511962901	0.000557372496647647	0.7954922280779261			1.261618643818088
6.895000491618299	10.19275786754708	8.512061007546439	2.917097631732589	1.266998156593845	1.749933597090063	0.9880438910744292	0.8608475964290381	0.4858566271771592	0.3380445548360097	0.3497108303990253	0.3772334721503946	0.443757542662132	0.5526995149600685	1.002333261449655	0.2199847807893746	1.933849863872028	0.05440076887663132	0.05503682529004002	0.0005573741633389356	0.7956828567479612			1.261618654214847
6.903190277665869	9.794257889817075	8.302122701555669	2.876060679463716	1.272747699577648	1.723726389772992	0.9753731129174869	0.8507566056535882	0.4816848542994302	0.3329384245310724	0.3458811433330934	0.3742975356412965	0.4426604207295912	0.5506393874999189	0.9988900422003292	0.2192455969671213	1.951059398669263	0.05439048646725418	0.05497759291623586	0.0005573715089457911	0.7958113986070223			1.261618676368188
6.91138006371344	9.935859232442011	8.486082175378225	2.980847286836296	1.285561348829493	1.781172668172767	1.004618402496031	0.8546735674482865	0.4893713959030618	0.3442727517642373	0.3517708936484028	0.3778049692718903	0.4448672361567777	0.5543978973321225	1.001270571025145	0.2205705940916942	1.934764869604461	0.05438433623882259	0.0549251479932685	0.0005573690242177375	0.7957716019635409			1.261618712290735
6.91956984976101	10.4098536301586	8.8058109183114	3.062533380693886	1.284811301581727	1.819170305472502	1.028957995145467	0.8623782379136082	0.5023194872725499	0.3506492104220776	0.3658385321786937	0.3846886992269681	0.4476761745065337	0.5582156260552568	1.005130963503677	0.221825784776183	1.918090405544393	0.05438094286891376	0.05487456837580525	0.0005573703963915377	0.7958164998593094			1.261618787644746
6.927759635808581	9.923551794286723	8.731626152617601	2.881107294162633	1.274916855207605	1.765796898707369	1.005422127094001	0.855699809826188	0.486656184784563	0.3407318895400355	0.3561048647432679	0.3806171313222834	0.4427082224929676	0.5530948542980811	0.999410894392748	0.2199156330271007	1.926273699276292	0.05437258275058918	0.0548311554582758	0.0005573730102330098	0.7959724613489714			1.26161883382615
6.935949421856151	9.619796427390201	8.231822429445323	2.787584653384965	1.200186671042597	1.726323095831433	0.9803205145864364	0.8516539251208598	0.4764609932273796	0.3361166346806459	0.343766886635163	0.3740009695446758	0.4398151707958576	0.5492787149051421	0.9949858691797031	0.2187829882404321	1.941139643755705	0.05436007371172491	0.05479145829212324	0.0005573725789327465	0.7959358406573132			1.261618815616462
6.944139207903721	9.926025887264707	8.315151360746185	3.001480334716508	1.197255767124244	1.757915976844066	0.9697813843922201	0.854326041219212	0.4815380067325253	0.3398376554343752	0.3486379282012635	0.3754797915361358	0.4402668047821398	0.549450797427584	0.9956927831916774	0.2191675964067284	1.941310403584517	0.05434554724603229	0.0547503463324899	0.0005573691842786545	0.7958795083217477			1.261618818202963
6.952328993951292	10.55795773572065	8.844538290436857	3.140488503412032	1.279147020182699	1.757749466074474	0.9886218270830275	0.8510624034283747	0.4910490297076537	0.3391296096899931	0.355516335518859	0.3746171396297061	0.4400495151686779	0.5510611427619454	0.9993498327670595	0.2201758041783694	1.921165817406946	0.05433361075148687	0.05470962202834371	0.0005573698031112134	0.7959234495478731			1.261618835487811
6.960518779998861	9.689185534216534	8.368463263797844	2.895841834038511	1.218047142342241	1.653910372593778	0.965748546225074	0.8305269431839347	0.4809601572340245	0.3296019842920061	0.3404240692690827	0.3682113531304133	0.4377401790073143	0.5458544406891336	0.9922492480291408	0.2180058318905695	1.910735104288605	0.0543289559830144	0.05466685291858762	0.0005573724786888891	0.7961074573796353			1.261618862045585
6.968708566046431	9.277694034309787	7.870413582321045	2.72238394922538	1.118771584385497	1.645208252021693	0.9306905331814287	0.8310710479098521	0.4669160575736874	0.3267331103119232	0.3388780788549798	0.3686675414977083	0.4377228762809574	0.5447323517431916	0.988770810607159	0.2171804726626688	1.91280736351892	0.05431774903179869	0.05462689143790232	0.0005573728321255454	0.7961073556791288			1.261618841638114
6.976898352094002	9.347007728450524	7.532485999817626	2.632393514871243	1.054773907336356	1.613520719482439	0.9096899855051793	0.8270038262370126	0.4678914423075819	0.324271868067429	0.3437946701743504	0.3703998755724713	0.4377443072029515	0.5461620721083841	0.9899370551066281	0.2175962562825898	1.927209397106199	0.05430484266860799	0.05458662784858766	0.0005573697210929669	0.7959758533776138			1.261618865153887
6.985088138141572	9.549666144966269	7.647262204907525	2.643904823137389	1.055164783066745	1.584644987283506	0.9138404434596293	0.8243482501295664	0.4645235771769208	0.3203393653425463	0.3343642063925313	0.3664399882549893	0.4365779297839163	0.5454783333798056	0.9913886517194143	0.2177618394237544	1.930631176401724	0.05430084253363115	0.05454907001699289	0.0005573675079023813	0.7960770843311609			1.261618897664749
6.993277924189143	10.20517190445648	8.56634104148058	2.99529411414492	1.174763288201549	1.738147184089478	0.9474676817173973	0.8379883345517817	0.4683760004500967	0.3291814911278368	0.3371725392110879	0.367967618816545	0.4374587449055746	0.5468187244360175	0.9932515819630783	0.2190987804909368	1.922003292737445	0.05429656903593193	0.05451741575652487	0.0005573688702381158	0.7961646080220861			1.261618929952604
7.001467710236713	9.927993067816983	8.224304045091937	3.050761169947208	1.166373344165545	1.764279254136737	0.9219395951691477	0.8339476337764526	0.469002957337848	0.3285747118896515	0.3438821526662206	0.3699679513278859	0.4354233625454977	0.5437992649944999	0.9872023014129746	0.2175131061206544	1.926818259478135	0.05428451456549915	0.05448176175696173	0.0005573702951364175	0.7962314434196488			1.261618959346252
7.009657496284283	9.442674252461588	7.735410573489898	2.705697579685656	1.102180940764767	1.614967491550709	0.9151286791869765	0.8251856662479156	0.4691401447508693	0.3221275287434152	0.3422684372637604	0.3691768681529757	0.4346262837160427	0.5420015442429301	0.9862132443321231	0.2163692707333833	1.941252002362622	0.05426766260078951	0.05444471720651382	0.0005573679340095583	0.7963541751605776			1.261619006622008
7.017847282331854	9.33922478728349	7.687740780918994	2.645486737656506	1.094066633154696	1.55824400078966	0.9245726842001663	0.8184090585241072	0.4640856199041474	0.3211991003955966	0.3368350672421859	0.3669907009296249	0.4356547529048115	0.5418441684176698	0.9870545885923896	0.2167422549475107	1.943431582663868	0.05425065453377671	0.05440333505480645	0.000557363740929767	0.7962520503265551			1.261619099321192
7.026037068379424	9.124427028307935	7.661912695571176	2.668410174607064	1.081244771030118	1.568866745508378	0.9126811285201454	0.8025078367236242	0.4527150623088096	0.3167941294187431	0.3286781276390703	0.3639869956172939	0.4334028296822655	0.5394981619242626	0.9833929957189196	0.2163957793296951	1.929821995855958	0.05423772544483126	0.05436453531986453	0.0005573631027897785	0.7962629802778435			1.261619193582786
7.034226854426994	9.294246142018922	7.737104392579595	2.800106842190578	1.087356715893157	1.580425129908309	0.908294826185389	0.8076658302212234	0.4611213371679511	0.3178809975889289	0.3322341202374481	0.3643792854150978	0.4340881458010708	0.5401899790581719	0.9837405258858002	0.2164453837027939	1.926624233058323	0.05422901440664753	0.05433449813071737	0.0005573668048178507	0.7963282652287494			1.261619242780684
7.042416640474564	9.265709211011259	7.485180922239279	2.653300858093413	1.081530928496115	1.568925247153292	0.9151918972578449	0.8084830361429547	0.4628776465935852	0.3158784927940697	0.3337621352273231	0.3647468310104927	0.4334977585021879	0.5397441897568495	0.9833005897113963	0.2162924283843614	1.936504533203964	0.05422093766160718	0.05430592479594295	0.0005573674399848455	0.7962219873727466			1.261619307451453
7.050606426522134	8.856209589186452	7.427820315426309	2.511072594057112	1.118562370256897	1.559812122311778	0.9480949336067594	0.8051039265320612	0.4638673141183038	0.3111323231079376	0.3386507826284939	0.367408250817235	0.4338312672248275	0.5405517776107854	0.9843890397261926	0.2163559300871823	1.947272144450182	0.05421946280167882	0.05428455032180128	0.0005573632523726354	0.7961937508178125			1.261619359922739
7.058796212569705	8.905488156892126	7.719642058557859	2.593892781511886	1.167862891371413	1.573591764618719	0.9146740826877657	0.8025998948864058	0.4585275076285205	0.3114681136687499	0.340946265133402	0.3693605495525603	0.4347815329829229	0.5406849405768812	0.9850919953553129	0.2161690072841924	1.934377377067702	0.05421903626747448	0.0542612329134006	0.000557360563946354	0.7961916204372282			1.261619468018649
7.066985998617275	9.067785242987147	7.898037434600435	2.651562705151074	1.136717470700161	1.579356572304588	0.8842372832715681	0.7962762325511499	0.4497001246694164	0.317196615604692	0.3316677803536979	0.3659437771788714	0.4332626054532299	0.5380977426915539	0.9806029134267346	0.2152773133436085	1.92813746676224	0.0542152433977329	0.05423453533108211	0.0005573620023222615	0.7962364617217578			1.261619560542681
7.075175784664846	9.356044915937828	7.992449977005288	2.776726078935233	1.099227169748447	1.608999634190108	0.8931785337376524	0.8126260316865469	0.454749877811621	0.3232518068639132	0.3318607224079025	0.3648126211247031	0.4326772291335325	0.538812201036947	0.9814679319872615	0.2162373692793541	1.936365091015315	0.05421336949089575	0.0542134466410767	0.0005573632987010076	0.7963359687533434			1.261619630112314
7.083365570712416	9.220353490775322	8.031065984975212	2.724499524071684	1.12350683188436	1.562080391765077	0.9011343873864109	0.8116229404228482	0.4592886779685432	0.3196759140031954	0.3351913711815631	0.3660142695490919	0.4321699112360945	0.5392132546303776	0.9834871519796858	0.2161975418615672	1.941276713085155	0.05421225985122497	0.05419761518557578	0.0005573606922962718	0.7963611093231174			1.261619677968559
7.091555356759986	9.112773764211477	8.034095772495233	2.595001504504016	1.166107244416064	1.511936346215864	0.900747679433156	0.7918384744090918	0.4476765455112693	0.3120984347793253	0.3320900460727961	0.363419058805506	0.4314183968569203	0.5375027158167628	0.9816782338630095	0.2151201779007636	1.943984569318153	0.05421026522407495	0.05418619463482232	0.0005573567046197984	0.7963320516848088			1.26161977130291
7.099745142807556	9.029356322855332	7.852719618118901	2.650760365442858	1.129182349711824	1.526534144707122	0.9031106883861437	0.787317831595811	0.4486253375813345	0.3104783067838707	0.3318002147362559	0.3631961627412709	0.4316013328643682	0.5372111337075904	0.9795640194851714	0.2153192248973221	1.93017767104038	0.05420892578197415	0.05417716238524078	0.0005573567232387542	0.7963256039638651			1.261619884008127
7.107934928855126	9.024196751033069	7.794763626656934	2.667521302801219	1.143202565419566	1.574911754815193	0.9142464580359952	0.7979593455806223	0.4556459456749372	0.3125338352168761	0.3347513409685789	0.3650416141024425	0.4320810405237508	0.5381825269020317	0.9802876329786493	0.2155355268637483	1.92638206043413	0.05420883487584428	0.05416883345127636	0.0005573593056827583	0.7962867455624481			1.261619966551872
7.116124714902697	8.852673683725005	7.359670968341075	2.428361091218693	1.023845750384238	1.438540026834824	0.8485643249900557	0.7836966609691515	0.4399497900658955	0.3037994732001243	0.3256756693830706	0.361687695484921	0.4290974630110591	0.5339166797794139	0.9760742430719878	0.2139156476993133	1.936063934711077	0.05420976806094335	0.05416082066572915	0.0005573597741346515	0.796285733678022			1.261620017081135
7.124314500950267	8.457916442278878	7.07488530532127	2.251768840209153	0.9735901593855802	1.367257911045498	0.8483817750656697	0.768881026189876	0.4381190742248908	0.2980155765343713	0.3219274476540908	0.3600262339635795	0.4275025734563939	0.5322208534932582	0.9746668132638264	0.2131009513533152	1.944026652983468	0.05421228638867069	0.05414809535509237	0.0005573569989851556	0.7963184093925227			1.261620087924
7.132504286997837	8.508615064811444	7.303712206260318	2.370281790247736	1.051071070783983	1.464762252948971	0.9281196794170117	0.7839342563013453	0.4544981007763199	0.3051118653975885	0.3280081046052749	0.3610957182834394	0.4297368207471742	0.534519780155934	0.9783660482184281	0.2141876196065679	1.921426175872532	0.05420909060460828	0.05412645093302031	0.0005573541777893054	0.7962290764240393			1.261620191889848
7.140694073045408	8.465031303967567	7.040221000405038	2.342315227844281	0.9797496936365713	1.462723672689932	0.8892501708584641	0.7855346020089452	0.447414774863451	0.3139968346387674	0.3267488171952899	0.3623698454076977	0.4306598407706643	0.5356278572435854	0.9766172051779406	0.2144354553209134	1.905023612073138	0.05419744596527324	0.05409937614216646	0.0005573543866823448	0.7961465143604218			1.261620284486156
7.148883859092978	8.817729899439334	7.249610355988916	2.450717001683748	1.028476521493544	1.514801165692707	0.89183969094341	0.7914934611585837	0.4502508153820124	0.3179007710039578	0.3287620933537481	0.364957254891521	0.4315633118361391	0.5383438730392608	0.9786742277024255	0.2149964044966025	1.920025035566679	0.05418496874451438	0.05407187818643411	0.0005573557774603093	0.7961006875169263			1.261620349803518
7.157073645140549	8.795343292159572	7.401983725435803	2.592321878533685	1.002038648915444	1.513278298833386	0.8686425431835073	0.7817038510716573	0.4416305155741285	0.3176800334447701	0.3232069631815401	0.3610369250501508	0.4302289539916171	0.5358337644206673	0.9778616551660479	0.2145520263350158	1.936855047368647	0.05417385730083173	0.05404420913698611	0.0005573531962601944	0.7961713806769002			1.26162042703997
7.165263431188118	8.594893227375739	7.137082522845687	2.540354879915593	0.9379997488320031	1.470221846081335	0.8322555735425924	0.7746191389323773	0.433574415489643	0.3151095914295256	0.3196097587268605	0.3575723536048542	0.4287233999268736	0.5323675812534624	0.9743687854598259	0.2139284565370868	1.938067818290719	0.05416764497387143	0.0540215108054755	0.0005573478463228397	0.7961973162461118			1.261620545846165
7.173453217235688	8.711491679262725	7.25433449939878	2.6472128688597	0.9956761985814608	1.560905067513266	0.8507318768461933	0.7928933195687342	0.4407428399892325	0.31512289234249	0.3250336392204882	0.359945413611812	0.4301553243049265	0.5343184659445565	0.9757483958382345	0.2144676240781331	1.927665772896594	0.05416924289624825	0.05400967272324118	0.0005573466809454148	0.7961868448761601			1.261620690900893
7.181643003283259	8.795710110536646	7.195860161769712	2.556803228094263	1.04106555121083	1.524023585937274	0.8845115513926575	0.7861049870053469	0.4429944862544038	0.3072775464878438	0.3235623160107451	0.361061888927333	0.4298425250773718	0.5351782032066624	0.9758642440074011	0.2143434256855871	1.922685822396756	0.05417081279648402	0.05400625499937037	0.0005573496608892801	0.7962544315715789			1.261620805940101
7.189832789330829	8.844226885796203	7.24723250495293	2.540192460808226	1.043684629455178	1.523063916565647	0.8756168069483508	0.7874571501269823	0.4468370899021467	0.3077746328817484	0.3259348065293181	0.3606534397356936	0.4291999080636323	0.5343783271955979	0.9743229356211185	0.2139829444883225	1.926067333481383	0.0541745766875418	0.05400846836984702	0.0005573497736107136	0.7963208497967939			1.261620914907974
7.198022575378399	8.779835554183144	7.518356152806871	2.594001855229969	1.067338282345264	1.515234024825634	0.8800260925088911	0.782979104576102	0.4440065418846441	0.3125468957014105	0.326657743685306	0.361510231709014	0.4287593244748863	0.5335011057787807	0.9738734816765029	0.2138853540714674	1.936165624174941	0.05417901099493852	0.05401053464506046	0.0005573459940947964	0.7963888894568274			1.261621027695832
7.20621236142597	8.590570378768364	7.407319195990065	2.482929460670913	1.084198534762572	1.50075497778604	0.8963737755321155	0.7840810100087349	0.4410983835032546	0.3070201245850919	0.3233810248969897	0.3599547041395155	0.4279413464010989	0.532834832287252	0.9738850018667405	0.21363310853083	1.932050957624401	0.05417627621735976	0.05401255749277961	0.0005573434568254266	0.7963279269955967			1.261621161869487
7.21440214747354	8.449188797541471	6.985217933654562	2.408301421629155	0.9515117717722171	1.459869427345497	0.8588388724492997	0.7771324181935741	0.4405920714748398	0.2981058909917306	0.3209681267345485	0.3573197675595682	0.426729169919754	0.5315112606645488	0.9725080243007069	0.2131664884149909	1.917423526688581	0.05417292155428885	0.05401031244989125	0.000557344769699768	0.796265779484184			1.261621288836599
7.222591933521111	8.495730440539059	7.038148948644972	2.382843346387357	0.9402882073881508	1.43055491262903	0.8496373272407732	0.7718778911449633	0.4402874405824358	0.2949315832914031	0.3205396889335912	0.3559957173042295	0.4257483985325	0.530789558776104	0.972006532072648	0.2129790747232323	1.926018430120389	0.05417144661135487	0.05400645596907969	0.0005573455472749805	0.7962587713971584			1.261621388724248
7.230781719568681	8.594361954788438	7.249557967345913	2.362033820506781	0.9960140972827074	1.374365214957625	0.8565516190520915	0.7687045885798367	0.4378953961253403	0.2987755494774702	0.3190506008647042	0.3559820345577532	0.4251958769503696	0.529626903653868	0.9715656930800464	0.2129614439931745	1.950977698296334	0.05416875594241702	0.05400239492572278	0.0005573422723410566	0.7963418057113899			1.261621485118717
7.23897150561625	8.463413851647129	7.154476682299208	2.292767099816316	1.003945565457151	1.319771823118074	0.8600695280294707	0.7567174257130048	0.4379189426720116	0.3020530939236457	0.3226366662373789	0.358085516444481	0.425785277439056	0.5291618769309193	0.9719816509360414	0.2126875947021613	1.952201862479739	0.05417129331382369	0.05399642262051858	0.0005573379918222037	0.7963922407555951			1.26162161219888
7.247161291663821	8.568826086010109	7.369938497343603	2.312371531732128	1.050657422086624	1.376122342031326	0.8799425054179013	0.7649687668997444	0.4448285747608555	0.3051743077832527	0.3297685170609894	0.3619939521639648	0.4275031700507533	0.5316405141666428	0.974569772600117	0.2134445921586897	1.929378803678995	0.05417678925959853	0.05398653636722069	0.0005573376321249625	0.7962929798584598			1.261621737751119
7.255351077711391	8.806101740847041	7.369727103590709	2.490751447495381	1.030895962104879	1.426259546310118	0.8577587465571892	0.7671997136062626	0.4444355945927633	0.3053222910947919	0.3316376906812569	0.362245596097836	0.4288922171132662	0.5333184584359341	0.9758198515495843	0.2142604957247694	1.928384172718751	0.05417885702493019	0.05397027431702558	0.0005573403664740848	0.7962399869059492			1.261621832095826
7.263540863758962	8.76676973363613	7.166385359458172	2.49459638808805	1.01088892800661	1.397076747137155	0.8432814909673445	0.7621872165858538	0.4469080935410709	0.3076859628513011	0.3323359179511527	0.3599093393043861	0.4285595902090927	0.5310355546062636	0.9740445570045333	0.2135549746089054	1.931686470099242	0.05417425285592967	0.053948037676921	0.0005573406038722409	0.7962567527247033			1.261621920240104
7.271730649806532	8.764865003073018	7.246890569155021	2.489019352911597	1.027276796850651	1.412481468434028	0.8789126677521568	0.780768441559473	0.4606393878314518	0.3151897209412099	0.3398577129603396	0.3629664075105443	0.4298098513533188	0.5336177367052608	0.9757342784374672	0.2137953909191632	1.934368205909286	0.05416646400430257	0.05392461815302577	0.0005573367716119762	0.7963762069583196			1.261622027123458
7.279920435854102	8.741656118257593	7.249544542113702	2.452628398680687	1.013170925029501	1.43869664199488	0.872030332537626	0.7909055245452612	0.4462923629856249	0.3134237905227867	0.3328237883765454	0.3615069950415385	0.4291711187354664	0.5333750550234986	0.9754619056457676	0.2138567513269772	1.934863712572926	0.05415959667018553	0.05391136348089265	0.0005573344111734475	0.7965024710369452			1.261622140364981
7.288110221901673	8.478209044744762	7.036833137235556	2.305181507231288	0.9846614349435184	1.422927142752474	0.8453164359954937	0.778065160984333	0.4313526806376368	0.3065226268167712	0.3211158362197222	0.357348175412274	0.427505856685355	0.530836203274938	0.970544203642834	0.2129296353784008	1.930722868367726	0.05415464373471642	0.05390533322011907	0.0005573369449527341	0.7964468420596238			1.261622228372504
7.296300007949243	8.518851126772679	6.922328818991671	2.316899328490699	0.9527857960007486	1.38893837332392	0.8476331013124743	0.7727140080405547	0.4346977567499762	0.3027354850879563	0.3208842351532102	0.3581237171250076	0.4273072013721557	0.5317291402466631	0.9700216710447884	0.2130193189917637	1.941480340981968	0.05415519182007358	0.05390381679943099	0.0005573399937779916	0.7963802920004879			1.261622259362486
7.304489793996813	8.570864299297412	7.149848238569239	2.313796008966438	1.002250368458061	1.369136522843706	0.8487445137606066	0.7614902239893377	0.435656878270179	0.2965688791150127	0.321183808810662	0.3578182743835998	0.4265808373106898	0.5305071208839039	0.9717766137154061	0.2128925377017886	1.958237893395059	0.05415779029802363	0.05391010909003204	0.0005573381059068624	0.7964666511080933			1.261622275452355
7.312679580044383	8.628771984761469	7.302444145520122	2.300893472091668	1.025320310111876	1.364072354873407	0.8560633304783763	0.7566567180831726	0.4329257285597037	0.2992306300285945	0.322308015147957	0.3585824083468578	0.4271997991207866	0.5304026054155331	0.9725248904136904	0.2130064668865961	1.947816844168285	0.05416068839803807	0.05391701351599473	0.0005573343524813183	0.7965913123712188			1.261622308600878
7.320869366091953	8.805570438900684	7.491851459497507	2.457091088148518	1.038898995431422	1.412212194646159	0.8620889628630254	0.7639791600674728	0.4411221573848922	0.30352669569254	0.3291650389878323	0.3616805590117314	0.4286060187031135	0.5323393390444414	0.9739029662663482	0.2137000740288462	1.92777821147811	0.05416386152651721	0.05392129136526681	0.0005573355210026742	0.7965112840097412			1.261622357724087
7.329059152139524	8.719232233633125	7.498047164226175	2.499353262810949	1.093175392569322	1.463563888073494	0.8709670334717211	0.7778047659450559	0.4542006076156579	0.3092475928043874	0.3351945191952174	0.3634535338643163	0.429871776031956	0.5343125065326383	0.976289235796055	0.2138686720840896	1.92919855669958	0.05416302197901172	0.05392225515843702	0.0005573387672957606	0.7962310121952267			1.26162237518049
7.337248938187094	8.534496326754233	7.227536191167453	2.431120254941698	1.044801882211599	1.444725769209536	0.8549342686193738	0.7825299928697875	0.4521281497295141	0.3156491792387184	0.336165890075331	0.3647257244952674	0.4300223109240338	0.5354222287173287	0.9745958426639978	0.214254228310324	1.934130403763619	0.05415885352578751	0.05391945593575639	0.000557338011839513	0.796321503003803			1.261622374641713
7.345438724234665	8.25512929978404	6.898082911865019	2.348855345055441	0.9544722718863472	1.394898221303577	0.8176059514169195	0.7625878309100185	0.4246610696608734	0.2986825023836917	0.3224977814001136	0.3585246160604066	0.4261480827536955	0.5301259409585291	0.9688537681532849	0.2127347882773724	1.927242652185349	0.05415678863093309	0.05391237682324205	0.0005573344799857392	0.7966057050029673			1.2616223901236
7.353628510282235	8.148900206557441	6.563899158454491	2.233071228850386	0.8831634284150394	1.325950951039396	0.7853666143290666	0.7448749413590813	0.4154985312634934	0.2907460353016046	0.3122542172895343	0.3520378295879662	0.4229010290793494	0.5270668621223181	0.9654996229569244	0.2118063236503339	1.912246476825453	0.05415333340278009	0.05390610396168288	0.0005573337237821084	0.7965829325040782			1.261622418808944
7.361818296329805	8.379000347133344	6.715721370750167	2.239936265094256	0.9092383937851329	1.333191065820148	0.8054637594201872	0.7485385574014715	0.4230554570290285	0.2980550276343507	0.3162966663294993	0.3544675215009531	0.4241668713853228	0.5287699591517323	0.968279549932044	0.212347140308137	1.912277031024957	0.05414842123543757	0.05390529950714572	0.0005573368829384737	0.7964770298287515			1.261622428065933
7.370008082377375	8.262699548741997	7.048325360152302	2.121980539708459	0.9766103165696626	1.270235591524451	0.8301662317419435	0.7477352466887572	0.4265706878681155	0.2949899806758693	0.3185033943258297	0.356549620296486	0.4249313710255603	0.5273553735745891	0.9696753233192253	0.2116574623193767	1.921019797259154	0.05414945195865543	0.0539005966965771	0.0005573391858991277	0.7964207597690592			1.261622414661312
7.378197868424945	8.065975801099645	7.050035632403397	2.14806224688369	1.006933716778301	1.323016868744154	0.851392731580043	0.7575891411024638	0.4330899880226891	0.2982745369243021	0.3193212128800113	0.3578923669529168	0.4262879768336076	0.5289866939294974	0.970167579663445	0.2121353210018221	1.927128813036153	0.05415283854860365	0.05389333318299018	0.0005573378915103689	0.7964489796016604			1.261622392798169
7.386387654472515	8.291001001905444	6.982448557354282	2.326300316256295	0.9739311828518171	1.425361652479716	0.8620444583405152	0.7775778800138281	0.4341408507940227	0.3073380974546303	0.3196182717554782	0.3583655708902596	0.4278227239194736	0.5312494692951127	0.9723892113164988	0.2131989748952174	1.928099454476927	0.05415126373822388	0.0538790835335624	0.0005573360639317828	0.7964054579903832			1.261622382747253
7.394577440520086	8.64601173722154	7.149102966012527	2.375836157119714	0.9642030506330428	1.409997973989271	0.8488279412497092	0.767304655922013	0.429386170424532	0.3052054164655761	0.3210671834919502	0.3568573470399115	0.4269710465341952	0.5301248939739985	0.97270265400255	0.2129927752937772	1.91141860068123	0.05414696588328406	0.05386613072591501	0.0005573375885524733	0.7963673886670045			1.261622375395798
7.402767226567656	8.815163284642665	7.558656813841053	2.581957163162296	1.048192189779506	1.511058861112667	0.8704779674000721	0.7733800073978528	0.4374138850318214	0.3066338463527702	0.3229905026171312	0.3588790263693348	0.4282083326285836	0.5315058962654632	0.9734357432027462	0.2130903590888768	1.913601281275614	0.05413946381048892	0.05386073480253746	0.0005573416642145675	0.7963604965426431			1.261622312671074
7.410957012615227	8.826631235109119	7.711696824994385	2.601115481701233	1.06203809232087	1.493443732303134	0.871088912375821	0.7760205736952601	0.4487685374987336	0.3088015996598591	0.3265397540628596	0.3622925040289215	0.4295596381314553	0.5329642256632026	0.9739622638181413	0.2134825492738588	1.935723445936162	0.05412943818415732	0.05384982884106163	0.0005573431127095716	0.7963231532715234			1.261622221302424
7.419146798662797	8.539856980337142	7.435753877439305	2.519038763254938	0.998456980458801	1.432885022590357	0.8327974640914844	0.7731618576443638	0.4369765597662704	0.3063603400042548	0.3252022186853551	0.3604924926536793	0.4278118678246173	0.5310721281396666	0.9727408230524778	0.2131966453119153	1.95150113504468	0.05412599887505742	0.05384335909091641	0.0005573394863689008	0.7962930359630258			1.261622164233038
7.427336584710367	8.164093383202038	6.87322631619799	2.314548027138665	0.9220094185263532	1.357649928436562	0.8043114724336456	0.7637229608175309	0.4205353553987837	0.3008901042741688	0.313330277844317	0.3540319576052885	0.4242804976702131	0.5264655660285379	0.9665615349485616	0.2118140805536367	1.931879939168568	0.0541257926887274	0.05384571367911499	0.0005573387162930815	0.7963071352634934			1.261622113939756
7.435526370757938	8.203487510665875	6.775885406447969	2.252818583861571	0.9317245520930831	1.360438524365921	0.8180364080527067	0.769374555939315	0.4304829491547562	0.3049535005695567	0.3171263686029609	0.3550389772007897	0.4248404826407275	0.5279153765363659	0.9673570351736415	0.2122002401820791	1.921884943723588	0.05412619006653381	0.05384223154643364	0.0005573439013774603	0.796382881637071			1.261622042571413
7.443716156805507	8.323373395781591	7.063337498090657	2.345581309933332	0.9721721907080599	1.41425250915508	0.8502906455889728	0.7771405799499422	0.440673504709358	0.3091424302931136	0.3221161414807435	0.3570964625853452	0.4265892079250631	0.5288233720781268	0.9700540318468875	0.2124504960486746	1.938616606283107	0.05413173584475845	0.05382594909062214	0.0005573475568346152	0.7964519853554045			1.261621907786455
7.451905942853078	8.546470342194857	7.194728531221859	2.372372965331053	0.9880565285604255	1.413101564669483	0.8457998087968182	0.7624679775605645	0.4363178674553649	0.3077977158618791	0.3224232620849468	0.3586550170186902	0.427175931185812	0.5291993575662762	0.9707751257882937	0.2125603730804662	1.954841460885027	0.05413760459294752	0.05381560294233623	0.0005573468388006642	0.7965111808062435			1.261621788135576
7.460095728900648	8.587059871271649	7.076640538154676	2.325109932696593	0.990942957640947	1.422960107533586	0.8455684033207104	0.7619412221260464	0.4311444343089634	0.3006669758909185	0.3204538979705063	0.3588798056509011	0.4271105344171448	0.5305402871783643	0.9703728390218083	0.2130024189767007	1.947780838454276	0.05414104953222905	0.05381508451607895	0.0005573453450662888	0.7965033869366258			1.261621689975552
7.468285514948218	8.597995270947502	7.327113967160703	2.420759520157889	1.058022495008094	1.444876994474771	0.8682890599984908	0.7677102057104941	0.433081557677192	0.2984407814259	0.3229293283788436	0.3593905310073474	0.4265105349427096	0.5304564620125819	0.9695550027045899	0.2131697527130072	1.920184829743322	0.05414314702107258	0.05381352646431459	0.0005573480249997198	0.796462130498209			1.261621586633437
7.476475300995789	8.950228988786524	7.726247339425877	2.489516832108628	1.095792010746156	1.421626320087389	0.8606567519441463	0.7611145314457985	0.4400382067010536	0.3046116362759889	0.3273984166832642	0.3582025249649627	0.4267693001952799	0.5302892547198788	0.9707004909955398	0.2135006675508718	1.920202530917458	0.0541437623023485	0.05381883708497796	0.0005573522216019032	0.7965180528100683			1.261621459481962
7.484665087043359	8.766437319105492	7.719683546750379	2.454977784997161	1.108264965735108	1.422990008149395	0.8505522186558653	0.7661302911551673	0.4418282406648007	0.3091721480851284	0.3265018232766659	0.3575130456024018	0.4278475524234805	0.5306992044666201	0.9735303495177537	0.213467495968222	1.93322364166094	0.05414392220018768	0.05382770844365206	0.0005573528665523537	0.7965780415763746			1.261621307015872
7.49285487309093	8.427048251221729	7.577942540518463	2.382400135540218	1.126221736786914	1.398227819415593	0.8743970037036793	0.7746785764894064	0.4455910169867323	0.3006922710685379	0.3236692206749021	0.3574634875857771	0.4264173078893921	0.5293985236275272	0.9718588221645753	0.2128332983832641	1.938124769920003	0.05414581541043807	0.05383449973146851	0.0005573511358815797	0.7965517549896483			1.261621168584318
7.5010446591385	8.38467112303314	7.299436749564687	2.290915146812208	1.031271412051302	1.380352616382063	0.8500349567655974	0.7648408548741635	0.4382125038241924	0.2979907536753905	0.3229676118365371	0.3564346140316066	0.4248204720745961	0.5289480294304466	0.9698310465357675	0.2129025841343299	1.919907149557038	0.05414712446073873	0.05383566449434803	0.0005573517669648308	0.7964334324789883			1.261621051531539
7.50923444518607	8.417320266064547	7.018805436273892	2.254632859150512	0.9763589049183105	1.380613808754412	0.8281063687612125	0.760302283138847	0.4281181369029083	0.2997686359639671	0.322072439499995	0.3562171331953863	0.4252973167938388	0.528549020209092	0.9692126120579433	0.212610416976172	1.907232079019562	0.05414290037794085	0.05382705997905556	0.000557356034157388	0.7964614122516209			1.261620914233057
7.51742423123364	8.477011819272029	7.029163683638	2.323571122252327	1.006725152382313	1.421806587712216	0.8470622934660599	0.7731151123498098	0.4323824534297862	0.3045078063172962	0.3215807982307326	0.3566196864843069	0.4266677878508511	0.5290344892248791	0.9690579003102342	0.2125009498033862	1.925919775574358	0.05413602269130766	0.05380882487446412	0.0005573601869930471	0.7965881318157518			1.261620743074598
7.52561401728121	8.509742015921113	7.278758859593277	2.38751988397853	1.016012433762918	1.447601554214947	0.8496872394755999	0.7744453062420269	0.4420001945277143	0.3052275212280043	0.3213977112471804	0.3558149283358861	0.4262894070796773	0.5294995520306714	0.9700387563135363	0.2127940900860348	1.94308628574474	0.05413003561725022	0.05378779389588445	0.0005573604817429855	0.7964648800786172			1.261620570932767
7.533803803328781	8.410464608724105	7.339141939748906	2.368423385864035	0.9949459722429403	1.387106058643127	0.8254865303507004	0.7652089892079942	0.4408022305298092	0.2980019485805386	0.3223469687206412	0.3552701728055692	0.424273226630889	0.5281350310329839	0.9691642582221532	0.2126851765021293	1.926619562321333	0.05412219868344625	0.05376959634124601	0.0005573593407188904	0.7964047623547185			1.261620415576954
7.541993589376351	8.403186725125302	7.123495917027628	2.359666726713645	0.9516028623697743	1.354148583291718	0.8149700715474369	0.7656248584173854	0.4356907592717996	0.2982088877634821	0.3193990437146064	0.3552324918951056	0.4241254390712644	0.5281356615114691	0.9683437761819869	0.2124781634668442	1.909846127439866	0.05411268344399685	0.05375219328248015	0.0005573618932048258	0.7965139617148757			1.261620282841009
7.550183375423921	8.281781569125869	6.931301016669289	2.350372597513154	0.9428792555128805	1.40862547311	0.8303192548812038	0.7699107022792488	0.4302776715000458	0.3011366754661266	0.3175935957934143	0.356187989545898	0.4262776947641453	0.5292703858940241	0.9684468197467012	0.2120276569623389	1.916589881322212	0.05410517542922529	0.05374053396792074	0.0005573666063697215	0.7965906349496444			1.261620105214175
7.558373161471492	8.061340273879043	6.691115663560813	2.211131059163078	0.8853764564291702	1.320363664064914	0.7984601769332041	0.7442209481992987	0.4180085088284193	0.2915125228368138	0.3124607618500893	0.3529121873151266	0.4242475531708916	0.526016750530372	0.9652437137724427	0.2109392810186007	1.93257471581497	0.05410557731236797	0.05373691192564822	0.0005573668378467003	0.7966001485031157			1.261619926657096
7.566562947519062	8.401911724866581	6.955052314068123	2.278398314146573	0.8993882586654061	1.329086013717247	0.8006760481714481	0.7489808149199098	0.418357538383996	0.2916014137016606	0.3116192115170453	0.3522272499822247	0.4243807937454686	0.5266524139414749	0.9661831099585421	0.2117606380647042	1.939014538874091	0.05411104485927953	0.05373217564624988	0.0005573650850895849	0.7965135412458071			1.261619752065528
7.574752733566632	8.764525701547267	7.599645683527226	2.548436410214608	1.010222917035239	1.475379953255012	0.8381562504513651	0.7655525192888218	0.4332509736266433	0.300902779808206	0.3184397232743487	0.3559458329831978	0.4277148000990383	0.5307713862734974	0.9715694327721625	0.2135986665098766	1.915842254429404	0.05411086233268771	0.05372080105183959	0.000557366754564236	0.7965433600698127			1.261619603950123
7.582942519614202	8.382343334221623	7.204158827083066	2.376556067331612	1.002728173364998	1.400029500015059	0.8317051306375719	0.7510864680647842	0.4305990385406779	0.3005097518804366	0.3195258417700514	0.3589178109487128	0.4271962500067328	0.5297689746297277	0.9699792845925831	0.2127478457337578	1.908920909446584	0.05411128018222091	0.05370710378578607	0.0005573710513243097	0.7965486550887096			1.261619452281681
7.591132305661772	8.355547593659573	7.202831510422157	2.405882605176948	1.01743476853423	1.407200226588575	0.8379081056477095	0.7562088326298178	0.4301136822731745	0.3023697195346186	0.3208033535458876	0.3597069692890877	0.4269204990441292	0.5299177204276139	0.9687907418035103	0.2126938593762848	1.933242745166112	0.05410919900947758	0.05369233546595738	0.0005573734108739445	0.7964678689373529			1.261619294930414
7.599322091709343	8.33737438182866	7.251975438437425	2.39879748586548	1.014366942505156	1.438863964175668	0.8428057114975781	0.7699637820044531	0.4311910641500755	0.3032610704852162	0.3233567794518891	0.3587813083723448	0.4270353981553918	0.5299916952210114	0.9694601145160835	0.2127443052069266	1.946114992441921	0.05410447201266903	0.05368041387742688	0.0005573717876673814	0.7964561410735649			1.261619162207829
7.607511877756913	8.29247816533578	7.00795140034346	2.304868825703713	0.9760488049022655	1.43321937275383	0.8438324799884901	0.7694966450064307	0.4371811210015752	0.3078828246971673	0.3262618499568909	0.3599954647549763	0.4275502919718739	0.530151497477432	0.9708220610574861	0.2130275679327195	1.920353260512715	0.05410406460364821	0.053676317080535	0.0005573707795546312	0.796414438381243			1.261619048208038
7.615701663804483	8.685278532068885	7.103404332718043	2.394512105563359	0.9849928143096067	1.500430528436874	0.8540569048324507	0.7759061032657893	0.4406829601075469	0.3109054228948603	0.3251902309213953	0.359151935020296	0.4273589802525551	0.5308896793438385	0.971375050457796	0.2135300779667451	1.915646123575246	0.05410467540675965	0.05367103992870136	0.0005573737032470591	0.7964704979663375			1.261618928925652
7.623891449852054	8.195106314923429	7.018801201099172	2.262248488001649	1.001326202502648	1.440567519321091	0.8462614718699073	0.771656875723898	0.4324949657511407	0.3036956536076898	0.3208104996356138	0.3577971005000523	0.4252766557079394	0.5290012886673952	0.9682036553382167	0.2122011093099038	1.927344764445379	0.05410804972787267	0.05366783492962244	0.0005573772526871337	0.7966079560908031			1.261618792113843
7.632081235899624	7.755228995907894	6.426236916273647	2.056733810656951	0.8758023128233445	1.309194060647936	0.7946093244288973	0.7532680984816899	0.4202736475202767	0.2968570443069898	0.312240575092147	0.3532293593368158	0.4231958337054118	0.525173790247925	0.9625554072775587	0.2107868794846809	1.935201731601454	0.05411132097498404	0.05366729274905638	0.0005573771164119483	0.7967026160458877			1.261618664014711
7.640271021947195	7.878363539570738	6.521472501471468	2.105111844622586	0.871809713426171	1.31857600447162	0.7852508414180012	0.7531884595063288	0.4181403343106938	0.2976962990938892	0.3121552371916154	0.352530639181977	0.4235641944201766	0.5247834144897412	0.9620243413054715	0.2109694845248287	1.932137378881758	0.05411295510232354	0.05366304681633964	0.00055737494037995	0.7966879226190716			1.261618571372947
7.648460807994764	8.107271288704116	6.889427511584625	2.238927711761196	0.9699092637005728	1.378236146688365	0.8239743204760096	0.7614253564093942	0.4275940172148404	0.3002107764537669	0.3184289448710281	0.3564595722981545	0.4241522489725674	0.5272469334811727	0.9636069769311627	0.2118961878279657	1.903774074557966	0.05410880513994126	0.05365915662255473	0.0005573756459188176	0.7966039054296042			1.261618489368904
7.656650594042334	8.121931816025052	6.800417552745672	2.240168326490473	0.9564993839770398	1.364373181875496	0.8496266706865022	0.7686102604611338	0.4337498860889097	0.3027063533425586	0.3188365150918617	0.3580495796979896	0.4256971830885035	0.5293931008545776	0.9671661122938039	0.2123491037941035	1.903134109910978	0.05410271182441324	0.05365339500158079	0.0005573796293199901	0.7965229643154601			1.261618400228413
7.664840380089905	8.398639981785459	7.005436303549017	2.371537646721753	0.9520197936940851	1.402584751183211	0.8435613958573644	0.7622342098499166	0.4340004834491903	0.3055379311054059	0.3223327194267678	0.358156780152366	0.4261055473410738	0.5303496764857401	0.9703853684894469	0.2131135111754915	1.920751197584514	0.05409992218910189	0.05364381036862501	0.0005573821139659017	0.796465136898009			1.261618281087047
7.673030166137475	8.393122542354037	6.89463278198012	2.323990932765606	0.915907726922064	1.369521214421794	0.8173838373063392	0.7481798988172617	0.4308655522613554	0.3025878862548009	0.320913276487333	0.3556779521362809	0.4249009319990446	0.5279332556275673	0.9678650990621566	0.2127591850275788	1.932033000089464	0.05409947070381448	0.05363529474888273	0.0005573799866458633	0.7965197765399206			1.261618174360788
7.681219952185046	8.561781766757564	7.221412390802557	2.332766926831545	0.9713655234053173	1.37920571964931	0.8299810763029791	0.7607330414720338	0.4413756182466196	0.3072863743847327	0.3250632518986989	0.3572912572578328	0.427894981978005	0.5293854538912851	0.9692958718197391	0.2132235720093297	1.930323025197864	0.05410293367986279	0.05362647114296982	0.0005573779105194303	0.7966185446444302			1.261618117533737
7.689409738232616	8.626254386462849	7.339080320732199	2.438539442281569	1.027261743932175	1.411990200847594	0.8530317883364592	0.773929197408654	0.4450481267127094	0.3086507045426212	0.3300248629990095	0.3594752286345588	0.4267100744345976	0.5292042105842392	0.9687413598289069	0.213169198896541	1.915615351260799	0.05410268276809654	0.05361994572196048	0.0005573793443236874	0.7966455778677594			1.261618099711916
7.697599524280186	7.939163715015146	6.831841855232271	2.236400178632952	1.004460096426216	1.382360272835715	0.8482004284954854	0.7726323430683117	0.4351094006270065	0.2995574844019426	0.3220729864872464	0.3575564885138421	0.4248842550892616	0.5275572112201283	0.9661651456033952	0.2121973343649942	1.922141359906016	0.05410214999711258	0.05362361143587092	0.0005573801067999539	0.7966400912770435			1.261618070952847
7.705789310327757	7.819276850657157	6.510057323735196	2.182397472975467	0.912238655568076	1.358606410362362	0.8186163419133754	0.7565930698482032	0.4237448280234625	0.2957289430716348	0.3123167598746723	0.3541275219381667	0.425336147586659	0.5267031542563956	0.9653302324926354	0.2115497991588841	1.943768529892143	0.0541002034132601	0.05362700516128932	0.0005573779163820861	0.7965263113032316			1.261618048271185
7.713979096375327	8.363380252219423	6.855051122422585	2.433976331189428	0.9327345360676346	1.414327824903096	0.829149720390908	0.7561448100638419	0.4234144415038374	0.3002479215025916	0.3173629516526907	0.3553939539489592	0.4256873581747826	0.5278388336809425	0.9675708043695506	0.2121968045922158	1.941502363355787	0.05409292739654389	0.05362669537870066	0.0005573752508368056	0.7965608372944208			1.261618062232896
7.722168882422897	8.274813929766109	6.918744645666518	2.292142325852474	0.9668528909640579	1.358204545711081	0.8264640000137013	0.7553628873378381	0.4236702902325867	0.2963389143171027	0.3184438339507184	0.3555934904885661	0.4251709801511513	0.527337818472881	0.9680705075939452	0.2122618442096889	1.919234030438288	0.05408822496598986	0.05362391966618519	0.0005573757468468788	0.796652714324495			1.261618095262506
7.730358668470467	8.172308525570141	6.735705389639786	2.125032478057256	0.9301549222675202	1.278086150137857	0.8058501751263083	0.7427634134630218	0.4178926033195771	0.2940612553301152	0.3140649168868471	0.3531266248372712	0.4238079917710744	0.5248934629559613	0.9662447169912698	0.2115782075924716	1.920844198628609	0.05408791522961262	0.05362401264285868	0.0005573775577584719	0.7965353843021538			1.261618145747464
7.738548454518037	8.490224199462645	6.974890097802089	2.324290133740778	0.9200462092924986	1.351480935612622	0.8163952677213987	0.7496798991314667	0.424145493661307	0.3019715917329679	0.318704461234472	0.3555116515540008	0.4245934469367628	0.5271389396375648	0.9685392960426301	0.2121259411750527	1.936197714071239	0.05409062830279806	0.05362961590177408	0.000557375797474074	0.7963678633240067			1.261618229110329
7.746738240565608	8.449565867417915	7.012696522098584	2.255008369900057	0.9543248048751189	1.354973786881322	0.8210886026645418	0.7560623194256197	0.4355198689337294	0.2967644493161088	0.3213744774879874	0.3572128153635631	0.4247729933546895	0.5288320657184747	0.9689729093280132	0.2123014437717207	1.940414688592934	0.05409761523164864	0.05362814004817514	0.0005573708572254966	0.7964445845401098			1.261618349463688
7.754928026613178	8.231898718463455	6.740226962697078	2.133194028018919	0.9490732520520921	1.331862892942754	0.8192361990488867	0.7589060272424709	0.4314393696340219	0.2932652391608859	0.3166932441983843	0.3544867909499247	0.4231633068728404	0.5264714223620225	0.9657973853434763	0.2116845804969813	1.921613912591724	0.05410569477119626	0.05362153544613654	0.0005573680314452711	0.7966707687875662			1.26161848291697
[truncated: 1,981 more rows]
