# Supplementary material for: Hallucination of closed repeat proteins containing central pockets
Source: Nat Struct Mol Biol. 2023 Sep 28;30(11):1755–60. doi: 10.1038/s41594-023-01112-6 (PMC10643118; doi:10.1038/s41594-023-01112-6)
Supplement: Supplementary file 5 — Chromatography raw data. [file 41594_2023_1112_MOESM5_ESM.tar › SEC_submit/A10[20220202].csv]

time (min)	raw light scattering data: detector voltage (V) detector 2	raw light scattering data: detector voltage (V) detector 3	raw light scattering data: detector voltage (V) detector 4	raw light scattering data: detector voltage (V) detector 5	raw light scattering data: detector voltage (V) detector 6	raw light scattering data: detector voltage (V) detector 7	raw light scattering data: detector voltage (V) detector 8	raw light scattering data: detector voltage (V) detector 9	raw light scattering data: detector voltage (V) detector 10	raw light scattering data: detector voltage (V) detector 11	raw light scattering data: detector voltage (V) detector 13	raw light scattering data: detector voltage (V) detector 14	raw light scattering data: detector voltage (V) detector 15	raw light scattering data: detector voltage (V) detector 16	raw light scattering data: detector voltage (V) detector 17	raw light scattering data: detector voltage (V) detector 18	raw UV absorbance data: detector voltage (V) channel 1	raw UV absorbance data: detector voltage (V) channel 2	differential refractive index data: differential refractive index (RIU)	Forward Laser Monitor: Forward Laser Monitor (V)	Auto-inject Signal: Auto-inject Signal	Auto-inject Signal: Auto-inject Signal	absolute refractive index data: absolute refractive index (RIU)
-0.01170581315010786	6.133468920504946	4.735183450810466	1.426097958932183	0.5614081370065993	0.9044961116626165	0.6273327458424879	0.6533763139751723	0.358835453993183	0.2453180453385801	0.2721666581877616	0.3240128386397692	0.3989911879376498	0.4929255481366322	0.9204916535247503	0.2001734463297855	1.868152168725159			0.000557117063111982	0.8076842203272685			1.261646663869057
-0.003516032792761782	6.116207675883161	4.65788649016415	1.411831831748675	0.5542077844928865	0.9172960204221495	0.6247224630064218	0.6532961660388157	0.3534133732782512	0.2444279470049828	0.2699640552304778	0.3232537142601428	0.3986513825145774	0.4924748416597079	0.9208684007236667	0.1995141838263261	1.907280021009754			0.0005571121923738554	0.8076052321410128			1.261645580184391
0.004673747564584297	6.385159685696719	4.876598496631237	1.506435714068399	0.5941463266492796	0.9648649838258806	0.6507439299314275	0.663684998808997	0.358451888936789	0.2480745072930657	0.2720431128045076	0.3250008260367159	0.3998171196975943	0.4940289524791422	0.9236598926188746	0.1995228404141631	1.949762156058269	0.05362091041394788	0.05183691507208451	0.0005571102726505206	0.807352248757373			1.261645032321533
0.01286352792193038	6.137388272869485	4.7423349035105	1.461437921623829	0.5608017411416188	0.9235254133314459	0.6310683698035415	0.6567853250785812	0.3544627365426223	0.2487084050186266	0.2677382570965802	0.3223598281218579	0.3986891164403937	0.491968404377025	0.9204397420503851	0.2001387434610597	1.872811112826524	0.05362848586202993	0.05183444505186381	0.0005571082184307784	0.8071462159730464			1.261645011110844
0.02105330827927646	6.004641266703818	4.754993219061311	1.440046795236832	0.5571089895328388	0.931788815133992	0.6227594272196963	0.6556038207062287	0.3537145611897834	0.2457750491221257	0.2684487848745344	0.3217244626492476	0.398056543645412	0.4915131338346745	0.9189851348230744	0.2002222280311826	1.850762531669391	0.05363047475211269	0.05183645615480162	0.0005571034112752833	0.8069384265654724			1.26164526982747
0.02924308863662253	6.341833017460141	5.133901271792345	1.582354890096935	0.6236900312547702	0.9763784620271547	0.6509904165633867	0.6626516013682285	0.3655995532143471	0.2486782628563901	0.2751372992256758	0.3241823489250233	0.3991163214350362	0.493248903642752	0.9208959347575778	0.2006246181547071	1.841238685335136	0.05362382006282837	0.05183164404407141	0.0005570971737133101	0.8068357061345731			1.261645658595363
0.03743286899396862	6.291991732833414	5.111413011384299	1.550696010523603	0.6217372583818637	0.9680543083864089	0.6465404909973048	0.6637296317902608	0.3608105592404349	0.2510024904099949	0.2727798615589199	0.3237193971933686	0.3992678197542093	0.4933274611259727	0.9215141613441421	0.2006715373771264	1.849365462150153	0.0536212583534069	0.051827789104228	0.0005570927946141428	0.8068723767825066			1.261646084274541
0.04562264935131469	6.462557152631883	5.241882800903245	1.624037421886735	0.6246879088406159	1.001451799730398	0.6500388213156711	0.6701813905636806	0.3620839403563804	0.2574250118038066	0.2738348676333546	0.3241589539354243	0.4003836120280656	0.4945281219369735	0.9233639331323781	0.2011524323062079	1.866435092674547	0.05362035770897378	0.051831123078664	0.0005570893671643252	0.8068766402275317			1.261646520880413
0.05381242970866077	6.533267870908141	5.384833224965024	1.690931322916145	0.6576891737149373	1.008317728786855	0.6635205143070476	0.6694425795869359	0.3674991116647814	0.2561293572110554	0.2767187275553487	0.3254372789706436	0.4011167408908801	0.4956476913911725	0.9244889460650756	0.2016924913780255	1.870049872756515	0.05361691765229624	0.05183407347584675	0.0005570837408584403	0.8069614092631759			1.261646974480579
0.06200221006600685	6.395461544636321	5.093019272381933	1.543206382937566	0.6118872511202652	0.9567009052387029	0.6525579026125583	0.661959428565314	0.3651081396376566	0.2508626056450467	0.2749604841842796	0.3249174456500262	0.3996959922027176	0.4947548556738499	0.9223880755925534	0.2007973170742166	1.889919629778782	0.05361709413508588	0.05183844250399243	0.0005570760999181693	0.807137301745214			1.26164745887994
0.07019199042335292	6.159771844118628	4.915051664728767	1.413041720192733	0.5929506951808207	0.9069710032168623	0.6448611163598441	0.6551975205653012	0.3598248480130643	0.2474645024579477	0.2732112520529505	0.3240345728200687	0.3987466782643726	0.4930205177074091	0.9204720879873296	0.1996801548788618	1.892208847590405	0.05362089089529636	0.05184429758578149	0.0005570699353729628	0.8072264431693624			1.261647971124458
0.07838177078069899	5.947378919824409	4.813157140804337	1.370746268118527	0.5761375365387987	0.8777746834848799	0.6321760653650186	0.6504878423615608	0.3563624832319793	0.242750151975672	0.2705212065062428	0.322580219863158	0.3982285318490477	0.4912520734937841	0.919528820776877	0.1991508954649884	1.89149481613559	0.05362450932945226	0.05185216172856486	0.0005570667054512419	0.8072256700341759			1.261648486731164
0.08657155113804509	5.987301734779603	4.791345669545148	1.402528493694182	0.5681477770302792	0.8865589040207181	0.6245672973338269	0.6509009496882696	0.3536086479822773	0.2419564004160865	0.2687658668308284	0.3218270928013847	0.3976717752396192	0.4908167545674736	0.9194928308078681	0.1992530824490383	1.891083016981102	0.05362411459743825	0.05185530339425221	0.0005570631266953559	0.80735981096494			1.261649018930174
0.09476133149539116	6.130898012599404	5.081047495046858	1.489167740585521	0.6403181293895641	0.9300121666539335	0.6470640420718724	0.6569729198591245	0.3624010248445857	0.2467170165391331	0.2759758551255663	0.3255040001522594	0.3991112171443031	0.4929543966956145	0.9221997132025821	0.1999083315181328	1.877029315624972	0.05362182842983283	0.05185240816808884	0.0005570551775498849	0.8075142519138171			1.26164958921873
0.1029511118527372	5.886991742883466	4.748761346465789	1.358437324054901	0.5847976478225885	0.8980134181734648	0.6334543512947284	0.6543370368031817	0.3577051370502767	0.2454524854672519	0.2721142700875622	0.3228139824694572	0.3983598603646448	0.4912910886656157	0.9200705292098184	0.1992395234269271	1.867601260240114	0.05362428768141423	0.05185932538824754	0.0005570452413379804	0.807580208670005			1.261650208836056
0.1111408922100833	5.874878269572744	4.697226417046044	1.349577376974111	0.5770932579052169	0.8966286319066507	0.626205941052754	0.6543408322162155	0.3542490949961209	0.2448850836094569	0.2677567128874243	0.3209892414706694	0.397814285911949	0.4906837554644777	0.9186790722308766	0.1990297969136918	1.85548904808017	0.05363204709761454	0.05188605543694252	0.0005570388028918339	0.8076249876216061			1.261650859517932
0.1193306725674294	6.026366425749409	4.856409702092432	1.405011177363768	0.6086655644023039	0.9057796214064155	0.6406672026247809	0.6597142942112095	0.3655966283810222	0.2483949867005403	0.2755039780333485	0.3240767370234766	0.3987870169988893	0.492658332090057	0.9201560144993576	0.1998400453068553	1.859121498112755	0.0536401537881146	0.05193194504619876	0.0005570358779646584	0.8076166946628172			1.26165145595968
0.1275204529247755	5.973857024545055	4.750203919359874	1.385159344356661	0.579341930369818	0.8971363648573941	0.6350408689592119	0.6608550176202824	0.3651404683311789	0.2481243561553345	0.2759552927206563	0.3243544903236015	0.3988519233542027	0.4930556398268636	0.9197504438532613	0.1999839724717903	1.870028025269963	0.05365040297598814	0.05198927742067971	0.0005570311173264923	0.8076700194276148			1.261652036931725
0.1357102332821216	6.084056456705861	4.882313162179562	1.436363795054638	0.6028147002130927	0.9168036839280539	0.6453360330908229	0.6599891843630874	0.3650562703913617	0.2505471587087691	0.2748160908017223	0.3254642430907518	0.4001502503977802	0.4943243122038752	0.9215677669231334	0.2002043018961025	1.870720817263166	0.0536650645037723	0.05204828915925215	0.0005570239936034938	0.807743473380497			1.261652630260924
0.1439000136394676	6.126758869966769	5.026051347183381	1.433303345817681	0.6473050052419044	0.9127635550355917	0.6503354547284275	0.6554527631476654	0.3602515268599359	0.2485393051541312	0.2735817277060271	0.3251121483324197	0.4004021928411531	0.4947052658802025	0.9234748398465161	0.2003913970689528	1.86662553331883	0.05367838777857618	0.05209864889213016	0.0005570196425974229	0.8076953905699673			1.261653211653164
0.1520897939968137	6.255989155118052	5.019713178729279	1.456773657067131	0.6033020873004913	0.9178075560755027	0.6426666666873824	0.6580010213927185	0.3586067857792882	0.2494391252888182	0.2751544841860326	0.3260966286645428	0.4007933534265929	0.4962107856490549	0.9248827400353875	0.2011746686841735	1.852622201159509	0.05368706263985618	0.05212811503018577	0.0005570188078497563	0.8076832216715873			1.261653750601678
0.1602795743541598	6.321208760051949	5.051703769039841	1.48610350925485	0.6089849158783461	0.923062121819578	0.6407104210823681	0.6615301501262005	0.3630596764741368	0.2514367213218701	0.2776908220657733	0.3268955605160637	0.4008208368201883	0.4960019184302129	0.9252229353633566	0.2014119011459291	1.850882395777792	0.053689085418627	0.05213539382852426	0.0005570171299977538	0.8076313122630246			1.261654230026583
0.1684693547115059	6.356140867728735	5.192986077632389	1.505763988088561	0.6768939675806674	0.9378541976275349	0.6516983380800896	0.6620336804863552	0.3659784863044236	0.2499294996709877	0.2764597660242343	0.3273282527426731	0.4015627720125414	0.4969113993086433	0.926366186049649	0.2012400025021497	1.859783257087778	0.05368319278694648	0.0521251084217396	0.0005570120000299728	0.8076037916904317			1.261654676180673
0.1766591350688519	6.311452187488472	4.952006776135161	1.486142302588187	0.6299985675137164	0.9470429865459657	0.6639312847588006	0.6654651890514111	0.3641303821774415	0.2478702408238672	0.2738617263837675	0.3266852290727056	0.4014105917233064	0.4962819250385995	0.9254295570546055	0.2008118263007055	1.866964983103107	0.05367992177613757	0.05210493039344165	0.000557006358019442	0.8076135010866126			1.261655095540182
0.1848489154261981	6.173625563366104	4.845399884695813	1.463877745544996	0.5813826785263388	0.9324694042506703	0.637118425648194	0.6608483415080619	0.356999857196479	0.2458657886196763	0.2700186786297918	0.3243825675232795	0.399997523886866	0.4940265242815865	0.9234133582902772	0.2002125693649117	1.858974571826221	0.05367788698099906	0.05207740868691799	0.0005570039496358782	0.8075426552815378			1.261655478284919
0.1930386957835441	6.267738490951268	5.279744219236515	1.559052881527716	0.637306857007128	0.9758335366578743	0.6447264856497108	0.6637039671827188	0.3612434616505539	0.2497677698938112	0.2725997415247935	0.3257533106841428	0.4006487774799528	0.4949423920379333	0.9251132138441477	0.2006183796677226	1.860163994322745	0.05367213782879499	0.05204878579467313	0.0005570032076048585	0.807474928157913			1.261655830708604
0.2012284761408902	6.442153990917219	5.375487752424813	1.58414712792411	0.6981267235781988	0.9934700193732207	0.6728292195126825	0.6697561393777581	0.3693863082894929	0.2550860568701471	0.2772561136046069	0.3289406980885701	0.4031169972603935	0.4968974860175621	0.9288319268293086	0.2014780616738571	1.868828030521092	0.05367159166635681	0.05202650498785965	0.0005569993531114568	0.8074360779644127			1.261656171886939
0.2094182564982363	6.322697076222148	5.145834462963399	1.556181786543287	0.6522299802350616	0.9838577375942328	0.661223062102441	0.6716694430598454	0.3664635974556155	0.2535797617174816	0.2777530766708465	0.3272714815618213	0.4020598461650068	0.4960995430990503	0.9256207236129291	0.2013627958622802	1.87885004317457	0.05367331201836693	0.05200921326667641	0.0005569923947116103	0.8074854561231158			1.261656535023388
0.2176080368555824	6.362434928387307	5.288812133528129	1.612028975603371	0.6822920626232358	1.008352223565966	0.6707807132696136	0.6794590372261362	0.372357012802446	0.2562732617138415	0.2829614546502963	0.3284891546553887	0.4024803366052674	0.4969114703868994	0.9256246096918146	0.2014133214022739	1.857506945295838	0.05367186048345713	0.05199518197141819	0.0005569878212230802	0.8074564299718165			1.261656915577533
0.2257978172129284	6.500226954982113	5.195000782164875	1.575618969328501	0.6565645157255681	0.9864968908168769	0.6729168988792535	0.6741510775258733	0.3801612950749091	0.2582430780029046	0.2850140719781999	0.3305381181020055	0.4034617865432085	0.498832166690767	0.9272494443755188	0.2016095185193451	1.854801278122535	0.05366942145821135	0.05198409723988056	0.0005569869290183648	0.8073554276144546			1.261657300276074
0.2339875975702745	6.49829232163834	5.332734585441718	1.54758489811472	0.6770949295860467	0.9752957331098597	0.6701802924561318	0.6651386895683039	0.3748135628422279	0.2581279648544727	0.2814634900443393	0.3284996321346745	0.4025920599708735	0.4979317441162386	0.9273241113393962	0.2017099125604169	1.86440214181733	0.05366557460320971	0.05197391680057874	0.0005569846003700565	0.8073570759869567			1.261657667322028
0.2421773779276206	6.542261406349724	5.361411877742273	1.547990926521541	0.6711563917697237	0.9750560226547612	0.6653692551389065	0.6655967028427388	0.3681447904832516	0.2522263377868933	0.2753592175133829	0.3256091538251841	0.4017743735104676	0.4966850513780179	0.9274756190556825	0.2016032096942836	1.866887303560056	0.05366178427654943	0.05196094660344611	0.0005569787843542927	0.8073977337399543			1.26165802529643
0.2503671582849666	6.218322935057799	5.043389783299322	1.538970991729038	0.6111842040251043	0.9751671422894478	0.6490630159618971	0.6640468531700617	0.3588502398688915	0.2454093961971359	0.2683836564710629	0.3227230429388622	0.399395779540865	0.4938857471345281	0.9231940201517495	0.2008023327952241	1.856805011600763	0.05366262228554286	0.05194955771857186	0.0005569732074442422	0.8074270210335512			1.261658421846085
0.2585569386423127	6.217167142107087	5.069575001304186	1.599826132923473	0.6246706661223462	1.007964820611594	0.6584169618841145	0.6703192547187715	0.3617316189471687	0.2483756887643204	0.2714858749072916	0.3245349329995755	0.3998150298397253	0.4945414780444929	0.922903679263119	0.2011452672671137	1.850044258593588	0.05365879176015453	0.05194283409783073	0.0005569728152775556	0.8074164890158043			1.261658778427752
0.2667467189996588	6.291175503754132	5.086778895602155	1.563167629802982	0.6349422150135511	0.9850876154941357	0.6523764988678051	0.6667539748625855	0.3640684230819053	0.2503801526417298	0.2779578386288994	0.3271358103049826	0.4001055770982104	0.4946273619226205	0.9229286818040979	0.2011248059557567	1.855006913665795	0.05365939216636346	0.05193844106721265	0.0005569735205831877	0.8074405730978804			1.261659102126082
0.2749364993570049	6.079813075286258	4.929617340115532	1.509549917121582	0.61849258769393	0.9440711081599075	0.6396925595400049	0.6603230748081839	0.3608196304511445	0.2504038984280388	0.275426993796435	0.3258028193348049	0.3997040594877044	0.493345513915959	0.9224767564970149	0.2003980758584248	1.86615779364197	0.05366721543062897	0.05193575881965792	0.0005569703587572166	0.8074773550884852			1.261659393734154
0.2831262797143509	6.024928586551112	4.992214184026216	1.481392116598803	0.6366748902001289	0.9374862818501948	0.6495279902457305	0.6643494190792886	0.3650825621020393	0.2540073460307731	0.2744492726211646	0.3256585037932536	0.4001607770798955	0.4933635638392921	0.923044844272242	0.2000934230180789	1.882019314619648	0.05366577910033937	0.05193143192105137	0.0005569650731877384	0.8074377143594281			1.261659703912401
0.291316060071697	6.111108791346896	5.062217402980114	1.479736495407723	0.6360552790083768	0.9404480060086354	0.6571724601868124	0.6642048224628321	0.3641380699899265	0.2565948545572682	0.2753505768038373	0.3257156603917042	0.4004070957932468	0.4935025941791337	0.9229805830794554	0.2001801871723363	1.878635203818904	0.05365934445721772	0.05191835879837943	0.0005569631279404253	0.8073387211050608			1.261659980847194
0.2995058404290431	6.20033100697345	5.0510217507165	1.534302750102359	0.6218105445971104	0.9504758867498276	0.6517167011325566	0.6630362269090623	0.3664231340533818	0.2542783584059303	0.2755190023541312	0.3255137092443212	0.4004972160186736	0.4944437367583765	0.9231809200032528	0.2005928994837719	1.874878690059546	0.05365097306010501	0.05190035176109662	0.0005569648540555041	0.8073571567980019			1.261660200244094
0.3076956207863892	5.911229432100794	4.793405370947783	1.405575907237496	0.6015907519299446	0.9167330344113348	0.6486334710800673	0.6577515229316648	0.3635717286656845	0.2474822562909025	0.2730491421353368	0.3241294306592323	0.3995552435311831	0.4933054021341023	0.9216788497529737	0.2001782654104435	1.87287469371067	0.05364070720927638	0.05188683097110339	0.0005569653936071419	0.8075480860263996			1.261660377905454
0.3158854011437353	5.922181902485767	4.793257849938717	1.40030098606897	0.5932429216721442	0.91283226416906	0.6467221840970718	0.6580405106530953	0.3612107996309245	0.2467747882563769	0.2737251926212088	0.3251275960794136	0.3993806122057362	0.4933472988398594	0.9215430976945886	0.2001400517627069	1.874206150222348	0.05363691091233777	0.05187764779028398	0.0005569625481857498	0.807589869996617			1.261660527662474
0.3240751815010813	6.203137775868178	5.012484883670402	1.493215862299149	0.6119808897248423	0.9497551057644282	0.6413012797545762	0.6630242691925291	0.3600557047747035	0.2474233350271508	0.2730511989334878	0.3248362885656818	0.399267533666605	0.4940541711807657	0.9224093631554138	0.2004888471058139	1.85570598503622	0.05363584825383706	0.05186997595624927	0.000556959849639348	0.8075279119660366			1.26166068303026
0.3322649618584274	6.448545935458889	5.323906816645002	1.62335786971995	0.6807600210683623	1.028301611995784	0.6717859130309621	0.6744843461925355	0.3690205612601181	0.2538268617969368	0.2770063763411177	0.3263995511832761	0.4014324609737527	0.4958105759553692	0.924470169479955	0.2013247204704433	1.837889183962917	0.05364050185241542	0.05187380614234568	0.0005569608372907082	0.8074347173840146			1.261660821459354
0.3404547422157735	6.440435525480408	5.228629962314679	1.616221561946414	0.6669187667262813	0.9960366682042213	0.6736594815285224	0.6654732152476937	0.3699291676023335	0.2577942682640265	0.2772608282615489	0.326541168328134	0.4012118679054942	0.4951964742344723	0.9249120282822824	0.2011946609733596	1.838386736834976	0.05364811554384231	0.05188328989346441	0.0005569640754965909	0.8073872372674068			1.261660893147384
0.3486445225731196	6.425126118280621	5.151440473884382	1.53977215150085	0.6548405136032927	0.9771973607577084	0.661019841412061	0.6622692905036838	0.3630527251640931	0.2538185724017181	0.2734136113107777	0.3249104260818266	0.4004809051702853	0.4944594992014651	0.9249481630975807	0.2008555987554551	1.853301798477197	0.05364510602273324	0.05188268438000929	0.0005569629405930583	0.8074071301235146			1.261660947443684
0.3568343029304656	6.166189785602614	4.961925179147523	1.460707693989691	0.6261821069771681	0.9494682341542394	0.6503442403616306	0.6567020308832453	0.3569202709187611	0.2487660694338243	0.2710087273901313	0.324539071214159	0.40031605291462	0.4939617864735476	0.9228267129184294	0.200490473313522	1.86190408004387	0.0536339542735681	0.05187543008499294	0.0005569584108523918	0.8074774881239088			1.26166099508211
0.3650240832878117	6.127127864087329	4.965792205661007	1.505428997273366	0.6121176635881801	0.9276439346546267	0.6342700707470732	0.6488068911466134	0.352870815372477	0.2478051953050362	0.2704259338564601	0.3245962814903857	0.3996535787336939	0.4927114127172433	0.9210411384967602	0.2001698457855226	1.853331745793474	0.05362658229102836	0.05187418205267463	0.0005569577993012505	0.807554795584682			1.261661087017768
0.3732138636451578	6.270251259347685	5.16470284820923	1.595009470334796	0.6544733277643692	0.9635540944521565	0.64954751844086	0.6586581905340632	0.3614649057531307	0.2514626142501502	0.2745112366648242	0.3262177358492341	0.400651422812786	0.4948469201791429	0.923183014562908	0.2006676008407066	1.85594246807917	0.05362483674540577	0.0518759428826263	0.0005569602017983661	0.8075395917564859			1.26166113716324
0.3814036440025039	6.159776347475645	4.991256750125849	1.563561965867536	0.6130632861180187	0.9661623283648112	0.6513718308293881	0.6660250927951809	0.3608718226013743	0.2530070350194671	0.2726032345364121	0.3247715656509219	0.3999931607614964	0.4948786503089329	0.9224848907345009	0.2004569087610706	1.868174872364297	0.05362523165002764	0.0518702941527656	0.0005569604078486885	0.807484144861774			1.26166117659377
0.38959342435985	6.360764174227752	5.18978336485425	1.652199096616668	0.6442623774045655	0.9998242215422444	0.6657587256780544	0.6744313800243226	0.3674381876491836	0.2569541246653844	0.2757556418525312	0.3257868569567658	0.4005529284737436	0.4952034310029952	0.9236435498331265	0.2009719700749384	1.883670465745266	0.05362877462150775	0.05186734146321448	0.0005569574271341758	0.8074009072054987			1.261661219987669
0.3977832047171961	6.44519395929442	5.312651015309573	1.557881100508374	0.6650463821736219	0.9514584377849141	0.6645091911638418	0.6634755846374336	0.3687768742712046	0.2500667091314139	0.2781201658648564	0.3274389855463644	0.4005710182774135	0.4951564993869302	0.9240549166084698	0.2013592878378492	1.866658480047747	0.05363478150644547	0.05186861887256112	0.0005569555444232275	0.8074714669741068			1.261661284589031
0.4059729850745422	6.448878678368795	5.120438367701078	1.534527597332991	0.6044391380780774	0.9397964347094976	0.6418761240196095	0.6582446287042008	0.3598358224194484	0.2510186496094601	0.2756167842245383	0.3260919967267232	0.3997674414305373	0.4944740191586061	0.9227540394281371	0.2009231895873999	1.847689293950127	0.05364163100242062	0.05187227462655074	0.0005569580420801407	0.8074943422301992			1.261661328871043
0.4141627654318882	6.372401948380131	5.12883883852641	1.589500552938215	0.6059235343723459	0.9772406601292459	0.6395176496856059	0.6681987469270657	0.3598162123665162	0.2566458104262028	0.2756923620909064	0.3258093695926678	0.4004873523449829	0.4948434614336516	0.9233407462088988	0.2007433637897465	1.850323811371072	0.05364429737377368	0.05187456408883412	0.0005569615484729288	0.8074399539000268			1.261661329407628
0.4223525457892343	6.226822555081516	5.135670071078942	1.525837466264089	0.639681557495231	0.9675046819349746	0.6505774673242409	0.6637711800597509	0.3610379477733931	0.2526615910196204	0.2761662444644269	0.3264620763038794	0.4002499516466007	0.4951876206781038	0.9238384004342326	0.2005764807528629	1.848806994936865	0.05364185199996149	0.05186755827528527	0.0005569611807807728	0.8074658947991584			1.261661319874217
0.4305423261465804	6.132504469172147	4.773178764190394	1.412893931681323	0.5904407215832308	0.922795248825406	0.6509758197104714	0.6560748598190811	0.3637435673687934	0.2495622425802574	0.2757735429932985	0.3259358456735071	0.399675519564683	0.4947430670012422	0.9225855337543488	0.200427551344653	1.851785909279855	0.05363672831664976	0.05186402153195818	0.0005569586374384603	0.8074983557597937			1.261661319361067
0.4387321065039265	5.921485858174815	4.671373681879309	1.39530885258386	0.5787289025997276	0.8966412975244725	0.6364433624778536	0.655915279449241	0.3626276116275471	0.2468090414954643	0.2716132063515813	0.3233348561023276	0.398563982673026	0.4919941987475689	0.9205885902097412	0.1999781749361569	1.852081829474834	0.05363073755032621	0.05186232095861239	0.0005569593019030907	0.8075157675121891			1.261661303925202
0.4469218868612725	6.004954780318119	4.93901081011047	1.495032881294913	0.6086633988835316	0.9306693537336649	0.6394803914545567	0.6631025786305064	0.3623322181087129	0.2490402953865147	0.2696708442356784	0.3227048475629798	0.3985917443380041	0.4919264922244159	0.9208082820990986	0.2001047905762278	1.847897847931326	0.05362441319601782	0.05185845835184467	0.0005569631035627269	0.8075326982881674			1.261661253604905
0.4551116672186186	6.462812935145491	5.204945342315045	1.659160987188879	0.6205118819979877	0.9970265096110891	0.6618573314403211	0.6687804514223815	0.3666881712948125	0.2555485855594449	0.2729583720400141	0.3248116349866204	0.4003517497093728	0.494678018861073	0.923102403298211	0.2012382929603768	1.855987058699127	0.05362005143352963	0.0518580627733552	0.0005569649646321968	0.8075181028951706			1.261661170111098
0.4633014475759647	6.185762080168749	5.093270240205437	1.549076056465948	0.6300159608640499	0.9602289349687113	0.6591668079736677	0.660438439461095	0.3613202174964913	0.251047794643778	0.2759749954059513	0.3248109734704193	0.4005445486427119	0.4933122507491353	0.9227011614797355	0.2005879856016659	1.876172728987893	0.05362095673708286	0.05186177394878907	0.0005569630851754137	0.8075715448170667			1.261661087390042
0.4714912279333108	6.047489040648783	5.152716720421995	1.50006362727051	0.6635919914010182	0.9390099839434919	0.6551952648200984	0.6587226569326659	0.3610257140345562	0.2486847760524155	0.2739407329191135	0.3245014913013534	0.3993828834056984	0.4928058553389265	0.9217806681956346	0.2004102275285163	1.86632207189977	0.05362668182134907	0.05186929230954642	0.0005569620885334873	0.8075092240297974			1.26166101129163
0.4796810082906569	6.22392378034976	5.084917507922455	1.516233926687277	0.6310650300415744	0.9577642301184093	0.6488686833330497	0.6648572624057444	0.3604862913822505	0.2512355715782913	0.2740289715861796	0.3253185813406216	0.3996047381176639	0.4937913980542492	0.9229454318344609	0.2006362081199314	1.856363447035792	0.05362916887215669	0.05187290693569637	0.0005569670361855054	0.8074270790584412			1.26166091677918
0.4878707886480029	6.436786008322303	5.147587056784078	1.581192251804677	0.6222025134178719	0.9869327953580396	0.6544213234219478	0.6716186069628364	0.3617640648711734	0.2536998838931811	0.2752273607633312	0.3264020509754068	0.4010739313445999	0.4950212357529238	0.9250909935220948	0.2009368345034558	1.862712079132796	0.05362939663692404	0.05186721274368412	0.0005569714674528364	0.8073932492454314			1.261660797838623
0.496060569005349	6.114094649289087	4.959394856035478	1.559991938697448	0.6018189244299271	0.9854332029097671	0.6487800855232168	0.672491268128013	0.35862399561866	0.2505111004174169	0.2703973297974857	0.3237613842811367	0.3990029879067417	0.4929386073770723	0.9212190730508383	0.2001773129268546	1.87316534860334	0.05362715286239116	0.05186081473595876	0.0005569710021284872	0.8074462691002651			1.261660638136967
0.5042503493626951	5.977677761875148	4.792618282239409	1.471886219935591	0.5907920014943756	0.9426128751909598	0.637923562037456	0.6620298854283607	0.356240178953162	0.2471727945590891	0.2694556646862857	0.3228406107760005	0.3976760039118065	0.4915795160354839	0.9187201171000895	0.1997765017281463	1.87656679081688	0.05362361795252335	0.05185913612314186	0.0005569693631336454	0.8074991406693326			1.26166052452247
0.5124401297200412	6.307491031980758	5.122902263682362	1.512834557457284	0.6224270448699405	0.946600208465786	0.6441564753548119	0.6559381889202633	0.364363896814026	0.2523466003759314	0.2780656100630205	0.3267748195844196	0.3999256941930191	0.4944143106553213	0.922826647397092	0.2009306377162812	1.852340625939605	0.05362184763311482	0.05185245846540203	0.0005569715539625231	0.8073611432376969			1.261660392053715
0.5206299100773872	6.236438651781667	5.080593748539659	1.529182638690348	0.6082096219317876	0.955312958847361	0.6392384340639866	0.6596012224177177	0.3590873999599243	0.2513135871322633	0.2728538560407156	0.3247634461014989	0.4003430672468955	0.4937490575297327	0.9227344843195763	0.2003414973208898	1.849373403423863	0.05362241787492442	0.05184475904585762	0.0005569770386365329	0.8073604293999045			1.261660212479229
0.5288196904347333	6.023391750027771	4.761639468628626	1.45174200511473	0.5824965219901367	0.9177708532274109	0.6387055432202046	0.6566322350951374	0.3551099614541664	0.2464316910741376	0.2674420430728713	0.3222049500304887	0.3988766558109144	0.4921178636445024	0.9205022041166763	0.1994159590736024	1.850273759289085	0.05362915733148807	0.05184306230597398	0.0005569794734849907	0.807452169183128			1.261660016475389
0.5370094707920794	6.157697163982665	4.86968045581191	1.49377576893621	0.5939408793899392	0.942322682235336	0.6405457808773199	0.6563872460434456	0.3558683563176127	0.2493932418887542	0.2685018176044922	0.3226200559655785	0.3989356624650957	0.4922425359105096	0.9206259805352772	0.1996380890526687	1.867803894129865	0.05363519700491749	0.05184060862130137	0.0005569781440342246	0.8073747667702952			1.261659836412724
0.5451992511494255	6.439332289226183	5.247984155872616	1.597933454219117	0.6374654699288359	0.9856754775994773	0.6500660302497195	0.6618043126221804	0.3657807056718801	0.2556138693048279	0.2752268343450491	0.3254605411976941	0.4009605731053446	0.4941463599153392	0.9239076836847341	0.2007634361372433	1.858613652504179	0.05363766743016694	0.05183702233193571	0.0005569780125983814	0.8072107432528579			1.261659689107036
0.5533890315067715	6.29323199699709	5.390400426209013	1.540246259600274	0.6891041696369171	0.9566655610617443	0.6669816962209946	0.6593220769417507	0.3711648634938797	0.2534216000867807	0.2810802823886049	0.3276049451684063	0.4015750137273343	0.496002993289139	0.9247236857930151	0.2012637927283418	1.846624627493871	0.05363580848734243	0.05183316405947989	0.000556981482736211	0.8072410684713756			1.261659537293807
0.5615788118641176	6.11167621220445	5.099629391162747	1.51186235606678	0.6445160543368781	0.9444549862440212	0.6626244682575542	0.6555082053094149	0.3588948398286587	0.2470221732237173	0.273768512201108	0.3245847153084329	0.3994706660771805	0.4940626523879172	0.9214859802278661	0.2003086292505182	1.859133471154168	0.05363055020352577	0.05182760446240366	0.0005569848310810119	0.8073712523111735			1.261659363369934
0.5697685922214637	6.200694257257444	4.988058568801791	1.531234020214188	0.6102771896290579	0.9442065394138087	0.6524986865452294	0.6560448271943449	0.3552490304911364	0.245350561747497	0.2722299396900072	0.3238523684919676	0.3988399634032406	0.4928670112763426	0.9202077395703159	0.1998774076141215	1.878672068595025	0.05362315335074568	0.05182934666443885	0.0005569840273631614	0.8073913963033322			1.261659211830104
0.5779583725788098	6.196402498502453	4.945928379974445	1.470909092237862	0.5989270452851729	0.9409094286966727	0.6400693879385835	0.657183680770236	0.3577826802000535	0.2477322682943253	0.2752260308305254	0.3250588393288914	0.3993793579799114	0.4932141712337013	0.920959061850216	0.2002447261105131	1.878376313550282	0.05361594079810047	0.05183512053079262	0.0005569817116695123	0.8073662403068081			1.261659075437993
0.5861481529361559	6.155549024001076	5.020832485071427	1.495103867548214	0.6424884735460448	0.951468879818936	0.6539731538613445	0.6595443854761813	0.362810764097546	0.2482659083001302	0.274324910532018	0.3248618886389238	0.3998915852918735	0.4936552282900685	0.9219922750354463	0.200580841601221	1.854726898548851	0.05361772271587307	0.05183996635286306	0.0005569837474816462	0.8074060302718851			1.261658966347206
0.5943379332935019	5.969624815796826	4.686062948302702	1.445775175499248	0.5860788065098977	0.9098569555773627	0.6315693236734827	0.6542043484019276	0.3567404710498763	0.2465135898298834	0.2699750961153108	0.3229984469069951	0.3982362970405463	0.4913636781562266	0.9187906313036407	0.199642200602981	1.854265171445701	0.05362467989954149	0.05184716651710407	0.0005569895934063925	0.8074126331438917			1.261658825873446
0.602527713650848	5.944332903710335	4.690277287309907	1.400498297728273	0.567457567688659	0.8941724377345225	0.6242234504078119	0.6503527463658583	0.3541887154217706	0.2468327311913462	0.2702260267316888	0.3227202968080611	0.3980387447687538	0.4911698416871788	0.9188548545602478	0.1993556064045584	1.865546189562347	0.05363073304928066	0.05185556541804968	0.0005569920671484854	0.8073570243159736			1.261658663980018
0.6107174940081941	6.153460433204018	5.021558941741071	1.477171959731643	0.6235321094601683	0.925750356726625	0.6468716907918449	0.6535262927556402	0.3612777565648873	0.2482665410476711	0.2764886501106491	0.3248583570136629	0.3998160300665579	0.4935527383071639	0.9222608462701087	0.200234715012227	1.866992397979628	0.05363604082164476	0.05185522192839204	0.0005569884634141298	0.8072893367892994			1.261658553680932
0.6189072743655402	6.256912811904532	5.205032263838191	1.562378462733258	0.6417768965721835	0.9572690150939819	0.6574040081719967	0.6617815793021025	0.3660096454568789	0.2500785989306153	0.2779579611688682	0.3261081957956898	0.4005324528442916	0.4946582698210648	0.9233269209926295	0.2009116796114533	1.855352184245963	0.05363647747507149	0.05185056687397648	0.0005569877876697806	0.8072422378098383			1.261658459920306
0.6270970547228862	6.35361656505547	5.178847403414158	1.534551383816606	0.6363072950376295	0.9613046452471438	0.647234634020872	0.6641204324762668	0.3633888878159279	0.2500638943126735	0.2743404907922158	0.3256256598102449	0.400815124747942	0.4946177828769003	0.9240955187232652	0.2008691985466625	1.847096953141938	0.05363049420973873	0.05184387313111342	0.0005569923526055085	0.807224627937175			1.261658345949992
0.6352868350802323	6.399791201345735	5.133662519854519	1.532788425367272	0.6248866133402131	0.9399645911304733	0.651546653194545	0.6603308352259923	0.3635532465616242	0.2489823277891011	0.275697034371564	0.3266496197839072	0.4010813999417273	0.4951799424051954	0.924555495154992	0.2007234667285646	1.856178091469185	0.05362583019943533	0.05184002202473217	0.0005569957304959972	0.8072653056846365			1.261658194684349
0.6434766154375784	6.343056082208596	5.200277515242578	1.566407962451473	0.6269289803717862	0.9455645378122578	0.6531420900486005	0.6596028521050676	0.3633143594989577	0.2498669105261082	0.2754132187479785	0.3262793084052297	0.400330988737517	0.4948478000270235	0.923370015077886	0.2005017559856105	1.871721050727141	0.05362359237320877	0.05184519396066811	0.0005569946628438064	0.8073478710126769			1.261658051766571
0.6516663957949245	5.922857267974488	4.710410141757519	1.453934810965283	0.5591946870588489	0.915046088176529	0.6286275507409911	0.6574192456486054	0.3529196401981363	0.2480914277512276	0.2694246673781097	0.323237469450914	0.3993015737262005	0.4926345017481166	0.9213416075024846	0.1998866404410836	1.869207093640316	0.05362268525107314	0.05184810656262361	0.0005569928890204551	0.8074227957739168			1.261657944382465
0.6598561761522705	5.833758047910096	4.595457631370111	1.406553229312969	0.5475979842242042	0.9166648766373346	0.6336923167506294	0.659279566788428	0.3529259882682393	0.2468360749077738	0.2683919178605578	0.3225318881344174	0.3986244185721363	0.4923032076094734	0.9201190204944697	0.1997157671219497	1.839133526056021	0.05362496140282534	0.05185331400141842	0.000556994870887045	0.8074236321917853			1.26165785241034
0.6680459565096166	6.091730216508028	4.877984472979767	1.450539623155234	0.5810774360768749	0.9560327280458286	0.6477532683126912	0.6656103030350947	0.3575987719222981	0.2492151664646276	0.2695081346211923	0.3226039158089155	0.3989769783992133	0.4934750850930078	0.9210652105301843	0.2002158847810414	1.834390986020212	0.05362737152909185	0.05185894306311861	0.0005569991380664386	0.8073926287393839			1.261657739246153
0.6762357368669627	6.270386182959384	5.064859875739098	1.510840664619838	0.6016813134943598	0.9627883437504965	0.6404647213745195	0.6612187308577748	0.3588974892686422	0.2480243915753667	0.2714841692611505	0.3232667254223	0.3992862665514059	0.49316836460896	0.9216905405027561	0.2003716928648974	1.853031287430377	0.05362829430867765	0.05185859957346096	0.000557000671703884	0.8073628807035029			1.261657603751363
0.6844255172243088	6.257605922071298	5.20019550875254	1.540522459564805	0.6377694861608948	0.9627419785534648	0.6488193581666359	0.6595786915564591	0.3603319016967243	0.2453516305254673	0.2730811759699538	0.3238784817056259	0.3987195029504336	0.4927376618798652	0.921297254091228	0.2004529243926785	1.862707559661863	0.05362726293569695	0.05185492773434812	0.0005569988732259547	0.8073723420077709			1.26165747932402
0.6926152975816549	6.350741150930752	5.196240467867745	1.585244859708018	0.6359477109660429	0.9829079438655604	0.666516862118805	0.6679668038901359	0.3628844269067391	0.2478303534162249	0.2742772957812694	0.3249108809581917	0.3995794309668395	0.4941972917657225	0.9226328557224757	0.2011459118393894	1.842081522002781	0.05362344656261499	0.0518534475561104	0.0005569986874532876	0.8073682833155704			1.261657381430018
0.7008050779390009	6.232356772515535	4.881138039167839	1.518797791622768	0.5974113795293817	0.9675915238264515	0.6552048688705553	0.6653519776990191	0.3632938580462891	0.2536331031315053	0.274604809326878	0.3264134291519681	0.4010447484634653	0.4960349912538438	0.9236606735083582	0.2012770479964292	1.827107928271517	0.05362255079337283	0.0518511667624508	0.0005570022484819731	0.8072775814607243			1.261657284030499
0.708994858296347	6.10283194749037	4.773053499443037	1.461009884154874	0.5791887472577297	0.9291874261619548	0.6421000267958488	0.6591965865759092	0.3621919775669716	0.2518366043292218	0.272804134952095	0.3253861793677904	0.4004430284583855	0.4948121077696565	0.9224958726423482	0.2005719147274892	1.832977890236388	0.05362373304805245	0.05184775515561679	0.0005570051083232814	0.8073732265608884			1.26165716313904
0.7171846386536931	6.034086641940386	4.95269792186761	1.432283802600581	0.6197863039139831	0.9129356203163158	0.6506337762126415	0.6576173061645915	0.3650136575222545	0.2477058651350429	0.2740940012933673	0.3250771332962585	0.3989918425817584	0.4934149218510475	0.9219523986609667	0.2001655398964743	1.840424282525136	0.05362779797524476	0.05184868065710688	0.0005570033028376776	0.8074784785964305			1.261657052356866
0.7253744190110392	5.974570405363425	4.973250896226793	1.415702697747718	0.6203197292897937	0.9218316189026762	0.6566062741239528	0.6582276691786912	0.3661244720679331	0.2498440850041682	0.275876161970635	0.3259420526502164	0.3997694741194922	0.4940148514659483	0.9225489682183422	0.2004163322252113	1.854492101423	0.05363808182716563	0.05185515196291835	0.0005570005160753516	0.8073822344439018			1.261656969227951
0.7335641993683852	6.171572829357825	5.009510518279936	1.492675092377368	0.603367913261565	0.9567775487126298	0.657232432488827	0.6627405802961277	0.3664536627406417	0.2534347412340624	0.2753793996008282	0.3261084225605943	0.4010767662229976	0.4948622974362459	0.9234427330218391	0.2009954236364439	1.845523093238687	0.05364353503141382	0.05185808294236545	0.000557002914712979	0.8073118150211818			1.261656908024737
0.7417539797257313	6.284184341361255	5.114214152925053	1.518086191252037	0.6228861875413659	0.962975836585422	0.6587656076522722	0.6623663051901958	0.3619873054298263	0.2491985271001706	0.2735302646015477	0.3256323963510407	0.3998558614686636	0.4945656772534771	0.9224834297627343	0.2010131354771	1.842377019719319	0.05364600180630695	0.05185474309252378	0.0005570072737216607	0.8073850491199452			1.261656817096793
0.7499437600830774	6.045208807193573	4.851620618549394	1.425942860509902	0.6015805869766777	0.9208829962384726	0.6458348510001773	0.6562340848864257	0.3552833743267554	0.2444752945957536	0.270038735585901	0.3229392526098606	0.3979892024981752	0.4920590548767382	0.9191360637678442	0.1998834497528807	1.853900772839497	0.05364616272360875	0.0518506521732988	0.0005570070991344002	0.8074588779743297			1.261656730708968
0.7581335404404235	6.082002770722641	4.880864800413367	1.44051567689758	0.6183580547516822	0.9249734180133863	0.6540354945004397	0.6564390582829498	0.3587459835310779	0.2442950655676864	0.2701568276175564	0.3222281260211204	0.3981878928855622	0.4914930642786501	0.9198478884200931	0.1997578952622274	1.868749260701848	0.05363902109827881	0.05184624739186938	0.0005570038229269122	0.8074587616844593			1.261656683706276
0.7663233207977695	5.936448447747495	4.807914878119692	1.393918760045152	0.6079573757107086	0.9010066770591455	0.6379306154351676	0.6480536771363585	0.3571447061151145	0.2442781146876301	0.2697135997895445	0.3222835268952295	0.397887205048133	0.4908716915793113	0.9189841956257829	0.1997414941169231	1.846074365896271	0.05362651789169053	0.05184114108709525	0.0005570037972201301	0.8074915040530873			1.261656650455265
0.7745131011551157	5.914320785620126	4.772897892169683	1.358999393177254	0.5856567219540078	0.8731537934390353	0.6258626296561006	0.643432759728377	0.3538626102833964	0.2418178200157393	0.2691249646282283	0.321219652023547	0.3971081678398209	0.4905621710618103	0.9178195702540739	0.1995774603444275	1.827110237166571	0.0536178381918287	0.05183854005497581	0.0005570073064727458	0.8075064062763772			1.261656599421219
0.7827028815124618	6.048087403947219	4.916829184827457	1.421103243898002	0.6212550848971055	0.9038985805489091	0.6391057514585687	0.6475492830472797	0.3549878720797492	0.2431360469687039	0.2723004650444027	0.3230795737160921	0.397906800233395	0.4919850375191252	0.9194157700917638	0.1999714548321894	1.842163237925302	0.05361878273691097	0.05184021687627407	0.0005570095325067819	0.807547036585784			1.261656521950937
0.7908926618698079	6.156939501444862	4.962520614738193	1.511896913068362	0.6131639477833614	0.9363717835979865	0.6432989039623327	0.6523441154718576	0.3579438269171831	0.2459004200397798	0.272808001038321	0.3243899288774802	0.3987019225468997	0.4925424655971438	0.9211146717437924	0.200333331128349	1.859040508275336	0.05362447679828951	0.05184359043745597	0.0005570077488974439	0.8075166771426677			1.261656462173712
0.799082442227154	6.229454795363977	4.996034629229509	1.541871593288971	0.6061270452195573	0.9730780982909739	0.6482672030175659	0.6574771260466574	0.3630443382447746	0.2479943272285229	0.2719805501951272	0.3239568555798187	0.3990786689049697	0.492646122047092	0.9218744549913463	0.2004803403721057	1.852331078240738	0.05363324707900288	0.0518484702212915	0.0005570051150376201	0.8074676087506237			1.261656442731754
0.8072722225845	5.914198395516514	4.778673640044721	1.422654680877634	0.5905422482385623	0.9171149027933105	0.6351226083250482	0.6537916599149998	0.3565404556711005	0.2473067278546243	0.2725384820368816	0.3239351195357796	0.3988260735469862	0.4921958545127277	0.9202261099325713	0.1998843904823309	1.832423616154286	0.05363530304126015	0.05185113484262922	0.0005570060044444214	0.8074382721613284			1.261656433568183
0.8154620029418461	5.909017663100447	4.753036539318629	1.404567017967181	0.5884923556157466	0.9127893048154185	0.6333723865502335	0.6529735615839976	0.3549741479361976	0.2459817410502284	0.2727216619489686	0.3243249562067421	0.3992720460626976	0.4927189928167728	0.921379835452078	0.1999207011702342	1.833730119018984	0.05363102566465016	0.05184858998322863	0.0005570089368581118	0.8073833729026798			1.261656409085396
0.8236517832991922	5.944630543349766	4.703685340044388	1.385876553898953	0.5836820671858591	0.9182607152522028	0.6359742296385144	0.6539681376802785	0.3541125670128528	0.2454179668299614	0.2711282781023683	0.3244214713431751	0.3992569839919068	0.4931776459481821	0.9207490669457032	0.1998878477692925	1.845768710762871	0.05362702435835369	0.05184191795046959	0.0005570084467869311	0.807462263880191			1.261656373991451
0.8318415636565383	5.873361837420759	4.690596247476429	1.410139267326685	0.5661066456305107	0.9296714199166995	0.6203035589788866	0.6582593902389489	0.3525338915437027	0.2444975378355835	0.2691839349154335	0.3226725974673598	0.3981070709381361	0.4916718401363622	0.9189459215789015	0.1996505827199368	1.868845277805736	0.05362349741605395	0.05183914606928066	0.0005570051764256939	0.8075136794206771			1.261656357956286
0.8400313440138844	5.817227003795993	4.663417822999073	1.420325400424566	0.5491744049890266	0.9325410095329135	0.6148609498368305	0.6586156879567066	0.3527100258087267	0.2452434563213367	0.2679843352518882	0.3218264578018347	0.3981218307233927	0.4909941387318506	0.9186906887421714	0.1996690670212739	1.851232000962844	0.05362490580047837	0.0518406479576224	0.0005570051325419935	0.8075099534675244			1.261656365370662
0.8482211243712304	5.888371186860206	4.74258026527797	1.413074707532223	0.5694036150757241	0.9217162694781773	0.6339249244222606	0.6571349850783389	0.3571017353286446	0.2487572832503397	0.2719442762807134	0.3235405398335678	0.3990625415019369	0.4920625110762923	0.9203161659146061	0.1999240755634557	1.837690744503515	0.05362720132792587	0.05184602803700535	0.000557009043032492	0.8075153424132405			1.26165636193246
0.8564109047285765	6.052776528876172	4.834290992630108	1.453480551546977	0.6016239697549346	0.9345586845154157	0.6518748181217007	0.6550860637281408	0.3578945738149149	0.2524387947812473	0.2736941689862425	0.3246044401842719	0.3997154825613892	0.4926273608854675	0.9213242445322937	0.2001699050601374	1.846074590694614	0.05363005493220559	0.05185626235665765	0.0005570103375509256	0.8075308381849966			1.261656350101163
0.8646006850859226	6.151553060359856	4.874194942145579	1.494284337531866	0.595922830894741	0.9305561325696868	0.6332760223234016	0.6552420814760964	0.35450021710526	0.2495957173445646	0.2705846524433982	0.3232641449102233	0.399453059607791	0.4928457849498441	0.9202020660987006	0.2001773060256299	1.867386088398386	0.05363716578264675	0.05186472459639669	0.0005570066518092425	0.8076011231734348			1.261656346515293
0.8727904654432687	6.176147363383529	5.037925038398616	1.528214340084218	0.6108179547166307	0.9432080184949027	0.6343105122144186	0.65827709972277	0.3551248896688575	0.2476774059442692	0.271896297205993	0.3242324477895091	0.3994894636674069	0.4933606936242673	0.9206411805698117	0.2005275974449716	1.877345460115139	0.05364241786851957	0.05186792576741531	0.0005570035415247434	0.8075716341796029			1.261656382276817
0.8809802458006147	5.883745790363056	4.848448332097568	1.414343143489287	0.5989285116916773	0.910494708264453	0.6368324389725256	0.6559241285826986	0.3561394449702663	0.245080402197845	0.2702974512092903	0.3229665797559304	0.3982838980662765	0.4911874672292927	0.9193530885627084	0.1996162567674861	1.856670194572825	0.05364173298595556	0.05186435964705989	0.0005570055438464797	0.8075606306976894			1.261656402877623
0.8891700261579608	5.876442167873241	4.75573131502303	1.408201311193434	0.5877032563819405	0.9079040173779369	0.6399267980054669	0.6563515899664841	0.3570933134708711	0.2453800185611791	0.2690834663736132	0.3219463255082724	0.3982214898488697	0.4910098723858973	0.9188404606037044	0.1994193205497909	1.866003903669747	0.0536380236464632	0.05185595537155835	0.0005570083878532365	0.8075351881605455			1.261656395778509
0.8973598065153069	6.023972334717324	4.774732686204279	1.47012200685034	0.5681603825840842	0.9255720733186296	0.639200035082063	0.655584684196557	0.3549492010508979	0.2466326324188674	0.2698949861782975	0.3224573062897365	0.3992528787238208	0.4920101176574394	0.9202250812822036	0.1995330149011599	1.887565323896889	0.0536297931517395	0.05184608266863042	0.0005570069035727705	0.8074915357847166			1.261656398257284
0.905549586872653	6.033995853970072	4.855641574822615	1.524119756666691	0.5919037059308209	0.9422887793185748	0.6398243036292672	0.6570753940957084	0.3551711533242782	0.2464763218758567	0.2714035468221638	0.3233876958283869	0.3990413115714426	0.4921549976972505	0.9203838895452914	0.1996389131963371	1.901973251449063	0.05361922349798788	0.05183760459419303	0.0005570032441569104	0.8075737531706422			1.261656443201671
0.913739367229999	6.079245057285756	5.054262990228558	1.470361577081023	0.657904081658551	0.9306429296816632	0.6537660983992054	0.6573227590371747	0.3562732953926291	0.2456152282161481	0.2735082090243201	0.3249311711731088	0.3990196057478832	0.493351340516923	0.921105685695541	0.2004359182118349	1.866118404377811	0.05361534479053572	0.05183292732882371	0.0005570028517110631	0.8075210678797661			1.261656499130126
0.9219291475873451	6.068404022165372	5.001031425155224	1.41127689801932	0.6399309677575273	0.9306002831319286	0.6640732620040443	0.6606750315552414	0.3611510312788277	0.2460878205810794	0.2744454273136544	0.3250725349136856	0.3994028216775996	0.4938436308397246	0.9217281783451826	0.2004081608510807	1.858314310329263	0.0536163891888396	0.05183297866638094	0.0005570058377312332	0.8074698231106761			1.261656530440889
0.9301189279446912	6.058612365114373	4.804902956965012	1.420906897533166	0.574662581266171	0.9289246287145045	0.6364135582712946	0.6554681873497885	0.3549866568805508	0.2457646390720293	0.2706763496394972	0.3237123491816636	0.3992690638213438	0.4919664207215982	0.9195403962439046	0.1995603332051507	1.8707600274135	0.05361970352021783	0.05183795779271849	0.0005570068500522536	0.8075823906325174			1.261656546301964
0.9383087083020373	5.871164966953309	4.615886565706926	1.374776582769129	0.5573363634147207	0.8900139369213727	0.622465706706543	0.6498756791986676	0.3506426025816961	0.2435512583177638	0.2677501908930644	0.3224652544188942	0.3983962285362704	0.4911985777900277	0.9184842419884904	0.1990562233374338	1.880656907465288	0.05362424888793329	0.05184200887477271	0.0005570034158100385	0.8076551723251562			1.261656575133486
0.9464984886593834	5.884001438179372	4.634409252773845	1.372684569823585	0.5665233158679739	0.8858539415042698	0.6243396165254225	0.6517638900768081	0.3507660959207807	0.2432798475464566	0.2682965798323603	0.3226787833125064	0.3978657397620018	0.4917160828179607	0.9185984705726818	0.1996422415235181	1.860410360676661	0.05362902239635692	0.05184703779757371	0.0005570001500755896	0.807676102636293			1.261656635178768
0.9546882690167294	5.983567193369629	4.76728080573288	1.402517888682269	0.5902763072551332	0.8997339651124806	0.630327745543803	0.6525462584865507	0.3530751552182151	0.2435601028872741	0.2709420784362654	0.3235624169944155	0.3979313680047058	0.4914764622847466	0.9186581327697926	0.1999245148994563	1.839026946992038	0.05363008363839487	0.05184706409241449	0.0005570014150036379	0.8075867596436092			1.261656707451756
0.9628780493740755	6.04442316838964	4.965870280852418	1.467927860242216	0.6271371428304829	0.9375782216418568	0.6422696637535126	0.6567924912077581	0.3570846371949865	0.2452923164912645	0.2724999555884604	0.3243744791761555	0.3980532411097982	0.4917818964905524	0.9191746220624334	0.1997280267725666	1.85692584104716	0.05362685195119312	0.05184012186808393	0.0005570033842897916	0.8075693262299509			1.261656769021475
0.9710678297314216	5.996122691675943	4.760129358895436	1.436166054541748	0.5835659110300921	0.9235747883931034	0.6245450371616545	0.65381227374928	0.3544031639706787	0.2434819709164065	0.2695725532572315	0.3230338657610484	0.3975409736204583	0.4915544082575355	0.918748347741006	0.1995177908537455	1.885820294783501	0.05362555763306832	0.0518367181785991	0.0005570007130435905	0.8076157243933055			1.26165681733672
0.9792576100887677	6.077580020749381	4.829985659532488	1.479979816497774	0.5833387463555659	0.9299031875139648	0.6342183389186662	0.6570975420253313	0.3601278327432132	0.2441259433598924	0.2720068402556353	0.323848428129502	0.3982985451989329	0.4932157941690584	0.9201901662108359	0.2001065011161777	1.888068112660154	0.05362558950929423	0.0518368890276686	0.000556996389958893	0.8075820388107644			1.261656897248469
0.9874473904461137	6.345685728315058	5.12467308631678	1.587154182765597	0.6280782892084242	0.9971729908451853	0.6590243351477716	0.6731285776251281	0.3719837533872973	0.2532990966897674	0.2774735472285642	0.3263894747857268	0.4001114899470773	0.4958430258597221	0.9233400726685377	0.2010360608078013	1.852845859297602	0.05362456151592895	0.05183751087667181	0.0005569975074235501	0.807574612158045			1.261656977618431
0.9956371708034598	6.260452435497026	5.086392822255505	1.573896702741397	0.6260199086537004	0.9893798548125232	0.6651833656905105	0.6739243472711246	0.3682671566318624	0.2563841541637301	0.2768250518319752	0.3271332918672681	0.4006997674980996	0.4953695152787116	0.9237301318050823	0.2010940651685849	1.845998609096001	0.05362840928388022	0.05183941805237083	0.000557001152304295	0.8074908425673739			1.261657043963905
1.003826951160806	6.269401209752574	5.02162145731242	1.553109325078849	0.6082910072985306	0.9613855229583195	0.6533027700759009	0.6645859049175146	0.3657216227967722	0.2522351319738074	0.276307275591835	0.3268039379721024	0.4005974696098965	0.4951139120120691	0.922933942408471	0.2007624179885659	1.861666551104728	0.0536313234696178	0.05184442297269943	0.000557000924442482	0.8074922320549257			1.261657086112613
1.012016731518152	6.084419129343411	4.955360428098176	1.499853130590115	0.5954165015251692	0.8987054128220967	0.6468291038171159	0.6565555370589934	0.3672449368133355	0.2482958942182792	0.2763979353410382	0.3258289249629524	0.3992476241403539	0.4938678642662304	0.9208390529949718	0.2003510787623197	1.881858897477623	0.05362877388566417	0.05184835504409111	0.0005569967266774487	0.8076205550619003			1.26165715653802
1.020206511875498	5.770738415073365	4.762863656597044	1.393971553947456	0.5707506293785064	0.8793844891197458	0.629589128497367	0.6503378977432038	0.354355382181405	0.2444197369682272	0.267884339838702	0.3222487658241871	0.3975262312993692	0.4915084709705284	0.9178619776498753	0.199611845684293	1.876429290128772	0.0536273730446937	0.0518501672116	0.0005569937591569658	0.8077169527993795			1.261657257143649
1.028396292232844	5.811582014445052	4.779114974696598	1.402763275078377	0.5892489257532983	0.8984849548837279	0.6334264085197954	0.6504305674191174	0.3549878777781571	0.2445144772270256	0.2682249967534814	0.3228430717039597	0.3980731223292744	0.4915966622197859	0.918158797052479	0.1995472879851082	1.864791148592866	0.05362602110136419	0.05184965849785366	0.0005569953913657795	0.807718328725737			1.261657326786725
1.03658607259019	6.072839288772814	4.991912026053529	1.507545443459151	0.6268671230304477	0.9485746976489237	0.6430780285120234	0.6569542421093234	0.3593955752895026	0.2462850485890401	0.2724492099590703	0.3239684781146303	0.399086424461234	0.4926368777955046	0.9199843941380758	0.2000434619730823	1.8668249706254	0.05362269839667131	0.05184952365249276	0.0005569979057468898	0.8076548076597276			1.261657353318278
1.044775852947536	6.09214432537809	5.029602113018651	1.523075889299507	0.6247476145222014	0.9675760929287164	0.6368042466427942	0.6597359581005326	0.3556034967414516	0.2460971496494853	0.269780299257547	0.3225120805846239	0.3987815388464908	0.4920669596083241	0.920267227565689	0.1999708548049441	1.866645707479229	0.05361833796782171	0.05184390121747285	0.0005569967146764007	0.8076473605946011			1.261657375840449
1.052965633304882	6.115132399685891	5.137104394796133	1.515586085616862	0.6461422247146317	0.9573991942927486	0.6526322647965687	0.6579794513490115	0.3590742805410559	0.2448858056710817	0.2697289976345414	0.3226913194549075	0.3993119545543282	0.4923472240407178	0.9212673955028132	0.2001926695822437	1.868356952433615	0.05361742010088517	0.05183320185470713	0.0005569933823525282	0.8077042338072914			1.26165743694374
1.061155413662229	5.965893556473225	4.92811827756985	1.466638251864087	0.5980241594323563	0.9270476719441172	0.6306783562417271	0.6544267554572142	0.355075247961831	0.2445571757631405	0.2696988032972947	0.3232936638266317	0.3986719306692862	0.491871513971131	0.9205111944464077	0.1999557413937445	1.862284062719202	0.05362260275331981	0.05182596160287049	0.0005569926845664423	0.8077420622315149			1.261657530948571
1.069345194019575	5.983781566942734	4.835684452994479	1.4667510074738	0.5930106929321955	0.9255557367571268	0.6310307568763143	0.6574323682755374	0.3566939412933128	0.2463324461302318	0.2719003778600504	0.3239341240768517	0.3985627579173096	0.4918841023842346	0.9202138200751603	0.1999808009369947	1.858138804463831	0.05363141618907084	0.05182249228222385	0.0005569948442376954	0.8077263874369959			1.261657597173655
1.077534974376921	6.170358005289633	5.098011294252482	1.446851101101517	0.6331082870818963	0.9113666442066645	0.6360635792000593	0.6564472571090373	0.3570286451457621	0.2470494119209375	0.2722916021689484	0.3234659731447877	0.3989747972509153	0.4921601149640786	0.9216038606240229	0.199966300299515	1.868512961968516	0.05363893966801276	0.05182320964026693	0.0005569949299254459	0.8078067797007364			1.261657644342392
1.085724754734267	5.92915685432886	4.809655558084276	1.357122577967458	0.5935949046717057	0.8899141886623898	0.627301377989702	0.651455189812065	0.3523473557960675	0.2465117171335307	0.268397787396685	0.3223423796197932	0.3981734894519712	0.4910694422796669	0.9195472900010194	0.1992962387631172	1.870101640311454	0.05364028030631721	0.05182162628606503	0.0005569913208296553	0.8078665283259978			1.261657679095798
1.093914535091613	5.90894339905478	4.742108374942715	1.353541906908925	0.5678154003139237	0.9118380536158567	0.6293424915244593	0.6570687417515234	0.3548587483380546	0.2480401386039072	0.2686794963564795	0.3225591650756789	0.3979061326319953	0.4913475691091022	0.9190020777568755	0.1995010187022201	1.858898918250428	0.05363875957952203	0.05181787298109202	0.0005569887977305815	0.8078643353540539			1.261657751241039
1.102104315448959	5.949002328942029	4.805044394059522	1.382624226039652	0.56974562147504	0.8976300064958094	0.6199130146281827	0.6556724147316472	0.355620789342647	0.2457536378689565	0.269663032854915	0.3220114580953649	0.3976862857064574	0.4910845050265791	0.9188279761829835	0.1994546648849984	1.844881540680322	0.05363639765281622	0.05181719725173835	0.0005569915167637299	0.8079284299918151			1.261657815032739
1.110294095806305	5.778888185578873	4.72373814595751	1.372551581664177	0.5649985954471869	0.8707614090625779	0.6225619271615318	0.6463717036472263	0.3547487991606104	0.2426290442387872	0.2687389846032414	0.3214671684696698	0.3972924630570218	0.4898841328224042	0.9173727241376565	0.1989426358654125	1.842958572610663	0.05362879283152133	0.0518194762538793	0.0005569943363428982	0.8079441545979484			1.261657845752224
1.118483876163651	5.807650658258643	4.720520360330818	1.359348717588617	0.5635807828027792	0.8763162889401092	0.6231208407533642	0.6448969619878854	0.3495361064803932	0.2405583440512667	0.2660231237727976	0.3209378979166207	0.3964995269917317	0.4897016519767464	0.9170725636276328	0.1987695741334485	1.860688373082977	0.0536224706584792	0.05182035245975568	0.0005569919252488504	0.8079912347491338			1.261657884276547
1.126673656520997	5.915627425533874	4.674043595959963	1.391696422678003	0.5684424413780644	0.8917001976239032	0.6298136624996789	0.6477629838073681	0.3490314868861928	0.2407158050199429	0.2645865451552598	0.3206699154680702	0.3966902217636095	0.4900311688921505	0.9172238811491165	0.1989730878982507	1.869887703961284	0.05362235317714376	0.05182207678514901	0.0005569881506276224	0.8080406808977981			1.261657952638961
1.134863436878343	5.927974782206074	4.720620672586846	1.428577060239966	0.5727568504572844	0.8960125268463062	0.6389434542251401	0.6481154084212299	0.3537634975249191	0.2433919513485328	0.26655390379264	0.3216391998825953	0.3977352112980311	0.4908920411996013	0.9184718901754729	0.1995294006539549	1.846064116699457	0.05362730342171557	0.05182800158198689	0.0005569879712224146	0.8079506149958539			1.261658028543762
1.143053217235689	6.02213909424898	4.921660995301105	1.451910290322748	0.6140155918401022	0.9202848028919388	0.6563843478634415	0.6526513395550997	0.3563304062247378	0.2445905913456953	0.2699276072887962	0.3222667435831523	0.3981458243816534	0.491743071785721	0.9201310417132873	0.1995897182759608	1.838441680090259	0.0536323836581695	0.05183177913985717	0.0005569900139230685	0.8078743410287892			1.261658075678968
1.151242997593035	6.128554041643633	5.050735992823142	1.503061799899156	0.6424338507059462	0.9459938471086098	0.6512167620728133	0.6618599088672522	0.3590402666480855	0.2470298776539129	0.2723688418519735	0.3234246895158034	0.3989838099583909	0.4926552268424025	0.9215310022851519	0.1997052927151694	1.851671912481326	0.05363322135423153	0.05182517323910967	0.0005569902174835851	0.807846093444419			1.261658097945521
1.159432777950381	5.857834345859102	4.785622442494	1.365487919993657	0.6038716787445001	0.8889939649947844	0.637397345116425	0.6544847742235955	0.355349422432671	0.2465529735756496	0.2696891569903503	0.321872241627093	0.3983758592380007	0.4905300753476065	0.9193970571603483	0.1992337926972524	1.860465577726902	0.05362821759838778	0.05181376239370654	0.0005569872643253997	0.8079067853010408			1.261658146184334
1.167622558307728	5.779855270411195	4.71145742864995	1.355676570865618	0.5840574321487959	0.8860852618342392	0.6404457666831725	0.6515872096377276	0.3520989882662139	0.244706234625118	0.2670456628268041	0.3211022656646363	0.3979445197126811	0.4902663709842447	0.9178532065221086	0.1992682039339986	1.84216184676117	0.05362020509541511	0.05180887060863481	0.0005569850108765302	0.8078912549029109			1.261658223557336
1.175812338665074	6.125356031342335	5.035900806050202	1.504627384055213	0.6200708969548674	0.9421717774281039	0.6468807441267593	0.6612503749204985	0.3547568360548729	0.2472656550307521	0.2700548079529063	0.3228802353436554	0.3987356266952456	0.4924362798336136	0.92069081011292	0.1999798193580533	1.842244886334758	0.05361195820531785	0.05180688963399994	0.0005569866449810385	0.8077751853297048			1.261658291879145
1.18400211902242	5.889488321780272	4.837916617082421	1.429549054314194	0.6031298775377643	0.9255292166590759	0.6369659120006771	0.6610090309631015	0.3552200044526792	0.2464920815692983	0.2702721106226559	0.3228926970621444	0.3986945653960825	0.4917049653956632	0.9197209893749195	0.1995733938767622	1.851619978596147	0.05360763925371831	0.05180733042421609	0.000556988816013789	0.807850949398136			1.261658338645506
1.192191899379766	5.826340635140319	4.805574248741389	1.41827528842428	0.5980473638345853	0.9131414723328423	0.6325949311430635	0.653074685952679	0.3555238846394287	0.243999390265341	0.2706626785845375	0.3227002565510545	0.3979737647891333	0.4911022321341443	0.9186792636137289	0.1993256864584556	1.856204450848017	0.05361123029630032	0.0518125498642471	0.0005569870258687664	0.8078731200072146			1.261658370553582
1.200381679737112	6.173271591481505	5.189127913670111	1.547042586372126	0.6495253843555896	0.9520569768886101	0.6540123788057919	0.6604908084775856	0.3659786979523151	0.2513121533507501	0.2748942086982562	0.3252958542606276	0.3990250154018093	0.4937440177993726	0.9214186912277302	0.2001394412196624	1.848928009730161	0.05361514364519673	0.05181926506678931	0.000556984106867031	0.8077572162626262			1.261658417229897
1.208571460094458	6.462585402268788	5.328889506119694	1.593983962533607	0.6771866870057952	0.9813155003304215	0.6738911536163446	0.6706117257228483	0.3710842213426821	0.2583857157396569	0.2769269578150304	0.3274318020271497	0.4014200448397429	0.4962343018907964	0.9249172899522488	0.2012293723772984	1.825416112421251	0.05362095775562696	0.05183120021021228	0.0005569844536059274	0.807761735728155			1.26165847118233
1.216761240451804	6.175783264261275	5.042791405372436	1.452060302733933	0.6227095384477103	0.9235233269628246	0.6540776074081907	0.6559371852191604	0.3626057565701233	0.2488760049185143	0.2728334676974358	0.3248867559711115	0.3996750638829764	0.4926697905398632	0.921241096132667	0.2001746612152017	1.833818838015634	0.0536295437956479	0.05183807551271212	0.0005569883971840149	0.8078361945555621			1.261658475363306
1.22495102080915	6.040246103029741	4.802958631653151	1.418446812605333	0.579541373387448	0.9137434696844046	0.6376616511231183	0.6546862198745035	0.358364983805292	0.2462217122711635	0.2710279255886891	0.3236940760049051	0.3990356270808021	0.4918258812897971	0.9199973009142425	0.1995638043954191	1.862232879840257	0.05363264726319598	0.05183284586296356	0.0005569888184589946	0.8078453375352994			1.261658489333763
1.233140801166496	6.143467832871588	4.892580666658958	1.467691450649858	0.5923005379450007	0.9313413284556813	0.633005777169211	0.6653637120066405	0.3560794236245015	0.2503367520791673	0.2703912193849674	0.3243211746279409	0.3996836575092687	0.4935007537031892	0.9216687626000951	0.2000693173668107	1.877099108111622	0.05363198190439872	0.05183206695764569	0.0005569848128821824	0.8078282096151486			1.261658488679804
1.241330581523842	6.301213247305625	5.269504907063371	1.519216506329664	0.6268863337377264	0.9554357556077226	0.6418886557014252	0.6663846985969507	0.3587416991045114	0.250676034331134	0.2707261246152524	0.3242282194156153	0.3992589973997761	0.4936377712312447	0.9224997136315091	0.2006711150306822	1.870832519044744	0.05363012922888118	0.05183160420690065	0.0005569835827170439	0.8077394546809753			1.261658527948085
1.249520361881188	6.505654388918375	5.430714929957672	1.580499114377411	0.6590817107072656	0.9616280469309422	0.6505456462778656	0.6622548759942866	0.3613932893576349	0.2453155288276155	0.2719307702864486	0.3241054703782189	0.3991180289262302	0.4936508420136099	0.9221203390352055	0.2007470625316131	1.849156589996894	0.0536286016438243	0.05182914618791615	0.0005569861514426238	0.8077214752176868			1.261658542861771
1.257710142238534	6.23358689221094	5.162719749467438	1.515206943122539	0.6184866548437502	0.916943506863887	0.6324557350127505	0.6534878517970989	0.3571547474722789	0.2443273133026392	0.2727674150012535	0.3234505716489713	0.3980172876468809	0.4918906379125565	0.9193701151277552	0.1997449800017214	1.853428179191716	0.05362768340779688	0.05183152836602129	0.0005569876166765293	0.8078066584290934			1.261658538605588
1.26589992259588	6.065848596317631	5.064868168107354	1.451247008539787	0.6308005209743331	0.9069919496292294	0.6416609072134436	0.6546866803397814	0.3588988578692551	0.248672235034381	0.2743182493248777	0.3240204296476448	0.3984815559558012	0.4918229474833388	0.9195897233285152	0.1995953087915424	1.860120551386494	0.05362721753878746	0.05183376982335987	0.0005569850886536617	0.8078312492160977			1.261658552741667
1.274089702953227	6.144064939825525	5.046403907677683	1.450904897254978	0.6420299258985162	0.9253851688274662	0.6623959013787694	0.6605761901223682	0.368547279193529	0.2543137424575223	0.2768107794046151	0.3256440930490042	0.4001369425455898	0.4936144260320556	0.9224523576045494	0.20054526563184	1.848137400233317	0.05363151635926519	0.05183071420826943	0.0005569822415187549	0.8077654587060122			1.26165858725914
1.282279483310573	6.131284141187917	4.924635869782621	1.454048021221003	0.6036212301972246	0.9395159837329005	0.6515545901968559	0.6586480035550298	0.3670337562725682	0.2518778137254468	0.275650783528982	0.3253528812428649	0.4000557441120949	0.4935551086906037	0.9223088908339991	0.2005307667307555	1.814206038936652	0.05363483490581944	0.0518247120294584	0.0005569832922283631	0.8077617525271329			1.26165862398613
1.290469263667919	5.989261199641146	4.889013459025437	1.41828627742393	0.5895474032454933	0.9157206628885362	0.6363567390310345	0.6517044466362693	0.3608768964972895	0.2460479039079753	0.271178689177183	0.3229504559934578	0.3985657306644884	0.4918615959610973	0.9201981643008791	0.1998147355431778	1.814834883317068	0.05363034942890281	0.05181726925915556	0.0005569867163848648	0.8078041223709593			1.261658629507121
1.298659044025265	5.877869679993944	4.875471967562932	1.409040340885338	0.6009734812047489	0.8982896154441296	0.636933321620911	0.6490665084186457	0.3606869453581008	0.2428031988310131	0.2707759871550603	0.3226543643775696	0.3988535109215509	0.4916113156676653	0.9198317261124641	0.1995972249698419	1.834729084046321	0.05362342946490288	0.05181144151245132	0.000556987326768971	0.8077849787185402			1.261658616185656
1.306848824382611	5.83036966567851	4.734169069030325	1.386596791492394	0.5926831610123758	0.9065615894006934	0.6372435148186597	0.6518537502497233	0.3531453835345338	0.2416710187314883	0.2679967251180691	0.3218118998364515	0.3982631235503521	0.4914641959758813	0.9195817185583645	0.1994594802322106	1.841691195007705	0.05362255912468562	0.05181137179740249	0.0005569840903776606	0.8078110726069893			1.26165863266006
1.315038604739957	5.907772586785395	4.758246450442652	1.382256884333653	0.573777074185545	0.8925365085965632	0.6216335601673121	0.6485360697753084	0.3501286459257151	0.2415077692805429	0.2672069531015491	0.3208408558608682	0.396838858965512	0.4901069539625518	0.9192900187926455	0.1994627261022517	1.829941537717027	0.05362417555546482	0.05181361708820321	0.0005569824910626964	0.8078077134060228			1.261658660144389
1.323228385097303	6.061441158935729	4.933621827682837	1.445956383964705	0.597590304389472	0.9120643556981796	0.6318957460212893	0.6528055697608851	0.3569671609071616	0.2457665425226821	0.2708486880193359	0.3231208246686441	0.3981241780164207	0.4916424826591079	0.921183114061914	0.2002514742918136	1.823635084382706	0.05362596393871027	0.05181268546088259	0.0005569857716769631	0.8077058559747106			1.261658663500083
1.331418165454649	6.208711985605073	5.103274509639863	1.483934805652454	0.6121917687033553	0.935075445015596	0.6425728008064341	0.6591244732339029	0.3607999983821108	0.2479918175658136	0.2714191349306721	0.3229641871715408	0.399041764816803	0.4923424301502556	0.9210107825074162	0.2003199133453384	1.840192871553182	0.05362560468172289	0.05180789531068127	0.0005569882950228708	0.8077737087129454			1.261658637211365
1.339607945811995	6.059163687536643	4.9251681514236	1.480843421301026	0.5975651167690806	0.9283112541975298	0.636796110120426	0.6556759564857494	0.355309832377781	0.2461863976170423	0.2693629537844924	0.321690824923634	0.3980450916572491	0.4910426540285299	0.9188566286582591	0.1996034682671368	1.867628759316143	0.0536236731526387	0.05180154709941936	0.0005569857514065277	0.8078113345918689			1.261658605479866
1.347797726169341	6.078155140802592	4.982703034679703	1.55237156601587	0.6155251742011728	0.9407670117666737	0.6400361562803483	0.6520568979733262	0.3521359313006142	0.2454545264748364	0.2697056850808009	0.3221078548121226	0.3978943867545193	0.4907449336744903	0.9190169285301885	0.199620231920609	1.860827763431007	0.05362167885238842	0.05179916875477638	0.0005569820738666754	0.8077534463095671			1.261658624118206
1.355987506526687	6.371583915277347	5.162560747332987	1.561057275599846	0.6360951597285931	0.9385671031241316	0.6487597161913131	0.6548409751039246	0.3562893763436649	0.2485755800254572	0.2722712386929437	0.3240998389718623	0.3989017467393124	0.4927396973842195	0.9213231791679344	0.2005067199945581	1.829713582180287	0.05361894745227944	0.05179842560274226	0.0005569837259690321	0.8077652863742569			1.261658638899551
1.364177286884033	6.147632234063758	4.893284675457609	1.484174384127571	0.6065382712971729	0.9350796097823649	0.6407720980351238	0.6582084678398514	0.3542955060739091	0.2458018256447379	0.2700113911347384	0.3233816207341368	0.3983643975553556	0.492906278890716	0.9197912661029177	0.2002700045819059	1.826994129602759	0.05361862600455106	0.05179966317491814	0.0005569877589460468	0.8078080929963922			1.261658628566786
1.372367067241379	5.990821248258842	4.80864800685807	1.465541690365733	0.5811745823188031	0.925961640618944	0.6238073114940598	0.6516059885116612	0.3500628966994583	0.2424085753046829	0.2672285854150688	0.3216820002932548	0.3976629687585827	0.4912186370874833	0.9184225101402619	0.199786990615603	1.843674126399408	0.05361583512048201	0.05180449724617724	0.0005569873018927129	0.8078999278572647			1.261658601224973
1.380556847598726	5.959604288121508	4.73474423359569	1.407554128525264	0.5484263799852224	0.9021610058517114	0.6138737614461484	0.6501444387354477	0.3493779160531728	0.2436772552126565	0.2668195340497086	0.3214092505378403	0.3974493667756933	0.4905923524358445	0.9181935480907908	0.1995316029046997	1.861611214012022	0.05361393776014085	0.0518088621904359	0.0005569838318400522	0.807850243281612			1.261658601635648
1.388746627956072	5.941763504227683	4.687615496443298	1.377765699908645	0.5443210918440757	0.9020121247498434	0.6160940429007637	0.6555989510243773	0.3513394750715419	0.2456566725037498	0.2670051745117713	0.3214195689573823	0.3979463123483454	0.4912487351272696	0.9191018529661431	0.1996853995287643	1.855451684633907	0.05361879531237763	0.05181534345554006	0.0005569835472114959	0.8077631785526437			1.261658615282107
1.396936408313418	6.043203025461086	4.766675262907368	1.378829552332575	0.5721147884879867	0.8962966224536655	0.6284765349162238	0.6575284202643166	0.3589178312979898	0.2468174132182656	0.2715466968352674	0.3228350651835435	0.3987981194842135	0.4923083273392901	0.92046223251972	0.1999416789586199	1.839440470151608	0.0536251137746083	0.05181968260580767	0.0005569867097322305	0.8077749622541179			1.26165861039284
1.405126188670764	6.267856295989348	4.974887839189286	1.428113783665309	0.6321764245877169	0.9150642460150482	0.6504306056099372	0.6577107004577513	0.3601616264674971	0.2473383059204332	0.2743282217691291	0.3249233744236499	0.3994301512728539	0.4937356514244654	0.9227235758328071	0.2003400499587492	1.837066324768453	0.05362758928991718	0.05182658678448612	0.0005569883424030432	0.8077229868222289			1.261658584105377
1.41331596902811	6.340217383032635	5.204658531337394	1.473828351649167	0.6330521413425373	0.9358204322202711	0.6447873709706201	0.6580870755616035	0.3563578637764901	0.2511312772986669	0.2730931182346752	0.3251018524178471	0.3999712520169657	0.4939841172099233	0.9228783884809868	0.2006242275720557	1.853966516546539	0.05362748242714888	0.05183450864108211	0.0005569861104111096	0.8077429372799434			1.261658562823147
1.421505749385456	6.203519571423141	5.005065249500793	1.465120084534126	0.6043939077841728	0.933369401157119	0.6422067908619489	0.657609353859559	0.3577878898710089	0.2520675278527245	0.2734108500881113	0.3250781452588323	0.3996841330992593	0.4934450082682353	0.9215259247939515	0.2005397294490517	1.859901675586664	0.05362595555494983	0.05183666071521134	0.0005569837885322626	0.807758559220435			1.261658559834465
1.429695529742802	6.179242296401659	5.049799680830286	1.475401431857417	0.6475237747310283	0.9480576544752189	0.6602708345173572	0.6633944581791915	0.3674431919521657	0.2523635797328607	0.2759637780037726	0.3254133792049592	0.4000881531394632	0.4934024252287961	0.921987471968668	0.2004910575921149	1.846863815297856	0.05362392765736622	0.05183303688104329	0.000556985791254915	0.8077418504591216			1.26165855150616
1.437885310100148	6.048443534977712	5.102683262024478	1.474917638893954	0.6225521706915746	0.9338356134756455	0.6473473672948188	0.6638005627794609	0.3634895544547201	0.2532337440475421	0.2751612649814527	0.3247497519871353	0.399543267844962	0.4925630494765592	0.9206552873363535	0.2000120265715877	1.842019440148783	0.05362047595754355	0.05182648027590951	0.0005569899142413682	0.8078010696136313			1.261658514242554
1.446075090457494	5.955537094961907	5.008136090048266	1.441852835907184	0.5907594096479989	0.91660291906167	0.6293843131503314	0.6593484738403795	0.3572265572870766	0.2501517317748915	0.2720273378174587	0.3232146852955488	0.3988137152548164	0.4922176262749304	0.9201623596126002	0.1998813872613138	1.845102243857276	0.05361811773981366	0.05182113928242272	0.0005569897063385546	0.8078384149367762			1.261658465423774
1.45426487081484	6.025874929600215	4.911668367041645	1.418830974587429	0.5938562903646204	0.9045085994722569	0.6276872571526557	0.6505461756947066	0.3528676496296146	0.2458133059453288	0.2702846568292178	0.3227019177095014	0.3988216728580342	0.4918103473151497	0.9206726036807017	0.1997460629274855	1.859127124955881	0.05361894378062743	0.05182196364989214	0.0005569861268668352	0.8078359510592752			1.261658432142679
1.462454651172186	6.177707630489431	4.86265165596473	1.446634356967192	0.5927708688652016	0.9155869982211319	0.6332243211527779	0.6537153953504463	0.354803881443964	0.2448903129655891	0.2701876693131193	0.3231988623321383	0.3988605898486733	0.4922989943208315	0.9206263640567031	0.2000671148107855	1.833954516545651	0.05362326247217183	0.05182426282104334	0.0005569856079366358	0.807811221806502			1.261658437533051
1.470644431529532	6.400888286773378	4.924965168813069	1.561732920673887	0.5961048024805786	0.9779157619648771	0.6434602618157776	0.6650812607197872	0.3584958286858357	0.2489701404399504	0.2716295719134463	0.3247655423487465	0.3997125308114609	0.4945785868772749	0.9216479868699279	0.200824836096877	1.827487099300927	0.05362498577827535	0.05181991371148304	0.0005569893999931912	0.8078067638594641			1.261658410221149
1.478834211886878	6.32270357013928	5.076492914860396	1.638558685861867	0.6159584056019851	0.9998077270874658	0.6520676866389521	0.6658823814651668	0.3618476641544933	0.2533399090004902	0.2753791455099422	0.326370037328094	0.4008783364753989	0.4953622244421949	0.923415700213061	0.2012205602613705	1.857235426149817	0.05361984696987399	0.05181392532542686	0.0005569915430294366	0.8077959029101273			1.261658348439067
1.487023992244225	6.122462925451687	5.038015939154971	1.531449387421572	0.6345392692877279	0.9754579905452982	0.6617963788081213	0.6671716315998439	0.3646386530005856	0.2542336499050356	0.2770998111313622	0.3260253626936672	0.3996694891725721	0.4938981285473922	0.9216758434242619	0.2006767156985651	1.869312822333421	0.05361362112858679	0.05180813766631824	0.000556989254383632	0.807824578108791			1.261658287552365
1.495213772601571	6.088202147923273	5.035174468641159	1.518676277513345	0.6426997375888885	0.9653830084693213	0.6589231394897733	0.667867350058696	0.364173089111778	0.250471864010887	0.2760909959782394	0.3264240967549769	0.3997641613262166	0.4942615578346047	0.9216472964516069	0.2008094833301927	1.852279560089563	0.05360888917235859	0.0518017261162629	0.0005569874646271037	0.8078151882552942			1.261658267661196
1.503403552958917	6.130898828732366	5.119022678394459	1.49641319681443	0.6337714548693187	0.9415593145744114	0.6516896726829426	0.6644812714819578	0.3641931988700955	0.2497435329172748	0.2762714848172847	0.3268460347040579	0.4009749576749895	0.4947009043090635	0.9238821899670034	0.2009698078149794	1.834743998767753	0.05360895002781142	0.05179505229198522	0.0005569902915666174	0.8077314668505601			1.261658239070667
1.511593333316263	6.26997037487125	5.104584410305474	1.506199828183337	0.6133973058788397	0.9385857902926921	0.6538372429777328	0.6621163365022514	0.3626983371371869	0.2529909901072417	0.2750830978730384	0.3260516196862525	0.4009265592502882	0.4943995324583507	0.9235136116282441	0.2007218248944458	1.842718157285738	0.05361222957112516	0.05179006678939227	0.0005569941927878098	0.8077307453167161			1.261658165693798
1.519783113673609	6.227176862913459	4.997045823912094	1.520326014264114	0.6046854889627749	0.9607466127957467	0.6542403960704212	0.661925571255281	0.360730738875591	0.252924513135631	0.2741412365166742	0.3253002957980007	0.3997769583204136	0.4939766380771312	0.9224608279202346	0.2006165811312221	1.858945366290594	0.05361894183942276	0.05179448715509518	0.0005569940078988257	0.8077737808976236			1.261658089531152
1.527972894030955	6.211934628513621	4.89181185450877	1.497566613527859	0.5823547695987229	0.9519753020465872	0.6476999381568831	0.6614426396698212	0.3593829578045059	0.2486028176539673	0.2724344024669134	0.3239090720783054	0.3991865149839489	0.4932326094565821	0.9209426225713911	0.2004678785065737	1.868789406470963	0.05362609002490012	0.05180356945231877	0.0005569910606472932	0.807740481968939			1.261658044045139
1.536162674388301	6.101699913627968	4.873370867406066	1.410590692145416	0.5786617853453284	0.9009930129736929	0.6329883433617003	0.6520601950952204	0.3601042188156235	0.2441877022196668	0.271463977156792	0.3230719212420408	0.398738795215769	0.4921649752858358	0.9196118300748753	0.2001632731823101	1.842758144755696	0.05362980801718382	0.05180587424845078	0.0005569905882373127	0.807729742253159			1.261658012705566
1.544352454745647	6.041370844087973	4.972884412999956	1.462394683065068	0.6126415229762748	0.9182183135993541	0.6445022279702728	0.6553574503468533	0.3634353912864239	0.2478330476882744	0.2748303098075495	0.3241889337399408	0.3988509132728924	0.4925591906525878	0.9201075699076077	0.2002893260337918	1.833026418117146	0.05363192432302818	0.0518077397954604	0.0005569934939138048	0.8076768813328727			1.261657967184156
1.552542235102993	5.990228724077581	4.83003871620369	1.539432374171601	0.6246561562405486	0.9509483744492484	0.654339814100616	0.6625867470505489	0.3583162323457123	0.2508921425358689	0.2732671844368308	0.3236710966456293	0.3986215944242884	0.4924487077351992	0.9193145194670874	0.1998728576612993	1.839230892552806	0.05363102900221786	0.05181144126202645	0.0005569953771459833	0.8076798571411201			1.2616579011151
1.560732015460339	6.127133047046414	4.931728985263892	1.56011088264537	0.6352275264538972	0.9683347199865965	0.6552511796871477	0.6656133030237472	0.3599779135718906	0.2501664784033656	0.2741802304603287	0.3245318331613299	0.3991340051256927	0.4931012487827276	0.9203987294772442	0.2001277255430166	1.853610227374729	0.05362611347639299	0.05181571298961361	0.0005569939092398495	0.8077431197861482			1.261657832737146
1.568921795817686	6.332329852455381	5.147833372689528	1.585240898584285	0.6292148415586684	0.961786023814424	0.6514515138642889	0.6643483717399042	0.3608909878895546	0.2495595752087678	0.2744368513164371	0.3263857210665643	0.3998123642804104	0.4943472183321424	0.9216577134292631	0.2009361089156466	1.852011796173612	0.05362212659812191	0.05181934115809354	0.0005569924918272818	0.8077429105146284			1.261657792743848
1.577111576175032	6.134043679161099	4.840820834478474	1.423681116099874	0.5763632866994076	0.8913398999293491	0.6247021065093861	0.6499741218816079	0.3517766053531183	0.2450297805230925	0.2684202929148843	0.3231016735265637	0.3981681145673498	0.4916836183476949	0.9191427806711762	0.2000535215462173	1.837389244942377	0.05362096502651064	0.05182059073150563	0.0005569950186450402	0.8077201058105404			1.261657762995603
1.585301356532378	6.014144448920144	4.635810466374941	1.414784265179484	0.5440565289419825	0.9011960507977789	0.6207550471909795	0.6497260003150076	0.3500704349359269	0.2437783844793841	0.2672689050013257	0.3218598033483168	0.3978515658963962	0.4911515820110958	0.9183092656260303	0.1996671758088962	1.845322147268688	0.05361908295855712	0.05182549197502031	0.0005569993253513282	0.8076683055937289			1.261657698746707
1.593491136889724	6.045710657857258	4.664575227985855	1.469724478230859	0.5572704066525034	0.9402384252569955	0.631685875262414	0.6581886501675726	0.3547284422917363	0.2469383658325678	0.2700833056698733	0.3230660986944104	0.3990690104905646	0.4920885552893617	0.9194260935960983	0.199859246432843	1.864792248525701	0.05361998058291368	0.05183454235242233	0.0005569983844160419	0.8075765743625483			1.26165762816863
1.60168091724707	6.029564085945836	4.73511277200383	1.422668633800494	0.5713461103858767	0.9145343575463664	0.6319594267744382	0.6563511253224316	0.3563912347437724	0.2463214941247538	0.2714065213581608	0.3235357589545119	0.3991614144700452	0.4923075471868938	0.9209365377345743	0.1999586621701047	1.864665704432168	0.05362262292534439	0.05183752108638936	0.0005569953327192644	0.8076139807801305			1.261657562868236
1.609870697604416	6.032007084787473	4.69896779567937	1.37258699998835	0.5599549686523357	0.8908703762706838	0.6255135142756246	0.6505063620137327	0.3522614426238674	0.2432782092516592	0.2684996869021861	0.3225014537926124	0.398277299396147	0.4920072326567984	0.9208323157357939	0.1999523206262625	1.839465135708184	0.05362278538294286	0.05183326723544406	0.0005569970479383931	0.8076889884030616			1.261657500776381
1.618060477961762	6.045719615880849	4.751419597786711	1.40444662024315	0.58134985028316	0.9206164382857297	0.6302440506334231	0.6597553156379485	0.3550774586514477	0.2457829508509946	0.269274959425824	0.3232879518689443	0.3988035707954092	0.4929769864727236	0.9208384602520706	0.2001270676972464	1.837630846963012	0.05362201387221043	0.0518285585511029	0.000557001221053559	0.807697061183172			1.261657410481917
1.626250258319108	6.072330302794852	4.913519951857495	1.407380973602929	0.592600099677899	0.92699923284997	0.6371379800993981	0.6585438008714304	0.3574206466628232	0.2454374701964708	0.27111967530177	0.3233984821897027	0.398655477399746	0.4923009757569882	0.9205592545111116	0.1998577789193077	1.855255258451411	0.05361705854359224	0.05182110198804521	0.0005570026794752052	0.8077285310078082			1.261657308092192
1.634440038676454	5.93444457817377	4.817356675961316	1.382329670894463	0.5809876178220513	0.8865061481774978	0.632846294584843	0.6470970452412671	0.3528473951636429	0.2429952450539549	0.2687262143168181	0.3221198766119553	0.3976008103747177	0.490084430672609	0.9185720999851194	0.1994749518635451	1.86645507221006	0.0536106121828701	0.05181320796738378	0.000557000415170047	0.8078045986062089			1.261657231638602
1.6426298190338	5.853056087250579	4.587830011294219	1.370014287645412	0.5587352229687103	0.8747805869237534	0.6256950733338191	0.6443279768571484	0.3507847094159758	0.2421555746944304	0.2664637018503288	0.3212585188115832	0.3970084598605063	0.4898480294026779	0.9175762457310515	0.1996265934386831	1.862616583476186	0.05361223300889805	0.05181138354821382	0.0005569992273192009	0.80780213197019			1.261657174669568
1.650819599391146	5.964666886662472	4.650497300357139	1.443328622845275	0.5573538871775239	0.9164587729914317	0.6267547444023436	0.6528200488310651	0.3514890891879549	0.2459975454331529	0.2673485710455284	0.3213926457307857	0.3976742816362641	0.4910324422769916	0.9184435875563929	0.2000796992359727	1.853742978037748	0.0536177072827961	0.05181856175192595	0.0005570011639869228	0.8077044589134337			1.261657132693309
1.659009379748492	6.205321938118964	4.996572766499273	1.525393751060174	0.6065253078725452	0.9351707426823593	0.6427499623744519	0.6587745080671462	0.355439960750272	0.2481451898685455	0.2709026263298822	0.3229743335210541	0.3989668328942537	0.4932289039727891	0.9208220394582328	0.2006851011600584	1.857061118237176	0.05362391185996397	0.05182988296369487	0.0005570031279713696	0.8076724443070026			1.261657073773834
1.667199160105838	6.219165003017125	4.885088299373052	1.438951858166907	0.5871056028596144	0.8989436839663232	0.6357005458818399	0.6539591987762826	0.3525557845327892	0.2457033369572223	0.2702546531968732	0.3231765388465151	0.3989308464379992	0.4928856990803127	0.9206429799853759	0.2001867570433952	1.868090663243559	0.05363027811301999	0.05183795779271849	0.0005570023939568763	0.807757150571534			1.261657001148077
1.675388940463185	6.31295052946991	4.966480504731273	1.496057166077355	0.6015697666308452	0.9307764867309364	0.6359849006050753	0.6573738468551132	0.3545880333686918	0.2485546393265105	0.2713730466087987	0.3245566987023735	0.3996609966041911	0.493791995196192	0.9221169396539705	0.2005328589702514	1.871559884374071	0.05363128431340661	0.05184045360693024	0.0005570004894811706	0.8077577967645834			1.261656964459568
1.683578720820531	6.56408946543049	5.404811988836657	1.689048826499917	0.6927670409647225	1.050720052488553	0.6732311994765423	0.6786095736199383	0.3694956337815946	0.2558922847607388	0.2791116357570295	0.3285840012642252	0.4023622363343884	0.497805308410003	0.9270866130241082	0.202297072829025	1.855251601031799	0.05362870173856284	0.05183760842765519	0.0005570008894361144	0.8077261327302213			1.261656949774545
1.691768501177877	5.991891620971862	4.945996939356172	1.476016797275362	0.6244359624294755	0.9504185853228233	0.6519640105030585	0.6658279211068279	0.365425544898945	0.2490495139282535	0.2755886861733001	0.3250265772129532	0.3995718475327888	0.4940157768847745	0.9210570494911627	0.2006081944035975	1.842854252985819	0.0536280505539872	0.05183281673636009	0.0005570042279804478	0.8078904298168055			1.261656919307576
1.699958281535223	5.87297860956391	4.768508961097383	1.395048780018333	0.6005141262581737	0.9043021327199137	0.6313412033269633	0.6544799078110877	0.3560166270612631	0.2430876396817234	0.2708637779269849	0.3233384469212676	0.3979794851894529	0.4920100193919449	0.91943843982035	0.1997794588456995	1.859465246749825	0.05362871330396574	0.05181710707870984	0.0005570054871906581	0.8079514680174352			1.261656874392329
1.708148061892569	6.030073632370234	4.939654692071867	1.500592922292378	0.6075780463370607	0.9435258308483835	0.6452365644520466	0.6601361954769809	0.3605196517233456	0.2452576673946347	0.2729346817793167	0.3256553523207496	0.3989797494004825	0.493141964935344	0.92078796068869	0.2004132726519479	1.884535809475805	0.05363282193312334	0.05179863245552035	0.0005570028418165281	0.8079273754044169			1.261656828627152
1.716337842249915	6.009496791257321	4.805709738660281	1.503617586060231	0.5740799502065523	0.9372905843036548	0.638752915171843	0.6612409596712321	0.3612539600526248	0.2485281968437801	0.2715983758459113	0.3234597891882097	0.3985950063264801	0.4920776856753776	0.9193299067760281	0.2001574000324194	1.867177880341124	0.0536383978750718	0.05179716148530073	0.000557000941834316	0.8079573942685129			1.261656839996104
1.724527622607261	6.016801532057427	4.77424238551152	1.451449426387963	0.5709484076071889	0.9085976913937147	0.630175297006539	0.654591160640576	0.3583841964366312	0.2468921814657795	0.2711739523069067	0.3229505839078382	0.3982689604786938	0.4915392328137204	0.9189497731192151	0.1996137331920284	1.844568828470499	0.05364130526766061	0.0518077750478944	0.0005570051779378146	0.8079493084581706			1.261656766466031
1.732717402964607	5.917613017805924	4.803789676669702	1.419018146786523	0.5925136957231486	0.9081438206537978	0.6335084198472684	0.6516824602780354	0.3554967712364007	0.2436897434797497	0.2700730839149654	0.3230111160348247	0.3980785964703772	0.491436319185342	0.9192134866927714	0.1992108169566508	1.83952677256748	0.05364138205495095	0.05182085863070877	0.0005570091249383258	0.8078965253053799			1.26165668864395
1.740907183321953	6.024511504431276	4.88690237126926	1.475510309352943	0.6068088055441425	0.947578657397154	0.6371906618947992	0.6605998032653038	0.3540622575299633	0.2445598867945996	0.2681913165847736	0.3224773076515198	0.3987207619057051	0.4918455138601154	0.9200135820139965	0.1994124501225746	1.853378110290782	0.05363788386272635	0.05183007193983111	0.0005570075656362214	0.8078649845859017			1.261656616589668
1.749096963679299	6.176137391586765	4.946819505690422	1.552529093892511	0.6087617073794416	0.9853233943370892	0.6389655174538055	0.6675528207768574	0.3551635846054469	0.2480827303215638	0.2691796576731735	0.3230135423475337	0.3991281844058251	0.4927479162209644	0.920473820296019	0.2000397548754204	1.851399520631198	0.05363260862766694	0.05183440929858008	0.000557005207528992	0.8078728850566187			1.261656569783439
1.757286744036645	6.352325131532937	5.083958059925324	1.529176355309662	0.6353908392075593	0.9574241898320093	0.6518453296867525	0.6616023727928388	0.3612867095695335	0.2513275472330727	0.2753187755649755	0.3251937386769381	0.3994235459300157	0.4939517658204129	0.9220195032851014	0.2007019576107806	1.827874580781505	0.05362636402999974	0.05183631109972317	0.0005570064120847826	0.8078983455496663			1.261656525430175
1.765476524393991	6.375853945232589	5.21572507637924	1.588630680310559	0.66471671387878	0.976305659374454	0.6689492644435987	0.6589809584071756	0.3663753839503742	0.2522198294497549	0.2779986951860422	0.3273721676655212	0.400848852712853	0.4952530274207755	0.924288515636889	0.2012305989936829	1.835221426830403	0.05362214198220388	0.05183117133403367	0.0005570092855940807	0.8078455521708228			1.26165646486277
1.773666304751337	6.012252499688787	4.941699026327201	1.470732295874449	0.6131027086266692	0.9527704332926821	0.655627059047255	0.6579389153651833	0.3619610308359316	0.2479659859624635	0.272691809484774	0.325833253094037	0.3999501145747856	0.4939600409943898	0.9211593045864437	0.2002161702094922	1.848893065059005	0.05361991162328221	0.05182403017427419	0.0005570095940513909	0.8079370067496854			1.261656396414489
1.781856085108684	5.923873641524817	4.897371561595441	1.431441227634423	0.5969763011285167	0.9223096285333958	0.6381058485068196	0.653979790988568	0.3556935660831346	0.2453303568515028	0.2722049664622802	0.3240472155208737	0.3985048405247851	0.4918379009222714	0.9191620695626272	0.1997940153663805	1.86565604789634	0.05362375085282703	0.05182382152997745	0.0005570072210118869	0.8080172763427546			1.261656340720027
1.79004586546603	6.073800363514952	5.109780727207611	1.523266239195398	0.615405477744198	0.9363024859600758	0.6375167269311697	0.6533739545371924	0.3565610503124289	0.2441334753020508	0.2727581261429762	0.3234622424548681	0.3980976975502274	0.492026131044735	0.919511459047361	0.2002152273363839	1.858558044544802	0.053626759931957	0.05182448500767006	0.0005570062928319419	0.8078947802240928			1.261656312972352
1.798235645823376	6.235911517918966	5.240060822602308	1.54975075505044	0.6361597296042362	0.9264416646353257	0.6417319653919241	0.6529780237995938	0.361685251699398	0.2457379315552123	0.2737722628069365	0.323963230519038	0.3988409770005473	0.493285266265129	0.9212782005363128	0.2007568679989951	1.846615125024257	0.05362733495598959	0.05182721296780122	0.0005570087979398733	0.8078691341682074			1.261656298004266
1.806425426180722	6.080613934354785	5.131853375073375	1.457910044754476	0.6355591412928436	0.908443462662692	0.641557275810164	0.6528995284177489	0.36111932915087	0.2465848020468399	0.2734230312552156	0.3234073232767327	0.3984663865130621	0.4920851309397142	0.9204617089068664	0.2000707342915045	1.858930984790683	0.05363024140021958	0.05182835578221183	0.0005570110309978549	0.8078749191070216			1.261656263542124
1.814615206538068	5.974323336637426	4.941570039685472	1.443167663471308	0.610605954277848	0.9167745652203617	0.6452074160831766	0.6559035106625049	0.3577450837829618	0.2503374964086007	0.2721906231203743	0.3233572522388204	0.3983822085498858	0.4912115560816272	0.9189024540127247	0.199563055630464	1.889058919776002	0.05363103320064904	0.05182358530017102	0.00055700929040952	0.8078586103094924			1.261656230461154
1.822804986895414	5.997895410482861	4.911083337439984	1.47510182790447	0.6068224014863987	0.9273789467869129	0.6403322327874705	0.6569762672422842	0.3569319317890533	0.2481773416616817	0.2714760619800271	0.3235520282115967	0.3986106738667699	0.4916074906608562	0.9194221007362017	0.199901815841756	1.889565961794644	0.05362791618973981	0.05181997909221997	0.0005570062733639632	0.8078494849805032			1.261656232580139
1.83099476725276	6.137305062242432	4.948707432152723	1.502464254404483	0.6048510684665469	0.931961747726947	0.6378645433442264	0.6596294495919842	0.35852091053498	0.2497182714148775	0.2735857349988839	0.3249646981300288	0.3994070087158066	0.4930570678452517	0.9208136787500004	0.2005925481040896	1.856200297759144	0.05362635896129066	0.05181704069627343	0.0005570074119566524	0.8077831762673068			1.261656235452636
1.839184547610106	6.310462064820797	5.026785761452133	1.591146200290994	0.6124857320932421	0.9546474918874063	0.6473326273612036	0.6632979953333973	0.3632576363531183	0.2553539157292449	0.2776982660965642	0.3271155691051992	0.4007450466182849	0.4951408958945071	0.9225132002555075	0.2011832690987993	1.856878513854307	0.05362840156328967	0.05181207740463423	0.0005570121329296934	0.8077469106659281			1.261656191228206
1.847374327967452	6.194292377177221	4.978911141088444	1.578789475307811	0.6124500492844019	0.9527375995388365	0.6423035550549222	0.6576587095680584	0.3598226876414377	0.2489894728735631	0.2740615201171019	0.3245309522344244	0.3994230953640358	0.492752340171758	0.9210292060497649	0.2003882951597428	1.862639757909615	0.05362975533106785	0.05181018172932167	0.0005570127568109886	0.8078120032753962			1.261656135050607
1.855564108324798	6.101086089358658	5.010282574851934	1.488070467887475	0.6097357894841314	0.9391753998597433	0.6376824811675433	0.6534600029521039	0.3552039195977587	0.2453925924748279	0.2705262670981923	0.3235707068144332	0.3988115135753948	0.4919631608211705	0.9205164907227439	0.2000626486220987	1.868276940292631	0.05363105525196809	0.05181170966207933	0.0005570093827447386	0.8078015595228267			1.261656109220578
1.863753888682144	6.071702512307346	4.882224169366586	1.416605225994489	0.5926546848606336	0.9167303202508351	0.6401169864312118	0.6523058139510056	0.3531098823088596	0.2427860644628798	0.2691843724076443	0.3225109121531139	0.3977718025105851	0.4917984995740677	0.919793025944221	0.1998266605747152	1.847678781315951	0.05363235802297765	0.05181266529187235	0.0005570084320508676	0.8077085765807599			1.261656110245633
1.87194366903949	6.187415903375114	4.984967398731893	1.46688093296849	0.6107214251629098	0.9074759354641994	0.6457287313929051	0.6538551891826069	0.3557327141240429	0.2442417848992536	0.2705671738965945	0.3229030025458616	0.3979635994580125	0.4916780135561687	0.9203438415445192	0.1998965122667202	1.836849703918322	0.05363055133636471	0.05181453288082549	0.0005570116914146952	0.8076896830871104			1.261656076784116
1.880133449396836	6.080475893881329	4.895391836568903	1.454415626726493	0.5860847095457951	0.8891414691854194	0.6296952009434602	0.6538855091418972	0.3557079605323771	0.2482908565457389	0.2710906516333409	0.3231199620460312	0.398995227513229	0.4921356932721652	0.9204631046547566	0.1999382561179193	1.855659123796128	0.05362505541855578	0.0518161246532263	0.0005570143087456797	0.8076739242803189			1.261656010553246
1.888323229754183	5.938393053735428	4.769144327801664	1.388379163176528	0.5725237355170282	0.8832659295334218	0.6272300446490271	0.6531913121166886	0.3531867066728045	0.2471246769492508	0.2707415972808089	0.3230601297784131	0.3988797716099531	0.4921300579558786	0.9196420820486737	0.1995501022705168	1.876337398017361	0.05362189524612448	0.0518117995461384	0.0005570131224609019	0.807568397594932			1.261655944871689
1.896513010111529	5.960439879176703	4.957642009028723	1.435588531627159	0.626122011529305	0.9221106056464724	0.6474732638113837	0.6574160069901027	0.3601541200033964	0.2492351852521305	0.2733918907743467	0.3244254369490678	0.3992293351224292	0.4921147295171869	0.9209170632523805	0.199799813143534	1.874769420171054	0.053619135446961	0.05180355003458312	0.0005570110351230837	0.8075139133210779			1.261655909079862
1.904702790468875	6.010958649519381	5.144756697844551	1.518065215942377	0.652739294413922	0.9593930141666982	0.6576889997478316	0.6641450864563297	0.3595676455519955	0.2529620690604806	0.2718527381561396	0.3237486568237732	0.3990164968369151	0.4919807514160057	0.9215212706937289	0.2001990160038538	1.861747302355212	0.05361490199879493	0.05179875529964505	0.0005570125037130641	0.8074569130174443			1.261655874659983
1.912892570826221	6.107575237607055	5.193299322832859	1.566741277396119	0.6466914338834764	0.9943653899098899	0.6603313318587061	0.6646676327407337	0.3594412155321718	0.2512856263348983	0.2720995378340339	0.323796917118867	0.399342080626518	0.4931163746474059	0.9214671813182063	0.2006353795943694	1.859578090378057	0.05361733567235875	0.05180285976120001	0.000557016789404521	0.8074019796783903			1.261655799591623
1.921082351183567	6.103610551114085	5.080566809401564	1.528940348979735	0.6048972504313274	0.9474466015245283	0.6346277900047941	0.6565149179451882	0.3557237923014286	0.2483817420346254	0.2693227438432738	0.3231000010513563	0.3986713601817332	0.4928056406908078	0.9202422951970836	0.2004961313400886	1.86662034499583	0.0536268859706453	0.05181295694312303	0.0005570185846046576	0.8075314066670646			1.261655700448821
1.929272131540913	6.111386981199037	4.949904804023708	1.506412291367098	0.59126697402936	0.9441618929980449	0.6325903844997889	0.6545524930199895	0.3532265873078175	0.2455716587747496	0.2689263528475663	0.3227014907256633	0.3981503910689025	0.4920597248014266	0.9197897187183368	0.2001328326172777	1.878383904055832	0.05363593220355774	0.05182248003056279	0.0005570161739163276	0.8075641431468562			1.261655621118479
1.937461911898259	6.322612378886799	5.281379737998098	1.600435705498683	0.6571565114108282	0.9788326385384257	0.655441190619139	0.6660413886336164	0.3588546088970377	0.2504384801811637	0.2730899476022889	0.3256061422945498	0.3997688181917363	0.4941024001307919	0.9225386842827943	0.2009123989470413	1.84875398532977	0.053639366208776	0.05182952159739537	0.0005570152311343703	0.8074613123004316			1.26165555744463
1.945651692255605	6.425930912097033	5.250600152601704	1.545808483887638	0.6522788730258201	0.9498928864737535	0.6582018335986458	0.6675879288593046	0.3646850347195281	0.2503934149886133	0.2740535503690127	0.3255441828573165	0.3998761933327731	0.4950398755160375	0.9228279642902276	0.2011466143376859	1.84042531369081	0.05363670666227818	0.05183207716736325	0.0005570193699041905	0.8074916301669716			1.261655472073126
1.953841472612951	6.159065251914901	4.947536745164465	1.464008959647478	0.5942561497457894	0.9103458168221532	0.6385023534773759	0.654327214900124	0.358558708182631	0.2436700194398488	0.2711552054641445	0.3226950351561615	0.39822171590372	0.4919333321312238	0.920464899664074	0.2001428650848717	1.851181395689668	0.0536294280410766	0.05182638297535099	0.0005570226788778516	0.8075006450763623			1.261655367155997
1.962031252970297	6.049851505978773	4.935308615897545	1.452838691950625	0.5789697970010935	0.9028787043927622	0.6279928629719483	0.6509709337192497	0.3532933631405374	0.2443361347185339	0.2695805010896706	0.3219033415833961	0.3980410344978236	0.4910383139236531	0.9196042302012521	0.1997585186185532	1.861540679771394	0.05362179768811522	0.05182003859755124	0.0005570213817235187	0.8074894168110476			1.261655240313323
1.970221033327643	6.114918375665755	4.870547360225254	1.437242248138426	0.5699626132122513	0.9222333578278979	0.6249077394478676	0.6558333716578681	0.3546930204638084	0.2438567107469664	0.2697819186614894	0.3223448719594431	0.3980235346645835	0.491415136560679	0.9195386839811401	0.1999592166921727	1.868712803158721	0.0536184867125258	0.05181990937717115	0.000557019391997826	0.8075633157996038			1.261655152887339
1.978410813684989	6.184825401741164	4.898953857611194	1.436388096525473	0.5755278151498395	0.9149172617034896	0.627091192417057	0.6549209737785403	0.3540195991618236	0.2411480400610436	0.2690056874689188	0.3227288218800475	0.3979500189028609	0.4920815242803322	0.920049118621022	0.2003238552273182	1.840065358846126	0.05362017263989621	0.05182116303447025	0.0005570223372776513	0.8074836272599105			1.261655054837139
1.986600594042335	6.154324707612754	5.122284808866576	1.457706982394137	0.6045757921133168	0.9015338631872888	0.6345346338167133	0.6535078725437404	0.3563824110674272	0.2448631877322013	0.270512366248958	0.3238475122055722	0.3985498967002993	0.4924561073993624	0.9206554300942813	0.2003871251068254	1.844900061669435	0.05362277438799508	0.05182272084510597	0.0005570269810053149	0.8074439949739471			1.261654947091082
1.994790374399682	6.184063296426974	5.299630749487767	1.477795586241913	0.6352023206285373	0.9205631436213642	0.6427103938890989	0.6585894363349017	0.3624469500170268	0.2514625394294478	0.2748149310468579	0.3252218024204493	0.3991741547668974	0.4929705428649702	0.9210998529983978	0.2004204005696726	1.864831694783387	0.05362568667478263	0.05182146539628822	0.0005570272609669222	0.8075166481186541			1.261654817670539
2.002980154757028	6.127874134031394	4.939323354378335	1.45405728629591	0.5964117185097845	0.9249467168726238	0.6359530288374518	0.6590894347246933	0.358123079887803	0.2490744966431056	0.270974481669583	0.3235173110526977	0.3987442967347532	0.4923931132050694	0.9207370638343386	0.2001613416742394	1.866394029067242	0.05362971540365598	0.05181665711902016	0.0005570248374404628	0.8075543281668526			1.261654714865461
2.011169935114374	5.944212637718215	4.779095878614779	1.377403214548818	0.5723523316564475	0.8984004389025414	0.6302274804504638	0.6532200593292099	0.3532365687113822	0.2464960072066459	0.2689109641905202	0.3229127115794601	0.3980626014955423	0.4915898075241536	0.9197407072902152	0.1999362157931654	1.85249413744015	0.05363292741474442	0.05181322788596916	0.0005570249578206538	0.8075764309429306			1.261654633260197
2.01935971547172	5.960846375454791	4.812047465400665	1.378068646579897	0.600043478056254	0.9199949137752941	0.6521361016840281	0.6578349052686452	0.3589321916947357	0.2486336823456573	0.2716318372948427	0.3243194415812741	0.399262592863816	0.4925581622413739	0.921064374302606	0.2001623284731353	1.849792881052427	0.0536303372505989	0.05180840785788977	0.0005570285053336792	0.8075604034199724			1.261654531867399
2.027549495829066	5.878909176441379	4.826248509270374	1.42257088444063	0.6026631427508783	0.9141780424447313	0.6528725704346103	0.6528163135948807	0.357966486721171	0.244071488121849	0.270722167326709	0.3230436638193271	0.3987579854664424	0.491566427445272	0.9200026125321857	0.1998375787672629	1.860959543410093	0.05362415081141729	0.051803680796057	0.0005570311456699652	0.8075641852532949			1.261654411599006
2.035739276186412	5.789921831399314	4.694283319999987	1.376872900099142	0.5735351213283325	0.8780388015050399	0.6282493239810676	0.6464293876026991	0.3523380160299347	0.2408095911580484	0.2684963606218452	0.3218756969618773	0.3973918580716516	0.4899268010119694	0.9175325037541853	0.1991789105462753	1.868672698776405	0.05362257849120652	0.0518049324114126	0.0005570302258233936	0.807588750559895			1.261654299107789
2.043929056543758	5.963843483643728	4.850397702569512	1.420815700945492	0.6096028559497808	0.9146231918324633	0.6414805433203316	0.65545753105559	0.357570409146755	0.2450142810635932	0.2705552320670392	0.3228621674415821	0.3978564876802525	0.4907163097249497	0.9190306625636994	0.199571777378643	1.859523306535729	0.05362255828253885	0.05180842114979488	0.0005570288374714549	0.8076138388945675			1.261654211249799
2.052118836901104	6.105912578795567	5.260706600912743	1.50601089425746	0.6570428106145936	0.9492246125278992	0.6653715462986358	0.6622999583438015	0.360946901657273	0.2478458044185285	0.2711123326176916	0.3234784822426554	0.399416501561474	0.4927329677729409	0.922586357894839	0.2004411946308661	1.855150017973125	0.05362593270703585	0.05181475123399006	0.0005570310074089651	0.8075653166018331			1.261654138548646
2.06030861725845	5.947177430788483	4.812107847971708	1.44241648943195	0.5753270830919734	0.9070625543582586	0.6373911973959573	0.6517986027880636	0.3534156148663857	0.2435455959330875	0.2668187393326641	0.3216255496842652	0.3982633359149554	0.491542890648942	0.9195730770025323	0.1998525614354744	1.84678542438447	0.05363266455448732	0.05182013794005327	0.0005570352182817983	0.807599971937315			1.261654030801913
2.068498397615796	5.899308007053111	4.622375572887282	1.387711302602698	0.5461749607799207	0.8865671279250598	0.6188383850567268	0.6463827540758833	0.3497156641463463	0.2410257397500938	0.2671329782066815	0.3217684269517336	0.3976842167796399	0.4908875682346343	0.9179307065506744	0.199572701014433	1.851114756956504	0.0536377823224288	0.0518197763233289	0.0005570360020067144	0.8076010437117361			1.261653909594503
2.076688177973142	5.958054965172952	4.762979002792968	1.38834204749132	0.5761545004929683	0.9007278310853563	0.6280504074145108	0.6501178981199466	0.3534025548310934	0.2431697500519983	0.2710523268199492	0.3236993700411904	0.3984576900854048	0.4919633978985288	0.9189087202468788	0.1997533315181646	1.885767713459339	0.05363921269556007	0.05181898770914321	0.0005570328219229988	0.8075748581984683			1.261653817259246
2.084877958330488	5.859758493435409	4.774850127498489	1.352658919207412	0.596100000534466	0.9160169430221764	0.6406168980938688	0.6574716320986163	0.3579417725971489	0.24552506945143	0.2723783243702247	0.3240967803302013	0.399196997630781	0.4923791720222236	0.919667929591733	0.1995747929055237	1.862053946190825	0.05363710097035676	0.05181551072157226	0.0005570323073405942	0.807571382448995			1.261653755762963
2.093067738687834	5.990967845233764	4.94541550001469	1.39974571828786	0.6237228903805824	0.9497405840220932	0.6596017349565765	0.6654030605578766	0.3631636233835119	0.248638450994805	0.2727133358766646	0.3238415395172939	0.3997370246047265	0.493480396429915	0.9217157921571175	0.2003367838943865	1.847494999466639	0.05363344809156587	0.05181385715147181	0.0005570377266931403	0.8075522380179744			1.26165364449727
2.101257519045181	6.256156971160337	5.298270639870925	1.536000986980458	0.6904803034971837	0.9577021817276237	0.6929794329272363	0.6616848346529267	0.3683995825942327	0.2478418853372111	0.2729571848219766	0.324485270213927	0.4001819517030236	0.4940326163564976	0.9231075679506705	0.2008402917352761	1.859661023875748	0.05362675215166407	0.05182135330127539	0.0005570410641457286	0.8075848369256046			1.261653513025839
2.109447299402527	5.978483225367389	4.947404415480634	1.486980438844058	0.6118343133170548	0.9222337433701749	0.6581884346185025	0.6557055050809922	0.3591621106965444	0.2473526682178337	0.2715661574290546	0.324654846028704	0.3999235942852872	0.4924509914791961	0.9214419988369974	0.2001839919895664	1.881720267842267	0.05362744669062503	0.05183205266404112	0.0005570391158310614	0.8076384433763047			1.261653401090739
2.117637079759873	6.016654256758306	4.769651314732297	1.463119144715902	0.569061058830743	0.9088013591234881	0.6283327779169787	0.6541340647941912	0.35524962142809	0.2498872887224111	0.2708266061310324	0.3240510757170898	0.3996807059187227	0.4923246623850772	0.9204648804378638	0.2003951409206064	1.884532463688536	0.05363280063113637	0.05183857785020306	0.0005570379848026882	0.8076376914124807			1.261653308910035
2.125826860117219	6.272871168268378	5.094289914227759	1.516648306867801	0.6304710709121655	0.9273638181687526	0.6458004742687954	0.6562376156348766	0.3639192614146694	0.2497573110785576	0.2734286720149045	0.3260455747455164	0.400202911218494	0.4940154268547816	0.9224099349425732	0.2007893942348727	1.857930408262628	0.05363298852538184	0.05183877065980144	0.0005570406655569352	0.8075519234903829			1.261653222340628
2.134016640474565	5.964916201302197	5.0208370421776	1.420477040809234	0.6403368766181156	0.9144086612240246	0.6531474758819813	0.6523338203653647	0.3635958496574691	0.2454481425411559	0.2731861651639452	0.3245375983833264	0.3988082354106409	0.4920761152809478	0.9207342476489573	0.1996792015720598	1.862286012278143	0.05363483813552233	0.05183689923738615	0.0005570436840794059	0.8076204888347224			1.261653118811834
2.142206420831911	5.754738871961815	4.794737556248212	1.372232982453861	0.5941060536299336	0.9142157934426932	0.6431042147677087	0.6524958680629939	0.3554931228147561	0.2418287415059419	0.2683676488728899	0.3220843779284061	0.3975213897387622	0.4904496932890345	0.9180116968111736	0.1990804926843877	1.885510709943341	0.05363722007988691	0.05183080588384715	0.0005570436743110351	0.8077149283958133			1.261652999702956
2.150396201189257	6.003810142177648	4.944216812720865	1.46040967249845	0.6236686454927159	0.9367706297562763	0.6495873608297643	0.6571247523643354	0.3550263732525158	0.2433252169438863	0.2686722950988322	0.3221315193206893	0.3979473889198201	0.4915887127451655	0.9189886215996478	0.1995053894057384	1.887883616248746	0.0536338471389963	0.05181922264828074	0.0005570415303191446	0.8076368449829059			1.261652904952161
2.158585981546603	6.208318153942784	5.122643262604226	1.564881362500558	0.6252102526548754	0.9438648793953245	0.6377903027324537	0.6558007726859416	0.3566308365652855	0.2494082496860782	0.2720587128541476	0.3237228735365928	0.3993977529852583	0.4932625861089958	0.9208532531403051	0.2005750751576938	1.859254926632484	0.05362760984758753	0.05180820892246085	0.0005570412296680004	0.8075869570721412			1.261652846604603
2.166775761903949	6.044645276894173	4.963832508999279	1.482193768846037	0.6120825842292872	0.9405376834431256	0.645576627105155	0.6591392157897772	0.3615999687243198	0.247598013746216	0.2743391848399223	0.3252104441967509	0.399213589112516	0.4930106511164367	0.919606351401968	0.2004580304660684	1.850723199222486	0.05362500818487018	0.05180782330326407	0.0005570443016889952	0.8076190731717184			1.26165278470239
2.174965542261295	6.172469117236297	5.022838925517204	1.478398608814703	0.6281754625314371	0.9377072016636674	0.6522916307531108	0.6576077830820412	0.3612538398422773	0.2473586930051425	0.2725839180051781	0.324475383960472	0.3984237472234516	0.4927896374865764	0.92013858226268	0.2002841189914314	1.858533176776757	0.05362379237993989	0.05180961759413109	0.0005570466339015223	0.807608864771487			1.261652701952143
2.183155322618641	6.310865943200202	5.218710721678046	1.59628112100338	0.6517540812175066	0.9770869255046681	0.6505557265663132	0.657751910326191	0.3594886564015566	0.2485564080535394	0.2713565671433668	0.3239785143049418	0.3988235371818487	0.493171208568487	0.9217699791570265	0.2005087831018253	1.876583405440486	0.05362245972667831	0.05180893803131526	0.0005570443367781098	0.8075514550191976			1.261652642502891
2.191345102975987	6.04944774792803	5.012368900425717	1.560931178821332	0.6284306096636834	0.9953555945629131	0.6532104673669559	0.6616712727062267	0.3607037679277491	0.2472439581414591	0.2721352386889443	0.3238102613432788	0.3987794005265418	0.4927597729775389	0.9210479137687539	0.2004813189768341	1.858448763264407	0.05362797612250014	0.05180918242889573	0.0005570411392537114	0.8075416858981252			1.261652640679918
2.199534883333333	5.902316443988521	4.916805000188265	1.487827169114716	0.607971055704364	0.9301166984184924	0.6473003778157571	0.6560971513774415	0.3588679767886137	0.2466330436827506	0.2710842912050536	0.3230617576320993	0.3981118303918319	0.4919687451595456	0.9195390390274261	0.2000851615033935	1.84032871250278	0.05363632714506525	0.05180962934494242	0.0005570427647796555	0.8075655519479397			1.261652630955273
2.20772466369068	5.93236430625783	4.886035956227512	1.437120019775257	0.5964632254382736	0.9161508385333057	0.6405510238012958	0.6530089519461439	0.3565435404941802	0.2470822747731328	0.2687227843391972	0.3223945359108805	0.3978702220126683	0.4915814718832397	0.9191822164865979	0.1998833740767091	1.854607401986857	0.0536412848968221	0.05181104030898104	0.000557046662574764	0.8075671070473927			1.261652591784461
2.215914444048026	5.854839503402757	4.722920473373541	1.386216782677447	0.576786251973695	0.9087977038425118	0.625819988208179	0.6530563596927488	0.3520092350755811	0.2459250382563246	0.2674752849957687	0.3215801592213699	0.3972926199735919	0.4910674903424572	0.9181380478673339	0.1995226191036692	1.873421717359064	0.05364160124994734	0.05180783147103812	0.0005570449359579206	0.8075643117663145			1.261652580462961
2.224104224405372	5.946792941276111	4.747590186293594	1.426164002276662	0.5919923680014522	0.9228133125595708	0.6326761294932484	0.6605184447563709	0.3525527407637549	0.2492506120423549	0.2696951913598918	0.3225642367411816	0.3976405832791854	0.4919208906121018	0.9185300563554667	0.1998204903256595	1.883169299605517	0.05363515128058986	0.05180582674435571	0.0005570405727322761	0.8075082227815857			1.261652595386028
2.232294004762718	6.08473051950868	4.867774371064232	1.50861309275343	0.6081263331505752	0.9604876266113639	0.6437982778235873	0.6643999754875469	0.3553571434520969	0.2495747127655019	0.2696081206014245	0.3225129789150874	0.3983541455548675	0.4920766287659155	0.9198904165908004	0.2002551633626186	1.878112725504919	0.05362850127003815	0.05180411596129236	0.0005570405124969478	0.8074236030553104			1.26165262938394
2.240483785120064	6.339824135631465	5.177806080672324	1.53746460139664	0.6333731771530587	0.9673175953946674	0.64565855562597	0.6633327947824821	0.3573558489907954	0.2454510576892982	0.2705293434727862	0.322869239316377	0.3989977339540386	0.4926720749093752	0.9216606679823632	0.2005240996297309	1.877989097300184	0.05362347348365522	0.05180467013719025	0.0005570440395864169	0.8073947514293384			1.261652643658171
2.24867356547741	6.280106001987382	5.115416755028738	1.516320368766557	0.6225143302648726	0.9523836790430161	0.6509092114150892	0.6601442910623478	0.3587921805583543	0.2491244968846053	0.2735687523888981	0.3249895082298789	0.3997795783085493	0.4944187963963638	0.9230117945656739	0.200609398028197	1.882726599474337	0.05362278753783856	0.05180794639781363	0.0005570453123167043	0.8074526842470188			1.26165263737593
2.256863345834756	5.917498694049086	4.822594071954985	1.43314481971857	0.5874704496648884	0.9184862848676142	0.6363842258229286	0.6529929682222751	0.3551967446521611	0.2473109400467421	0.2715945048813904	0.3231754347709326	0.3983920826460202	0.4914126442147375	0.9192649877193272	0.1995948902858979	1.883849922164605	0.05362598105721687	0.05181240480916865	0.0005570424228182755	0.8075166832182893			1.261652648166313
2.265053126192102	5.810771025508271	4.691682695390702	1.36696857720839	0.5667945636143767	0.8977354238562927	0.6314880159882306	0.6506272592692344	0.3540885346342288	0.2439228653933006	0.2683210674798852	0.3209811073469954	0.397696586678618	0.4902166188733191	0.917206436129378	0.1994284962127002	1.854369275267122	0.05362521739992054	0.05181687955607175	0.0005570396384975837	0.8074895956795389			1.261652694112613
2.273242906549448	5.992809244766069	4.820284404200357	1.398771946810271	0.5977877656545193	0.9075725289770638	0.646835914981934	0.6574344666369432	0.3596102100400458	0.2473443726813697	0.2716959778005269	0.3221019970103317	0.3983563997869459	0.4916257430977749	0.9184056268583171	0.199995248167496	1.846093960427987	0.05362046344524329	0.05181355808372168	0.000557040817589598	0.8074615016811285			1.261652738311036
2.281432686906794	6.123898751007918	5.00217980196391	1.479779552567862	0.6406853108029034	0.9391960522609434	0.664943578811491	0.6635906379496173	0.3663910997020133	0.2495009450630553	0.2742707351329124	0.3239747168854548	0.3987696042850131	0.4926164694936417	0.9198047846503575	0.1999802185446741	1.863479249608787	0.05361552734179902	0.05180170644810239	0.0005570431940168226	0.8075099654814097			1.261652755929823
2.28962246726414	5.99279578958132	4.996385790802523	1.475904253157036	0.6292523660979983	0.9348384427843205	0.659335611310127	0.66493666430211	0.3646096209885304	0.250239535872777	0.2731048512543356	0.3241636152196745	0.3991730726225889	0.4931876746225646	0.9208021490850142	0.2000263346002989	1.879913282826611	0.05361147219336627	0.05179243542516743	0.0005570416745279905	0.8074522826658835			1.261652773443726
2.297812247621486	6.100162272449441	4.95247552462022	1.462139496331818	0.5984873653629675	0.9308952470161052	0.641010098138287	0.6604748906258079	0.3620670338936326	0.2486094926294619	0.2726464777297091	0.3242083223814236	0.3993978546457327	0.4935083097837728	0.9216586834493024	0.200305285769081	1.88560016391639	0.05360756078115704	0.05178914128790219	0.0005570373724691516	0.8073837457762134			1.261652825035722
2.306002027978832	6.162495543340986	5.036027071959478	1.558975081295444	0.612475508468734	0.9858739367569989	0.6483097342106914	0.663072965870265	0.36073685815625	0.2497387012830966	0.2738824090121039	0.3257572518022112	0.4005096497314987	0.4944559771585805	0.9215620324214165	0.2005590084861833	1.86574898191718	0.05360856931060858	0.05178572763912467	0.0005570357980501929	0.8073833661849728			1.261652917492869
2.314191808336179	6.124872795592214	5.036958530974976	1.571055978037377	0.6205657868813277	1.005242160501438	0.6547142859877062	0.6671786714341491	0.363951827320478	0.2522805315473683	0.2758267075128025	0.32598032202276	0.4007446027229461	0.4944291226618464	0.9218281849996517	0.2006460230787962	1.858291763882084	0.05361291370858346	0.05178767235962607	0.0005570374951681583	0.8074011363360084			1.261653013049999
2.322381588693525	5.992748515784053	4.765407026533755	1.415922295743632	0.5710081594221678	0.9150526416762785	0.6357746742611763	0.6570688352164491	0.356424469045956	0.2466398991175631	0.2710003439787387	0.3241524850326704	0.398845211854116	0.4926620571486527	0.919851129845245	0.199863557847759	1.862011065964422	0.05361995817068714	0.05179644821114467	0.0005570376393708003	0.8075450838867188			1.261653093362034
2.330571369050871	5.97013213135418	4.786263702574952	1.397169867560475	0.5793170251107017	0.9039787385235539	0.6371672231639288	0.6514842758587137	0.3548979591878682	0.2439192248325156	0.2706879209112053	0.3241939058012031	0.3983953245817167	0.4922878091463188	0.9190889653275425	0.1996704153369271	1.865654044435431	0.0536249280492825	0.0518059792159336	0.0005570333429671858	0.8075671067063385			1.261653185213411
2.338761149408217	5.993780376675008	4.887249058151476	1.438156285778568	0.6113985615254607	0.9318948896775496	0.6442399526463457	0.653844727972653	0.3595097645630038	0.2441861382042229	0.2720776529911568	0.3240347385135874	0.3984391195772406	0.492455288783405	0.9199598144833224	0.200023162738198	1.847086590418374	0.05361855113407591	0.05181383927482994	0.0005570291041427002	0.8074939734046418			1.261653336555628
2.346950929765563	5.963508804859429	4.874957834564332	1.480600064629549	0.5949810089193357	0.9641743213022154	0.6403486676050294	0.6606185643948084	0.3585659809146847	0.2470414867920536	0.27236124184203	0.3233640056562187	0.3993163457433791	0.4924842457767225	0.9208835939259549	0.2005102407301271	1.831557403380009	0.05361252856205134	0.05181985958070771	0.0005570304593058556	0.8074410841150488			1.261653481612062
2.355140710122909	5.963720604000491	4.917491308578732	1.461851149629367	0.5803584363689932	0.9528188193764721	0.6294066494993769	0.6582602766288435	0.3546617482664047	0.2457608755676473	0.2702423381988157	0.322677174398648	0.3986417219318754	0.4918049090868158	0.9204939134845079	0.2003334929821885	1.839105595368112	0.05361093900978514	0.05182272084510597	0.0005570325221926616	0.8073919846509398			1.261653594398646
2.363330490480255	5.985085042836155	4.908975496163078	1.413380551856656	0.5881813708568367	0.9108667810695094	0.6294634255450878	0.6532105655508739	0.3531445800823554	0.2440698382751107	0.2678801628096314	0.3223287809842396	0.3978631092434889	0.4914933538266612	0.9195961566334424	0.1997124467898586	1.850332611409089	0.05361035263869829	0.05182132238315328	0.0005570303082506991	0.8074249373777108			1.261653698274637
2.371520270837601	5.988528691293973	4.847108373446757	1.395936614711478	0.6086282754790175	0.904788828552138	0.6413023348457287	0.6516317726595212	0.3538252353809201	0.2455138494944335	0.2681061311756207	0.3229164042713081	0.3983245840605333	0.4923301513527031	0.9202007699213586	0.1998325392225868	1.873387377611197	0.05361136883807418	0.05181593388557142	0.0005570264663003797	0.8074410267114822			1.261653832201971
2.379710051194947	6.022245603075678	4.850705122667949	1.454273838362596	0.5934343466035334	0.9251562536443326	0.6439001850499992	0.6506515323042683	0.3552806963308777	0.2449488405386101	0.2682112022253837	0.3226060013724815	0.398464577925507	0.4918653730320132	0.9208031287519813	0.2000831609182615	1.876374499893662	0.05361898096071803	0.05181508297283636	0.000557025235725432	0.8074115554677372			1.261653976925396
2.387899831552293	5.955951922555607	4.784358408867332	1.431944883054554	0.5757544963986451	0.9120692564288101	0.6284221113560148	0.6480021023982457	0.3534721160323105	0.2414228901100857	0.266644686000417	0.3212797562851847	0.3979626768118514	0.4906136464612365	0.91971367083167	0.1998158131675674	1.863849344796511	0.0536328811177337	0.05182338790583587	0.0005570266204924342	0.8074440295279314			1.261654096876004
2.396089611909639	5.918923891039236	4.70662448605299	1.404526264311489	0.565453289820709	0.8976171494540476	0.624343647029005	0.6490602052243848	0.3506926333530648	0.2424088319677496	0.2674410566041756	0.3212482217017445	0.3976552923350117	0.490750848677058	0.9185912396050695	0.199750193219698	1.868701574436326	0.05364149353263205	0.0518317668881961	0.0005570259390265984	0.8074831652941281			1.261654210129451
2.404279392266985	6.051983066289179	4.870563797426511	1.439446656310667	0.5884798222353532	0.909444590051226	0.6368116869973409	0.6586866373488183	0.3558717914441332	0.2484360454549959	0.271613538404383	0.3230619848567119	0.3982456262854448	0.4919239265868119	0.9195791716324113	0.1998931740283385	1.892745152199034	0.05364249725273226	0.05183271868452697	0.0005570216417622248	0.8074816851058022			1.261654336768589
2.412469172624331	6.003137040242618	4.973042982391036	1.402334789394519	0.6333828945217065	0.9039234388243873	0.6455124210564542	0.6585056455290399	0.364658688758527	0.2479438918232597	0.2738085238594786	0.3253670289547109	0.3992106154170269	0.4936806623492973	0.9209624093956165	0.2000944411101242	1.872643841991493	0.05364067146288319	0.05183203324630547	0.0005570184100412496	0.8074867262589556			1.261654476592804
2.420658952981678	6.093671808375431	4.92717212959725	1.467067070109635	0.6318952685913667	0.9398722310902549	0.6506047328984008	0.6606704423443638	0.3650186734993092	0.2505207821666691	0.2766791477417188	0.3271737992411083	0.4002008750316396	0.4958272161308495	0.921883103486388	0.2007500973827637	1.849207261607673	0.05363218871365515	0.05182924219780576	0.0005570195021633321	0.8074015818659468			1.261654622782107
2.428848733339024	6.30201082463659	5.043665826313081	1.535900769559142	0.6392594651922731	0.9462590630175746	0.6547185083461864	0.659552827497823	0.3619614626437733	0.2517966729374682	0.2801895113718978	0.3283404435919822	0.401138227864788	0.4964756892934658	0.9239481760426693	0.2012053899101393	1.849643361302689	0.05362515589314606	0.05181939120498186	0.0005570212116348902	0.8073624337153802			1.261654738216383
2.43703851369637	6.252141712551124	5.02048822489175	1.463924050637274	0.6271192179976395	0.9193338695487179	0.6454401525930421	0.6559017970774309	0.3568085073454955	0.2468708004755628	0.2746744010010219	0.3259679459099704	0.3998532767367921	0.4945583241480352	0.9226058084848984	0.2005454972247471	1.859693385632374	0.05361973608142889	0.05181308283089071	0.0005570191711729331	0.8074275285658454			1.261654853130429
2.445228294053716	6.181827513989568	4.977075434134528	1.539834272426001	0.6029907543799743	0.9744460722099009	0.6435822601120783	0.6620740494715488	0.3566179692150002	0.2471614498124625	0.2710204170318704	0.3242374089701501	0.3995562644646122	0.493853462769925	0.9211150686695073	0.2004694446775309	1.865367767321427	0.05361728542222537	0.05180868596681047	0.0005570145886689874	0.8075043403564941			1.261654992067716
2.453418074411062	6.023125389635565	4.941853806422104	1.538280805366944	0.5963418035550125	0.9476506619998205	0.6440230455620916	0.6593786922306449	0.3554268465844708	0.2475411470627411	0.2681949505256759	0.3231590803586516	0.3985529234368372	0.4924695551470507	0.9194423545639079	0.2003262439580334	1.839553494097716	0.05362508332500175	0.05180509534313291	0.0005570133699890729	0.8075536460429485			1.261655142796099
2.461607854768408	5.974182861754045	4.938429205585707	1.507938755513627	0.5999179699813564	0.9371362411944381	0.6431083956809501	0.6555343486431435	0.355924445557884	0.2506709040024888	0.2692960268174898	0.3233168959953345	0.3982595601555364	0.4918991767051272	0.9194964514447889	0.2000494363855585	1.827755501460048	0.05363028208196485	0.05180792060382259	0.0005570165301520298	0.8075278956034243			1.261655255913649
2.469797635125754	6.014262730807035	4.866089992475531	1.454181964989504	0.5901718475114786	0.9064409964968247	0.6303642567675359	0.6498569884762693	0.3550288648040226	0.2476488219215136	0.2710517779002252	0.3231399565874572	0.3984886079839851	0.4915041380088797	0.9201492426291666	0.1999107865894481	1.841714556624994	0.05362756209258799	0.0518114154680354	0.0005570166418333623	0.8075275883730717			1.261655321729593
2.4779874154831	5.968187245712046	4.86918869172708	1.410103140504121	0.5846924713027596	0.885479909701552	0.630494212964876	0.6496806231833089	0.3539195038994598	0.2439970555765221	0.2699393087507375	0.3223168540504429	0.3987666456668781	0.4912673884615616	0.9207488917103418	0.200034678264632	1.865332832046619	0.05361937516662653	0.05181408008937313	0.0005570119524842632	0.8075265623177585			1.261655430517621
2.486177195840446	6.040637297362792	5.047338090007099	1.458447319947292	0.6187833791058094	0.9191798042479921	0.6489650167688581	0.6587384753292157	0.3597208081713724	0.2479153614231008	0.2716910871910918	0.3240786538281423	0.4001756622875554	0.4929132937413301	0.9224178113897353	0.200369418804119	1.868527947049311	0.05361506185394699	0.05181312625109875	0.0005570093325022553	0.8075450973519198			1.261655552009001
2.494366976197792	6.022960949145213	4.981562022129337	1.435433684368759	0.5997175392487906	0.9068144549254786	0.6483146061634101	0.65738337170102	0.3637541467983804	0.246590662111749	0.2723213480235565	0.3252393125950876	0.3994734127188529	0.4924712120478273	0.9207561794916053	0.1999025401343719	1.854299848883387	0.05361645570555926	0.05181540296087132	0.0005570109610520443	0.8075432984386168			1.261655663146445
2.502556756555138	6.068375330157641	4.967150133892503	1.449740677958282	0.5857192181945723	0.9451920894555407	0.6451897329934291	0.6599456105610451	0.3575427859479846	0.2478323617761082	0.26919530019698	0.3236904916346697	0.399477590850894	0.4925910423447837	0.9208834295385693	0.2000450012506309	1.86078251682246	0.05361537989559488	0.05181938712109483	0.0005570120049662829	0.8074634851650826			1.261655754414136
2.510746536912484	6.349327262987384	5.203254188646135	1.571854895564121	0.6346805365605684	0.9900929555630082	0.6564939953316451	0.6650891531432794	0.3567721209157293	0.2526531596578072	0.2697154860267871	0.3240321810367317	0.4000488146406554	0.4936564623085447	0.9228793200299336	0.2005707591429799	1.871336926120749	0.05361248063976345	0.05181533578861575	0.0005570094365050268	0.8074738007085497			1.261655844783878
2.51893631726983	6.025017587334236	5.002627179391261	1.44930835298388	0.6146951193834169	0.9123969540912328	0.6420077495986255	0.6546274510088878	0.3550209177521022	0.2474398606375023	0.2721762936931168	0.3236217939820294	0.3989307490289094	0.4922864085508076	0.920504673867131	0.2002853673831646	1.884221904674775	0.05361635110553949	0.05181393299235117	0.000557005937973384	0.8075501500968567			1.261655951776527
2.527126097627177	5.962928132798207	5.006285292776353	1.386014066771403	0.611595409498944	0.8814379006013865	0.6305622363347992	0.6514807928039359	0.3542140246575283	0.245211539760037	0.2730764734864289	0.3232881518080148	0.3980800826253567	0.4915251488248733	0.919981886830358	0.2001121679802293	1.854907327959927	0.05362384448628868	0.05181256440827655	0.0005570056499461496	0.8076085007337429			1.261656065216211
2.535315877984523	5.991792143130462	5.06092562458341	1.389832454355545	0.6169890235654729	0.8854570163403673	0.6312464129470127	0.6545513971579126	0.3562249166634924	0.245328121369518	0.2726460521109054	0.3230186841792261	0.3979062952871355	0.4913732797824314	0.9194688993712105	0.1999679132140626	1.851051870095398	0.05362610256788346	0.05180582291089356	0.0005570078414391059	0.807635698340991			1.261656163298079
2.543505658341869	6.103127111400692	4.998349972851995	1.468925234680278	0.606663153969849	0.9134497196502751	0.6345421461646852	0.6543737439775801	0.3573809793310411	0.2442989486785954	0.2727293885778567	0.3240922809729641	0.399128800040452	0.4923378799813903	0.9202811528858392	0.2000812539794155	1.870720483583388	0.05362191114087626	0.05180147355090838	0.000557007511118305	0.8076019652078924			1.261656243936452
2.551695438699215	6.089380662444689	4.839103429133828	1.420419487828827	0.5755547493139128	0.8965217621190427	0.6246774631730017	0.6478979846019995	0.3544247664434826	0.2442320722524643	0.2696795918412254	0.3221309060810602	0.3980945585752707	0.4911760422118798	0.9193769320841841	0.19975365181271	1.885665117966866	0.05361828923485983	0.051800005123482	0.0005570034836849795	0.8076663840962301			1.26165632985302
2.559885219056561	5.940657877423499	4.783186392753136	1.389967549461322	0.5848253249390788	0.8771655558887583	0.6242007166975758	0.6468523954018327	0.3546140428278732	0.2442996827709513	0.2693152198669247	0.3216074615049144	0.3973496374943873	0.4905447120746615	0.9182808132875473	0.1996816489077414	1.870823743701162	0.05361753977106506	0.05180111372570265	0.0005570013079483885	0.8077160877524016			1.261656437458386
2.568074999413907	5.982080326021117	4.97896792556956	1.455725333202386	0.6414652785813373	0.9095368665302784	0.6517068441002469	0.6541441035021015	0.358518897385975	0.2455346432477301	0.2705762098217807	0.3227201554787674	0.3984083087822226	0.4914243719579237	0.9196507989115602	0.19993157933756	1.850707917728989	0.05361703173789872	0.05180375409414312	0.0005570038480725406	0.8076418865142048			1.261656524428787
2.576264779771253	5.860748084785274	4.777842531051182	1.413303349240093	0.5838695360447574	0.9131446915646914	0.6401464127184369	0.6558232927561136	0.35466789923125	0.2427426566906827	0.2683172867953941	0.3220091595702523	0.3983951172014926	0.4914514101907859	0.9193698126967805	0.1995421793258539	1.853623715696998	0.05361988883961766	0.05181049304873287	0.0005570050876749512	0.8076505762543192			1.261656602163522
2.584454560128599	5.893003938045021	4.638855290406855	1.39355152089875	0.5455461617545412	0.9101168245025184	0.6249597727101625	0.6598093725123234	0.3501311031770711	0.2429133904436984	0.2670839007370604	0.3217493935396036	0.398593230981049	0.4921153697758329	0.9197262197934524	0.1996326790667173	1.868847482295726	0.05362762352821495	0.0518239362063281	0.0005570011843835563	0.8076388878944145			1.261656676044
2.592644340485945	6.184460006791458	4.890174706369661	1.472071130722454	0.5899564071208069	0.9340309157143158	0.636340596134868	0.6640127687570978	0.3550952941393167	0.2484808753788779	0.2704565301192375	0.3238289499149796	0.399629135770317	0.4940539012163498	0.9221326430152084	0.2009059171838737	1.869366957542538	0.05363276247453078	0.05183356297058177	0.0005569967306031768	0.8076258584127907			1.261656799654157
2.600834120843291	6.180474739355087	5.007829810183375	1.484813662845654	0.6323129580800122	0.9414949171735928	0.6498800884576819	0.6648761803832748	0.363329445302039	0.2521031309609245	0.2771784270551176	0.3262295077410576	0.3998409100823768	0.4940805137389032	0.92158244948172	0.2007123810027541	1.852487479319082	0.05363502770221792	0.05183482479565492	0.0005569970212145416	0.8076484264591438			1.261656917901884
2.609023901200637	5.985929226923847	4.871998588021617	1.444332285971024	0.60235677028971	0.9305006541384306	0.6367020514606205	0.6630030781875137	0.359069689775303	0.2484625003551038	0.2721551214774659	0.3237164262870432	0.3987699508152022	0.4925264553006662	0.919575806418934	0.1999265574442583	1.856724067591267	0.05363863912336339	0.05183309230248755	0.0005569998817228348	0.8076721037468364			1.261657001215658
2.617213681557983	5.999410803749384	4.931118047695271	1.455889976347504	0.6143900737283785	0.9145401541481929	0.6457730982797192	0.6605863386695801	0.3582119302631948	0.2476190698662377	0.2703863021782034	0.3233074056975543	0.3987625718499698	0.4925649833160414	0.9202887200358438	0.199843685597851	1.866275105716361	0.05363980065995858	0.0518300466466898	0.0005569996435584387	0.8077014529903265			1.261657056044768
2.625403461915329	6.040192109270204	4.929692918441163	1.453378570143432	0.6198357730026425	0.9266141748624982	0.6586099565712726	0.6584603240707547	0.3602591772266825	0.24787967670018	0.2743235369222333	0.3257923686480376	0.3994139001872717	0.4934181033949112	0.921412571320584	0.2001050233284152	1.880127262971036	0.05363671374852402	0.05182343257816825	0.0005569962164888624	0.8076384040417111			1.261657144243886
2.633593242272676	6.117586044417711	4.8603261970682	1.447890484378465	0.5880360918063826	0.9512147123984811	0.6390104891566327	0.6611654747826539	0.3549698562316992	0.2442546157152823	0.2704749615268729	0.3235164955589257	0.3988458857236025	0.4930462746568245	0.9200636963482669	0.2001821271745792	1.865901710692221	0.05363250158376434	0.0518158662124661	0.0005569942997709509	0.8076145923306848			1.261657259278717
2.641783022630022	6.096456564638653	4.952220581010928	1.499705801720005	0.5945404505213576	0.9552478026956853	0.6323893960759576	0.6598640770808882	0.3539928688242748	0.2462781317526798	0.2686728695622991	0.3220048053955526	0.3984323246730739	0.4924619952865213	0.9198570269905598	0.2001425917558595	1.849872411290869	0.05363392603453185	0.0518161302782071	0.0005569960247673802	0.807651693648199			1.261657344310456
2.649972802987368	5.978151147265015	4.953990744229847	1.424924905632339	0.6107359888010411	0.9015152076538189	0.638736019384048	0.6474996622994442	0.3560188384626721	0.243828244313973	0.269473616867921	0.3224362596889072	0.3980260450303106	0.4920657202386854	0.9201535532033048	0.1997322461177106	1.861228016957342	0.05363687079532746	0.05181998063331375	0.0005569975428479438	0.8077265307495916			1.261657393405199
2.658162583344714	6.053900612165011	4.847696617292621	1.407429822847728	0.5857468168708067	0.9006815497524342	0.6362631106466787	0.6478732966178914	0.356425861018444	0.2446662205210973	0.2704601008775744	0.3225330206729119	0.3981821196545289	0.4919883352939497	0.9201383830683674	0.1997514642563367	1.87759024402002	0.05363732534476743	0.05182524016094038	0.0005569948123263355	0.807726676794407			1.261657452071866
2.66635236370206	6.002754598464185	4.808607418474742	1.443883496742842	0.5825678475911805	0.9250163406708544	0.6421940768021372	0.654795482041743	0.3576733218471475	0.2480271126381733	0.2717905820964207	0.3229692444080347	0.3988531752329419	0.4919451990963314	0.9203776880962028	0.2001804415296538	1.868726553853975	0.05363431342675588	0.05182350408473572	0.0005569901623555843	0.8076922682769426			1.261657548682871
2.674542144059406	6.0369400725447	4.925217798618825	1.442563834456946	0.6031005598194165	0.9251172062120694	0.6544896163570121	0.660619023573323	0.3622865440783076	0.2502121351444747	0.2735317919575369	0.3245465432941843	0.3997614064976382	0.4928402953800255	0.921415352413162	0.2004032926160247	1.838316737087634	0.05362668980450609	0.05181515523067842	0.0005569891020266649	0.8076312248041191			1.261657669106235
2.682731924416752	6.292375789581512	5.20228873596867	1.488357743458273	0.6192695080220423	0.9550950875503297	0.6491223297146369	0.6667911631102704	0.3665429863545252	0.2539132310347511	0.2761877033650852	0.3258890277430049	0.4004674306393484	0.4941877320349976	0.9227005290434512	0.2007276816376363	1.844018504923981	0.05361967400121261	0.05180843773576783	0.0005569915891343927	0.8076215163900553			1.26165776158769
2.690921704774098	6.143033753938498	5.150503008364004	1.517959334562123	0.6335494053956818	0.9420306202305609	0.6454999647418803	0.6655164548171404	0.3655664207531162	0.2506514177049701	0.274422818320393	0.3255875827046137	0.3996940166232322	0.4936232126509089	0.9214600362998014	0.2004224696553877	1.858394919988918	0.05361537335359407	0.05180145184080436	0.0005569909049573407	0.8077301430364737			1.261657857268549
2.699111485131444	6.105172302320303	5.02422374676923	1.508092337853929	0.6151729348946157	0.9358095812781499	0.6420950013179907	0.6615133380713643	0.3622891392535706	0.2491823640184813	0.272802937893349	0.325018148771753	0.3993105905129166	0.4932152170827821	0.9210401117535708	0.2003772700230472	1.859268929688077	0.05361360710024764	0.05179640529178636	0.0005569847720626127	0.8076568689785266			1.261657995877403
2.70730126548879	6.2342792461895	5.040716176200218	1.523228351891201	0.623080462327931	0.9550175716566524	0.6567303087773153	0.6612501968434857	0.3644697015098524	0.2514702120266735	0.2766203811063488	0.3257901452578387	0.4004803769040409	0.4945748142446248	0.9222521484013279	0.201288469117217	1.831983905493087	0.05361876874626396	0.05179145579290201	0.0005569813294006748	0.8075835490896873			1.261658172999638
2.715491045846136	6.046288864168957	4.888273995986506	1.470287852448541	0.6153478235392269	0.9320282632669611	0.6434614918888445	0.6579235523342771	0.3585337907509856	0.2481218044825975	0.2726917283136829	0.3236772039632436	0.3987595109443156	0.4929591061556209	0.9196684045320312	0.2003109317270927	1.826287865166164	0.05362814423180486	0.05179271686670056	0.0005569837338068438	0.8076445645432627			1.26165833154227
2.723680826203482	5.910331778836996	4.819474718181599	1.440198906102746	0.5937948684485669	0.9183073575055932	0.6254373512800547	0.6535788119785699	0.3542008429632865	0.24648080216384	0.2699740464741556	0.322203648394138	0.3979135314086481	0.4910631170233699	0.9176791549809472	0.1995965857071529	1.84018690281085	0.05363524492202217	0.05180205939620299	0.0005569849192884965	0.8077183357690112			1.261658461698683
2.731870606560828	6.054900962384189	4.920612998382238	1.467017184304381	0.6115018664080794	0.9195947000002799	0.6486098064389449	0.6533752088451337	0.3593779139973937	0.2470525033854707	0.2734822271680568	0.3233441692545416	0.3986445494191784	0.4920565128111432	0.9195959201218767	0.1999298338328448	1.857813276700441	0.05363641345239786	0.05180458892175496	0.0005569811687604168	0.8076948661722486			1.261658597484112
2.740060386918175	6.13624727728926	4.968037396982796	1.49434001753033	0.6017410257330635	0.9290450166425828	0.64730976428386	0.6590659240741428	0.358050004216259	0.2462790043605243	0.2716361541182673	0.3231753542346275	0.3985038661723063	0.4924259365970704	0.9204826210907527	0.2001092202873349	1.85922910890392	0.0536340063764664	0.05180367671216998	0.0005569773493105451	0.8075693435691469			1.261658749079893
2.748250167275521	6.212631486951161	5.089891983562225	1.474354509664483	0.6148043543393078	0.9179867723110791	0.6409177421420568	0.6554450926080544	0.3585707510467406	0.2458497502708196	0.2719326747158222	0.3236158918091409	0.3996120823606385	0.4932632300896979	0.9227312777721721	0.2004142222126339	1.846625263230668	0.05362989733647312	0.05180557647136956	0.0005569771938520081	0.8074653444431159			1.261658917682311
2.756439947632867	6.211374277699988	5.112098110958203	1.475894353731136	0.6250291696396557	0.9101494536740785	0.634827202283243	0.6479508482633884	0.3581560982787977	0.2446935112889874	0.2723182153002924	0.3237326806353789	0.399644691733622	0.4925913831621399	0.9223703391151774	0.1999589461364755	1.854500018195014	0.05362525623172792	0.05180279667283145	0.0005569782636906354	0.807475932450435			1.261659068020793
2.764629727990213	5.940774475719273	4.676394001399761	1.437582809839787	0.5493535211383853	0.9076882531554235	0.6222688447774528	0.6474028602318543	0.3487214418593532	0.242562512855937	0.2679373999236034	0.3226157902638462	0.3981468501086621	0.4908505631278952	0.9181075435116203	0.1992675408063125	1.869710887407613	0.05362435138443957	0.05180392698515613	0.0005569763401087537	0.8075547904341804			1.261659199579856
2.772819508347559	5.918504145394785	4.634740415080473	1.413020490525168	0.5530925321461541	0.8954698515538474	0.6279738003245694	0.6475535379099613	0.3500754244905476	0.2415986795662891	0.2685651399900026	0.322557324024169	0.397935336971517	0.4909133358646158	0.917932917451566	0.1993558917247991	1.883848711091319	0.05362953782880744	0.05180823650797054	0.0005569717155213202	0.8075878950407293			1.261659347269277
2.781009288704905	5.87762823244208	4.813845018259219	1.430818998169682	0.5949095034968589	0.9046013053129094	0.6411821995554478	0.6499732398249601	0.3553619680749488	0.2427207709695684	0.2694033786533587	0.3222862970278453	0.3976722572511415	0.4905858320132099	0.9182697092382009	0.199478813725799	1.862801113314651	0.05363342117355961	0.05181276030006249	0.000556968945742703	0.8076111528598399			1.261659521428481
2.789199069062251	5.724499000545434	4.655414671493737	1.36606758005464	0.5560541945933183	0.8768987023481183	0.6171999886530393	0.6424913164138116	0.3510468330471899	0.2411710849515801	0.2661458644583684	0.3206637901164317	0.3969503744940187	0.4894355816763392	0.9169156272730158	0.1989186058130628	1.858338203542163	0.05363516183209863	0.051821047606845	0.0005569697532356183	0.8076201499613631			1.261659699921884
2.797388849419597	5.782730975735148	4.712456892820318	1.362981910498063	0.5571143524687927	0.8760721107548961	0.6198783958208413	0.6439671774217546	0.3526908345902607	0.2419117073270787	0.2671407817433022	0.3213068012027047	0.3976113055205447	0.490102845825023	0.917825741297535	0.1989824337956337	1.872901409979261	0.05363534899447906	0.05182679159532071	0.0005569696531835423	0.8075496931404742			1.26165986465659
2.805578629776943	6.114311852307263	5.044354194011277	1.474222652078983	0.624295800236591	0.9458027326465617	0.6428899024388112	0.6610917270518024	0.361649138869976	0.2477215661317228	0.2724829601435143	0.324554799204577	0.3990973075150051	0.4928482481846909	0.9213111354495671	0.1999992992578555	1.884204888510252	0.05362730343535821	0.05183216809166637	0.0005569659209280367	0.807486745805966			1.261660019924433
2.813768410134289	6.383502584628689	5.245076099394303	1.561542033378736	0.6641044000417692	0.9773373081679668	0.66436376880195	0.666044944301023	0.3701664310022731	0.2509940285017501	0.2743097546633801	0.3255360396157705	0.4001547205209514	0.4943938036422328	0.9234250284917808	0.2011184199114365	1.881732777306574	0.05362012247291425	0.05183393504744856	0.0005569612714670323	0.8074653853079115			1.261660231679698
2.821958190491635	6.209662953510962	5.084875883115359	1.547324316559289	0.6141518878741399	0.9688313166373538	0.6481619741376	0.6622214949830392	0.3593034678746198	0.2499384370900021	0.2709884439106119	0.3237115016298597	0.3991560274415131	0.4933120151669316	0.9205873016623941	0.2007595185037402	1.859718784487016	0.05361948711415618	0.05182499626420964	0.0005569604432055687	0.8074619890493455			1.26166043832438
2.830147970848981	6.107997526006123	4.870041215640137	1.476998546304496	0.5794662889546925	0.9455367132158825	0.62863241734136	0.6579733591794125	0.3532336978009761	0.2450084902812129	0.2698453427898743	0.3226973255507264	0.3975142563853227	0.4919789967645695	0.9185014333714533	0.2001341375465299	1.868451786191597	0.05361951232132807	0.05181621607837915	0.0005569625421246031	0.8074785986489718			1.261660615045646
2.838337751206327	5.956898404834833	4.676001726278392	1.361070740349459	0.5570338183204103	0.8775668014456175	0.6175349849016742	0.6427265850674958	0.3482272787063827	0.2387696807876991	0.267701735439911	0.3212794854139047	0.3969814584635822	0.4903870490391175	0.9180682125491597	0.1996068200495596	1.894180850244332	0.0536158241371278	0.0518128323074797	0.0005569602790224921	0.8074733820395471			1.26166077391124
2.846527531563674	5.977124022821994	4.791849706106105	1.388488542407999	0.5803184088315287	0.8828488556914761	0.6331014317378411	0.6458279214055689	0.352884651856724	0.2408445125628133	0.2688448768955392	0.3220794856171841	0.3979697733482813	0.4911764678242064	0.9194627243357174	0.1998410021250687	1.889286994540773	0.05361671545482183	0.0518126374559378	0.0005569544576247362	0.8074118083220597			1.261660980572697
2.85471731192102	6.23659172573587	5.124642360560594	1.509110038840803	0.6656006457962313	0.943057018240776	0.6709615087896419	0.6644499747280924	0.3646826684720281	0.2503825758812305	0.2733784245804824	0.3249480853188185	0.4005693091281385	0.4940187503325127	0.9230618518512845	0.201006123916108	1.875755401120058	0.05362345177106979	0.05181429460907554	0.0005569522573582399	0.8073637489236797			1.261661189817475
2.862907092278366	6.329681333600808	5.167179916736028	1.56027603251637	0.6600456005220242	0.9654492241959347	0.6625127023986656	0.6637693685035208	0.3637702258828649	0.2507173918803697	0.2740777780578246	0.3248759084858006	0.4003216814853076	0.4944522432027436	0.9230682179108416	0.201143991625854	1.87328420777792	0.05362479856653791	0.05181406808813693	0.0005569532807817402	0.8073898878274599			1.261661384640363
2.871096872635712	6.335146786695863	5.201704734353483	1.518131392445959	0.6749105810946864	0.9522323127745271	0.6651960744403538	0.6606618938555069	0.3626525891495653	0.2504280358601735	0.2735966390868464	0.3253873161748881	0.4003303467260395	0.4945673130560303	0.923142932064823	0.2009349196359119	1.881523521260449	0.05362145744272638	0.05181336298175492	0.0005569518887590444	0.8074484617341938			1.261661579183322
2.879286652993058	6.070068096051912	5.006786083535888	1.433312058096939	0.632844162573895	0.9262619955371827	0.6519233230961243	0.6580863240603951	0.3571065065340652	0.2447756010287472	0.2689997448709073	0.3233260498558442	0.3990238790245037	0.4924191366021434	0.9206975712822187	0.2000610817572516	1.884638603595804	0.0536223877832793	0.05180850924233531	0.0005569470761359618	0.8075126310150816			1.26166178748659
2.887476433350404	5.789563058082033	4.777703358680083	1.397529991572572	0.6088726121683909	0.9113691629688808	0.6418884444767685	0.6531480421819922	0.3535391791209606	0.2415072564247939	0.2667971243032948	0.3216846699191634	0.3974862556314816	0.4904271534018474	0.9184464826732063	0.1995479060111121	1.857901505887744	0.05362344453050922	0.05180238551006849	0.0005569428289157812	0.8075303236798729			1.261662016480068
2.89566621370775	5.896244628788536	4.954518514432162	1.493300155216197	0.6398699119156049	0.9410743190592465	0.6443718911559994	0.654021608709043	0.3559733753034954	0.2441283166483878	0.270049986202972	0.3225349573102903	0.3979530717796718	0.4913957537979334	0.9194860417894832	0.2001411510897752	1.849283203011582	0.05362511050173822	0.05180112368499535	0.000556942586075816	0.80741416376632			1.261662240179538
2.903855994065096	6.362781261452519	5.402975553659154	1.703534727805783	0.6770368468222289	1.024520552018773	0.6584415002803176	0.6632633739802674	0.3650998314606883	0.2520519549157961	0.2770039458645416	0.3252835296878254	0.4000595586404686	0.4940639007038029	0.9239405664274827	0.200949911504847	1.860480298057338	0.05363030731243455	0.05180398240660038	0.0005569439164756421	0.8073205851948312			1.261662440861089
2.912045774422442	6.264551629393699	5.089242706289335	1.595590789065204	0.6495299492368416	1.006044733973294	0.6596917461150449	0.6688515185839339	0.3691863114984774	0.2517315233802148	0.2796767975841135	0.3260596234534516	0.4011043651597044	0.4950047670194824	0.9239903588737373	0.2012246243948445	1.87144427236281	0.05363592600231556	0.05181267883420233	0.0005569412403135174	0.8074182036053764			1.261662644197214
2.920235554779788	6.138341696479047	4.931977646172395	1.486807952949676	0.6260393571156062	0.9385670783401913	0.6408278778931579	0.6532200414234073	0.3557876816953897	0.2445126049201868	0.2729266328120166	0.3240903948001046	0.3994533454528279	0.4923818502653357	0.920710004259961	0.2004487334249329	1.880293340683252	0.05364212629647976	0.05182085096378446	0.0005569349663015163	0.8075503297504231			1.261662875811194
2.928425335137134	5.792609096437094	4.709766407647424	1.394506935752514	0.5733122129526452	0.8936239098340523	0.6240180925788339	0.6434792724924251	0.3495324764427362	0.2410563061219165	0.2671236872558239	0.321219367351755	0.3970840776888196	0.4896324174495915	0.9167048651645597	0.1994046240196274	1.847392755258558	0.05364456298252653	0.05182577033436588	0.0005569315718861475	0.8075757262008274			1.261663145694947
2.93661511549448	5.696969630570364	4.63175511433574	1.377748405309089	0.5502379554990617	0.8812363483690308	0.6137239710596921	0.6433024637734153	0.3482682997967579	0.2413509283725923	0.2656480726405905	0.320604335476667	0.3963261560444165	0.4895077329438464	0.9160125503507616	0.1991522396787266	1.843959379971041	0.05364136331753546	0.05183082913504495	0.0005569332674508702	0.8075288622258744			1.261663360577808
2.944804895851826	6.005411477865816	4.954544999916698	1.429796466663872	0.6048225415745192	0.9151134581214975	0.6278672767853194	0.6554014292559132	0.353414133828625	0.2444651228577713	0.2686284347463253	0.3225862818755834	0.3977869982630993	0.4914418225169317	0.9193024558568241	0.1994232749904864	1.872119117246602	0.05363781352594559	0.05183046776874544	0.0005569339338765465	0.8074931744775641			1.261663541632011
2.952994676209173	6.021084218263653	4.96715958398535	1.439588826804278	0.6141105185317328	0.9256312918177299	0.6425654313635999	0.6611034393034138	0.3556498991024953	0.2438961771170771	0.2680745033115061	0.3223247352791924	0.3985739307495784	0.4918619093349174	0.9208861979044251	0.1996339964610287	1.880153236938656	0.05363226153131075	0.05182641056086069	0.0005569282703277823	0.8075460089068208			1.261663750157549
2.961184456566519	5.987353699320372	4.838614318350028	1.409589226171357	0.5888758968257372	0.8844430311782101	0.631573272975639	0.6490747106415471	0.3561189943470121	0.2426092919399678	0.2681858543531769	0.3224169275577101	0.3980436549160199	0.4910404956716667	0.9191610152133798	0.2000494382973663	1.860219561254792	0.05362380138507282	0.05182361696956773	0.0005569234391507013	0.8075801902246126			1.261663986352616
2.969374236923865	6.160198256654502	4.852704775403373	1.399186515821278	0.5705921077417817	0.8793579422182184	0.6283981770138857	0.6479004341583804	0.3554939018555148	0.2439099814353524	0.2708045657545242	0.3232455232378542	0.3986173700944761	0.4917713488292911	0.9198391483656481	0.2004285113697727	1.848249151887829	0.05361930213714688	0.05182303854077257	0.0005569238639606447	0.8075129527751181			1.261664232116642
2.977564017281211	6.311178159013439	4.918506518779238	1.469613541234154	0.5788718119809545	0.9115522705757129	0.6316196411150654	0.6533201903485686	0.3542835375135417	0.2453469696411187	0.272418173930079	0.3246808825344814	0.3995816998599631	0.4937413777002463	0.92147744522633	0.2006759827200265	1.857328654815606	0.05362012340578986	0.05182686514383168	0.0005569250321285744	0.8075344334560547			1.261664429758869
2.985753797638557	6.149776991362872	4.812342061645029	1.421059118770016	0.5886201633644256	0.9039399720166978	0.6321085155183449	0.6516599299280359	0.3516680323355645	0.2439932602645802	0.2682149891361599	0.3227809190092825	0.3986686279753505	0.4918073662787781	0.9190118531060085	0.1996306501044409	1.874603664268507	0.05362678392087356	0.05183188589885864	0.0005569222373004806	0.8077058209961496			1.261664610606943
2.993943577995903	5.956075236328029	4.742592035816378	1.401765864592314	0.5805654612543463	0.8922060740508542	0.6209820631201644	0.6464965221813551	0.3488453266081948	0.2437011644731996	0.2671046278176899	0.3213903365349217	0.3975404246807203	0.4904919956051027	0.9175057630748258	0.1993868868763166	1.871883405419791	0.05362960716363047	0.05183657899892632	0.0005569172389323603	0.8077371435947149			1.261664811036005
3.002133358353249	5.917385897342412	4.824931208837858	1.431460469015452	0.5953666626951379	0.9073072135871521	0.6297785419134994	0.6486642064137628	0.35583338730515	0.2453156385994724	0.2717747576698166	0.3232389649236647	0.3985784787639571	0.4921386359111094	0.919645244587194	0.2002232302482911	1.850069734115537	0.05362745545312624	0.05183626972145863	0.0005569152296945689	0.8076403080880489			1.261665025926689
3.010323138710595	5.908999019975201	4.713925182973346	1.382068199625217	0.5719790403245175	0.9042800021571321	0.6336505510127238	0.6518780724993614	0.3546568074231308	0.2428017374519119	0.2681718237193466	0.3218455538506143	0.3985370619763711	0.4914318914509202	0.9201071296828074	0.199651818532632	1.853441605530527	0.05362654254669522	0.05182538367492506	0.0005569161298872863	0.8076197138449006			1.261665231548248
3.018512919067941	6.065266309681393	4.882893053933151	1.422842427130575	0.5826753080981545	0.9045552495926397	0.6343752391050317	0.6568407514268125	0.3566886226207153	0.2432623989637893	0.268000132433358	0.3220008094544382	0.3988862383950345	0.4919275263614648	0.9215727517350629	0.1997050296829374	1.862116799369143	0.05362635387145977	0.05181688568190228	0.0005569153780848759	0.8075573606890007			1.261665410265521
3.026702699425287	6.161053786143362	5.146854185223587	1.531532086438239	0.6304020218429817	0.932812994389803	0.6568537902605884	0.6632639565858086	0.3662818066165424	0.2489000406274935	0.2750630393495115	0.3255769994277388	0.4010683777351381	0.4947589179460657	0.9241990358577736	0.2006050802168879	1.864468266107636	0.05362611718050175	0.05181243110400943	0.0005569114622708274	0.8075415573108822			1.261665582508165
3.034892479782633	5.996264380469557	4.80783627812238	1.417655238462002	0.5894896086077589	0.9094398655000449	0.647132679198856	0.653942883949607	0.3619901150539354	0.2453127181251079	0.275084775674211	0.32501046296534	0.3989903307701231	0.4927268413464772	0.9205083499419405	0.2001904243333568	1.865804909963191	0.05362777570501169	0.05181059876749029	0.0005569082125467624	0.8075920074820898			1.261665774201451
3.043082260139979	6.058258299205343	4.901550823634736	1.434741606710322	0.5946268552774943	0.9258932028420087	0.6461258637992076	0.6553097962750614	0.3592697118394989	0.2455797551533127	0.2717283082085026	0.323689363190369	0.3985428209800001	0.4920550697432459	0.9200792202778907	0.2000968816102451	1.865904667549902	0.05363105304038026	0.05181677971271999	0.0005569085611841647	0.8075950626455736			1.261665962312693
3.051272040497325	6.10427045598707	5.045864380771627	1.495128240720027	0.610352255270858	0.9513936001719197	0.6403438610948757	0.6552333614227961	0.3537414108989	0.2460994833446763	0.2686011681878779	0.3224218176264958	0.3984335781052397	0.491629328610626	0.9201686425072054	0.1998516604425015	1.8812469796756	0.05363552690355441	0.05182451871901028	0.0005569091906610819	0.8076013972719842			1.261666145104773
3.059461820854672	6.057151796789805	4.909183250374187	1.43449456819667	0.59721065106478	0.9155549626166078	0.6363631647332572	0.6521056136979441	0.3517884711593492	0.2427703709665253	0.2669497760719307	0.3212893408904555	0.39783335991692	0.4906951666389827	0.9196466549248702	0.1995430750709358	1.89125106127728	0.05363681160156487	0.05182757279300694	0.0005569060204713948	0.8075787924353712			1.26166630359495
3.067651601212018	6.119706305383017	4.955614635955748	1.491758919393568	0.6203678763509416	0.9213074062630809	0.6428356886868754	0.6569329720567528	0.3565899286411252	0.2455212508067318	0.2700476209406675	0.3224236514275445	0.3983318088027009	0.4913880147887389	0.9203939651994254	0.1999127857053488	1.898263848689687	0.0536361589761896	0.05182480345461125	0.0005569008012116264	0.8076116224410909			1.261666490601878
3.075841381569364	5.958874092753145	4.810449308219864	1.449241074541845	0.6042453544905492	0.9001261808899244	0.6399567877307832	0.657769237508109	0.3564800843571125	0.247313349774874	0.2702658718292965	0.3227725326170194	0.3988556605808553	0.4919079758114028	0.9211069868598151	0.2000307565698049	1.872650260044039	0.05363554834799337	0.0518159601804122	0.0005568997769698523	0.8075698570737336			1.26166667966271
3.08403116192671	5.786540503571068	4.630134396626987	1.346054301958131	0.5759873424107943	0.8821536179716376	0.6313837823789317	0.6533262229927849	0.3542601942991501	0.2427573754005151	0.2674359421597078	0.3217411893643047	0.3982861313402051	0.4910184558302031	0.9199076933747875	0.199507445135297	1.867188163163278	0.0536277164925963	0.05180461905005789	0.0005569024513279014	0.8075448525338129			1.26166683241519
3.092220942284056	5.846386022270371	4.703821652280461	1.361486040777711	0.5736246204760876	0.8930363182300497	0.6275612194567071	0.6542101039703847	0.3542065373051507	0.2422295956653772	0.2683827643231849	0.3225797124637298	0.3980717027871912	0.4908826133054989	0.9188887733305549	0.1991542591493151	1.873942303806968	0.05361898612558433	0.051796731155227	0.0005569012761116848	0.807680976563162			1.261666978282889
3.100410722641402	5.841290357783195	4.814620994007648	1.361279805398013	0.5986316380259346	0.8929963294681493	0.6373451812953914	0.6545545092379267	0.3561542601084829	0.2425444330617699	0.2692781612388248	0.3228279407899705	0.3986100400292085	0.4908184902778667	0.9189884183565057	0.1990627829704673	1.874813914002571	0.05361439135547267	0.05179170606588815	0.0005568966559182598	0.8077575846403242			1.261667139869979
3.108600502998748	5.794202078114258	4.805189921827282	1.359172117515497	0.6103066762737704	0.9058842849488392	0.6401774391096799	0.6530838173122214	0.3535240834400688	0.2424827885194939	0.2682804958279663	0.321700144860081	0.3981069087674879	0.4905216800712385	0.9189709640922887	0.1992145480348948	1.849913277469721	0.05361255325467858	0.05179314232306809	0.000556894143197409	0.8076717729811387			1.261667320382112
3.116790283356094	6.074799451097268	5.03735032401441	1.486024431248958	0.6293776082349982	0.9451758885628105	0.641538986242545	0.6585009910410592	0.353930684712767	0.2461968119667075	0.2704118197463011	0.3233061152092775	0.3983375467842005	0.4918806889741061	0.9201319105155087	0.1998107970785307	1.844772094885633	0.05361339451677897	0.05179812144940564	0.0005568958487716136	0.8076192778915123			1.261667459027
3.12498006371344	6.317183211101832	5.252568598517316	1.599191087495738	0.6691323655667725	0.9934690294439363	0.6498363291974243	0.6656815804205379	0.3604595667167141	0.2480141250187897	0.2732375886180205	0.3249952520075038	0.3993191744832322	0.4934961605200631	0.9214291597166409	0.2002761057670479	1.854186982581274	0.05361307870489054	0.05180151109571076	0.0005568971191820592	0.8076565343881814			1.261667572488136
3.133169844070787	6.175426528728724	5.075971760641148	1.47699501030669	0.6345114701453977	0.9409067147548452	0.6380543413699367	0.6541081679090265	0.3554730312382621	0.2447438416349491	0.2713280480974929	0.3239026308338412	0.3989990285128707	0.4928134019259396	0.9211871135570338	0.1998904283111004	1.860357421456794	0.05361291470254604	0.05180245318317381	0.0005568943411808502	0.80767175742029			1.261667684254649
3.141359624428133	6.180908242538425	5.252521080303121	1.445416915610699	0.6347447152039272	0.9123443480031499	0.6372353244769708	0.6489781690728169	0.3538901033417691	0.2430561422158175	0.2699070906730229	0.3227277067993244	0.3982597269356054	0.4920550063326593	0.9217365823884055	0.2001121638739887	1.872592416886658	0.05361305633837019	0.05179719824028393	0.0005568901599619457	0.8076553421926873			1.261667819292313
3.149549404785479	6.108185867798392	5.146461260212027	1.453214244694678	0.638890868627393	0.9436347929914969	0.6536355746017904	0.6569547461332848	0.3572787564895545	0.2462881774951504	0.2713993846476037	0.3233998080401038	0.3989494844491635	0.4926773544547063	0.9222890407428129	0.2002907897603149	1.857500477405455	0.05361053048451205	0.0517885531502392	0.0005568892982905299	0.8076044733667364			1.261667965570592
3.157739185142825	6.039164624752233	4.917387405382907	1.455949364001423	0.6187011437570941	0.9585197925996768	0.6506136325404914	0.6614013314938398	0.3618291673888405	0.249790387352105	0.2751051312806825	0.3247499021259583	0.3997474505753448	0.4932358586231065	0.92129963781522	0.2001447305895952	1.850676228029	0.05361145982780024	0.05178596795281812	0.0005568916499138759	0.8076258131358437			1.261668069167801
3.165928965500171	5.817125189006953	4.67032297080587	1.346266004942181	0.5683503050727632	0.8923386068394659	0.6286002092792689	0.6534392724699202	0.357493433705588	0.2454202053929485	0.2715244189145207	0.3223556090309683	0.3977730825073588	0.4908696748167906	0.9179598754023116	0.1992513332330385	1.863146660920647	0.05361309278141708	0.05178851306264358	0.0005568920943786296	0.807684314975414			1.261668143468965
3.174118745857517	5.881534015099256	4.678959388199926	1.354635626619678	0.5644177598048897	0.8877701083848359	0.6250067296010459	0.6570339207471937	0.3570855364855732	0.2476672935802443	0.2705030426944813	0.3221949564540608	0.3979366776738185	0.4911118249562317	0.9185310220109225	0.1994885021441475	1.876766579636411	0.05361801157685118	0.05179279245715505	0.0005568876888077532	0.8077146890185563			1.26166824830895
3.182308526214863	5.898453706325823	4.699670997888361	1.399501408602897	0.5717533375783123	0.9056058533479877	0.6276544687631688	0.6558287822210832	0.3555316021008877	0.2465531562760232	0.2701331712788911	0.3235220706226692	0.3989165854416297	0.4925303729505688	0.9199921285900274	0.1999744407904601	1.867267587091346	0.05362568862887251	0.05180079373766768	0.0005568832318783386	0.80770354220954			1.261668407052647
3.190498306572209	5.753117370392566	4.637647230185959	1.375234762432583	0.5566266104564122	0.8933816934650325	0.6242653852862015	0.6476392838147028	0.348993794694173	0.2419183151177952	0.267975050055797	0.322999440752652	0.3974931123940716	0.4909427169712659	0.9175647986207126	0.1991824574835662	1.845575221717321	0.05362813981986248	0.0518044298234968	0.0005568845585646644	0.8077156163923614			1.26166855019652
3.198688086929555	5.878497279462288	4.805805945751513	1.429946098723595	0.5810683754934107	0.9137904634719113	0.6296722449487915	0.6518623181481603	0.3517293335253083	0.243299858637153	0.2690781951122809	0.3230118413661565	0.3977309557094448	0.4911471505356876	0.9179115251830597	0.199188962958122	1.851584841357192	0.05362831258635507	0.05180610460285154	0.0005568872519231635	0.8077579366378587			1.26166863915162
3.206877867286901	5.998078346333579	4.802552954352418	1.436401258926131	0.5635705950106081	0.9167375941122147	0.6204457211158585	0.6513257073261061	0.3535963288505352	0.2459710609436037	0.2704534703501873	0.3229235276791583	0.3983621037539025	0.4919861122205198	0.9188531297393214	0.1994523796122486	1.873780922320819	0.05362662845305317	0.05180987170057939	0.0005568848877777441	0.8077821799801107			1.261668717403519
3.215067647644247	5.997649534506863	4.727078983685052	1.422364734762625	0.5690248877545956	0.9182148709503267	0.6209129840007066	0.6503172695075833	0.3539064577193626	0.2453169570705883	0.269866914658753	0.3225362505022303	0.3982472603775558	0.4919716696937062	0.9190019195579792	0.1997899743620646	1.885962872670711	0.05362358133356163	0.0518134181527743	0.0005568817662860453	0.8077513908171373			1.261668809411648
3.223257428001594	6.102685144092029	4.896091010643823	1.446812046222789	0.611477653794825	0.9130100909299362	0.6386580091858381	0.6506228872606886	0.3550937354194681	0.2440783928423499	0.2702573734850343	0.322849919418297	0.3983167709748236	0.4919129856952302	0.9200263734985722	0.2001806254141643	1.874087947730344	0.05362420757426094	0.0518182938527228	0.0005568825040747233	0.8076849362126769			1.26166890939672
3.23144720835894	6.213662097506433	5.074656049065824	1.490327245093571	0.6235297602034843	0.9234420642267781	0.6389667050503268	0.6535724277197732	0.3567823801338212	0.2457832762113273	0.2724701738631438	0.3233578612274597	0.3978260699767609	0.4915002100829499	0.9195546245369921	0.2001022529982266	1.867800484687011	0.05363296117461046	0.05182490971276299	0.0005568849315248076	0.8077243518187416			1.26166899106813
3.239636988716286	6.162320791769295	5.09999204134098	1.514283945299302	0.6412944033581431	0.9603921666188436	0.6418420162370025	0.6606946359585656	0.3571399252024487	0.2499031580078433	0.2728411003357467	0.3243144169440564	0.3982676642317909	0.4922534659625781	0.9198489210659293	0.2002259273943449	1.867472472562544	0.05364198227180533	0.05183667400711645	0.0005568841111806945	0.8077815131490454			1.261669053414416
3.247826769073632	6.002019365692226	5.083473290290569	1.45014882573055	0.6457792717489518	0.9336260947508048	0.6420192195425084	0.6542098170153884	0.3527441232969314	0.2447621592091188	0.2692759407148456	0.3233944961033005	0.3987574190979372	0.49239524886404	0.9209819932042583	0.1999718200802916	1.869539913683313	0.05364519916753493	0.05184475087808358	0.0005568805038290572	0.8077456172404062			1.261669108702195
3.256016549430978	5.901699101385691	4.846561095799666	1.414677634679743	0.6049558719575433	0.9124918183932166	0.6318818093322577	0.6498116852845272	0.3524374573338392	0.2435548495293446	0.2678248418865672	0.3222326924789288	0.3985428376618949	0.4915530891085766	0.9198948979042179	0.1998107907909248	1.855378808639024	0.0536446594196967	0.05184722856522859	0.0005568787557665015	0.8077381048504232			1.261669175027483
3.264206329788324	6.08759609975619	4.999870323416691	1.481966250740873	0.6316923219865216	0.9445308886288276	0.6425956142708756	0.6596489318256031	0.3591087633529589	0.2493293159977945	0.2706347080898846	0.3240223437945197	0.3997318432537245	0.4934082152284417	0.9206485491596261	0.2004506237134061	1.849058038372154	0.05364219844642801	0.05184664092841534	0.0005568808980087911	0.8076995245409442			1.261669225198161
3.27239611014567	6.214818200919739	5.223709141567219	1.510718409942814	0.6683891639253871	0.9716260297706879	0.6583392400545915	0.6694565125937855	0.3649249760984242	0.2493920086787933	0.2739879423141037	0.3254162187918452	0.3999383543968376	0.4946676145329247	0.9224783444755248	0.2007755792240387	1.864950532033658	0.05363639045263424	0.05183816310440281	0.0005568828819495768	0.8076955251128047			1.261669253477219
3.280585890503016	6.084830079025953	5.021155045936255	1.481080996487975	0.6137882245288641	0.9393964680469012	0.6287662264467979	0.6569232572853052	0.357245949731979	0.2477478196475598	0.2716296557199168	0.3234458016193315	0.3987493977758657	0.4926672546185455	0.9207588357898673	0.200171812488716	1.88136898289489	0.05362337139897858	0.05182893012711996	0.0005568803064537982	0.8077429240845027			1.261669306789105
3.288775670860362	5.996503347003144	4.825430228851138	1.41564660559368	0.5700286701660426	0.9028447736104706	0.61829072403904	0.6491784205793326	0.3501222698489487	0.2457064559857962	0.2687143369399731	0.3223051107929192	0.3984271226339879	0.4916724278036535	0.9197820262847193	0.1998840357273311	1.881072705882041	0.05361267939129083	0.05182036700378512	0.0005568763461851041	0.8077526567459719			1.261669382548402
3.296965451217708	5.943729542032002	4.721222417858654	1.435471268192306	0.5448477840641487	0.9164129129272819	0.621492542587606	0.6523321159849608	0.3513042749154116	0.2485780569328455	0.2678687061792478	0.3218752123276272	0.3985350586658909	0.4917076605313724	0.9193571937428048	0.2001479679136257	1.857854343346216	0.05360980858869498	0.05180967147448156	0.0005568774479808846	0.8077929235231149			1.261669448870229
3.305155231575054	5.988870675057628	4.776323971842451	1.484145898695974	0.5749443784511121	0.9340049186587728	0.6313046531046269	0.6555316684302929	0.3559760027970481	0.2495757236493905	0.2688497792234263	0.32179980619708	0.3982872455976907	0.4916852542417635	0.9192292739483138	0.2001275984675185	1.86068090201222	0.05361445687571785	0.05180482336004275	0.0005568808272130688	0.8078128460006375			1.26166949392844
3.3133450119324	6.13319612016643	4.946358684842282	1.472809621860318	0.6264621334197786	0.9083850646957345	0.6395484758927898	0.6528043624654376	0.3587287883201639	0.2462564215824467	0.271453934437232	0.322570249999205	0.3977864514928247	0.4913906100764507	0.9194488829070043	0.1999170275965925	1.879480163421936	0.05362454023481248	0.05180457462815038	0.0005568804491406629	0.8078367371593153			1.261669506667743
3.321534792289746	6.011448921726399	4.912849463852524	1.442897582989432	0.6260528771233674	0.9112372823805378	0.6479342165547756	0.6545664158454839	0.3604841758431946	0.2475214191106967	0.2743986513208145	0.3239095337198419	0.3985319494853508	0.4915112795101743	0.9202370300230029	0.1998539818333723	1.890134461756055	0.05363327057487478	0.05181118665472841	0.0005568764867915181	0.8078971820385441			1.261669546464125
3.329724572647093	5.942103244356206	4.83791759682117	1.373596141715967	0.6102089915620504	0.9046471789503566	0.6548326196218462	0.6559780804608629	0.3619978206853566	0.2477735091336063	0.2754212473311803	0.3250568998763532	0.3992947108119085	0.4925374625896209	0.9208538444041404	0.1999907159413525	1.85589504660129	0.05363170749044859	0.05181925381682772	0.0005568747339740501	0.8079312910186974			1.26166961313051
3.337914353004439	6.008668837025013	4.984527748060613	1.415979700746496	0.6188005308919984	0.9057890587989658	0.6390347740608354	0.6541282328584012	0.3559858804081025	0.2456010196956706	0.2712063724019976	0.324054228394633	0.3988414989911598	0.4923257953895821	0.9199051965409883	0.1997977105878737	1.845128223371521	0.0536271939909606	0.05181861000729562	0.0005568771006574814	0.8078946679077758			1.261669683721383
3.346104133361785	6.100865799744676	5.018871531989779	1.477686311517322	0.6329778759868576	0.9183174686746224	0.6358409305647852	0.6528362487286951	0.3552701184695823	0.2444100661990693	0.2702432158658993	0.3228951808140054	0.3982180110861436	0.4916150214135306	0.9189185241447076	0.1996429851827211	1.853751644209103	0.05362506301767084	0.0518201256883922	0.0005568790704402602	0.8078590146879069			1.261669688149899
3.354293913719131	6.198871935574688	5.142068455615471	1.533245941554172	0.6497204230128689	0.9830275840256049	0.6579436647416406	0.6672704128985507	0.364654853386464	0.2487935848627572	0.2754440575188311	0.3252023735823358	0.3995344988591136	0.493423770602984	0.9212850802210319	0.2003048543235634	1.863093946205145	0.05362339549194793	0.05182658882642963	0.0005568773407660354	0.8078512479995131			1.261669689537312
3.362483694076477	6.088058685242324	4.925623323642112	1.456814819524251	0.6232907499442001	0.9493485284970542	0.6567263446556125	0.6644531156870838	0.3607835564791022	0.2496996232842871	0.2737334149593336	0.3273355358049723	0.3999610503758265	0.4948449779119177	0.9222322037378952	0.2004604158998821	1.868859530187809	0.05362686405870895	0.05183493743006206	0.000556874873783977	0.8078932665382226			1.261669733218711
3.370673474433823	6.029951461677058	4.817935868359564	1.433689936647679	0.5911213787578147	0.9158998941357335	0.6383478694097781	0.6560439086158355	0.3567535235135405	0.2474831004629478	0.270860325540174	0.3253839743137867	0.3990538475334648	0.4938954637491713	0.9213844715853753	0.2003373699777137	1.846957439951163	0.05363073472691796	0.05184424420628075	0.0005568761926271504	0.8078462525643788			1.261669763591396
3.378863254791169	6.078259610032484	4.833006167472186	1.486377615524942	0.5781645351326266	0.9469242231849276	0.6369454451183755	0.6592605572313686	0.3559147163039673	0.2494351790879202	0.2700903148746446	0.3230520755982695	0.3991034563434808	0.4929628707395897	0.921469347626148	0.200413487744048	1.844677847115829	0.0536346279489836	0.05184628902055879	0.0005568795274928329	0.8077588050903678			1.261669755249835
3.387053035148515	6.126274324177692	4.808788969434553	1.5007179132358	0.5918930214363801	0.9608574319479726	0.6425052843833421	0.6617500649055554	0.3583357498123279	0.2502803180321356	0.2696349558237362	0.3234958456592061	0.3991724672453644	0.4936234474697582	0.9211178824015169	0.2003846380936598	1.846411911394373	0.05363739821035954	0.05184169372189937	0.0005568797020202155	0.8077741809589963			1.261669737307257
3.395242815505861	6.345379598511903	5.16094414391065	1.544356919005905	0.6618077645608309	1.007841892528187	0.6647912898996222	0.6700046789178408	0.3670264319370902	0.2542807528692975	0.274207862388302	0.3260296012321039	0.4003699414069488	0.4956123386746148	0.9229859573645265	0.201216834615863	1.855899078226897	0.05363385888349547	0.05183168617361054	0.0005568768750437784	0.8077918223568952			1.261669727991852
3.403432595863207	6.326294973166502	5.387322002458029	1.541400071750884	0.6923213576937471	0.9861493303039945	0.6646354072857972	0.6637491939990189	0.3646188583086962	0.251612993073278	0.2768721116444279	0.3261260675220228	0.4002200182518906	0.4945825806830034	0.9233834712814486	0.201216259040576	1.838945687313202	0.05362658503881054	0.05181896216557703	0.0005568766502452878	0.807713580961558			1.261669708723938
3.411622376220553	6.254363906618635	5.282090713534542	1.500230343051254	0.6673855471581073	0.9568778140305054	0.6535063342372012	0.6590466003978277	0.3618263241893397	0.2497048739263746	0.2758350947946089	0.3259006394226462	0.39996897765217	0.4938729960246083	0.9229173982856705	0.2008476688284545	1.830996101094914	0.05362099288214894	0.05180980477874868	0.0005568806084518937	0.8075806980762218			1.261669663269519
3.419812156577899	6.302300164909981	5.149485980177792	1.451550312083689	0.6211028696132227	0.9182238387119372	0.6493912061707594	0.6520690222244817	0.3665944273728342	0.2477533578744206	0.2759428490308345	0.3247842161594828	0.399639965838988	0.4929526183010812	0.9217690939969593	0.2005035097590894	1.846583438985657	0.05361993065150195	0.05180129886837673	0.0005568830221847905	0.8076373768767153			1.261669611035596
3.428001936935245	6.333196209698181	5.229625991872271	1.528658170815153	0.6179174197349069	0.9523131875501335	0.6533097060737622	0.6580517335979302	0.3671481082059624	0.2470845656613571	0.2740223818426292	0.3240183928342267	0.3991557259239903	0.4932955754332896	0.9215276563637795	0.2004941509958044	1.869128594834873	0.05362211479027514	0.0517976883261138	0.0005568809511325022	0.8077656613390118			1.261669546750778
3.436191717292592	6.146365293409564	5.071214383118529	1.518205134510875	0.6197752166569234	0.9753971376705411	0.6513347534876925	0.6675871601711731	0.3614836271965694	0.2484656322901566	0.2712470883622273	0.3239222223951946	0.3993469258851074	0.4942768763945323	0.9225757344391839	0.2009791272412891	1.867271416816385	0.05362654891882569	0.05180100442390794	0.0005568783347893984	0.8077034162192773			1.261669512584148
3.444381497649938	6.124832091440208	4.997958491592356	1.507938910056134	0.6256094132341362	0.946439586768072	0.6597533363974037	0.6608444079092946	0.3646584716985309	0.2479389501044267	0.2757970352163065	0.3256328486606569	0.3998019978180611	0.4948720119019279	0.923327057039476	0.2014209285300455	1.85133341601332	0.05363179879293202	0.05180392698515613	0.0005568799561122895	0.8075696110125434			1.261669495899096
3.452571278007284	6.286445763526417	5.062317837891184	1.540921933617625	0.6228759558885766	0.9365231700008373	0.6582268343112661	0.6577731886959803	0.3639182712622505	0.2484438546473472	0.2769978191915943	0.3255682906863472	0.4003285009119373	0.4941013195840431	0.9232812816884777	0.2012224315110802	1.849412266402934	0.05363119348309359	0.05180852253424042	0.0005568842052562053	0.8075811252447495			1.261669430626847
3.46076105836463	5.868810750536577	4.783174051814641	1.351992350689132	0.5827521827715793	0.8835708895794686	0.6381892314481986	0.6496464633244355	0.3540573438599815	0.2437875012566925	0.2687901415006552	0.3223639585638882	0.3980496829696655	0.4907049526777287	0.9187240212393745	0.1994839905699513	1.857912538348512	0.05363172832388454	0.05181256211590816	0.0005568849331505916	0.8076783368209938			1.261669328546969
3.468950838721976	5.863214340649022	4.835875379844916	1.353105073873573	0.5852435608148793	0.888289432032048	0.6419708809322771	0.6516326776914181	0.35293046021008	0.2436252007934434	0.268454560713386	0.3226603072215602	0.3977836849396473	0.4908044795739497	0.9182413101147324	0.1993641958020923	1.86624809607859	0.05363422135275169	0.05181121907539972	0.0005568827185066295	0.8077023527718948			1.261669263677934
3.477140619079322	6.186292085561195	5.180866483718348	1.504238573707655	0.6359714703367485	0.9472792509565013	0.6436889436533797	0.6577517019519376	0.3548375422522272	0.246450318026361	0.2695384498725247	0.3230318074774725	0.3980396547936819	0.4924541152537764	0.9207567144402239	0.2005074508709514	1.846995713552294	0.05363021740059861	0.05180970085150989	0.0005568833764687027	0.8076346848479126			1.261669216434342
3.485330399436668	6.226695153439883	5.12587645394947	1.532201843810803	0.6387885179409052	0.9622934190047373	0.6425532522255047	0.6622115324793367	0.3575250681414265	0.2488209765369339	0.2707399163521791	0.3233644762031878	0.3983974991300925	0.4928539574457763	0.9207373851899293	0.2006989766673042	1.839065746677046	0.05362520245043884	0.05181286781033857	0.0005568873815716005	0.807627795532874			1.261669134909815
3.493520179794014	6.200090685305861	5.16668527208571	1.548641856808654	0.6460425773732448	0.9698404698263572	0.6560048628030937	0.6624994569626792	0.363125415264863	0.2517678110516521	0.2751077290852609	0.3247499773413209	0.3998832482406903	0.4937865939514594	0.9217899684323633	0.200881035747646	1.845786681626761	0.05362122387549471	0.05181740972949725	0.0005568895666089956	0.807644856214956			1.261669032180782
3.50170996015136	6.168254728368266	5.225356204220765	1.50817307868058	0.6403556094155588	0.9341917444421637	0.655091956507717	0.6577609048989024	0.3633587914930294	0.2481937516569475	0.2755169380605781	0.3248617725615608	0.3994951535398453	0.4935525981977999	0.9221827936470909	0.2004653707367941	1.853984267400953	0.05362152566662589	0.05182304620769688	0.0005568879854486899	0.8076597506282815			1.26166893658749
3.509899740508706	6.113753541375297	4.99266324785421	1.429246876540743	0.6038771342593895	0.9241909579178558	0.6487750943502837	0.6597949780157872	0.3626235837470305	0.2472867800386303	0.2739358257762582	0.3247038142825328	0.4001109423985089	0.494336381267485	0.9224641932764672	0.2005408457130241	1.839315896526977	0.05362498590574227	0.05183279352370686	0.0005568866365425868	0.8076539991763766			1.261668851204937
3.518089520866052	5.998637246938169	4.738571408594101	1.417740421392842	0.568188736237816	0.9222084538372213	0.6338773283609855	0.6553302805936417	0.3529153145471205	0.2450267369447231	0.2677074523285022	0.3224282941306751	0.3996567057142861	0.4930367596631802	0.9209179973280484	0.2002473180709349	1.82119398001444	0.05362864612102342	0.05184430958701769	0.0005568891975479148	0.8076769342884397			1.261668756962703
3.526279301223398	6.028078816755037	4.738101235110733	1.406663405580257	0.5611546369715978	0.8969308356834209	0.626050699506037	0.6497355440597681	0.348690559862158	0.2417917689016552	0.2665928125620676	0.3218340447160656	0.398792757758364	0.4918370381248906	0.9195545950137687	0.199745448468679	1.826444347719527	0.05363302423094213	0.0518500479505126	0.0005568934931431189	0.807714801663987			1.261668637741042
3.534469081580744	6.099138701025362	4.961929371465406	1.440223650336834	0.5946676753208815	0.9086759981811535	0.6352886677034747	0.6516506184519248	0.3552609107177875	0.2449317745672986	0.2698371145089734	0.3231990566230684	0.3995507576377093	0.4924692133267604	0.9207034455737885	0.2002007358276245	1.84247375897289	0.05363455179457267	0.05184929917349767	0.0005568945850533047	0.8076537968790692			1.261668507126786
3.542658861938091	6.243360634616574	5.17059257108768	1.519055998080148	0.6255429429970719	0.9390538497977629	0.646813240073884	0.6591486436117968	0.3614695153167161	0.2524842207913349	0.272157863397068	0.3247991617326376	0.4006665724467795	0.4942543626260448	0.9223398220233264	0.2007771158274853	1.861653923048666	0.05363493321100356	0.05184416119932682	0.0005568924848271038	0.8076329849780006			1.261668396878215
3.550848642295437	6.164325214433516	5.03536078537658	1.47705541024293	0.6164280784255292	0.9342040117829794	0.6477317964799122	0.6613788780149816	0.3630343215079606	0.2505577390128871	0.2746082138385725	0.3252734615373465	0.3999725313064739	0.4941031620929936	0.9218903721532473	0.2004636143543427	1.83461615291872	0.05363274257534479	0.05183955544052497	0.0005568930810332348	0.8076699837284046			1.261668302762282
3.559038422652783	6.170414946972037	5.125028778183731	1.511728854007335	0.6128657859883164	0.9447895970614907	0.6413048562670536	0.6579712905789633	0.3584201534356445	0.2496973118496397	0.2723446703578212	0.3251835911397636	0.3994225683331942	0.4939155356608589	0.921124630769094	0.2004724324221616	1.834410670877712	0.05362818645717921	0.05183886004301078	0.0005568980550714881	0.8076677534436525			1.261668185377262
3.567228203010129	6.362410075440685	5.213760811306439	1.612827008047845	0.6380030270493343	0.9746901672860884	0.6480538020012107	0.6605766644978008	0.3618192225324421	0.2541841503604876	0.2738193146268976	0.3256213124067799	0.4000387036819581	0.4941368288476185	0.9219674843336462	0.200717032019723	1.867473179950603	0.05362779473003761	0.05183816464549659	0.0005569012011549502	0.8076345727751951			1.261668022952575
3.575417983367475	6.24300550751135	5.008605687193048	1.506393380164665	0.6272311434432851	0.9398654915741653	0.6422455978163187	0.6566251807491921	0.3620845879065441	0.2510252142123494	0.2728429776559926	0.3233619158924917	0.3980586539263832	0.4923300713056731	0.9198259643779531	0.1999939203264278	1.886142425784898	0.05362919783575903	0.05183662904581463	0.0005568992560532705	0.807691894757347			1.261667877621935
3.583607763724821	6.31468675873275	5.073030825393501	1.488786805360928	0.6491401002613348	0.9303489868813102	0.6479516789154385	0.6550302480673892	0.3597075306510166	0.2458644771983943	0.2706247633882636	0.3224894835935956	0.397607240050078	0.4924397906349138	0.9199609876524858	0.2001521894461241	1.863628912677137	0.05362725935679472	0.05183038859525366	0.0005568975639405555	0.8076929137987914			1.261667773174031
3.591797544082167	6.459679566399807	5.245167180760678	1.571865162904213	0.6650274940966154	0.9575324283541787	0.6621812125672195	0.6587826645035331	0.3617529361842218	0.2465557091483857	0.2728212251825742	0.3241476821632894	0.3992595302293743	0.4939915198826969	0.9228671041350187	0.2009298212834462	1.841539946753569	0.05362109019190685	0.05182119316277319	0.0005569003456348629	0.8076752220041591			1.261667669217099
3.599987324439513	6.227058134730947	4.987704484365734	1.515212041609457	0.6206934111177891	0.9449500076511176	0.6616258592922125	0.6636165025775208	0.3628684317194831	0.2482881436219816	0.272062206030696	0.3244139526454828	0.4000045191405214	0.4937784919590858	0.9219563670433484	0.2005916133913564	1.852144319058813	0.05361986824721798	0.05181761658227535	0.0005569042287409896	0.8076582418177454			1.26166753724929
3.608177104796859	6.147559568015735	4.9295876122776	1.501544262776402	0.6209799394989608	0.9553533752122253	0.6653580529465427	0.6641459806027551	0.3613440357197023	0.2465497577941068	0.2703287471358253	0.3237777285718811	0.4001129986853304	0.493731273103962	0.9219540372784193	0.20046371843144	1.884813359198297	0.053620206682372	0.05181748761232012	0.0005569048911246305	0.8076250157520427			1.261667389871231
3.616366885154205	6.082661341011657	5.034318828469043	1.507939331993418	0.6302876898039405	0.9509590232912157	0.6611507076233293	0.6636171528976095	0.3663783116472087	0.2490319343612012	0.2739230821164179	0.325328437687247	0.4002128963051306	0.4938139951809305	0.9213135989845899	0.2005811873489367	1.876152817114423	0.05361870251060021	0.0518151687730084	0.000556903288002651	0.8077653057765979			1.261667278918546
3.624556665511551	5.984131571597622	4.795695925262613	1.421134549248288	0.5857109338605426	0.9087226335912103	0.6391994649920058	0.6578053293079205	0.3650962217406322	0.2496893673905844	0.2763588085863692	0.3243918878409401	0.3985825475258658	0.4923379324977203	0.9190985993225329	0.1999808648817488	1.847525431156401	0.05362118518470085	0.05181715128873706	0.00055690456434026	0.8077936606021527			1.261667171596736
3.632746445868897	6.056916223472276	4.776517461968259	1.432926340003995	0.5799943247510119	0.9229425250068218	0.6343925622430198	0.6608131244855178	0.3590049917142709	0.2492446400600432	0.2731609379954267	0.3237952808773839	0.3994292097271175	0.4926596350125307	0.9211474456708494	0.200093438730756	1.844906546085868	0.05362814075421989	0.05182592893177431	0.0005569092957748721	0.8076472702628532			1.26166703664613
3.640936226226243	6.150780060945495	4.825090307703137	1.522312523944215	0.5851529941283267	0.954536306052567	0.6342346562510871	0.6598897675848836	0.3567504320662735	0.2491576795167504	0.2711791322368039	0.3239742127068867	0.3995756567049125	0.4936788795674524	0.9215719021371052	0.2007157928488142	1.849308441374574	0.05363663405418283	0.05183822773386515	0.0005569124185025091	0.8076060754672254			1.261666880610701
3.64912600658359	5.992674441375798	4.746592385487174	1.447856207461903	0.5655988376716269	0.916416329498238	0.6243477777415537	0.6524230133927135	0.3524099407404558	0.2454905534429451	0.2666865302123704	0.3215869352772698	0.3980753279392837	0.4917330332344221	0.9195752529305657	0.1999326051558435	1.854540828932531	0.05364336813844599	0.05184694612199599	0.0005569116010104042	0.8076460085863025			1.261666719902542
3.657315786940936	5.92324980758709	4.759960045861708	1.407104748908037	0.5689955237076799	0.90660102108982	0.6309207191499813	0.6541879831322275	0.3545270580602383	0.2457943838597489	0.2684889023866507	0.3220470526946964	0.3983257987795497	0.4917330655299727	0.9200885233601858	0.1998228278487572	1.846276798268929	0.05364617713973342	0.05185491319031867	0.0005569110143301926	0.8077387489997105			1.26166657616325
3.665505567298282	6.048671643667026	5.069287541302215	1.452006909833847	0.6125361795891232	0.9383786345546212	0.6467125369355325	0.660164701925552	0.3563213434329535	0.2469065486181841	0.270394330767648	0.323784953859954	0.3994464703858138	0.4932416310733845	0.9220216579425033	0.200453827893416	1.833576197609499	0.05364444679940594	0.05186551321058237	0.0005569142913470475	0.8077445108663185			1.261666423025109
3.673695347655628	5.976239028736468	4.997076575104638	1.397187706894648	0.6115493142697962	0.9237183238078068	0.6494802322124584	0.6586485492849916	0.3579635660886157	0.2459834644929478	0.2701899699990858	0.3237056433683624	0.3989090190178926	0.4934104125184747	0.9212863298690099	0.2003266991730008	1.834216821901674	0.05364552697979832	0.05187290439290312	0.0005569188871616704	0.8076871388295568			1.261666248363876
3.681885128012974	5.831730623966703	4.722597722405157	1.356462800090691	0.5845115073369217	0.8859352624541602	0.6380285911243656	0.6506396751739751	0.3588533945821015	0.2451612509169774	0.2701052366212259	0.3238621555138312	0.3986338924579805	0.4930248956105188	0.9200476284704106	0.2000609851010015	1.855457501720665	0.05364434067968771	0.05187911317406738	0.0005569184887317476	0.8077009023480067			1.261666087210026
3.69007490837032	5.731396474689181	4.714322447955627	1.336393091795176	0.5739364824446861	0.8683852167563709	0.6289138034467188	0.6469647467790699	0.3533756251511115	0.2431069631725387	0.26839562802072	0.3228727241360632	0.398799260569437	0.4916005740460885	0.9199166342448999	0.1998479630667157	1.86576915091911	0.0536458078240557	0.05188576758060942	0.0005569150358603104	0.8076904537008418			1.261665945899434
3.698264688727666	5.823430945913	4.761877458526235	1.343197490882485	0.5795709416239648	0.8718279965846013	0.6351995019927388	0.6450866998974132	0.3531271046979926	0.2417943173297687	0.2687038792963948	0.3222881098509751	0.3982410826431946	0.4911459626655577	0.9199097572683048	0.2000000375013633	1.827471017773792	0.05364845018692006	0.05188438495335509	0.0005569174623282307	0.8076556567300326			1.261665821894661
3.706454469085012	6.264829352538992	4.947907744219258	1.452867154910432	0.5951385035770064	0.9125239277313605	0.6414141916676909	0.6502794507800896	0.355467645491467	0.2437131076840408	0.2702836974211129	0.3238972599957761	0.3991096630674404	0.4935407856317307	0.9216934550558042	0.2005520611773684	1.824238103564412	0.05364870280085391	0.05188150939535224	0.0005569228481619727	0.8075944017170518			1.26166567764023
3.714644249442358	6.039663368382813	4.881280173883652	1.447130904332465	0.5858591539264031	0.910142283638626	0.6368911783376001	0.6514433321066223	0.3536961259062291	0.2433085193573574	0.2692723983324529	0.3242140507754022	0.3990183349518271	0.4923729179728958	0.9207881448617735	0.1998193486808507	1.857715404351381	0.05364894798648342	0.05188809383642057	0.0005569245930497655	0.807570078592073			1.261665522313642
3.722834029799704	5.959923472630351	4.904771981880708	1.445942263060851	0.6143961621838879	0.9207527878030648	0.6549161189790308	0.6549727247754756	0.3581150990335978	0.2450334606726451	0.2708846580320325	0.3242661137268189	0.3989966644277138	0.4921245454178708	0.920977094635316	0.1997168222039823	1.87962896388261	0.05364799972178308	0.05189222509366604	0.0005569223412238577	0.8076059981685529			1.261665401623803
3.73102381015705	6.001367587489974	5.001808827313833	1.464770745305569	0.6136580662584834	0.9324225935817214	0.6464118105089923	0.6589022632033056	0.3593087413514166	0.2495999251702458	0.2735326607223536	0.3248621848046629	0.3993086587294948	0.4934796062888356	0.9211672563264632	0.2004921650498744	1.857157089629449	0.05364562821031831	0.05188650102377572	0.0005569210764455049	0.8075794112371217			1.261665316516666
3.739213590514396	5.92820754756109	4.811524145997054	1.41963269304268	0.5705983303262601	0.9054331546281581	0.6253966704736238	0.6534520295425589	0.3530571839070124	0.2478152066908167	0.2703950903132964	0.3235337804477955	0.3986519664503315	0.4920870467767219	0.9195884542175397	0.200106257347928	1.833478949624647	0.05363812711776017	0.0518802404042045	0.0005569238687403597	0.8075603808698077			1.261665228967291
3.747403370871742	6.117856106008464	4.851188304776077	1.460517431862617	0.5980552461696513	0.9260993924844683	0.643359841665492	0.6590838721071454	0.3607213502377696	0.2515854286194843	0.27331867679467	0.3255059267638244	0.3995159188394112	0.4933330606053596	0.9210075316580003	0.2002184167979639	1.85034244040348	0.0536329001010464	0.05187641330029565	0.0005569269221531205	0.8075514910356059			1.261665117388407
3.755593151229089	6.311151537170069	5.109946207860954	1.537753984539187	0.6419452067694206	0.9650902269443469	0.6676264314304048	0.665836675193296	0.3669971905204102	0.2535328279109412	0.2771591935000429	0.3279700698538062	0.4010744550029844	0.4967048599359909	0.9241948642732372	0.2014785595627152	1.881540849381473	0.05363351777687706	0.0518812547880542	0.0005569262456606896	0.8075369780096833			1.261665004325449
3.763782931586435	6.260802110113724	5.025704426838458	1.54954802813843	0.6143440885163223	0.9707645316726097	0.6488216343973368	0.6646607692669916	0.3627245379393117	0.2503646109005112	0.2755224683344052	0.3266562185379901	0.4003979259652842	0.4956242294138667	0.9228305941117045	0.2013391289098261	1.886298981089044	0.05363762674383384	0.05189422677670547	0.0005569238750290999	0.8076103062249949			1.261664932592737
3.771972711943781	6.111874949814267	4.938739823921438	1.531914500289596	0.6054137187375505	0.962098761539627	0.648846739571221	0.6629203758708873	0.3617019770032501	0.2474379415586578	0.2743522691588071	0.3251293714621815	0.3992779837473341	0.4936262479577877	0.9209613607125648	0.2004692297136698	1.857704812892853	0.0536430734085207	0.05191056440918947	0.0005569247704216098	0.8076525592651128			1.261664885995527
3.780162492301127	5.838554649576666	4.81332593159456	1.439635111328862	0.600521493138008	0.9449794299060146	0.6518319105349917	0.6611519531118327	0.3606617401568779	0.2459780987774548	0.2711739236466271	0.3238064998455044	0.3984925200378829	0.4924502418776395	0.9199688563317826	0.199836830989694	1.8548128007188	0.0536492221345697	0.05192910416269102	0.0005569291114194071	0.8076224701475165			1.261664806096909
3.788352272658473	5.806109432426477	4.68249550103442	1.375408611670905	0.5633153616204019	0.9166802395276389	0.6370658076696745	0.6589343753637082	0.3543876484929731	0.2476865737715992	0.2697246563390516	0.323144958092778	0.3983670086021671	0.4919916391217278	0.9196230547583505	0.1995458556623265	1.873081775280956	0.05365181013540139	0.0519386037485081	0.0005569310076337876	0.8076298081076487			1.261664721248555
3.796542053015819	6.050971048873435	4.809504503244548	1.431622225739817	0.5757806474056526	0.9239150682112419	0.6378642545973785	0.6630796630441211	0.3548071826272853	0.2470177959596708	0.2711564490266131	0.3242523289232566	0.3989668496468842	0.4932180367709181	0.9206695897612962	0.2000532478131015	1.88766817223405	0.053650368710299	0.05193997487537597	0.0005569283888582894	0.8076405956237229			1.261664635526935
3.804731833373165	6.315785015717072	5.102714697318741	1.531968847128293	0.6250112704466262	0.9756789471759054	0.6572878127145014	0.6667307685149324	0.3645254654239954	0.2497523889244933	0.2741975822595461	0.3266738738553588	0.4004397548717407	0.4954684735599965	0.9237902520763457	0.2010695845374012	1.883524380041394	0.05364556128923729	0.05193692538611606	0.0005569272942005087	0.8076567478155541			1.261664576690418
3.812921613730511	6.188046691764468	5.073712716397822	1.509071160023936	0.6243698766728676	0.9530946917518884	0.6566236012119491	0.659672117506184	0.3651691025660362	0.2498509807963281	0.2747839479707273	0.3259762674235734	0.4001200704238417	0.4944352847827738	0.9231874731759266	0.2004466286703835	1.864862110589896	0.05363575606931108	0.0519280264400479	0.0005569308149407327	0.8076344199634524			1.261664517816576
3.821111394087857	6.126080057909815	5.042485667869315	1.510218250037568	0.6273255807964453	0.9325288733716425	0.6580116711882804	0.6599477881667203	0.3648821792595394	0.2503956424589955	0.274908101427412	0.3254151432422331	0.4001015460928782	0.4939352036144271	0.9229641013393571	0.2004077311285007	1.869983244732539	0.05363246061854517	0.05191769252746871	0.0005569336759358936	0.8076286157947391			1.261664430058318
3.829301174445203	6.093210747563314	4.954884150816839	1.480053380435524	0.613049992905589	0.9373957370020679	0.6523866889491062	0.661238954628684	0.357987392916517	0.2462039218166391	0.2723248701175977	0.3246923461687232	0.3997351020469346	0.4937933569131939	0.9224558060404366	0.2003680132948089	1.885307412928503	0.05363798735810903	0.05191404418997853	0.0005569315089045173	0.8077462903217232			1.261664354533536
3.837490954802549	5.982307857613216	4.838195547114377	1.451676519805342	0.5958884466786842	0.9350088630513587	0.6429447631411194	0.6568520451221016	0.3552521574057349	0.244583347633177	0.2708681751619085	0.323790857198093	0.3994458460810546	0.493474364018139	0.9214338821308975	0.200120868986091	1.890938486123855	0.05364443482973155	0.05191741212617963	0.000556928095402546	0.8076998097391823			1.261664321409906
3.845680735159895	6.266999842417226	5.082394833279746	1.54127274839532	0.6371229136430187	0.9845507210974109	0.6553128235104184	0.6690046631880993	0.3666377092626876	0.2508123250392919	0.2785218446729921	0.3268719225292556	0.4014336760307026	0.4972368216190325	0.924681230532471	0.2012533550013755	1.867891826425905	0.05364717810484749	0.05191772190449704	0.0005569290766244295	0.8076056528962825			1.2616643076032
3.853870515517241	6.411798869185232	5.224535943452686	1.55726276448238	0.6678325817698715	0.9770799435113218	0.6694995931499897	0.6660256844482555	0.3687696776969027	0.2504425810184013	0.2788672210152995	0.3269322143556489	0.4011757815924027	0.4968184565878634	0.9254162585500986	0.2015727641102065	1.852340441331753	0.05364833955112243	0.05192092665855295	0.000556933273252584	0.8076811400137149			1.261664251706145
3.862060295874588	6.288238625874145	5.081944232863357	1.525614662659991	0.6320785740641829	0.9532958763334474	0.6490849179495378	0.6589637683407836	0.3588362382371288	0.2483052259335741	0.2728961402582037	0.3243947850058032	0.4002648196785443	0.4941189806701979	0.9227750301057228	0.2006150015043963	1.859705929921469	0.05365330965437769	0.05192470167362998	0.0005569344254233481	0.8076828771477604			1.261664189869699
3.870250076231934	6.194815946114735	5.004746695951384	1.553309759128867	0.6170110340494041	0.9702689100353004	0.6435517835912473	0.6616337982168264	0.3592699634461282	0.2507437100473386	0.2732861720146635	0.3247582307070647	0.4005786669192309	0.4941965125842449	0.9231396880630174	0.2005244178529327	1.872605200630842	0.05365624762389574	0.05192967442371214	0.0005569317574878695	0.8076844770054138			1.261664160479267
3.87843985658928	6.07523583746854	4.929650105722852	1.522128920878174	0.6074615236482432	0.9533592341192448	0.6436365560173422	0.6620421825958361	0.3608657856554466	0.2484893461525847	0.2735575344497137	0.3255158613094672	0.4003318404223586	0.4947582671670481	0.9230940124246079	0.2007115185453302	1.860365263184242	0.05365201409423977	0.05193881826821051	0.0005569300733987904	0.8076682407099948			1.261664165050223
3.886629636946626	6.062479679257651	4.819274995965074	1.452810895476304	0.5783031041645407	0.9271189894996507	0.6371778018355718	0.6586364597399207	0.3567085362217479	0.2448779463870954	0.2689298873381338	0.3232334462984767	0.3993105825899651	0.492918869402128	0.9214309759836277	0.2003392007270003	1.85118688609363	0.05364892323903016	0.05194216807734488	0.0005569320485593239	0.8076228594614965			1.261664162039913
3.894819417303972	6.186584419834078	4.891894864175247	1.517630735293832	0.593629628532498	0.941430198881644	0.641544970019252	0.6600292761346199	0.3557056288420665	0.2454863998461253	0.2691164686157658	0.3233793240263643	0.399486251214867	0.4932238321996656	0.9211839089131127	0.2005664326869399	1.867530078118835	0.05364670771628789	0.05194487841125903	0.0005569345729938424	0.8076993071560876			1.261664122061761
3.903009197661318	6.446362053282638	5.147867687199692	1.654268782903138	0.6219022522354472	0.9662534469303885	0.6487946661460758	0.6635210763086246	0.3600834204305379	0.2522590345091437	0.2742585860532311	0.3258153685417084	0.4007532380755155	0.4955564261327763	0.9233733890656094	0.2012411956931416	1.897407406126166	0.05364769993946957	0.05194284993252909	0.0005569333195285292	0.8077182130284591			1.261664084646436
3.911198978018664	6.561021583035678	5.295716769398607	1.638448230266375	0.6442418473986955	0.9837834403558029	0.6595075039046213	0.6649677169664603	0.364312682740949	0.256071654212135	0.2772313931951176	0.3271292233451762	0.4016013753227798	0.4963871548685386	0.9256755873423568	0.2016247017678019	1.895452373085547	0.05365264007189516	0.05193925572581425	0.0005569296242473653	0.8076888989893981			1.261664080733538
3.91938875837601	6.45051711435439	5.252710237729549	1.597416936328897	0.6761342971033835	0.9896096537312015	0.6703061141206214	0.6698744802807821	0.365935100330407	0.2536155705356224	0.2764738248568988	0.3271046734769077	0.4014519031044122	0.4959226149027378	0.9251045409085978	0.2012315367869721	1.860798635525977	0.05365259808981603	0.05193549067002991	0.0005569303390377354	0.8076188174296738			1.261664088088305
3.927578538733356	6.47022050708142	5.307213624191145	1.626921383424921	0.6848719534586626	1.015667456478061	0.670387143131136	0.6768760485936808	0.3703457825472904	0.2558519885976161	0.2796060625800336	0.3280308554456495	0.4021585122090148	0.4970147852102192	0.9259622460746643	0.201666805501258	1.863894406210004	0.0536511857163489	0.051931961844052	0.0005569350449487669	0.8075306972392405			1.261664079745103
3.935768319090702	6.386695769983005	5.257428218597133	1.576159889429285	0.6512676034561956	0.9877849794924227	0.6639243773929004	0.6729296601971106	0.3664157806901729	0.2538666902187831	0.2788635092326261	0.3282676379403167	0.4029895987168821	0.4968600495500768	0.9273305042688328	0.2017472095023276	1.87913733700669	0.05364952953248551	0.05193104400948622	0.0005569355586044599	0.807532104504574			1.261664047289416
3.943958099448048	6.274234157868822	5.066578709966811	1.580536638176996	0.6061198245196732	0.9783604802597106	0.661763728448503	0.6729282304273259	0.3661145143363076	0.2519871691944387	0.2772897277529088	0.326814094687758	0.40160453671378	0.495643166744121	0.9250580533456289	0.2013865958746384	1.888227077859008	0.05364300786917869	0.05192774808070233	0.0005569318020734778	0.8076029669107655			1.261664037722924
3.952147879805394	5.943969409251515	4.860842325877494	1.52179685010244	0.5849069873891606	0.9434126882166567	0.639765478345189	0.6663847035810899	0.3665868669246239	0.2518307857738651	0.2745347084909519	0.323952428113538	0.3994147982665622	0.4931120626789411	0.9209729142359203	0.2007027382256817	1.875764160785845	0.05363728082542559	0.05192049403611084	0.0005569313992360461	0.8076506526479496			1.261664024992729
3.96033766016274	6.029415475570988	4.935258758824891	1.471758522653546	0.6092178852608214	0.926450399982702	0.6454445457704074	0.6656192198008487	0.365671579344269	0.2522626226110373	0.2753557477802981	0.3247363418456948	0.3999886934813036	0.493748114247853	0.9222452249980139	0.2008077717038591	1.869815348473355	0.0536371343546878	0.05191560200061425	0.0005569355282195463	0.8075260354295416			1.261663992012751
3.968527440520087	6.362596096930068	5.226351806609855	1.576662956906167	0.6425856743595845	0.9728663490104331	0.6603074883236255	0.669544910829075	0.3630578885044293	0.2537025194945296	0.2757176009494857	0.3279410586951414	0.4015347775056303	0.4959905920388653	0.9247596195268809	0.2017851762280425	1.885567877012829	0.05363903727761134	0.05191798009483237	0.0005569376908692998	0.8074704412499488			1.261663946713568
3.976717220877433	6.234730897603041	5.197636687257606	1.630328193476962	0.637185251939009	0.9798625372515977	0.6511469797678413	0.6650010758114111	0.3588270388561511	0.2499594747635717	0.272547528585079	0.3260089283154418	0.3998543728946123	0.4940744445127865	0.9222585657559259	0.2010838408334103	1.897933481084829	0.05364045029158879	0.05192209910041676	0.0005569349254916041	0.8076482602738819			1.261663904252693
3.984907001234779	6.08032138823835	5.090452081391856	1.504817519411687	0.6358874165368721	0.9436306397422862	0.6449944350379341	0.6602476404660527	0.3597670579162043	0.249049641360383	0.2730126074020189	0.3252169465057453	0.3993813358871849	0.4932811728960954	0.920683885335105	0.2007714983277604	1.881784273512361	0.05363963532790451	0.05192179315556151	0.0005569321799477524	0.8077554651478605			1.261663888529079
3.993096781592124	6.101943748482252	4.915978376578597	1.435709981062973	0.6031114537484464	0.9423971390381494	0.6409603712438653	0.6612285710967017	0.3607805956457986	0.2505030256691071	0.2743479817042665	0.3254295798334847	0.4001033977185218	0.4943151348543939	0.9214396867258274	0.2009141791529905	1.85076447532817	0.05364096041999655	0.05192144533159198	0.0005569339589695147	0.8077081544097509			1.26166387198775
4.00128656194947	6.238145237845796	4.963309722831474	1.43147141733852	0.6075067252887111	0.9461158878045374	0.6579194313264881	0.6644405446315576	0.3623850252029757	0.2501815665734797	0.2725794673893521	0.3246528586689161	0.4007515611340126	0.4944733823276546	0.9236595715161858	0.2010193433068961	1.859193331996277	0.05364393428024277	0.05192286600449843	0.0005569377772427695	0.8076375305556498			1.26166382405775
4.009476342306816	6.193385141786696	4.956566094845688	1.410935033864845	0.593452579330612	0.9006012912526029	0.6433412623955352	0.656598802342832	0.3590539328832584	0.2476139403861689	0.2714698857370586	0.3242634387953351	0.4001066258012673	0.4934863385449239	0.9235597859642416	0.2009366494399617	1.886632861791873	0.05364582672030239	0.05192460208070309	0.0005569380689431117	0.8077032162194397			1.261663770272452
4.017666122664163	6.145563626094156	4.894803536187591	1.462179369077183	0.5874022434410019	0.9181067130671656	0.6317038014896295	0.657690090307367	0.3556040955740087	0.2471430066360716	0.2722179401129184	0.3242559088469816	0.399453557329694	0.4932495871623635	0.9219437480200422	0.2006608696121585	1.887070959252199	0.05364903438051235	0.05193361237050948	0.00055693449469089	0.8077872130639101			1.261663755516634
4.025855903021508	6.133005265173114	4.853587160839192	1.43863051252143	0.6271444030340124	0.9101917236093794	0.6439430587528242	0.6543942373932147	0.3543883743070397	0.2439108128888973	0.2686509423580214	0.3222585499354907	0.3983502923613799	0.4917296213383074	0.9204831952713846	0.2000487153835233	1.857053983255486	0.05365212690191313	0.05194321896575291	0.0005569328273892471	0.8077752497292573			1.26166377295672
4.034045683378855	6.256467976206634	4.936829049721376	1.489621261073027	0.6328151149115105	0.9376812939745834	0.6565972022197285	0.6577393985515665	0.3625842577010892	0.2483949235083504	0.2723694614341554	0.3240005575314072	0.3993061694468688	0.4932289486439888	0.9224753922218856	0.2004802260499448	1.856555924052827	0.05365573547516528	0.05194940220335099	0.0005569361676868493	0.8077222204951678			1.261663771806525
4.0422354637362	6.241010457802202	4.886874606886211	1.480978618552254	0.5863272776196483	0.9327945890994068	0.6511171855804709	0.6578471219354333	0.3616700554472773	0.2491551125660827	0.272393048143463	0.3244438447007927	0.3995592420054238	0.4938090919725967	0.9223595825410279	0.2004344460843102	1.877910791504168	0.05365670509072088	0.05195247798745167	0.0005569391804484953	0.8077222933485201			1.261663727944456
4.050425244093547	6.112457412777077	4.880691812021876	1.428639672721737	0.5754948887321579	0.9152395768141858	0.6406394623752768	0.6551967523037859	0.3596582997667287	0.24749315154348	0.2717015256204716	0.3234441116398954	0.3993907558523193	0.4930145723257486	0.9218707775666091	0.2002653910628862	1.887487712765959	0.05365574444206263	0.05195286156470492	0.0005569371862920141	0.8077050378648225			1.261663673964604
4.058615024450893	6.230862918992494	5.204054909956981	1.505048714552385	0.6479639062631956	0.9606359673290735	0.6636026875362937	0.6668257869021326	0.3692294743438959	0.2514978912148854	0.2769476525964782	0.3267740655297448	0.4012313996498143	0.4951908594272578	0.9244664195868333	0.2010608118317998	1.867858171467824	0.05365582256289547	0.05195115690747212	0.0005569335093781513	0.8077240658441927			1.261663682659676
4.066804804808239	6.331602453420629	5.523497362370071	1.582570900289425	0.696756273165423	0.9772284972877191	0.6797411128424359	0.6684704017702972	0.3740690272642153	0.2526116773989908	0.277931763514566	0.3281836355126349	0.402160840009446	0.4965120374856606	0.926044114600215	0.2015129325495363	1.837450428386514	0.05365196405496727	0.05194761658110774	0.0005569344745791834	0.8078069064782324			1.261663714718662
4.074994585165585	6.142224724464721	5.252473285519573	1.58314189522752	0.6588445474327244	0.9954137056375446	0.6715656326409146	0.6718997191061661	0.3679110359912786	0.2539976617862441	0.2737409080245246	0.3266209954968639	0.4014772383993281	0.4959787102927999	0.9242294807579918	0.2010613372736641	1.844552355180795	0.05364904941120489	0.0519401122635301	0.0005569383901733429	0.8078479635967893			1.261663700115036
4.083184365522931	6.069773947886428	5.022317597232411	1.539696012871165	0.6310017049126359	1.002902700741334	0.6619761844200385	0.6745741553686664	0.3609097403613997	0.2492069687720193	0.2706487047171419	0.3247315708238059	0.4005148154285392	0.4951485470560748	0.9225187796692559	0.2004019260537014	1.874371138340183	0.05364550186272554	0.05193275683449308	0.0005569380815593966	0.8079120167457526			1.261663669886152
4.091374145880277	6.278412422704011	5.180705542311405	1.573860695603259	0.6473282194733179	1.002511946289911	0.664989390986639	0.6732857266209434	0.3655475944482623	0.250561980138201	0.2742412429666192	0.3260158015314361	0.4012964998672914	0.4958465037675284	0.9241868586552267	0.2007945908974439	1.887135418530564	0.05364086550913005	0.05192642495877926	0.0005569347584292215	0.8078551108652428			1.261663656553811
4.099563926237623	6.387610927756541	5.3723041786488	1.587420882661713	0.6901873536517585	0.9926983124789279	0.6766047147917049	0.6678705716369275	0.369754697027898	0.2561081711937974	0.2789093291882811	0.3276427327341452	0.4017439640473685	0.495756898508466	0.9254102244766848	0.2013446958949696	1.871539812865075	0.0536418708369079	0.05191778778608371	0.000556933846729202	0.8078162991070647			1.261663684031448
4.107753706594969	6.157789001610164	5.191702275415016	1.542935299184254	0.6715108072990983	0.9866862990082278	0.6605511493991382	0.6619142701702839	0.3664946400595837	0.254293304669636	0.278154053248513	0.327078573437891	0.4016229834045388	0.4954575201114075	0.9243190000603106	0.201000996521565	1.860628801289762	0.05364725605793625	0.05191725456901524	0.0005569359532038579	0.8078337090505022			1.261663705217314
4.115943486952315	6.182497746698658	4.998939651885402	1.56863635086767	0.6191094870871034	0.9947152907494816	0.6489583653982124	0.6617232275973237	0.3607068585552615	0.2541418513263353	0.2766560129123598	0.326797236917737	0.4016085645495148	0.4957254512124572	0.923537001738302	0.2008115967414794	1.866630736816489	0.05365176799805632	0.05192884980581786	0.0005569372059788213	0.8077977369557515			1.261663708088383
4.124133267309661	6.513655859951649	5.197042944612615	1.652903673094741	0.6169491448594334	0.9941815000976076	0.6468042999657972	0.671918687595301	0.3597388572280657	0.2541501502288974	0.273337728977153	0.3256515460491806	0.4013596998179952	0.495867199603213	0.9239151393518409	0.2011145455311088	1.88588610471405	0.05365631041008862	0.0519395016644885	0.0005569351692689184	0.8077656655884574			1.26166371500747
4.132323047667008	6.418257591787754	5.094958415924492	1.572671005929551	0.6167320201287614	0.9658680591320151	0.6489675767618058	0.6683858490266068	0.3597232333325752	0.2490204895032518	0.2723602471126806	0.3248094408249402	0.4006984769972321	0.4949994372753295	0.9239344540988095	0.2010237464213954	1.876496018730958	0.05366043844709558	0.05194318958872458	0.0005569327256310647	0.8078521646994832			1.26166373887955
4.140512828024353	6.276570257456826	4.902014657519095	1.506983909048717	0.613411103438285	0.9468250519530129	0.6587912423478521	0.6637437470119463	0.3632887814299924	0.2494981054288989	0.2743715157499822	0.3254504253993524	0.4006359636316097	0.4944208710107558	0.9233991950344891	0.2007418472222597	1.87114432159111	0.05365640732199455	0.05194092871365035	0.0005569340408074595	0.8077812651207416			1.261663763811851
4.1487026083817	6.436784082853136	5.026698124735593	1.610372208606095	0.6153757697472299	0.9905762402294168	0.6520340468530066	0.6693658938240925	0.3658171324646592	0.2572609582650798	0.2771093128047653	0.3269068285421031	0.4012315091725001	0.4962762062065404	0.9236348213172203	0.2013239206920745	1.877370887456021	0.0536507336352479	0.05193595367119982	0.0005569374273906328	0.8077553067886843			1.261663766742284
4.156892388739045	6.534144181045875	5.054443011074931	1.594869749016596	0.6044167402539713	0.9919733618938418	0.6441038630699069	0.6677366436247469	0.3624079951794362	0.2556307924536797	0.2764986744469048	0.3270074742832491	0.401034045082595	0.4969596785986592	0.9235853259457248	0.2015168928484939	1.882221803355691	0.05365361618399809	0.05193068647664887	0.0005569371174397421	0.8078911363283346			1.261663759903253
4.165082169096392	6.307915362050311	5.054601175816972	1.513952474684297	0.6152327320500469	0.9420938810549231	0.6476289926608876	0.6619927638878146	0.3623631116501204	0.2533176214871788	0.2781604113764943	0.3275914525518542	0.4011286609239108	0.4954062178728755	0.9237787031717143	0.2011696807652928	1.885530910183785	0.05365795868675323	0.05192785279776029	0.0005569337975708666	0.8078355454210835			1.261663764273637
4.173271949453738	6.364432211589016	5.17295411005271	1.505235490209991	0.6393893751530914	0.9530681551496941	0.6558946944736155	0.6647405742932487	0.3671325022910105	0.2544724636403925	0.2785284186179449	0.3279382738906791	0.4023219143361878	0.4956980090250511	0.9255961047107371	0.2014072588489799	1.875549373522154	0.05365909022770661	0.05193316928792495	0.0005569330394418877	0.8077744404297602			1.261663789301455
4.181461729811084	6.473041977586703	5.247726649230105	1.595279289107231	0.6233245363599622	0.9911491045982272	0.6686916387051881	0.6685192062433335	0.3660771700431047	0.2543868625869205	0.2759577938227106	0.326769031228796	0.4021938230986381	0.4968168527635123	0.9261057627933763	0.2016463558897876	1.867584317776303	0.05366177002017299	0.05194226946179042	0.0005569365720886105	0.8077442620418204			1.261663778977124
4.189651510168431	6.286111723130991	5.163844240903164	1.551827041882957	0.6257297952414324	0.9734847240436358	0.6680889816012784	0.6667463577566779	0.3622020105911407	0.2519869951543344	0.2747962701144487	0.3265366172855998	0.4011612915248055	0.4960775854419207	0.9247929237756817	0.2012291735313166	1.851782897170611	0.05365906741253298	0.05194417305445215	0.0005569384537854926	0.8077813066801025			1.261663753986054
4.197841290525776	6.280316938586416	5.193583560513369	1.499663797140178	0.6542031398795009	0.9726378056765537	0.662931460438442	0.6723336910191708	0.3624849073380745	0.2532606342351243	0.2749941064284613	0.3273514041201636	0.4011828992990598	0.496133725487889	0.9244599876778635	0.2011823149780203	1.856932861548353	0.05365027207849235	0.05194348149040012	0.0005569349318218634	0.8078329892167646			1.261663742890047
4.206031070883123	6.098082867101293	5.175353921860386	1.470587785558629	0.6633631016564976	0.9488279021704925	0.6647629890169187	0.6691440172626894	0.3666860983152691	0.2541567651637334	0.2761151782220032	0.3273965591619813	0.4014571655300948	0.4960453370652387	0.9246242300118566	0.2012708029987897	1.86922541964623	0.05364105401286823	0.05194478494416267	0.0005569321928754423	0.8077984816772062			1.261663766609641
4.214220851240468	6.155531496178313	5.004360465791882	1.483136563316739	0.6189816708651897	0.9274824898885646	0.649421262738097	0.6618213381560494	0.3635622684550699	0.251215514265088	0.2746248544525442	0.3260497108951088	0.4014418672583036	0.4957970004031703	0.9247555891175188	0.2012442551945692	1.848994841453299	0.05363467007934308	0.05194517823028376	0.0005569342868018411	0.8078133635193009			1.261663787887447
4.222410631597815	6.102971600473692	4.807385246015608	1.475821736071729	0.5811301353219891	0.9399459396585893	0.6426157290725887	0.661141228622419	0.3601215554067699	0.2497309846468084	0.2732598098136294	0.3255236191345526	0.400863004588163	0.4954610554059304	0.9224355586058062	0.2007480729167129	1.842803230551626	0.05363497332250475	0.05194707773905847	0.0005569371412723561	0.8079285097244351			1.261663776421098
4.230600411955161	6.001196620527542	4.919987118934858	1.487219012798251	0.6059724667156611	0.9592118182614209	0.6519113336415502	0.6626423763267133	0.3625896102943777	0.2524017304528972	0.2756566245814777	0.3267616634274406	0.4010374505071643	0.4954176066917368	0.92232902377464	0.200737773874503	1.850144833044604	0.05363743145023291	0.05194787043713117	0.000556936057261346	0.8079597152522081			1.26166377155383
4.238790192312507	6.20027704520828	5.278076956688096	1.559514332679278	0.6516858760491111	0.9750918684661826	0.6630871304454046	0.6641267347853426	0.3638177264908875	0.25316657282879	0.2764434525315949	0.328062573463007	0.401791167527037	0.4962574546148726	0.9250597045684966	0.2012320617623317	1.870627177320304	0.05364019436210038	0.05194938049324696	0.0005569334632481912	0.8079358320982898			1.261663776448054
4.246979972669853	6.239907189930396	5.225332793948735	1.537417548973852	0.6462330693583777	0.9888290208606405	0.6753477194093852	0.6708778845394409	0.3655386177563472	0.2527309442189682	0.2762694538804734	0.3289437455092856	0.402226152255269	0.4972773692753931	0.9262557285497923	0.2015720475734505	1.848710408662825	0.05364781184185673	0.0519502189038961	0.0005569340615898537	0.8079460736298693			1.261663783697786
4.255169753027199	6.113114627723192	4.949388715581602	1.515528097891261	0.6292448956707134	0.9822393316320568	0.6604956037389168	0.6688503294944246	0.3659271308416197	0.2522441760697121	0.277745423314084	0.3282314186899763	0.4017382035998613	0.4959207778535109	0.9238089077475803	0.2012015493109907	1.845442252223916	0.05365662424641467	0.05195208445090572	0.0005569370405678318	0.8079891489282041			1.261663784754886
4.263359533384545	6.056912838592276	5.019014698378262	1.51321924606893	0.6293543882900986	0.9503125370272311	0.6542711645029614	0.6635118148976861	0.3639598839309122	0.248948670294863	0.276222319051087	0.3263919764266711	0.4008145446098582	0.4948030056968367	0.9231281295269426	0.2006474844540348	1.857986681990236	0.05365157661615475	0.05195505297515519	0.0005569374922158732	0.8079763496430342			1.261663774082906
4.271549313741891	6.179538765812623	5.089920834344071	1.531607255971853	0.6260670623474172	0.9614292468876342	0.6625490066372746	0.6691508591177615	0.368865103439611	0.2514279403574308	0.2769489236549443	0.3271929734006164	0.401549320756119	0.4958443689394877	0.9241895605897165	0.2009958876705886	1.877019965017957	0.05364161389924082	0.05195419693828906	0.0005569342366711225	0.8079669117115185			1.261663770741541
4.279739094099237	6.350205091251668	5.236426924563498	1.534931713492561	0.6493593481840643	0.9861613120708709	0.6740283440585404	0.6727930880449526	0.3743494326461556	0.2556317978709243	0.2779069953058271	0.3275366773338438	0.4026965746470907	0.4970492332242597	0.9262351385391975	0.2017643218064219	1.871855051337798	0.05364234027933224	0.05194828414268737	0.0005569318128874892	0.8079719050310837			1.261663789973775
4.287928874456584	6.281714494811013	5.302271477750395	1.496319792669274	0.651649319554469	0.95119754044787	0.6546345022575567	0.6622204784640086	0.366078856634716	0.254898956198631	0.2749250128136025	0.3256933482848048	0.4018576614291386	0.4955134396093771	0.9258168952133546	0.2013989836356984	1.846624057873844	0.05364400399258859	0.05194189226079255	0.0005569334956255657	0.8078967441454775			1.26166382387435
4.296118654813929	6.105638691472479	4.966106250457864	1.426301304664058	0.6117209929309545	0.9063297585120887	0.6387344810388351	0.6551878683303669	0.3595338684859404	0.2490301222118078	0.2730032587970305	0.3245560327199923	0.4000467705537986	0.4936979729543668	0.9224119886178086	0.200176119876825	1.846283645546143	0.05364278371591301	0.05193960509087755	0.0005569365941797747	0.8079095765157754			1.2616638167242
4.304308435171276	5.943895413206868	4.863099646121832	1.436456803783436	0.6015129466755678	0.9138522566604844	0.6387151228440688	0.6545802310090919	0.3557814144132389	0.2453654607549475	0.2711037918689332	0.324191814846126	0.399305164599652	0.4933975047838365	0.9213227126562198	0.1997961477088408	1.853480263895844	0.05365049731213913	0.05194384260627476	0.0005569364263080354	0.807915639150817			1.261663779950368
4.312498215528621	6.122798255783397	4.920531145942181	1.518100136782702	0.6154626933026015	0.9634897639952752	0.6609844540461529	0.6628419396050469	0.3617404121147094	0.248850600123692	0.2731908882468828	0.3253212763296454	0.3999915739023506	0.4949687197143934	0.9231903301374106	0.200492942494662	1.875690384038112	0.05366052358656796	0.05195523915807331	0.0005569330921751193	0.8078606481240502			1.261663805271466
4.320687995885968	6.257614896292055	5.08099239101578	1.550460641575532	0.6361262561023167	0.9998044318034537	0.6779155639606941	0.6784666992180856	0.3784410686235352	0.2567631530983457	0.2812399754333044	0.32836815824918	0.4018552845576892	0.4964818351640955	0.9252915901793133	0.2015140290628735	1.867790062307387	0.05366102033769837	0.05196533479890256	0.0005569328430390779	0.8079119777600817			1.261663853707439
4.328877776243313	6.129066829961621	5.064064838234291	1.537185923144656	0.6312745851753588	0.981666816367926	0.6516297149601248	0.6689034346528695	0.3657764514084866	0.2508800282399588	0.2740233264153773	0.3254487681329607	0.4008497589974785	0.494809194145484	0.9239458343661436	0.200972991079945	1.862167711378903	0.05366124646956347	0.05196640814868921	0.0005569362258352502	0.8079137266619516			1.261663850149826
4.33706755660066	6.220607480996406	5.068056460793451	1.566534207302267	0.6366751174902253	0.9830806355140616	0.6564074555136554	0.6689002789436194	0.3641941352113375	0.2507668878580954	0.2737238593433996	0.3256239186992208	0.4010757742924408	0.4949996212190583	0.9245968873815045	0.200996015155598	1.866969709215927	0.05365933690720287	0.05196007806449403	0.0005569373560205092	0.8078808842645581			1.261663814949093
4.345257336958006	6.297802469043356	5.183382620548131	1.547657618454153	0.6553257648856642	0.9887767561371525	0.6689848927333798	0.6752202904684111	0.3770990808581411	0.2561362320734364	0.2812627027652398	0.3294380972642355	0.4031697618941011	0.4972256107596967	0.9265151335629909	0.2015378818172164	1.886345374226299	0.05365378443856927	0.0519536008832769	0.0005569342797990191	0.8079607178930615			1.261663812164584
4.353447117315352	6.303613636548259	5.069324336231174	1.482567778451846	0.6408393736976852	0.9644846165194205	0.6689912846382184	0.669964162797807	0.3787674449176834	0.253537293597391	0.2798140463920678	0.3281365424581059	0.4022125850319986	0.4964269229477246	0.9252362513429117	0.2013372455678021	1.879413129970809	0.05365131156684346	0.0519480813737963	0.0005569320464420772	0.8080562908324596			1.261663830371128
4.361636897672698	6.224508594066338	5.105527175315443	1.515939852262884	0.635438967442685	0.953643287027123	0.6657678399665861	0.6675253152008134	0.3673686198740883	0.2520968838751763	0.2777621215612063	0.3277052628180332	0.4015622763890008	0.4960412793983055	0.9244841012877824	0.2010846594483344	1.864554092720204	0.05365234229122506	0.05194423255978342	0.0005569339081830829	0.8080036984856682			1.261663837071683
4.369826678030044	6.046520713319151	5.091925660400181	1.534297055700082	0.624948453270697	0.9462591070352879	0.656166716488492	0.6651089286685783	0.3644863325953652	0.2511647302253888	0.2771420336085207	0.3278984996352408	0.401904585589407	0.4958976356105146	0.923775032668954	0.2008693443083326	1.862406348860446	0.05365280258833709	0.05194517031293458	0.0005569361497107133	0.8080204707528195			1.261663836988926
4.37801645838739	6.046665956110075	4.939762425517118	1.508459803501587	0.6094014914396864	0.9340012264770433	0.6430403273774364	0.6601594279906667	0.3623337094084025	0.2519523178040024	0.2751243479389189	0.3267939195409655	0.4011833226637445	0.4949570445346643	0.922654002075448	0.2005880736366437	1.869438946224147	0.05365512571757583	0.05194806478782334	0.0005569347118931323	0.8081449784036403			1.261663844778648
4.386206238744736	5.960536808851971	4.827672741284991	1.468021925430965	0.5979841667631399	0.9315934196052603	0.6415221933309538	0.6617389831173949	0.3615561077502257	0.2532800409661352	0.2749813515217907	0.3265490986072749	0.400936493924356	0.4951097490987445	0.9221148263734249	0.200516182173454	1.889881583903475	0.0536620496396728	0.05195678113401068	0.0005569314141477488	0.8081401101421063			1.261663873544733
4.394396019102082	6.005454612876863	4.860743646213482	1.469208818193273	0.5956843924265408	0.950791899663044	0.6429981311699691	0.669918598548367	0.3617947256360711	0.2533493649484411	0.274272906994924	0.3263072747027797	0.4007045117757989	0.495954952570755	0.9220075633745632	0.2009078643726098	1.859309387431146	0.05366529450384607	0.05196335407469255	0.0005569311450574122	0.8081497360291898			1.261663916179441
4.402585799459429	6.469461480382654	5.239743515766167	1.642628574911947	0.663003784208362	1.024581016573832	0.668959250708503	0.6749338763968177	0.3666779916352215	0.2565667597624375	0.2769630706969328	0.3277972631803641	0.4016132927396482	0.4976881818479182	0.925021202257081	0.2019024290742233	1.856826044231249	0.0536622065367121	0.05196381274155058	0.0005569351763641383	0.8081326684716347			1.261663915995263
4.410775579816774	6.269686431941746	5.241409386346387	1.657146668301467	0.7032819698872166	1.040264784434431	0.69095805926395	0.6820551695649559	0.3763799837495397	0.2585433934243387	0.2782269378602104	0.3287424532185836	0.4024126397105656	0.4974527513012519	0.9256280562418746	0.2016258492890581	1.882053265757204	0.0536582607811304	0.05196845221169264	0.0005569380244102937	0.8081105825961472			1.261663883440982
4.418965360174121	5.987076493302828	4.965249884151264	1.497824573290515	0.6196039622678852	0.9577366181757667	0.6578987876298669	0.6755177024884718	0.3705681697964756	0.2535677500438596	0.2757108095692863	0.3263378292380177	0.4014107309156205	0.495294794732482	0.9235831454836841	0.2008531163606267	1.900961524831281	0.05365772893386049	0.05196897113515653	0.0005569353793886309	0.8081808953919604			1.261663849908416
4.427155140531466	5.979640470891673	4.807010181944744	1.455255427834418	0.5757024090412383	0.9405319478736771	0.6337315403589737	0.6646029487803283	0.3606713880967385	0.2509829683469483	0.2748863358815035	0.3258405294953144	0.4008945349669966	0.4951260419645478	0.9227574843743033	0.2009200084429086	1.871114764320881	0.05366171057382691	0.05196422440516326	0.0005569327814933184	0.8082038383317408			1.261663859260359
4.435344920888813	5.979791069685507	4.682134541171095	1.387799383198418	0.5681729206930943	0.9213906069953957	0.6383503982704301	0.6611062180914901	0.3620484379844481	0.2503355071532415	0.2756397416956082	0.326231016006849	0.4009183625233338	0.4955908274019231	0.922761752148303	0.2007269037188054	1.855634205260142	0.05366468215193941	0.05196250162086372	0.0005569364253763791	0.8081929376627967			1.261663831076455
4.443534701246159	6.092876441899213	4.768615518882396	1.417997008635882	0.598242233534647	0.9323559310128516	0.6583261712648129	0.6659703570071981	0.3680705099131034	0.2516790660028536	0.2768213482505966	0.3269397580696138	0.4020184495689186	0.4960466707139677	0.9248280796587562	0.2008388163477868	1.871169403090441	0.05366908096167502	0.05196398971645061	0.000556940991907438	0.8081297824865695			1.261663739201008
4.451724481603505	6.160202995626144	4.959243743830579	1.462636900105912	0.6183679303721794	0.9315623397599979	0.6556843157918791	0.6613376593304103	0.3655109241108913	0.2514530830228735	0.2760122430102631	0.3270518012052553	0.4016210523518738	0.4956879363364225	0.924565828467492	0.2008354839590908	1.886924655983417	0.05367270003828518	0.05196537284455467	0.0005569398027185299	0.808212011046734			1.261663659558205
4.459914261960851	6.083756314404039	4.972063955026059	1.452497291269974	0.6265012254479926	0.9281196026561981	0.653448664477481	0.6599646221334183	0.3654303221943206	0.2491450315737007	0.2747628245146254	0.3264121881985915	0.4011464488532891	0.4959174488665139	0.9237320185469959	0.2007949902367003	1.875426017139996	0.05366901130529628	0.05196069224657293	0.0005569366157153171	0.8082731841445917			1.261663595926832
4.468104042318197	6.3299249865305	5.196106233432115	1.517954438248353	0.6684722711314326	0.9725054607963441	0.667079532064903	0.6660144307208329	0.3710172322244327	0.2513557870739348	0.2782835371413146	0.3283124135355832	0.4027629187337755	0.4980023293155683	0.926632998420851	0.2014728769271945	1.845670957089798	0.05365985068125845	0.05194929365283087	0.0005569373408488731	0.8081782279652225			1.261663556381073
4.476293822675543	6.315733562787899	5.188144964442444	1.508770100447602	0.6548748183365607	0.9506075008194093	0.6545324700263603	0.6646311700276726	0.3672059363446152	0.2556245079733962	0.2792221964590162	0.3289543950861085	0.4023789417558311	0.4978732811607858	0.9258117259639007	0.2016413122759932	1.841191517195992	0.05365065643806685	0.0519388049763054	0.0005569406887092892	0.8082466311664667			1.261663504863768
4.484483603032889	6.113039265607515	4.971602909384762	1.479007115593175	0.6092898982896935	0.9295656183051013	0.6399918365661292	0.665257038205724	0.3639954308969264	0.2532280176343606	0.2764438791233066	0.3268216287727205	0.4016391875362051	0.4966477457296567	0.9242599551743551	0.2011904416983643	1.852030300751123	0.05364155930586038	0.05192939935843441	0.0005569416453368645	0.8083114270864002			1.261663438184074
4.492673383390235	6.027495342003101	4.880710830004688	1.507078234155064	0.611420058273499	0.9669037142683605	0.6481738280519325	0.6745175185126797	0.3688592535054932	0.2545561020314063	0.2759750600472429	0.3267222326640205	0.4022644578653679	0.4974906914615794	0.9248357136557537	0.2011795031090628	1.86393313829347	0.0536347527503295	0.05191993144201404	0.0005569391507701298	0.8082775605994448			1.261663387087963
4.500863163747582	6.074929640801876	4.976854026568898	1.499018485382414	0.6551231266400508	0.9842329119484362	0.6713518313126567	0.6747943596748339	0.3704916669217156	0.2569781534396698	0.2782572874583314	0.327724242616806	0.4027563054936126	0.4978308395394287	0.9260697099694941	0.2015357681817353	1.850276347434095	0.05363999987559383	0.05192158401041503	0.0005569373952251385	0.8082279266559814			1.261663369704077
4.509052944104927	6.373161611067195	5.161612589473274	1.556447872999185	0.6707367719925824	1.001920864172158	0.6773301284528903	0.6782073073159166	0.3719325658364989	0.2587480480435616	0.2829290238576166	0.3301965746941009	0.4042510711144172	0.4994086528884353	0.9274925430167087	0.202487456152301	1.839152054686924	0.05364839000154265	0.05193059455064629	0.0005569390861555892	0.8082417173652916			1.261663373032422
4.517242724462274	6.322906108833746	5.054750948913383	1.576313312379057	0.62741319876007	1.013347907566712	0.6667965534904728	0.6763588932761537	0.3689230288078828	0.2565405796282002	0.2785325524620804	0.3289917524518109	0.4039945509912302	0.4987569590799456	0.9261981011015078	0.2018646105376527	1.844625447410869	0.05365936662007641	0.05193587783032046	0.0005569408262452269	0.8082845481776306			1.261663373663195
4.525432504819619	6.19215212755539	5.037400482890888	1.549899466319324	0.6225334782240928	0.970106036436214	0.6629345344895756	0.6721990652827862	0.3687961142136988	0.256916519049203	0.2783367861392089	0.3291202165428584	0.4033777508103145	0.4977689699335628	0.9256447456223874	0.2012923677505478	1.868455799100355	0.05366867117172482	0.05193597154784169	0.0005569388011768448	0.8082955195245594			1.261663366854044
4.533622285176966	6.297775852339971	5.024996691278378	1.556869201680913	0.6274858563415425	0.9571723185304156	0.6623993597239718	0.6762545711276	0.3731463356584097	0.260066470054408	0.2817437560739471	0.3298067239322519	0.4033695619088086	0.4971558241530179	0.924941264299486	0.2014848644832533	1.877842730353454	0.05366598231549735	0.05193066068265783	0.0005569360587140642	0.8084052569857463			1.261663373874712
4.541812065534311	6.198013864432272	4.962260637708197	1.524241323046591	0.612362462990426	0.9665282791483769	0.6575028212166544	0.6698207270260474	0.3687509560346438	0.2551376754877669	0.2796527454746474	0.3283861974178924	0.4021555064044723	0.4956300971503988	0.9234545091899471	0.201243902741691	1.849549958707071	0.05365869056272661	0.05192632715737102	0.0005569367361818793	0.8083830548924149			1.261663411490079
4.550001845891658	6.202945322962496	5.08539229626648	1.526505533882064	0.6099686279993646	0.9658805048402345	0.6574924728024714	0.6674833057306957	0.3667434176305762	0.2542830199185021	0.278928465733468	0.3278804342560143	0.4019663805286207	0.4958123363268974	0.9244222611302629	0.2010237886245485	1.849324263712744	0.05365157892105594	0.05192504770608087	0.0005569405325012344	0.8082669850710482			1.261663413792209
4.558191626249004	6.272269523372036	5.187154790992136	1.563972011879312	0.6403640513101626	0.9782945080493624	0.6686980960181867	0.6684838891671669	0.3695774136437796	0.2565313958236977	0.2785374615874871	0.328153101167943	0.4027627406993572	0.4971836946300032	0.9257695188930806	0.2009065107633358	1.858700288124346	0.05364766865801891	0.05192366253603329	0.0005569413036252892	0.8082567843968285			1.261663404816692
4.56638140660635	6.268158481910255	5.100752574609371	1.540267717599956	0.6427041202364595	0.9610180202683506	0.6736017648633507	0.666287968851447	0.3662064300909996	0.2541942011819218	0.2778471672722094	0.3289275017094831	0.4031370029423667	0.4974010510602974	0.9260407545715256	0.2009064388898335	1.862910055527553	0.053651964617615	0.0519278428384676	0.0005569368897225208	0.8083064755191152			1.261663429869976
4.574571186963696	6.235875216541007	5.129247800124318	1.481334950699363	0.613953314093742	0.9339111511456742	0.656756763679754	0.6620450899995913	0.3614491028351564	0.2517865728975063	0.275263248150101	0.3270942305820134	0.4014355609621125	0.4959632691792099	0.9248741592013031	0.2007620099430711	1.848080930550773	0.05365861771910119	0.05193236892292793	0.0005569349034358617	0.8083854681584597			1.261663479565581
4.582760967321042	6.197625174190316	5.072232393609641	1.516238846837022	0.6107585230168138	0.9598168070327453	0.6435052995334366	0.6614311212057149	0.3570441047679149	0.2511015661891681	0.2730602640365296	0.3265583981093428	0.401184466892135	0.495701654931447	0.9234009135765828	0.200580880978937	1.83845723234064	0.05366148432892787	0.05193617177393952	0.0005569377101928223	0.808327054063525			1.261663496621222
4.590950747678388	6.34062701449463	5.116907933852973	1.622356121468264	0.6347026041170701	1.012237518120109	0.6551665414953914	0.67302751881279	0.3627694984750768	0.2548121245652684	0.2769502502826227	0.329387658090875	0.4031731136507905	0.4982345362592072	0.9263911903445127	0.2015945615962174	1.857044525070123	0.05366511946587165	0.05193866554620775	0.0005569401054276827	0.8082396341708754			1.261663472265761
4.599140528035734	6.35385536545034	5.101594098416424	1.578596122844921	0.6397648725484494	0.9858469235481412	0.6695782124946342	0.6733779251273521	0.3721567159475628	0.2594405605817986	0.2831213409582128	0.3316518077179154	0.4046834691617729	0.4997287316759699	0.9282163931973043	0.2019270028394452	1.880932307802246	0.05366530826724718	0.05193653568303227	0.0005569392022843608	0.8082659700848975			1.261663448289716
4.60733030839308	6.244403354511646	5.060557937652652	1.532345096845165	0.6252616844490457	0.9761777400088762	0.6604547871118748	0.6681286698441739	0.3676520333725712	0.2563930451584119	0.2796380011615462	0.3298784522348588	0.4034830494975351	0.4981010700949017	0.9265100960111994	0.2015673424206399	1.880169364528438	0.05366055763481954	0.05193300327401708	0.0005569369781362128	0.808328942967564			1.261663458073703
4.615520088750427	6.275694023189147	5.234024530488466	1.593148586526776	0.6375047705167858	0.9913529239344103	0.6583871165032159	0.6683994027945673	0.3646471117890131	0.2545793393854422	0.2782817448665807	0.3289099914587457	0.4033183205034755	0.4981179536696297	0.9269976578897536	0.2018090064814114	1.861909390722669	0.05365447595666045	0.05192631744850319	0.000556937512868027	0.8082767333404849			1.261663473347229
4.623709869107772	6.437706885271996	5.447728596263967	1.639479956130335	0.6752379018342359	0.9829799913687547	0.6578062896999476	0.6664610719869628	0.3638004069659886	0.2543621413417843	0.279959912369693	0.3301610307693776	0.4040976686157722	0.4984011043247814	0.9282781487945456	0.2018989788154534	1.864459932577848	0.05365062954478213	0.05192122902037092	0.0005569409431962604	0.8082473031114569			1.261663451907629
4.631899649465119	6.138618239119038	5.076817547820546	1.521120953256211	0.6193814828440954	0.9468191324339243	0.6433063956725602	0.6617107481645024	0.3650538686179313	0.253095159462605	0.2827674142228621	0.3301867957539945	0.4026766584167518	0.4972789713804089	0.9248419430095246	0.2012512470473603	1.861728262462943	0.0536499284634671	0.05191801226507881	0.000556942086662812	0.808314171554624			1.261663408597998
4.640089429822464	5.996511353539755	4.832718427238091	1.451816746390383	0.5864154227715777	0.9377821788592816	0.637989404497147	0.6645479008820846	0.3627774503512582	0.2520505879639763	0.2782608707207576	0.3276125498922173	0.4016038859825231	0.4961022284935707	0.9234149352770101	0.2009694166916784	1.872129364587676	0.05365300292470049	0.05191599349521669	0.0005569385567674879	0.8083653381400171			1.261663388230164
4.648279210179811	6.028895706805766	4.927223181524132	1.458058908811391	0.6269825620899646	0.9422162250739398	0.6636856444284185	0.6688216028213335	0.3643556400069923	0.250807164565654	0.2767491304387853	0.3276850433171135	0.4025641674932092	0.4960937343827242	0.9254092422106834	0.2011560210681052	1.851277424814292	0.05365626159658	0.05191634311070487	0.0005569366455561227	0.8082803670579221			1.261663383044534
4.656468990537157	5.820432667968753	4.67050693840303	1.346615579435669	0.5847540474136456	0.8887817509353726	0.6637316611957655	0.6565114102667904	0.3640809223848134	0.2460545960515173	0.2730804756864147	0.3255733127554771	0.4010616758324356	0.4945052915319299	0.9230253708514295	0.2004332242367775	1.839498506280316	0.05365626152274901	0.05191802989129581	0.000556940550213298	0.8083139748835697			1.261663349728943
4.664658770894503	5.922379183283184	4.680480370356604	1.374861617293432	0.5793986433869209	0.9005203821957677	0.6486922908101259	0.6554853597248269	0.361905954000192	0.2469314599060801	0.2732341801514521	0.3255156115974583	0.4011932673688833	0.4949538786125575	0.9230595518911956	0.2004257154442381	1.861160782649756	0.05365590334631691	0.05192043402992984	0.000556944039033747	0.8083824164044604			1.261663296694947
4.672848551251849	6.028381381678793	4.998716989528361	1.485170282365247	0.6170302720955716	0.9584760587112033	0.6501543956843641	0.6613047926546057	0.359861631264454	0.2532278713812026	0.274355067932588	0.3268499625947591	0.4013198163920075	0.4952783334932653	0.9240132838945776	0.2006911861215126	1.874497697197574	0.05365386201013331	0.05192157659391559	0.0005569419189506227	0.8083740651046275			1.261663261782111
4.681038331609195	5.976211210958085	4.881081223682827	1.442544501325572	0.6043564701808704	0.9222602730730317	0.635921958681118	0.6537126677503615	0.3587298260436336	0.2500954341117562	0.2723318842364462	0.3252175484173254	0.3999330494100558	0.493730928748621	0.921835581023042	0.2004956537038846	1.854576457025161	0.05365193663167206	0.05192003895229011	0.0005569384581473525	0.8084376637323369			1.261663240724489
4.689228111966541	6.154593856759111	4.958494736949252	1.523546323479164	0.630692359948927	0.9353667662953637	0.6423136657915479	0.6538004933431623	0.3618667313075882	0.250244139505493	0.2741419197672803	0.3258288197523797	0.4005515306886054	0.4947603029708673	0.9230865604230831	0.2008033687969779	1.847208121259355	0.05365092054971198	0.05191594394917811	0.0005569405301918112	0.8083831975677974			1.261663222918551
4.697417892323887	5.993991945531096	4.864238162193943	1.478187932856347	0.5919657434457735	0.9367921482167736	0.6394223779177659	0.6578781049208851	0.3587995787632611	0.2513297719892512	0.2744662166463461	0.3267913767601777	0.4004853211822481	0.4949040823531227	0.9230795654685864	0.2005664848378501	1.859922458730561	0.05364655765506368	0.05191495410719513	0.0005569453512992748	0.8083326553358328			1.26166317334264
4.705607672681233	5.963605364016987	4.726456534996466	1.421700809192512	0.5586143345771096	0.907229447077151	0.6341325637606521	0.6535262112328606	0.3556958389841434	0.2481478593661557	0.2719318104418862	0.3255901943943245	0.400018409929793	0.4940873587624047	0.9221554348624226	0.2001717593405757	1.867941157443806	0.05364324273465416	0.05191951415342055	0.000556945286890439	0.8083304369960946			1.261663104246904
4.71379745303858	6.219683551379057	5.14099832659848	1.520900119647395	0.6158857839447418	0.9328408466194948	0.6542539767268747	0.6589901710820456	0.3617976324432495	0.2490133127580865	0.274844257133123	0.3266060750413866	0.4016494030566173	0.4957445223826606	0.9241030949198107	0.200964446324106	1.876631105027767	0.05364587565652885	0.05191915687100807	0.0005569413024088129	0.8083649684255282			1.261663069744083
4.721987233395925	6.292577538406061	5.300632186809365	1.562906782643006	0.6537978636315763	0.9608111310184237	0.6625544120408774	0.6691760429222731	0.368176663524942	0.2524528553484782	0.2772222528799992	0.3284480060524679	0.403209889631214	0.4978638288461337	0.9263027018283733	0.2019166645605137	1.859665312181625	0.05364485783266067	0.05191345451122177	0.0005569403728668613	0.8083796441250525			1.261663061637289
4.730177013753272	6.058860789423754	4.967923626521904	1.466886537942214	0.6217240694674611	0.9349213990713724	0.6637182121065256	0.6658380246492939	0.3653657383110377	0.2509185994699583	0.2763572547824014	0.3283310169137768	0.4028127329328147	0.49767305922828	0.9252724835078914	0.2013907974496864	1.851075968751493	0.05364005181143954	0.05190993564453655	0.000556943688518408	0.8083679308467387			1.261663036579419
4.738366794110617	5.947930795314434	4.803740970600521	1.403859677766188	0.5844279046169287	0.9194520782884428	0.6552045669672796	0.6610862500803879	0.3606522262704188	0.250264072699015	0.2732941265194185	0.3263835684448856	0.4016018965416677	0.4956431439249991	0.9234887199699102	0.2004529871423207	1.858584877412998	0.05363218702913198	0.05190896009615815	0.0005569461188335393	0.8083892121515641			1.261662984970603
4.746556574467964	6.226997213133554	4.938460066318988	1.449871768901652	0.5958308898424927	0.9453733948579043	0.6470636913592737	0.6609126488223361	0.361502628522702	0.255021235520161	0.2753421919501715	0.3270567402444566	0.4023015909782376	0.496099324069233	0.9249251074233109	0.2006932901440137	1.871750003828058	0.05362289229760807	0.05190876320267274	0.0005569447410552342	0.8084067693954695			1.261662931257378
4.754746354825309	6.094861952149937	4.838361428708292	1.377503213318395	0.5852429847973998	0.8927989456299545	0.6327623321152559	0.6503094332587668	0.3560603740937219	0.2457938767842568	0.272053017672685	0.3257444407990913	0.4010954324913334	0.4947927657544668	0.92426345922662	0.2007827799812399	1.868439536110178	0.05362103013598088	0.05191106416534259	0.000556942815847816	0.8084555650802994			1.261662899831515
4.762936135182656	6.141400320158347	4.904925235480366	1.436589491001601	0.6059888127292439	0.914841229822934	0.6350736210446321	0.6527703409850311	0.3579420403227614	0.2471524078296016	0.2719226422805401	0.3258488876734445	0.4009412307725117	0.4951177528304964	0.9242033298879746	0.2009538152370028	1.855899760193494	0.05362621277209883	0.05191018004211703	0.0005569442111246589	0.8084115188141339			1.261662891172718
4.771125915540002	6.282357638249855	5.24272605304428	1.547150958877779	0.6385231319988502	0.9567554933027497	0.6478650405249466	0.6639353428764183	0.3670426350089352	0.2546079621050488	0.2782917995301158	0.3282184963383085	0.401790234952056	0.4963688397216512	0.9249248326851992	0.2011242219942886	1.855174090848927	0.05363461803568111	0.05191010420123767	0.0005569472678410546	0.8083403958633149			1.261662869893575
4.779315695897348	6.192352360024296	5.180064299140991	1.544265225629241	0.6168731294686279	0.9442436355348809	0.6543571364976922	0.6633476408386002	0.3684793946599893	0.2522301887527718	0.279808198109331	0.3281548615070687	0.4013440408518663	0.4958171959806777	0.9246063416615899	0.2008474499630782	1.858273178668481	0.05364493670509678	0.05191342284182505	0.0005569476144674975	0.8083499059029365			1.261662801938647
4.787505476254694	6.218022242275196	5.141090680645014	1.557022830301728	0.6446016456663354	0.9511576808713075	0.6620081982057261	0.6606887926345324	0.3756063513685269	0.2515111206729433	0.2807389646576827	0.3273827544553829	0.4010730476420959	0.4954920498800208	0.9246692903437413	0.2007424181452901	1.882501844875129	0.05365299564451557	0.05190710859232824	0.0005569445292984539	0.8083856074112628			1.261662756485106
4.79569525661204	6.318638116501175	5.171120390716748	1.559291172409549	0.6427470426981748	0.9665529753410053	0.6551911009254849	0.6601008776500678	0.3718749014382113	0.2501181025114912	0.278546587633118	0.3273807377831569	0.401376659314671	0.4960833712293415	0.924611866645721	0.2009557296992908	1.871768530789789	0.05365454766845149	0.05190239353173167	0.0005569426656635008	0.8083868314269208			1.261662764688226
4.803885036969386	6.343392311233055	5.023793984922721	1.556532762139061	0.6072861030535068	0.9749932143228646	0.6508535394889854	0.6597183575593644	0.3670602235721447	0.2505568123447209	0.279467948351536	0.3288897229326639	0.4018194192582424	0.4971429470579032	0.9242605208187339	0.2013525856472245	1.856235160886057	0.05365263301999375	0.05190085205664404	0.0005569449592339344	0.8083712678926041			1.261662779149841
4.812074817326732	6.312556770638958	5.048824053470766	1.539557736187635	0.627264268236687	0.9652352580494326	0.659910008406367	0.6638334298225844	0.3674324824183318	0.2527573872167855	0.2779060351457687	0.3279781310891907	0.4014041712842842	0.4966422518735177	0.9240622137248108	0.2011002620878225	1.867401379386342	0.05364929226816811	0.05189484758546464	0.0005569458127632577	0.8083701789845639			1.261662773606106
4.820264597684078	6.335485630440162	5.232036379064938	1.582216210255234	0.6561793248671651	0.9797684644016311	0.6753927866884232	0.6697821414910873	0.3684833391909752	0.2527428810920955	0.2760779650597191	0.3270718193796048	0.4017035395812226	0.4965362490814819	0.9247145611225527	0.2011154412197591	1.881931984786522	0.05364164272481988	0.05189342666213333	0.0005569427025849591	0.8083909991871729			1.261662792606782
4.828454378041425	6.087554955637337	4.99350447145366	1.50889445747149	0.6220413772881586	0.9285692400165593	0.6496737723521515	0.6593698546773	0.3619343051699594	0.2466580958866787	0.2754425570919909	0.3259900164186846	0.4004078423125733	0.4948439667639533	0.9225777063990357	0.2006661405702357	1.874876554228045	0.05363387539014013	0.0518971222532937	0.0005569396511874169	0.808411026149804			1.261662860383597
4.83664415839877	6.153839567653428	5.165583246342679	1.53244577968199	0.6510122544433884	0.9491671812159337	0.6648096012877591	0.6618817914742706	0.3650106449200625	0.2503531118472465	0.2793882365846637	0.3276372046742904	0.401112757441618	0.4962347203727469	0.9241282910180345	0.2010337651334513	1.86482626851766	0.05363414298655507	0.05190005681577809	0.0005569400134231851	0.8083969753177178			1.261662938337945
4.844833938756117	6.432130627131968	5.295610193802321	1.631702265045737	0.6519156071481207	1.007289808056708	0.6770407609738458	0.6737125087680983	0.3674600919100622	0.2589191993671414	0.2791550740404349	0.3289040170832999	0.4033680481081596	0.4987352094175102	0.9275486901331575	0.2020044495409253	1.866403903990679	0.05363652802712596	0.05190336091233603	0.0005569415932877199	0.8083134814582084			1.261663007036347
4.853023719113462	6.275445924422146	5.112246632061271	1.526031914438219	0.6202972753830234	0.9647276466759435	0.6542014428732421	0.6705118238305228	0.3657174376908747	0.2571245642075888	0.277486925408146	0.3273872407515297	0.4023226368978457	0.4969447430584816	0.9258576175772701	0.2013556589212405	1.871888677851957	0.05363880209987119	0.05190576938528195	0.0005569405807565841	0.8083255153710277			1.261663072990671
4.861213499470809	6.490347332181452	5.36620778796973	1.574230992534617	0.6618567498679937	0.9941852784304743	0.6687331386754147	0.6730582945992191	0.3734466397411813	0.2558970157087317	0.2820021147429774	0.3292954929290156	0.4026235140451843	0.4978837684794812	0.9271152266190824	0.2016650023534212	1.868017204571917	0.05363990844776314	0.05190189094381587	0.0005569371270460633	0.8084446944431408			1.261663166875772
4.869403279828155	6.421387966101173	5.400246084452085	1.603905519118541	0.7045667144448685	1.008089434183385	0.6995981151453003	0.6767176253559353	0.3796856957850033	0.2546613157138857	0.2817940158090371	0.3301921157069976	0.4032473150384898	0.4985826508749484	0.9279887436221639	0.2020100916554914	1.852630332319074	0.05363736351473573	0.05190050194030613	0.000556935349797799	0.8084490377776339			1.261663277449704
4.877593060185501	6.097903014514207	5.120324556969194	1.471774787589303	0.6465036570357943	0.939195315325257	0.6670327713211693	0.6640922177962765	0.3667206258301313	0.2501940272439575	0.2754663817103408	0.3273383134209621	0.4014411715277144	0.4957342962674409	0.9234841188776184	0.200854601957698	1.856731573293849	0.05363232085482916	0.05190118175354683	0.0005569370341992041	0.8084687213318823			1.261663364964273
4.885782840542847	6.131368802593955	5.033838648724217	1.464782360002425	0.6175590443640617	0.938189545826317	0.6496493199448008	0.6655270431713148	0.3610552405707345	0.2498460283557537	0.2735231823586799	0.3259334294362007	0.400642776628813	0.4945895978537056	0.9228000921913538	0.2004637440130275	1.874589611096175	0.0536283030164466	0.05189652465718777	0.0005569385426731068	0.8084914536751384			1.261663423628242
4.893972620900193	6.294946065737427	5.065081127195523	1.495945395321718	0.6389543320612086	0.9588596804765535	0.6628879761181814	0.6716376600366767	0.368105755281835	0.2553357778187135	0.2764829306945017	0.3265840244073481	0.4015947088657001	0.4954751380751744	0.9250785698582892	0.2007453140189246	1.893993749967246	0.0536289768026589	0.05189144006251765	0.0005569367911898286	0.8084761859345582			1.261663472053731
4.902162401257539	6.116564525615679	4.8789974053863	1.423908370765848	0.5902224210196586	0.9260586409790362	0.6487969870637614	0.6602259147315627	0.3651397695084899	0.2530580622927832	0.2778370251619727	0.3272035730170606	0.4018916103794007	0.4961216428803327	0.924258909219036	0.2008168317639704	1.881217544828267	0.05363200789312766	0.05189183105627036	0.000556934660810102	0.8085156744772773			1.261663532718684
4.910352181614885	6.010980794399655	4.845477177907506	1.425733521549091	0.5877697591234847	0.9173493453152215	0.6407575472696743	0.6597948625629853	0.3601738259434256	0.2514486639979778	0.2751650934820316	0.327038541420301	0.4017245549860743	0.4959767207806	0.9233329643585191	0.2009395248125484	1.865446382445322	0.05363761110481479	0.05189871556678829	0.0005569356864205843	0.8085869427117272			1.261663592232724
4.918541961972231	5.967203551212781	4.89239329449804	1.455161663740349	0.5958280319082956	0.9189033785054926	0.6360921649607723	0.6649654986305931	0.3594042706196334	0.2512011974736686	0.2741074072546715	0.3257721929400728	0.4005375808068565	0.4947916961923236	0.922079296524047	0.200928188481509	1.86527600973156	0.05364163332698079	0.05190377028358034	0.0005569382550064494	0.8086465552264478			1.261663624640755
4.926731742329578	5.930106235403064	4.857284936392904	1.450350927696987	0.5810896948749268	0.9303590961101381	0.635401075852702	0.6629817377677487	0.3602706898686966	0.2498510185637842	0.2739609049436751	0.325509389090521	0.4002578022023509	0.4943499723125089	0.9218672915860265	0.2006311357188771	1.869902388993484	0.05364447193181412	0.0519060372844851	0.0005569374383414128	0.8086167614790754			1.261663636054714
4.934921522686923	6.10454933091988	4.950245765224033	1.520890750699651	0.5994581156167071	0.9583156275205142	0.6576469353979929	0.664441973012063	0.3689737798730428	0.2512997407729765	0.276148366917914	0.3276291317297592	0.4016309452408858	0.4960886287937982	0.9241554568312597	0.2008484462267208	1.872708962826874	0.05364021000779594	0.05190684631810589	0.0005569355879618543	0.80857044705577			1.261663615119762
4.94311130304427	6.227279491558471	4.959340965842799	1.544333075275867	0.6194939204151433	0.983730348266869	0.6773529521323363	0.6686348792221953	0.3778725338254408	0.2520594374354103	0.2782704401417816	0.327795381548463	0.4018369484134786	0.4962859055291818	0.9240968705965946	0.2008520128477262	1.85773799530768	0.05363407761156126	0.05190125734400133	0.0005569370191136118	0.8085482342483575			1.261663602177347
4.951301083401615	6.195397645100958	4.930574566859493	1.522195954537071	0.6108073602101196	0.9846478243735611	0.6532535373028132	0.6684253269288399	0.3703066377584669	0.2538566544746043	0.2785742472421833	0.3272892571372029	0.401589664828922	0.4955073715324566	0.9232026103554171	0.200611189663148	1.859153235520333	0.05363242889428362	0.05189515173880126	0.000556939835922335	0.8085307509165471			1.261663577689715
4.959490863758962	6.260694180308423	4.974122757178206	1.518465244037285	0.5980078800379023	0.9487892884662416	0.6434775160571087	0.6629353141930635	0.3662217603158914	0.2535793547653981	0.2778255764581354	0.3272256232241869	0.4015483456897861	0.4959845323111691	0.9243386320198718	0.2007906180404988	1.869874664699596	0.05363418757287224	0.05188877210856749	0.0005569416144048686	0.8085899497934488			1.26166350863688
4.967680644116307	6.110770104027245	4.833204943949326	1.457056306773672	0.582488824180101	0.9214854721565462	0.6416753577615257	0.6591710394129791	0.3626599161409181	0.251282162936684	0.2745146238800002	0.3257801626344877	0.401333433339022	0.4951510543404986	0.9240725186207784	0.2003536512590525	1.876304008281259	0.05363615012602605	0.05188144222309665	0.0005569410863772387	0.8085952984818083			1.261663440555197
4.975870424473654	6.184081717086612	4.956077595034422	1.513092061609628	0.6006177197712326	0.9775129064454553	0.6518623644393376	0.6647649009890956	0.3642532413364641	0.2556111544623811	0.274808533219354	0.3263602196818426	0.4019559806572718	0.4958685684673175	0.9242251115329937	0.2008498210417466	1.880944110684151	0.05363790063301219	0.0518803872508016	0.0005569410115686528	0.8084921295717049			1.261663366351696
4.984060204831	6.542854860883632	5.299586737642464	1.712286278844553	0.6414005572597031	1.061267159951913	0.6666661073632751	0.6723509042397722	0.3677456306827823	0.2602612880588269	0.2777006926836316	0.3285097678826387	0.4026766238745731	0.4979201477134109	0.925861768727453	0.2017430870237203	1.864895432332866	0.05364001959837615	0.05187718683105758	0.0005569443581940174	0.8085699058166841			1.26166325527406
4.992249985188346	6.231385388763238	5.2135755106595	1.620428416616439	0.654680567696071	1.009029251828626	0.6580687113870961	0.6690749492891273	0.3647992410927082	0.2543610695067287	0.2761248018200428	0.3266409475870186	0.4010118513329398	0.4951816821773655	0.9235516817964087	0.2006055944216731	1.853888986595802	0.05363556258052796	0.05186778300470524	0.0005569485921055926	0.8087022556890054			1.261663102802825
5.000439765545692	6.133752521579499	4.982070150448897	1.51495084528032	0.6165439061864219	0.9830481099106638	0.6479006227250068	0.6651853826485525	0.3601759396615055	0.2483770986988759	0.2722633878985882	0.3247752543472053	0.3998132953094407	0.4941529520039705	0.9221606649994613	0.2001511210618604	1.85572908387319	0.05362855782821831	0.05185993878050725	0.000556949402817139	0.8086669351118128			1.261662946561807
5.008629545903038	6.222179721621569	4.970067256266285	1.481295576789672	0.6018144414701067	0.9581507752105429	0.648004648528577	0.6612964421403438	0.3564532942248701	0.2451421544170193	0.2699629207177758	0.3236543186646636	0.3989643315195268	0.4932759076252738	0.9220851569239018	0.2003049018995593	1.869836338535178	0.05362841678506611	0.05185575210181754	0.0005569478638687963	0.8086439298533626			1.261662820560496
5.016819326260384	6.099282402022707	5.022275780543862	1.445463397421265	0.6225785764936588	0.9414383852410028	0.6519123807870016	0.6586669606255398	0.3560565709452206	0.2453566065790117	0.271199341437159	0.3240390798324479	0.3993539128729143	0.4932076814625429	0.9224455022802365	0.2004650870008726	1.866970672882842	0.05362829051116037	0.05185883938630469	0.0005569486298618093	0.8086171322157047			1.261662694031183
5.02500910661773	5.945921946905802	4.766574053386257	1.404010826968112	0.5919989822086796	0.9107274831642024	0.6431048744535672	0.6544612601163118	0.3554981972653519	0.2467915940391436	0.2703670779677547	0.3241236685323459	0.3998119732702674	0.4933799459442607	0.9222246579873566	0.2001028989000297	1.868269695997977	0.05362407126378406	0.05186793676695204	0.0005569525587236979	0.8086801548769155			1.261662535375143
5.033198886975076	6.034452293025705	4.88734988512307	1.478041797059642	0.6059299656012627	0.9454080274862741	0.6435566142397201	0.6587431486678618	0.3575000785399193	0.2508906193625604	0.2709817776119617	0.3249767089004917	0.4000831980674347	0.4942050689972355	0.922446031175692	0.2001703986941961	1.876211986672789	0.05363509774696752	0.05188352562242111	0.0005569547851773534	0.8086112398132154			1.261662385225081
5.041388667332423	6.475690557130288	5.309657066787358	1.640669081457843	0.6626263415629189	1.018215613757163	0.6517393861103294	0.6654057972243594	0.3647224201122413	0.2500060791622926	0.2754320280946581	0.3267992934555035	0.4012242121055667	0.4963214928160971	0.9246966540698774	0.2013468611681231	1.903911955444637	0.0536475594871337	0.05189717767473795	0.0005569537305514955	0.8085557449912536			1.261662216189492
5.049578447689768	6.347197719834322	5.129123280213102	1.479392210550335	0.633030729234572	0.9399352559507602	0.6439208510100353	0.6580793070511682	0.3623409472948447	0.2467046008466625	0.2727174843878301	0.3245023317838069	0.400001125482418	0.4944133289038864	0.92386963397338	0.2009699582325319	1.892444437308845	0.05365386162250792	0.05190401647267946	0.0005569532731103807	0.8086147828618035			1.261662102081469
5.057768228047115	6.200231644510964	4.974987308055375	1.447023249445016	0.6006520384485474	0.9215196313008314	0.6421757554132353	0.6567154255303075	0.3568666966052741	0.2444669840304816	0.2700963859600174	0.3227942085519016	0.3989456008929197	0.4927974958997262	0.9218537580199422	0.2002104927314399	1.871406649982366	0.05365575164668641	0.05190809001611231	0.0005569565739563834	0.8085494458804923			1.261661986010375
5.06595800840446	6.420973931445428	5.100637414172517	1.54427473443581	0.6105395552747718	0.9517565786108491	0.6497617448052857	0.6638987427153631	0.3610990044059043	0.2487937140041722	0.2725384880953299	0.3245117617352852	0.3995816354198373	0.494319300295617	0.9220773646058912	0.2007188292985293	1.865421872223562	0.05364826140441135	0.05190247958232859	0.0005569607523755954	0.80851600768322			1.26166183424399
5.074147788761807	6.512537630419176	5.14692803594525	1.583530107805003	0.6470846195163207	0.9654855861806244	0.6645397603501317	0.6664317444841135	0.3685021680877182	0.2528689367474301	0.2755427830021532	0.326373598790366	0.4006512179408327	0.4956611443001127	0.9229922470904515	0.2010353654236016	1.867793807460362	0.05363757706714881	0.05189064965681332	0.0005569611432776371	0.8085016532537413			1.261661676917916
5.082337569119153	6.311483965961433	5.000540620036398	1.520341883970846	0.6070734802701566	0.942146371597991	0.6505244533076117	0.66619140626012	0.362640193875894	0.2497531968341669	0.2735829713332034	0.3249856913758473	0.4003923108181625	0.4945780018128294	0.9230746479361024	0.2007712441798203	1.86937048021636	0.05363108511547592	0.05188413826340623	0.000556959924803229	0.8085225627703253			1.26166154194621
5.090527349476499	6.128457552753344	4.985161035929274	1.520498091449799	0.6008786237895158	0.9442493842425792	0.6482852606743189	0.6656331354476499	0.3616185806094361	0.2501504562666702	0.2729453218652487	0.325094909158394	0.4002231036590918	0.4939862085730936	0.9222953392726488	0.2005653371682471	1.853057223767479	0.05363052573939822	0.05188594022119757	0.0005569621355089984	0.8085500510281842			1.261661398083915
5.098717129833845	5.982630851176847	4.951465120369069	1.484805937211914	0.6219598276748385	0.9458092837533906	0.6655008554114896	0.6690781363138049	0.3653779477284251	0.253130393998248	0.2736792424392364	0.325210286552196	0.4002468094476196	0.4937117332145243	0.9213678276147651	0.2001428651328274	1.856425938863	0.05363231522741326	0.05188886507481413	0.0005569672170478156	0.8084827835272003			1.261661211167818
5.106906910191191	6.049546048285866	4.963426293415698	1.51607138991417	0.6218253344313294	0.9739537065962034	0.6555206000729392	0.6768771616461473	0.3663138657458198	0.2572638591508182	0.2755955522971201	0.3259595066189757	0.4011292718878166	0.4952618220299312	0.9229822125532695	0.2006232691073914	1.876923182370909	0.05363940259319884	0.05188944096081605	0.0005569698414411034	0.8084212973545117			1.261661019801984
5.115096690548537	6.246861577972813	5.08932916360282	1.535296574126551	0.6380244036983606	0.9755506138195266	0.6507114287273665	0.6736061408983344	0.3670541980370047	0.2562992414424479	0.2795759539355341	0.328279377046114	0.4022270164663852	0.4970936187929687	0.9253266998379343	0.2014916081204856	1.893195843764077	0.0536437964122557	0.05189592376701398	0.0005569688519206975	0.8084352737841494			1.261660846469881
5.123286470905883	6.296188503803172	5.064799842376956	1.485989886184992	0.63513127197151	0.9639795740560584	0.6620086861045141	0.6689060027324758	0.3640173581683778	0.2520400597875324	0.2789373443878235	0.3277197256494003	0.4009460445610715	0.4964591836012404	0.9246476188415204	0.2014657685919788	1.882483596828414	0.0536475532408465	0.05190592389880336	0.0005569688127405197	0.8084570663936946			1.26166067877612
5.131476251263229	6.433212852384724	5.225757090472497	1.506039773989204	0.6514080447253997	0.9579767832285794	0.6694854486447903	0.6644495827083233	0.3642620575077932	0.2501323924281071	0.2764614272970072	0.3266718004855056	0.4007054228558581	0.4957742676019912	0.9249837669325117	0.2010617503020531	1.867482392910551	0.05365039868473278	0.05191030901207226	0.0005569722577008869	0.8084158843734619			1.261660511779853
5.139666031620576	6.265458763572764	5.359225446630766	1.526667316486018	0.6626725299609549	0.9472075654857787	0.6693352144975362	0.6600464048035126	0.3676486710264535	0.250067400678104	0.2747022762334201	0.3251541959153731	0.4006824449365051	0.4945689511835372	0.9234677392341915	0.2004454621869654	1.871326275606265	0.05364526837157461	0.0519126911901774	0.0005569757753660052	0.8084862028727823			1.261660331855029
5.147855811977921	5.955911132724584	4.813358294440524	1.416244946478872	0.5924150329822642	0.9050537551367105	0.6438206237306658	0.6540761977336859	0.3617079786225876	0.2493409796151395	0.272858933018131	0.3244295563339429	0.40013224106877	0.493585730545791	0.9221368156549455	0.1997299695762329	1.878522622480288	0.05364052189367594	0.05191534381027892	0.0005569758316026437	0.8085620966553667			1.261660148747182
5.156045592335268	6.091602835078651	4.733936816893155	1.456267977738451	0.5767996965401438	0.913249627645787	0.6365046846259856	0.6545732288036566	0.3585983002920807	0.2507659041861525	0.2734741105142398	0.3254406544969753	0.4008075126610408	0.4942692238802052	0.9227230857768485	0.2002693482649832	1.885855198768547	0.05364107075188621	0.05191489485228872	0.0005569738923393878	0.8085426154301073			1.261659997343425
5.164235372692613	6.198096166771945	5.003090777445197	1.589212410845328	0.6087484033635372	0.9511417770858941	0.6462291416882586	0.6613074356045362	0.3603675694274986	0.2505377292109324	0.2728995261420744	0.325385479192059	0.4011464676341662	0.4950675184519183	0.9232187610098698	0.2008985248711598	1.860499043103681	0.0536429218472235	0.05191409194449846	0.0005569747581495234	0.8085115601724367			1.261659891790282
5.17242515304996	6.188987144780259	5.059033909587147	1.578072374816569	0.6085190418393459	0.9592630526549638	0.6515396702961819	0.6681338219162615	0.3618140221597719	0.2509908799825752	0.2720578883717211	0.3249135864677166	0.4011739159995034	0.4956454412189871	0.9238200818958849	0.2008896637089171	1.852906201257061	0.05364535943352102	0.05191664113821095	0.0005569797594014606	0.8084364138419595			1.2616597554492
5.180614933407306	6.097500122103907	4.757417083276588	1.412790654853405	0.577898603256638	0.9258530857488274	0.6376771939382311	0.662320342926878	0.3581067859306933	0.2499247779270095	0.2707780895801363	0.3239238512659415	0.4000144382682149	0.4938549793719298	0.9216061394479353	0.1999625927186591	1.860379550053024	0.05364754269727182	0.05191852456186244	0.0005569826767070188	0.8085687608135905			1.261659575221072
5.188804713764652	6.02363660613072	4.77445864143523	1.400114448724601	0.5857985941070295	0.9212852836760249	0.6400129316919078	0.6628496888155163	0.3592275219514385	0.2509306748538243	0.2720383501605168	0.3243444589097119	0.3994587113115769	0.4933110555000698	0.9215761978179461	0.1997668034840218	1.871261009898343	0.05365170871049655	0.05192252201399106	0.0005569802575754666	0.8086202470885607			1.261659459281766
5.196994494121998	6.185006678312925	5.062299319171654	1.518596554394174	0.6552039578588793	0.9711040899727769	0.6701512188477693	0.6694796618950498	0.3672880539650317	0.2533828983492284	0.2739879593112517	0.3263112355481232	0.4014948296437172	0.4959148058889994	0.9252066154842734	0.2012328343816874	1.845856497954682	0.05365554151788279	0.05192702051294169	0.0005569787767880618	0.808517490495729			1.261659377138553
5.205184274479344	6.241044170358014	5.076121843944508	1.576792592967804	0.630126250358119	0.989066084755196	0.6582328385401939	0.6720818042807573	0.3640049692317558	0.252793496048355	0.2736209633931389	0.3254586879018713	0.4013165391849387	0.4951655204691653	0.9244554483962849	0.2011983821950853	1.838098567369034	0.05365387844135778	0.05192683382917384	0.0005569815997020092	0.8085270433753183			1.261659283938323
5.21337405483669	6.291511804743889	5.209516838728518	1.625838111829063	0.6297099740707985	1.021804581286213	0.6610325773585131	0.6806786475892632	0.3629281607408563	0.2568138410189614	0.2756328121169944	0.3261007690803538	0.40157547851013	0.4953545373093405	0.9247811058296638	0.2008328620997291	1.849411716796858	0.05365280452205934	0.05192639841351362	0.000556984313499339	0.8085734381789281			1.261659174253615
5.221563835194036	6.217790891016075	4.963699474896542	1.527188664954326	0.602797199823234	0.9704682445104378	0.6534545568167711	0.6672656702408919	0.3594873986955056	0.2502514797843869	0.2711575345590145	0.3240349985319368	0.4005770649688126	0.4942306398677749	0.9228636467646687	0.2005885087978469	1.865327593229933	0.05365170267955038	0.05193051921061666	0.0005569828403514584	0.8086104320137124			1.26165909238563
5.229753615551382	6.109981996807607	4.851988853431723	1.451586387150228	0.5881349561943116	0.9321723786919571	0.6372050929288843	0.6591996912809245	0.3565013208048203	0.2480874632320406	0.2688805831438864	0.3229958033399958	0.3991436121041851	0.4933695296155991	0.9208280386226525	0.2004012633138333	1.857165343249646	0.05365013071559252	0.05193180120470006	0.0005569794573595624	0.8086182593222527			1.261659055120345
5.237943395908728	6.06728098926638	4.895022308717129	1.471089802770259	0.6100073450900427	0.9345585548925217	0.6454020829131767	0.661211333447869	0.3594002665384209	0.2491123946805935	0.2715973524028026	0.3240062392938203	0.3994784909735075	0.4934826953674405	0.9214682516381578	0.2004726758225865	1.832355042432326	0.0536488564340395	0.05192575510483126	0.000556979126297663	0.8085434332299443			1.261659043984044
5.246133176266074	6.045257927892791	4.863677077338527	1.391144247573751	0.6092979825857897	0.9056246382079967	0.64846123222771	0.6563423056315214	0.3611563824879029	0.2472308698165193	0.2731273549243937	0.3250151504535223	0.4005993106170143	0.493531855016951	0.9228279416853471	0.2000754655985432	1.8349594369887	0.05364803785021716	0.05192138607668557	0.0005569811748743635	0.8084515352417688			1.261659054580823
5.254322956623421	6.024625267498839	4.998862796569663	1.428232163423876	0.6134158752123932	0.9296290388898416	0.643375416891081	0.6608053359088929	0.3604459461065811	0.2501551600846603	0.2741392268426168	0.3258339007073782	0.4010223464405998	0.493853680357802	0.9230197149971267	0.199900136856895	1.855884660281712	0.05364450458324725	0.05191483380586368	0.0005569805251931785	0.808470365505363			1.261659082305683
5.262512736980766	6.036751872890508	5.035493055641611	1.481384815559837	0.6099296027639866	0.9547430537597399	0.6368928258342672	0.6659773883724435	0.3593395498569515	0.2493106071530388	0.2752817631110788	0.3254637931406295	0.3998663646988612	0.4934133531891046	0.9212383107292225	0.2003093718626123	1.876770619730183	0.0536399264312433	0.05190295229236632	0.0005569769254711107	0.8084997883836899			1.261659114252801
5.270702517338113	6.106297622005826	5.03378878798299	1.503302865399968	0.630634725814525	0.9648584503081593	0.6458484614978401	0.666374879905439	0.3618698726733661	0.2503619531559856	0.2749358502245557	0.3253328288652108	0.3998516800486501	0.4938057693592171	0.921712952909904	0.2007104742176442	1.849723643403927	0.05363733743292576	0.05189430132691593	0.0005569746503218208	0.80849708358767			1.261659198463741
5.278892297695458	6.322800780037527	5.310779361642912	1.589105566372107	0.6731158786102949	0.9711650098253283	0.6627596656329396	0.6637443099573741	0.3652376434295068	0.2530551870119449	0.2755395490670166	0.3271508119749752	0.4010486137746551	0.4955957517161332	0.9242618571862823	0.2013027363192139	1.830650451328706	0.05363208379023108	0.05189075437387129	0.0005569752758458041	0.8084145410492858			1.261659305890208
5.287082078052805	6.241980609334544	5.228242489279834	1.536997957658917	0.6478738287691097	0.9538406321433036	0.6533541230265264	0.6626768535329624	0.3651518561127875	0.2501865315453989	0.2777251077096243	0.328863964822227	0.4014025423450729	0.4971186572752639	0.9249914183829663	0.2015841279885738	1.838781316719777	0.05363037592803678	0.05189538338387093	0.0005569769517477098	0.8083053410911551			1.261659389244639
5.295271858410151	6.290950751677896	5.152985587343808	1.603268420124034	0.6347153330463065	0.9876509847306946	0.6526337517211489	0.6674896452041659	0.3649434112347578	0.2526160040834755	0.2773610109230191	0.3277198821557599	0.4020111680570504	0.4973909255226268	0.9258704204395783	0.2017931410107138	1.863659315019405	0.05363467757584304	0.0519053574712444	0.0005569741291621929	0.8082879085765775			1.261659476237992
5.303461638767497	6.628790136766171	5.491906956068197	1.745405545029286	0.6830517891121549	1.049516969165368	0.6663900717260011	0.6715547567379737	0.365951349223782	0.2564890643674084	0.2766147723806279	0.3267833152230272	0.4022134656449191	0.4974530634606472	0.926911444452343	0.2022397180237903	1.86558425141237	0.05364002713260638	0.05191345196842852	0.0005569694235429718	0.8083279752501313			1.261659601437308
5.311651419124843	6.228373078817932	5.230969048512001	1.521063524046664	0.6867379349079967	0.9510464600226065	0.6640465742311652	0.6639400095728886	0.3681603371930535	0.2506859185136704	0.2771930198797093	0.3268134951673777	0.4013873486967241	0.4959193687711455	0.9247380989363259	0.2014093981133819	1.826490425804011	0.05364486285967626	0.05192020930050987	0.0005569689089273164	0.8083303704175956			1.261659758490201
5.319841199482189	6.035966291135655	5.069445267917456	1.428271048270842	0.674113999484408	0.9156118722233826	0.6651444422933347	0.6553510815584377	0.3653994198216895	0.2445520695481755	0.2732081703954179	0.3243289284702456	0.3994976744969994	0.4934073914023478	0.9225529569609269	0.2002092833407291	1.826698398437985	0.05364627260079139	0.05192446161036139	0.0005569699829539685	0.8083488005595306			1.26165988181298
5.328030979839535	6.030322839343668	4.872196405552685	1.441078438279034	0.6091288861427321	0.9267854064560631	0.6506647695564799	0.6553755302953261	0.3561600825353655	0.2423205091568751	0.2707589521728319	0.3231208832152907	0.3985417688780868	0.4923455598355184	0.9209776154472723	0.1997837451042449	1.847519366329411	0.05364001830458276	0.05191925467241632	0.0005569689841511566	0.808381455416753			1.261659990341152
5.336220760196881	6.201858279134186	4.929503677910544	1.490913218623112	0.6023299519236196	0.9322248026804901	0.6408726124849051	0.6594333615170603	0.3563591756150384	0.2474478467527932	0.2728644291178295	0.3246898966456496	0.3997136992129837	0.493388228782668	0.9222228450375387	0.2003395319104209	1.866276786825721	0.05363077911648202	0.05190437117375413	0.00055696511781758	0.8083368957649285			1.261660137379156
5.344410540554227	6.34673772226079	5.082476255016006	1.490031507567577	0.6222279180758429	0.93559537696944	0.6463808723612645	0.6610443527661751	0.3646787870187089	0.2535684626251766	0.277984759029215	0.3275660521172334	0.401082405629091	0.4952081785827808	0.9244202093125269	0.2010339113352123	1.836386776413489	0.05362926498975724	0.05189203611752981	0.0005569622190343576	0.8083623269126354			1.26166030078756
5.352600320911574	6.279377405157399	5.158433862604606	1.512290140979919	0.6282307784683997	0.9406142838930185	0.6472846633808758	0.6642075476626029	0.3652897407064852	0.2555105042933846	0.2774595448808871	0.3271990407013547	0.4013798450038365	0.4947673632795067	0.924457136143675	0.2009098902373219	1.829589867524683	0.05363146475969219	0.05189037129746776	0.0005569625728869592	0.8082979691032861			1.26166046187068
5.360790101268919	6.070400826153661	5.113510149014953	1.504902933662663	0.6281943973063957	0.9361075494667424	0.6416868601399515	0.6619805401653275	0.362223958778257	0.2544209111537314	0.2768354902911289	0.3263384566801846	0.4005494676422428	0.4938122496102414	0.9219110532587897	0.2005185376547895	1.836412923279674	0.05363119794402797	0.05188688614212277	0.0005569628564204553	0.8082969417813569			1.261660609390227
5.368979881626266	5.97127240968632	4.868222264155809	1.483705491324326	0.6030710356860129	0.9304576640744819	0.647683901399104	0.6604294955109938	0.3622927332436829	0.2554615232189779	0.2771760957838564	0.3269466164916161	0.4013357440203237	0.4942538049407495	0.9220498480464275	0.2006098646722408	1.842790998967202	0.05363419502561225	0.05188814746634618	0.0005569592566924977	0.8084178500461043			1.26166077074563
5.377169661983611	5.96147876019164	4.883546721125098	1.467182791926139	0.609323641022837	0.9298264478161851	0.6518371012120876	0.6619215498623694	0.3619713519528698	0.25254376992613	0.2734644523029873	0.3251336990468369	0.4008940430762793	0.4940135876728817	0.9231265188885933	0.2005862286534491	1.839421558661947	0.05363879469801658	0.05189300579050255	0.0005569539139198747	0.8084696908139924			1.261660977356584
5.385359442340958	6.016461484950933	4.983919048146044	1.468139698623969	0.6194582672453652	0.9469691648507182	0.6459324849534426	0.6657150719699961	0.3643929623505742	0.2515646540369432	0.2737393989404628	0.325406624969148	0.4002182301040972	0.4938448735094907	0.9229584196012385	0.2004265831737286	1.825240353851515	0.05364177497516744	0.05189026787107871	0.0005569522113991255	0.8084531105621459			1.261661180441911
5.393549222698304	6.043210747880892	4.992906139650279	1.471676465374386	0.6256870960529503	0.9536293531480357	0.6508125374349109	0.6613412640885136	0.3626305233298501	0.2484171658334346	0.2733677949684301	0.3252055923725952	0.4004954796716624	0.4939929953260414	0.9238851114398517	0.2002279766682892	1.831736572109753	0.05364291367423461	0.05188818167853614	0.0005569539198377223	0.8084094341412058			1.261661360646985
5.40173900305565	6.035493767331099	4.888741577091333	1.452250833726124	0.5988232949756126	0.9256710301369514	0.6404193043147979	0.6580734925235145	0.3585595824546501	0.2457947820817395	0.270890921496257	0.3237769834449233	0.3998151563968242	0.4931399889348609	0.9226343742241058	0.1999897007031573	1.841687444590337	0.05364309173653528	0.05188727534435683	0.0005569520288033977	0.8084540899212598			1.261661563877363
5.409928783412996	6.198678302367999	5.012726981393234	1.505588516979623	0.6157634216678799	0.9439526442017784	0.6443914110987752	0.6606816061908448	0.364058235189654	0.2493093676503187	0.274351611206163	0.3251989229866808	0.4007124345762757	0.4942454429649604	0.9233000207635272	0.2005737226541098	1.842767687496794	0.05364047769050845	0.05189231780948781	0.0005569460418663596	0.8084975034169133			1.261661773184505
5.418118563770342	6.152901605871257	5.226162285557141	1.521939323765861	0.6594324480994773	0.9665573475332238	0.6513656057400806	0.6605388915177427	0.3641083931324837	0.2491811080113988	0.2760895038664256	0.3267033128976598	0.4001894474319466	0.4952453612924357	0.9233689564041838	0.2010485252716418	1.831499697249237	0.05364053778975285	0.05189860855736195	0.0005569431716474231	0.8085195893112526			1.261662006341911
5.426308344127688	6.046486186569402	4.939404038897408	1.455797039508748	0.6073240273253394	0.9482008727731083	0.6443466607676669	0.6622666715428283	0.3583910399039749	0.2499134781193543	0.2727359875879464	0.3246369171149033	0.3994340651408363	0.4942815217051288	0.9216167200669144	0.2004396587517601	1.829915756337022	0.05364313606072477	0.05189922632247814	0.0005569451799304388	0.8085214798200547			1.261662213742228
5.434498124485034	6.066798341664484	4.852831216777499	1.440633641706947	0.57547564727246	0.943500237257894	0.6380092679608539	0.6641354147212603	0.3546945554118867	0.2513335493405573	0.2705344082355544	0.3229544274153645	0.3998297851784628	0.4934345649336493	0.9209594540427724	0.1999737405976496	1.846538263769309	0.0536457475142894	0.05190252837709257	0.0005569450671249108	0.8084730899425805			1.261662412477971
5.44268790484238	6.094031772023246	4.930371176165473	1.504840658478397	0.576160523154438	0.9525612770053351	0.6353351706542177	0.6643414645372091	0.3579438499199427	0.2528528873274847	0.270367571297311	0.3236428008023757	0.3996991607933085	0.4932146921334224	0.9210168485825913	0.2001284722176337	1.861880367188299	0.05364743998780146	0.05190647449166396	0.0005569399300401215	0.808456286982552			1.261662610791386
5.450877685199726	6.118626087937285	4.890881472831973	1.467511874443217	0.5926581360435678	0.9303397505908905	0.6364584371939327	0.6574354635757642	0.3595450972048	0.2483788024811412	0.2713403006440082	0.3245036762977306	0.3995469171351803	0.493605280933247	0.9218731079789807	0.2004985723611936	1.851203301644431	0.05364633842856267	0.05190676255987735	0.0005569349705513375	0.8085122964649999			1.261662837678288
5.459067465557072	6.233054606627404	5.152355528328054	1.48658640583283	0.6615070574345473	0.933038907342744	0.65082092068341	0.6594201648506651	0.365487693814229	0.2476510343142079	0.2785649709774874	0.3267306868135854	0.4004352966320868	0.4949398326091818	0.9237428479381241	0.2009440087871814	1.830285703139276	0.05364420972166931	0.05190733282089847	0.0005569349191557902	0.8084716203672929			1.261663054832476
5.467257245914419	6.231598123388254	5.308445799915924	1.524466005847166	0.6895754396625354	0.9561153254262795	0.6553977252935372	0.6631220006047142	0.3689171335170161	0.2515972803997177	0.2798526064307547	0.3274715085507569	0.4007098757155714	0.4951337065419093	0.923703088603805	0.2008900413728953	1.834435766088103	0.0536399129012932	0.05190813726978251	0.0005569364892392602	0.8084479502138987			1.261663238315979
5.475447026271764	6.116395239364927	4.991777702153235	1.472354428756033	0.6089830139470364	0.9199266369136414	0.6347184603383104	0.6539918855384512	0.3607687662245915	0.2473538269648806	0.2740634911325372	0.3239370022241757	0.3991896448666912	0.4931970055860271	0.9207285128901735	0.200302887160842	1.853907741460884	0.05363708243553759	0.05191258980573186	0.0005569347939494962	0.8085580196983894			1.261663401042576
5.483636806629111	6.046186249106801	4.908122605033391	1.468992292218053	0.5906991586570343	0.9173599160308032	0.6357743362579572	0.6529376563832869	0.3581609712164098	0.2474063830510028	0.2721031486447696	0.3231308648847538	0.3988709853051371	0.492633164162562	0.9198555192609388	0.2001734558864302	1.860814129783944	0.05363537546536963	0.05191642457656503	0.000556930340176773	0.808597065264818			1.261663587121477
5.491826586986456	6.098977103106234	5.09024164330717	1.491479888609926	0.6197207545986988	0.9456008484368468	0.6433971970671366	0.6587997842271757	0.3612612567686433	0.2522367083442004	0.2758274087103409	0.3255663885038249	0.4002540526641893	0.4940257681266662	0.9215902328717984	0.2005263789659036	1.836994016680489	0.0536347904192753	0.05191743996211419	0.000556927755003602	0.8085635478975647			1.261663796047606
5.500016367343803	6.282284164156548	5.099452906736863	1.49936177549925	0.6286566473413331	0.9512565104398246	0.6450650056379721	0.662138588542709	0.3607602527870557	0.2499986214961509	0.2769853927523001	0.3266891155180289	0.400598247330591	0.4951121273055498	0.9231103606171931	0.2007388400062053	1.825271206582223	0.0536404853602538	0.05191681607116747	0.0005569288134458508	0.8084868917826254			1.261663980262868
5.508206147701149	6.287100626274079	4.96146285163197	1.468638601456119	0.6213117995774609	0.9159323366007516	0.6479697368584403	0.6602709396361424	0.3585861788711073	0.2476207949751441	0.2728072161961033	0.324535799082263	0.3996730130463774	0.4938580752570911	0.9223324371346534	0.2005475034330602	1.835258246271751	0.05364785634046423	0.05191633927724271	0.0005569295116543639	0.8085353254216726			1.261664125907554
5.516395928058495	6.135453419373317	4.940617870659778	1.43957699731355	0.616288160958128	0.9112226775807475	0.6452518650092036	0.6578216541504389	0.3572172743377926	0.2479490976455268	0.2731445133733933	0.3244530546968384	0.3997265380309202	0.4933691957108771	0.922186289256792	0.2005909246806649	1.853445083100935	0.05364513363894107	0.05191324228388774	0.0005569264581865571	0.8085846633996283			1.261664244666617
5.524585708415841	6.22634293031228	4.994303890300497	1.52069331865665	0.6121637916949924	0.9529670286010022	0.6459433283741742	0.6608177185401067	0.3579494814462829	0.2517721323485071	0.2718163202109818	0.3249549835189695	0.4005635153793837	0.4943056310918488	0.9230486301766097	0.2010685690769241	1.850003879219915	0.05363921540304004	0.05190152395253556	0.0005569230910260921	0.808550893069426			1.261664385177423
5.532775488773187	6.339651610558186	5.024484179304995	1.527128257015435	0.6095038062982079	0.9464576451124496	0.6456669087538108	0.6591082702491274	0.3611468609668032	0.2494048693673183	0.2731316249519937	0.3248199584507598	0.4005157703349408	0.4937021081299519	0.9232053264950093	0.2009022627647005	1.841312017183218	0.0536337952470075	0.05188817426203669	0.0005569234585234482	0.8085620960895735			1.261664541783476
5.540965269130533	6.439841749786405	5.078313026522605	1.507513772850286	0.6082450025528696	0.9405750177096687	0.6415616408700514	0.6565054639751677	0.3616953811604897	0.2496034842467166	0.2769297699033572	0.3255320560186749	0.4005661810574707	0.4940528502027826	0.9241983148683164	0.2009023592091362	1.84856686073736	0.05362876375414743	0.05187612981681902	0.0005569256146679811	0.808497986994112			1.261664657889938
5.549155049487879	6.468933312590137	5.075656263180822	1.506524994766578	0.5986293428735949	0.9292116187531029	0.637822315916044	0.6547373321604942	0.3583704372893292	0.2505411356958792	0.2755585807425361	0.3254173943878371	0.4003787930456825	0.4946809181240357	0.9239504461459266	0.201036682930315	1.861448070227996	0.05362870205655498	0.05186738946815928	0.0005569232591353859	0.808499500870401			1.26166477213508
5.557344829845225	6.145354702174838	4.911597251243411	1.48604976400885	0.581922833906198	0.913190625189972	0.6314603417669037	0.6533491537425005	0.3552010201690864	0.2508354490319428	0.2715761602049783	0.3242057392217228	0.3996473336871451	0.4935812594353544	0.9217630757560175	0.2006547769639526	1.861990014540313	0.05362794497791999	0.05186234471065992	0.0005569184003761131	0.8086193289117952			1.261664895941371
5.565534610202572	5.966249855423936	4.914165832455882	1.510650431426298	0.6082202357551656	0.9297171663585019	0.6415779405912458	0.6592954744203736	0.3576056504433741	0.250964401054535	0.2710366894017223	0.3234960207667503	0.399539991782942	0.4928784358725284	0.921172932692824	0.2006284048146338	1.837675312960253	0.05362900115685376	0.0518619149199805	0.0005569173121831286	0.8085988936338878			1.261665031722445
5.573724390559917	6.036070775793775	4.95840913408159	1.507623104943247	0.6369586986047994	0.9429952871131996	0.6614215745044131	0.6606825957509895	0.3644569762669357	0.249030765951868	0.2738431503575911	0.3248686422896448	0.3997470956337503	0.4935812681567752	0.9218816163313116	0.2005231804985298	1.835258909676983	0.05363796453724786	0.05187312632910498	0.0005569199631660627	0.8085406009381005			1.261665128091445
5.581914170917264	6.120770672899681	4.878198894855844	1.430137373930207	0.6081994295452695	0.9110085949419052	0.652554698205263	0.6543980806081754	0.3641265049657049	0.2469738699714824	0.2756397371474972	0.3258490236519109	0.3995594106089587	0.4938006059637245	0.9219864333475049	0.2000340969315262	1.846602075420322	0.0536472640748712	0.05188980616057771	0.000556920446767988	0.8085181920511245			1.261665213757597
5.590103951274609	6.251165586558972	4.983359775162831	1.469023266379492	0.619057790924662	0.9348276013654122	0.6503798837238797	0.6570783301106732	0.3622504573978898	0.2475292506494906	0.2768409350773114	0.3263998066471978	0.4001384677545378	0.494392048178692	0.9231151554633789	0.2003219255021934	1.86510607971815	0.05364819896558028	0.05190146140356132	0.0005569165569943562	0.8084852901105278			1.261665328274396
5.598293731631956	6.319833681364094	5.197950692231722	1.534281905721929	0.6500929451070959	0.9724723031039624	0.6548371964189308	0.6632085689216046	0.3644543985096044	0.2526671272156957	0.2766060741225935	0.3270012255018427	0.4013490991877708	0.495505213936311	0.9238334373912656	0.2010239549093449	1.85240637685776	0.05364500426089596	0.05190692524117281	0.0005569122877320415	0.8084458842511291			1.261665482814423
5.606483511989302	6.367337466761246	5.269994905152054	1.558374117185182	0.6515914434854888	0.9712489480616718	0.6565617574366428	0.6622712615655081	0.3634147458542734	0.2526852721493263	0.2754845946406901	0.3258639586990693	0.4005844376774156	0.4949755528065434	0.9230554923771445	0.2009714047498491	1.835759520076108	0.05364303207045328	0.05191274661162164	0.0005569118695835987	0.8083947481946256			1.261665632050065
5.614673292346648	6.177924432499504	5.123135039768339	1.546186834042906	0.6276656271142765	0.9582905673316645	0.6564992294458109	0.6591605876448359	0.3595636484242363	0.2497263736516662	0.2741958708977803	0.3247257286428356	0.3996186789525003	0.4942119297191607	0.9222244164785515	0.2003234124036313	1.844595306944989	0.05364287985143324	0.05191806997889144	0.0005569134155978344	0.8084270599551159			1.261665747701
5.622863072703994	6.230584507786928	5.062104244914711	1.523789581827132	0.6104704911579244	0.9368027274430093	0.6397519896699747	0.6556194701722371	0.3579374980691956	0.2469248299067909	0.2746206198380161	0.3243851634719068	0.399584362081267	0.4941516835729906	0.9228725410720034	0.2002254047940866	1.866877424246242	0.05364343559519334	0.05191346651245797	0.0005569115724085783	0.808370675316271			1.261665865265444
5.63105285306134	6.463726294101488	5.308943389536632	1.600914284811874	0.6611921211361358	0.9887442363865903	0.6570796050161389	0.6679611602549201	0.366244646560542	0.2480792983757558	0.2748797860885858	0.3248269402354726	0.4006141327738034	0.4950157315110802	0.9245419853589467	0.2009127345268975	1.87947402323966	0.0536496886768815	0.05190907323141503	0.0005569063523798522	0.808399740569709			1.261666019648028
5.639242633418686	5.979709947919176	4.852749466936006	1.426071453698933	0.5984313898347939	0.9365626638329595	0.6437700717989414	0.6631613082753886	0.358879507259789	0.2454556691262983	0.2706814482947679	0.3235542999165228	0.3994414089854769	0.4933299621144274	0.9204504165289706	0.2001996559775582	1.849486925031163	0.05366007864037035	0.05190821156956809	0.0005569037967477186	0.8085235029211485			1.261666209295449
5.647432413776032	6.066752337437468	4.858621575038073	1.464794480883693	0.6025237690592351	0.9318885534494211	0.6483824386024649	0.6591686262460771	0.3582594094345742	0.2463830216537405	0.2717357890482074	0.3242570574678174	0.3994274311241296	0.493450913464827	0.9206762545350156	0.2003016868897297	1.842480145791989	0.05365927707381254	0.05189663829329437	0.0005569047494100492	0.8085412720434034			1.261666410534289
5.655622194133378	6.170882243299696	4.962680162039273	1.543783611524762	0.6328992311328615	0.976557603789151	0.6660997575623698	0.66650963870964	0.3650539297401503	0.2513582673941288	0.2750354273505447	0.3252876319290806	0.4007045598665567	0.4948689856702667	0.9232686274307301	0.2007920724802795	1.862706267031938	0.05365188201367526	0.05188413672231245	0.0005569039254262436	0.808467027283991			1.261666589292262
5.663811974490724	6.101635502278616	4.857878620974208	1.444836246305274	0.5932368789217587	0.9250558938408211	0.6366848523661403	0.6577690591405621	0.3601726491982321	0.2496900602329706	0.2734304238884913	0.3240515389628754	0.4000710745932738	0.49380264935676	0.921700935315995	0.200304049475231	1.876507609551177	0.05364756854119143	0.0518763642551068	0.0005568994369186511	0.80848862670722			1.261666762193587
5.67200175484807	6.119250333876152	4.960119651794864	1.469340594657247	0.6115958300127055	0.9318039570465735	0.6432845761304563	0.6560047378776991	0.3599543290054464	0.2482081953182683	0.2730129398701402	0.3236475474722335	0.3995738585823112	0.492985816787653	0.9204664151357828	0.2001059383657408	1.862137674418716	0.05364343416986547	0.05186825163085595	0.0005568954510278744	0.8086010641334921			1.261666963695714
5.680191535205417	5.979060719726648	4.857609028174812	1.490168090504143	0.6008992390714492	0.9401916053751208	0.6436836493767549	0.6584674948986318	0.354435135696951	0.2459749703162884	0.2681498292981159	0.3218677449614873	0.3983701819133618	0.4919549102408883	0.9194517379661183	0.1997381070882463	1.847241483442142	0.05363769861499335	0.05186696963677255	0.0005568951301924617	0.8086385791876789			1.261667196193257
5.688381315562762	6.008715473630232	4.862958908688689	1.445492636107209	0.6081331136198205	0.9165954061202837	0.638429712016116	0.6566939542952518	0.3537679283661104	0.2448374373134712	0.2688500829341095	0.3221312193044508	0.3980747486843482	0.4917609561207069	0.9194738036162474	0.1996472873378626	1.859573608077961	0.0536373097761646	0.05187390956873473	0.0005568955254572495	0.8086535116065721			1.261667398235822
5.696571095920109	5.98943165241113	4.899343797934312	1.386515788986685	0.6092742473333322	0.8866555742654656	0.6319862209526583	0.6511433917337457	0.3584196122579147	0.2437863163118053	0.2715197004626519	0.3230938648094401	0.3979957285474558	0.4919768969306007	0.9196743887537357	0.1994512842386769	1.882679517355079	0.05364213845020063	0.05188360325481911	0.0005568930140494478	0.8085605770708467			1.261667575820524
5.704760876277454	5.965675012010436	4.727696950782393	1.377633227391479	0.5685645654718344	0.8828483016409289	0.6257929563103272	0.6493524644989962	0.3535951649503027	0.2450168174237412	0.2688724961497722	0.3224940047497133	0.3979654803609675	0.4918210222047016	0.9191259440379508	0.1993661263058064	1.871978377372364	0.05364491244056462	0.05189471403077266	0.0005568888679157456	0.8085504988221114			1.261667782302582
5.712950656634801	6.090983080560269	4.821536148097185	1.465197488789195	0.5786593413121847	0.9115843573372048	0.6300141153559634	0.6514189833442462	0.3553414473778571	0.247786196654027	0.2709103096340641	0.324133162240392	0.3987456615002027	0.4926543704096449	0.9192759610124335	0.1997277902483628	1.85857844074877	0.05364301592958668	0.05189861084973034	0.0005568871911396112	0.80859900310781			1.261667992145758
5.721140436992147	6.128571752182036	4.892834822848983	1.516370170027662	0.6140727198272959	0.9449367678788825	0.6462060960104962	0.6613111375207833	0.364298725440838	0.2511034222419939	0.2750874513680456	0.3277497816222719	0.4004375209674999	0.4950892829072042	0.9208304066958042	0.2003535137697783	1.861569034736718	0.05363991822042683	0.05189261454632497	0.0005568888152790339	0.8085117815206817			1.26166815464
5.729330217349493	6.039213675512261	4.843535005857905	1.413058989063547	0.6198238359478502	0.9425433953242147	0.6512267266443011	0.6616388625660471	0.3619616324713272	0.249231468696457	0.2727556994298367	0.3261386817869883	0.4000750070386557	0.4946450004537528	0.9222689040928957	0.2001556392496003	1.87432405567106	0.05363332263070501	0.05188577599880833	0.0005568895240781248	0.8085579997871338			1.261668284543292
5.737519997706839	6.095877690663469	5.060826405056265	1.466746206887493	0.6450962022980439	0.962002013736501	0.6519192892995809	0.6624273708173625	0.3637050892639016	0.2492843625646776	0.2745009988400694	0.3254561186338315	0.3999290653785709	0.4942899066555014	0.9230407610601271	0.2002489447656169	1.887479877976336	0.05362583262002071	0.05187639592450352	0.0005568870124813118	0.8085418303443332			1.26166841177381
5.745709778064185	6.296097510844529	5.301214766478803	1.604148240378864	0.6836392323811017	0.9875563461657596	0.6605612601806718	0.6692177369732817	0.3705119170223165	0.250544425574439	0.2765067217196021	0.3251101999198995	0.4008368791977253	0.495360404115109	0.924321448328882	0.2010043977512424	1.879366768893559	0.05361957031272632	0.0518705602604501	0.0005568849285318451	0.8084764189411443			1.261668528557715
5.753899558421531	6.195242517694812	5.050526846246449	1.49511206787291	0.6303047593121252	0.9459713785672195	0.647077951701412	0.6625593453182528	0.3637176745973565	0.2495636914558373	0.2723342215311491	0.3237690279169739	0.3999583241703187	0.4939728507015878	0.9224559638387441	0.2002202279897431	1.863384508940657	0.05361800800698414	0.05186961842341192	0.0005568867261310418	0.8085426024039478			1.261668614203209
5.762089338778877	6.093000000172554	4.893340987387333	1.450095186354363	0.6065870321791639	0.9286201795522745	0.6465774391830432	0.6604149294025023	0.3597654562843057	0.2507661572458759	0.2729856159998286	0.3242519849259363	0.4001041171303573	0.4938706720102307	0.9217495404921844	0.2002348144228643	1.857124668403325	0.05362760005650941	0.05186894115296446	0.0005568897002991811	0.8085342810835203			1.261668649122597
5.770279119136223	6.057975445810528	4.913855559759912	1.459338456386487	0.6168463063221509	0.9070112187198507	0.6524852690621606	0.6520478750968698	0.3589254200430024	0.2476009575655757	0.2722828636845251	0.3235721640546065	0.399194399103824	0.4925968530896181	0.9208145268156326	0.2000272272660531	1.863094605704461	0.0536347318878545	0.05186393239917371	0.000556889135768314	0.8085871288633225			1.261668667218167
5.77846889949357	6.074814860976086	5.030100962760157	1.478154703717366	0.6395022601906893	0.9155971663534478	0.6599631284401291	0.6527480504509747	0.3627068994961671	0.2468172419773831	0.2711713947691657	0.323427127388992	0.3987730606271936	0.4919962449858048	0.9208581366910901	0.1998890290259296	1.873508606625611	0.05363517595248498	0.05185860928232879	0.0005568857830872052	0.8085979837218203			1.261668683004638
5.786658679850915	6.187239304124867	5.229506176491887	1.513100125272369	0.6708239787927346	0.971367263105016	0.673223696035542	0.6661372625532309	0.3733624097509023	0.2521179510314009	0.2747133271963922	0.3254639760447984	0.4003282751428054	0.493856878664758	0.9234447016108241	0.2006621849614702	1.853109212935398	0.05363455241967236	0.05185976538864451	0.0005568851477797444	0.8084792552826359			1.261668717527442
5.794848460208262	6.229714283320001	5.229010229472431	1.513982693947307	0.6646830446740339	0.9590213426448061	0.6676291348621093	0.6701117308490204	0.3718522728096542	0.2558473608052123	0.2786944875287347	0.3270743093826719	0.4016229239953422	0.4953460917168792	0.9251833346726959	0.2008392449859029	1.849654438657791	0.05363382389883076	0.05186517151244337	0.000556888640760157	0.8084228966824474			1.261668716808111
5.803038240565607	6.182793195772776	5.063097779386347	1.464231429624729	0.6220513322212303	0.9125597744606275	0.6423757416499355	0.6590644396747843	0.3639460241324066	0.250467555362642	0.2745146318494137	0.325768033636189	0.4001680729636006	0.4943085179419862	0.9230035859631827	0.2004074672933586	1.859438585137647	0.05363100169808168	0.05187164281825484	0.0005568890325205566	0.8084662603721149			1.261668706962642
5.811228020922954	6.085359996538547	4.914596623266166	1.484511800815319	0.5848108484870519	0.9269071318910688	0.6332831844019866	0.6593309858455366	0.3589185783066249	0.25007017857529	0.2719690153600925	0.3243363110811539	0.3994517776869472	0.4932534317879776	0.9218585065254542	0.2001883910078277	1.869959487614859	0.05362859913987262	0.05187541399986972	0.0005568860470180058	0.8084990845657721			1.261668700315786
5.8194178012803	6.051723328154191	4.974189150055871	1.488840253320519	0.6025204464793164	0.9461081947990679	0.6393234774408696	0.6623093566049274	0.3579518298687181	0.2495996836371522	0.2731377043277804	0.3253160889688123	0.4004158392165151	0.4942803666618616	0.9230332455198587	0.2006514677803485	1.842030633775596	0.0536317120720756	0.05187693989068386	0.0005568858173356736	0.8084730763773279			1.261668697351449
5.827607581637646	6.186083945441839	5.253533912400429	1.484060607194432	0.6949534260372147	0.9335790500911256	0.6618536823347322	0.6589093438425849	0.3623609172732685	0.2470191035541645	0.2743583480041744	0.3256621092808709	0.4000430708166379	0.4946851033924333	0.92385928606153	0.200817936129182	1.826437384790962	0.05363655759734411	0.05187887898620446	0.0005568888197259186	0.8084020956681918			1.261668688942352
5.835797361994992	6.43306839102172	5.395558531009558	1.606169816548871	0.7131204870037685	0.9986171796038475	0.6674890135866147	0.6678195468419689	0.3661721247894595	0.2532681639934631	0.2747582771931324	0.3263128536885369	0.400952797463617	0.4953442249742299	0.9249866977838576	0.2012130220478491	1.840086914785205	0.05363650360672938	0.0518819586037673	0.0005568921584736535	0.8083189407895303			1.261668632953637
5.843987142352338	6.593872024597928	5.390730590107087	1.704328502480043	0.6683980463523439	1.052244411471654	0.6615451963369812	0.6745128354943503	0.3676217009394857	0.2586584215679864	0.2775606786635769	0.3275382773526388	0.4022054321653029	0.4959033053569544	0.9254796948711892	0.2012267181040533	1.877746665413565	0.05363781908141605	0.05188480582498586	0.0005568930162261428	0.80840260155751			1.261668551388138
5.852176922709684	6.377474797695436	5.231719877350894	1.587763662572686	0.6704111970927853	0.9925754337547149	0.669861396805567	0.6695258823339094	0.3710020555379788	0.2545963035738636	0.2799459147074309	0.3280282571490528	0.4013719241376438	0.4958440130581664	0.9256204169522585	0.2009325873758588	1.891417705605198	0.05364179236596328	0.05188691576957597	0.0005568922142232053	0.8085219186984899			1.261668471910882
5.86036670306703	6.134679243040992	5.019725214611912	1.481087565537706	0.6245418176864793	0.9565974990864362	0.6582641384812808	0.6626532913377539	0.370496831245724	0.2504975404375767	0.2795813222897777	0.3269181908810263	0.400972347133355	0.4950769134647206	0.9234184349812761	0.2006335110462897	1.867225681129635	0.0536424740106412	0.05189088538577002	0.0005568931919905745	0.8085327595451407			1.261668393772828
5.868556483424376	6.011726216363452	4.839534251420091	1.428887552242627	0.583228054853808	0.9049417638649453	0.6325217147560385	0.6523621718117928	0.3600166637865537	0.2468172948992785	0.2734317951067542	0.3247874391485497	0.3993746832558617	0.4924817791196336	0.9202586342483043	0.1998531651134134	1.87284236582008	0.05363988935491826	0.05189562828230115	0.0005568965286957257	0.8085857375693258			1.261668288228202
5.876746263781722	5.981314896373722	4.859149195911794	1.419410108025964	0.5813734601140097	0.896861805634055	0.6323401543672059	0.6538137003821581	0.3575344466902807	0.2489737983885695	0.2710056701955763	0.3238737156640088	0.3992461477326014	0.4920635025934268	0.9202703735816137	0.1997241066780501	1.894884041312499	0.05363559342728261	0.051894941052561	0.000556898621085853	0.8086653671825031			1.261668133056852
5.884936044139068	5.967839408966721	4.810775436475789	1.411895097613324	0.5943439175154365	0.9038320286880627	0.6429505595038997	0.6530006598525834	0.3574890371013013	0.2451889109294634	0.269846605329165	0.3233854110693682	0.3989138847029019	0.4926121516205378	0.9193606144409829	0.1999134841454983	1.8950766994589	0.05363446122742406	0.05189156315706721	0.0005568979397037317	0.8087505106504033			1.261667987355986
5.893125824496415	5.96352606868449	4.77158796824627	1.394612569252097	0.586118497868793	0.8946015618402976	0.6441830369717144	0.6517251903350412	0.3570896819607429	0.2427845769909943	0.2685204260875422	0.3226426835825828	0.398732303152408	0.4926206244291972	0.919145653013528	0.2000677221332257	1.861720481811419	0.05363574403223627	0.05189266971734435	0.0005568976800754659	0.808753026964081			1.261667868594208
5.90131560485376	5.966151633703021	4.801186029621814	1.380675897130998	0.5830812610805135	0.8940381908617258	0.6416531417721248	0.6564869384589046	0.3570601135268047	0.2449529259958626	0.2684396076256977	0.322567228560789	0.3992675970333678	0.4927770103304142	0.9209465455795688	0.2001374477371927	1.850513705039365	0.05363731036676982	0.05189506006322354	0.000556901657538861	0.8086797695613778			1.261667715089784
5.909505385211107	5.890595295127575	4.762778347252234	1.378668100948775	0.5787202009502341	0.9047225622077333	0.63902887579436	0.6585150285207418	0.3571118483544004	0.2481409618184004	0.2692452537223617	0.3233857558714563	0.4000232667696079	0.4930602551212734	0.9219851199326582	0.2000271983372439	1.86538683821621	0.05364251446487935	0.05189431511967077	0.0005569063972228409	0.8086542421299114			1.261667556456757
5.917695165568452	6.26040924481961	4.992046159659846	1.488283516279125	0.6348687113067741	0.9422995621336416	0.6642557525801017	0.6644034636823978	0.3657111163596446	0.2546030274131917	0.2765366544705339	0.3270828496787856	0.4018595519670827	0.4959928458063059	0.9249796024459478	0.2007739438167616	1.878868987435243	0.05364732027494729	0.05189201619894444	0.0005569056093015441	0.8086336594088559			1.261667403710214
5.925884945925799	6.559393811312662	5.366067555906876	1.615506290609688	0.700418130505874	0.9964523017038279	0.6757765058349166	0.6678521173671449	0.3712501989368459	0.2573275121464596	0.2803484924513842	0.3286518809459912	0.4022854255490061	0.4971588178717962	0.926759053646065	0.2016933947232131	1.877294381298208	0.05364645798814638	0.05189257829219151	0.000556904581750987	0.8085720146916264			1.261667251491231
5.934074726283145	6.222378397622562	5.121315098270463	1.484767198412639	0.6356882159614888	0.9156981113492733	0.6516244245755927	0.6548656323363518	0.3630218707511036	0.2450255412412533	0.2761610790207036	0.3262863027782636	0.3995139639440464	0.4945437201678719	0.9225017938498987	0.2009866950809313	1.857363281365841	0.05364167674108711	0.05189509990039429	0.0005569084277167306	0.8086759369350877			1.261667071220452
5.942264506640491	6.193066713142372	5.060637221764352	1.460738809236217	0.612251412321658	0.90861166333834	0.6421934770669935	0.6552823189175271	0.3584065627408622	0.2464821227341146	0.2744394358112754	0.3261119483125518	0.3995721301156812	0.4939524616434878	0.9222538500896945	0.2005874325537101	1.860907528113086	0.05363739886431454	0.05189299378926635	0.0005569146580939016	0.8086764596775339			1.26166684078624
5.950454286997837	6.276991146687149	5.124191442218789	1.499925850719655	0.6261808711800886	0.9469856060750151	0.6496303638687236	0.6639660120718629	0.3609905581263222	0.2535646325046437	0.2763767047871603	0.3270280016784931	0.4007155470199384	0.4946440308255861	0.9235367316658388	0.2005419669370233	1.888755371776487	0.05363622233851856	0.0518924174024147	0.0005569173229659203	0.8086215978228233			1.261666608873069
5.958644067355183	6.465367824659955	5.366501690849772	1.600820607062055	0.6536884931982372	0.9768696677147723	0.6628916777541523	0.6671201436231213	0.3667714176668789	0.2549391132918714	0.2796552845760091	0.3277187102164622	0.4014324492234094	0.4956842414295599	0.9246223372976573	0.2011290138478403	1.905529946447801	0.0536371864556362	0.05189633313825829	0.0005569165687000112	0.8086354053613218			1.261666385387487
5.966833847712529	6.464812896997698	5.390997818820416	1.593631901969984	0.6957917995490378	0.9952009429855686	0.6777652322872912	0.6766798165306218	0.3726307863871394	0.2617846844598792	0.2815538420265842	0.3294964758336629	0.4029143430274271	0.4973787038458485	0.9263959551316298	0.201992394889122	1.861296765888949	0.05363935478951701	0.0519060845381553	0.0005569175243015981	0.8086125977430411			1.261666173509227
5.975023628069875	6.262576391263419	5.072446745443211	1.482798755740908	0.6511855342993089	0.9574067205045432	0.6658661857165802	0.6651486765523861	0.3661054235284052	0.2546293849352468	0.2760362182246023	0.3275502941991541	0.4015545564002521	0.4953426422815662	0.9244001881228533	0.201005468816767	1.846626592514033	0.05364091963726141	0.05191518675396428	0.0005569217754862257	0.8086723731887976			1.261665950991218
5.983213408427221	6.282256840797146	5.035145311737403	1.547342357112125	0.6089648993886217	0.9701196538581665	0.6540670527217257	0.6622285604647512	0.3605100055221864	0.2512405124232921	0.2740579600082883	0.32618880825286	0.4006964407309537	0.4947584565739453	0.9231994510259748	0.2006219460341842	1.861962198931619	0.05363938709635547	0.05191632140060084	0.0005569257680804301	0.8086438745391956			1.261665695251199
5.991403188784568	6.28421950138514	5.091248878881911	1.588987651991177	0.6043713739063884	0.967333368048458	0.6439043868041343	0.6601186873437515	0.3590891311055321	0.2507500596184793	0.272901087947858	0.3253357635255145	0.4002257709918511	0.4947159374398783	0.9228387967411275	0.2005438178933822	1.877454581627627	0.05363372645110715	0.05191392951362788	0.000556926532558874	0.8085271391364721			1.261665435157117
5.999592969141913	6.419216108169323	5.230850987223646	1.643781804607288	0.6265633458135353	0.9712422148460246	0.6484737590394086	0.660081175462526	0.3599532024773904	0.2496141379914656	0.2725673293140308	0.3253196478463565	0.4008412211271055	0.4948330393264563	0.9240456157403936	0.2009605655804781	1.870627580696264	0.05362426465367155	0.05190617108960194	0.0005569262265945422	0.8083932477902118			1.261665207137723
6.00778274949926	6.640503816486905	5.570857226686956	1.7445541201781	0.6901394568664682	1.023072539798795	0.6651968580717247	0.6684590829644425	0.3664094434609694	0.2526184490488227	0.2771537752938322	0.3272818744841382	0.402478966011556	0.4963091098618015	0.9274026624913162	0.2020986623695056	1.862325365531684	0.05361475344100859	0.05189506848142245	0.0005569296168230006	0.8083456731677351			1.261664984846754
6.015972529856605	6.644851912282076	5.698934857169422	1.727290989971255	0.7198750158010215	1.024546931937212	0.670846861418929	0.6699023260208471	0.3724620222696947	0.254826527103691	0.280610578937547	0.3280665578295981	0.402876260261671	0.4970766432310569	0.9281012715667695	0.2020603881348826	1.868278751816013	0.0536111610558023	0.0518861115711168	0.0005569356462856466	0.8083005636047298			1.261664751552679
6.024162310213952	6.471950827532031	5.411107184430363	1.6430502390435	0.6557862366259899	0.9960025859830003	0.6505262911617745	0.6629493408651553	0.3659585825595803	0.2529970035169087	0.2753956841637723	0.3254092430499227	0.4011980644461792	0.4957396487619817	0.9253011777739415	0.2011683423530589	1.874567599061687	0.05361458554734098	0.05188194864447462	0.0005569383080522154	0.8083065453344622			1.261664483034845
6.032352090571298	6.256269198577152	4.981641143220427	1.507238836142867	0.5934906004576073	0.9539688861406994	0.6371344414157367	0.6577786585413782	0.3576188367059897	0.2503158074896341	0.2730290089159448	0.3247024355628477	0.40057504745318	0.4947639841116797	0.9242571369482298	0.2007746925004847	1.876840925633733	0.05362384438537641	0.05188747352851115	0.0005569362702086335	0.8083326188610929			1.261664262660713
6.040541870928644	6.294996568024405	4.969301508467696	1.555035654788195	0.6152381126856364	0.971842876830501	0.6586186410269688	0.6672066410692864	0.3617609855586832	0.2529477320586194	0.2761237158368792	0.3274740208220345	0.4017588523744842	0.496278431343669	0.9254342923064673	0.2012982650903132	1.856100610926376	0.05363368981720805	0.05190164579496079	0.0005569361290784203	0.8082530391087902			1.261664072630251
6.04873165128599	6.36060838037623	5.103618719307355	1.59190790670692	0.6357291743801687	0.9723764388795509	0.6680072674223011	0.6655819387853985	0.3654217344391453	0.2537123652704766	0.2760484850140559	0.3268818345978758	0.4013149505129364	0.4954770512849689	0.9243009707164495	0.2010543703661704	1.849142348615627	0.05364070902322074	0.05191334675052083	0.0005569418233235384	0.8081983016529093			1.261663838562394
6.056921431643336	6.26269396120526	5.072462385119927	1.540106261089862	0.6273607370968831	0.9556819286055093	0.6490671198409552	0.6598922687896496	0.3576466745550292	0.2507020276508884	0.2733559411058947	0.3250140793643256	0.3997922006531862	0.4938181200160758	0.9221288700401868	0.2002985359933363	1.85716699110893	0.05364162913602616	0.05191748567469061	0.0005569465446474923	0.8082218994321529			1.261663585982606
6.065111212000682	5.914353996448867	4.758705992675842	1.418053966761885	0.5837286770571194	0.9527963326424975	0.6386800714570999	0.6616259849959417	0.3560909558977701	0.2498820313787042	0.2713232689925956	0.3238520439917418	0.3992849787352108	0.493007016281378	0.9203095511314793	0.1998211969556627	1.874711182683425	0.05363847308927559	0.05191554478765136	0.0005569460234282424	0.8082220261481414			1.261663354359895
6.073300992358028	5.954243955716239	4.712810023841445	1.425268523641678	0.5630308232705752	0.9342353342048347	0.6360880748402337	0.6589831371677531	0.3587876886304547	0.2493709808653139	0.2721781618223775	0.3247055107901458	0.3996202070297145	0.4932397595373317	0.9204725381439083	0.1998725084574285	1.876963247623907	0.05363633475977826	0.05190946497644233	0.0005569452159537463	0.8081987544929599			1.261663161457687
6.081490772715374	6.387639383170263	4.963906486433945	1.543692380097923	0.5906609489092387	0.9776416245933767	0.6502877601276392	0.6644872270723351	0.3643712106373281	0.2518803185927024	0.2754421504572696	0.3271007253047326	0.4009678559949422	0.4960274558052976	0.9232770186322752	0.2009803495255656	1.866891488299249	0.05363277597079377	0.05190554057197496	0.0005569483901264027	0.8081119783566332			1.261662975105001
6.08968055307272	6.491282084997321	5.202598931822632	1.59564487127858	0.632032626778737	1.002163673790077	0.6526040848701639	0.6597969171179368	0.3619284807206332	0.2509768728446615	0.2736242091888161	0.3256546836751282	0.4013632245016023	0.4955921559947505	0.9245843806760583	0.2010240210780281	1.873191260779077	0.05363348920267309	0.05190849480261986	0.0005569532948090152	0.8081087568823544			1.261662765771228
6.097870333430066	6.214982176537117	5.083432545821234	1.50683547713886	0.6225148013349014	0.9467711265714781	0.6469721601234594	0.6557990457071106	0.3587095431598968	0.2466136808084166	0.2722616058913663	0.3246278825524874	0.4001573809151684	0.4941778649215871	0.9229477310013311	0.2003829006198425	1.886790548453436	0.05364113165148656	0.05191455877913053	0.0005569554755388917	0.8082019046884714			1.261662537273942
6.106060113787413	6.224852780709101	4.940153971791758	1.515753262365869	0.6050962237688665	0.94255057867617	0.6511774397972295	0.6598567422599884	0.3625037165081934	0.2488829765135414	0.2762505307687547	0.3261422398578224	0.4005952380797128	0.4950625436679915	0.9225033549233563	0.2006230663712508	1.88932791333909	0.05364890098248202	0.05191866961694089	0.0005569546263899006	0.8082091601234369			1.261662323059142
6.114249894144758	6.220456958431693	4.921852471017566	1.579429505224085	0.601461837234288	0.9620869108326427	0.6495270565532326	0.6631026191910682	0.3593901570975345	0.2499085644534881	0.2730745801004158	0.3246690212758951	0.3999993403242904	0.4941361098486293	0.9220315925402125	0.2008574037243225	1.87032217706541	0.05365465222153193	0.05192126068976764	0.0005569549900232472	0.8082175465890562			1.2616621408624
6.122439674502105	6.155605165187461	4.950370120261338	1.562086499458486	0.5962278688172864	0.9553943747017637	0.6418123690724418	0.6599159370660549	0.3580548300943646	0.2496779460457997	0.2711719527055933	0.3237564990229642	0.399417220345996	0.4932292128777131	0.9219682044393099	0.2007148477360888	1.857427808869422	0.05365548423969754	0.05191990973191002	0.0005569590175386321	0.8081747009767659			1.261661963006633
6.13062945485945	6.128086847869787	4.956586160531479	1.49933226614378	0.5935233457678013	0.9304874218629245	0.6395102711924019	0.6568021000365623	0.3596452907620098	0.2486615616455162	0.2720259608184875	0.3231047372096225	0.399309737041607	0.4928668173816248	0.9216683715734494	0.2001992129925562	1.866167127040607	0.05365056011989587	0.05191714397655162	0.0005569628096002999	0.808206284503854			1.261661760307714
6.138819235216797	5.971829642634972	4.723428984586531	1.439933409117754	0.5695158854826801	0.9133513695115998	0.6298124057173983	0.6558525834124418	0.3560221187394133	0.2464504966727633	0.269287065892646	0.3227178997269688	0.3987012135809658	0.4920579725345033	0.9199218842213664	0.1996592470001365	1.882715525082704	0.05364569828623278	0.05191535581151513	0.0005569625463657684	0.8082674351637124			1.261661549868764
6.147009015574143	6.053389866658613	4.785519625086941	1.489118611005796	0.5839425212952821	0.9306670125500706	0.6375802200703761	0.657856390506229	0.3570451942104723	0.2519295332501748	0.2706908525566692	0.3236598040831654	0.3995686634210377	0.4926548786289965	0.9210450639677822	0.2000919274219143	1.864904285078143	0.05364306647178467	0.05191331737349249	0.0005569608545912486	0.8081968985985611			1.261661395212416
6.155198795931489	6.433234124709802	5.181734170630297	1.630598004634721	0.6522375733119111	0.9772868664404806	0.6607695001459538	0.6645267826618089	0.363886833321506	0.2572515640339666	0.2754255060517935	0.3256018337822666	0.4014035495634726	0.4948515212519385	0.9239649400353755	0.2012634426461636	1.856680788360021	0.053644402482737	0.05190933396454359	0.0005569644436979326	0.8082220572092009			1.261661215153822
6.163388576288835	6.213823213420828	4.981998546111496	1.549375316847924	0.6236963860195476	0.9492485270732949	0.645727959911349	0.6607759668264808	0.3588419897233858	0.2499341769795406	0.2722031498714022	0.3246476507696813	0.3999974716578413	0.4941026021560133	0.921016934800249	0.2005958722755627	1.864380531141425	0.05364604788373972	0.05190293595681823	0.0005569704344513587	0.8083212355917266			1.261661029741085
6.171578356646181	6.121970443665235	5.015199081941836	1.50053863398165	0.6324376948754766	0.9286286877531816	0.6469624003392024	0.6561454032793496	0.3603289656711871	0.249773866819313	0.2726140281538891	0.3250584998988411	0.3991981836412259	0.4938501937031999	0.9207844936034081	0.200319581690035	1.86837547924826	0.05364662943602948	0.0519032595278905	0.0005569702722324442	0.808320822113673			1.261660855675165
6.179768137003527	6.371018604927741	5.300929452531713	1.537190711382881	0.6592031591624312	0.9546802208740092	0.6561225826077779	0.664839500973911	0.3670827720152988	0.2529594034714954	0.276339934432039	0.3261603323944461	0.4001305485858383	0.4951734204734084	0.9234006058731014	0.2010566747486462	1.880521063831659	0.05364757974486933	0.05190672501507497	0.0005569671123371682	0.8082728334915446			1.261660717845949
6.187957917360873	6.17909309229152	4.985544311978379	1.458753273593911	0.6052068262925782	0.9209069738653148	0.6453415901349637	0.6597352804090528	0.363553455900825	0.2490040180495428	0.276084175775731	0.3255165917040127	0.4002360985315224	0.4937632460628132	0.9218568020192933	0.2007384520365475	1.857150490170255	0.05363996756501732	0.05190277531746629	0.000556967386131574	0.8083371100413974			1.26166060207661
6.196147697718219	6.015626041099112	4.927567942816026	1.457955512875365	0.6129417442577877	0.918306838444615	0.6433716471434254	0.6537451872524783	0.3600684143624836	0.2474528997487746	0.2753869758352854	0.3253768442797541	0.4000393828394258	0.4931736108667394	0.9210454861571655	0.2000651622788008	1.849655058084234	0.0536318041983407	0.05189655836852799	0.0005569707928272195	0.8084129474293666			1.261660486726293
6.204337478075566	6.222176473678735	5.17474484043742	1.54811796591382	0.6353044413833173	0.9530014290644209	0.6462869786821419	0.6559224234242481	0.3574561769946654	0.2488830988416966	0.2713978430411407	0.3247694981868587	0.3996982603243478	0.4937466686294345	0.9217023733063257	0.2001244193732812	1.863378819393287	0.05362729758184107	0.05189226468041194	0.0005569721286847023	0.8084075337296466			1.261660378391235
6.212527258432911	6.18998753743554	5.116633355119985	1.537055660419135	0.6268473693958899	0.9657864665450731	0.6579810932739836	0.6607691663614188	0.3607694319271719	0.2509468043165803	0.272784195020829	0.3259050628110786	0.4007202209138447	0.4953380883498888	0.9232640810952216	0.2006502642292793	1.875313698909165	0.0536267959994226	0.05188994992498724	0.0005569703490531099	0.8084655120497065			1.261660278908422
6.220717038790258	6.172756814401022	5.013089692159515	1.522058062565099	0.6211481884354263	0.9576682411424601	0.64715356094605	0.6598586052100947	0.3619878194112513	0.2514428375374989	0.274724204878497	0.3259290688629112	0.4007561073969317	0.4946737039404339	0.9224977533036165	0.200763566006228	1.86080188673905	0.05363294901959947	0.05188953646985591	0.0005569692027595936	0.8085204371788254			1.261660217877334
6.228906819147603	6.197034837210219	4.995046183564728	1.52250548745928	0.6213012036933867	0.9504988709169977	0.64934580840534	0.6602748836880754	0.3610067553009881	0.2507562907075847	0.2745013264320583	0.3254364427280704	0.3999263013829669	0.4940217829153281	0.9222976224785701	0.2006881652016735	1.853951672022726	0.0536393387200708	0.05189229022397811	0.0005569714890090896	0.808511172922407			1.261660177662182
6.23709659950495	6.054358104303097	4.995679816668326	1.485470136109739	0.616350114709001	0.9486288455344721	0.6576930546836616	0.6666101996227102	0.3633351575691171	0.2488740727446355	0.275623749483707	0.3251581190407409	0.3999247839956556	0.4941632988832194	0.9217833522078501	0.2005887726419993	1.866998587123857	0.0536479479976875	0.05189513744519667	0.0005569747723072892	0.8084703704239301			1.261660114668114
6.245286379862296	5.972490906712997	5.085361662118825	1.424914018627906	0.6274989137552859	0.9167411439281704	0.6481271050097783	0.6606284195721396	0.3625690839712402	0.2485890887632315	0.2746504954266026	0.3245379992265805	0.3996186436426559	0.4933060781882708	0.9205796236833048	0.2001644014516603	1.88092251083927	0.05364998789402447	0.05189730101971238	0.0005569747367800765	0.8085024805592251			1.261660041846922
6.253476160219642	6.102360501086028	5.174336320802564	1.437982890834611	0.647114587066166	0.9095699145270586	0.6464140198659962	0.65671014340902	0.3605663106479351	0.2524211620095129	0.2719328318427807	0.3235156397648901	0.399410098437618	0.4925764368996663	0.9210840836088205	0.199959044769502	1.876881782175206	0.05364550393669368	0.05190219434587789	0.0005569726023973171	0.8085784821724804			1.261659971279519
6.261665940576988	6.037199556724531	5.039224335914611	1.48607352080491	0.6356135853852777	0.9287463402274586	0.6510916235314871	0.6553211352433513	0.3584633077277995	0.249367134355852	0.2714898055733456	0.3240281632859256	0.3993030112181749	0.4929415988400041	0.9213288118723595	0.2001215323767356	1.847670123915367	0.05364102231282729	0.05191214238883544	0.0005569737154358401	0.8085706746059057			1.261659915427058
6.269855720934334	6.079031164437326	5.000421394611095	1.484967957130019	0.6308831471836717	0.9287068753810456	0.6516008545564769	0.6574937065745444	0.3585363040455175	0.2472969005244639	0.270351628774241	0.3248078357571836	0.3993787215756963	0.4935560679376673	0.921804791726335	0.2002678750140305	1.848829526914604	0.05363752551699082	0.05192174744298508	0.0005569783847642369	0.8085616202942916			1.261659820701581
6.278045501291681	5.966749134248586	4.793695178986153	1.394875280899796	0.5840695446953068	0.9043275513297604	0.6299654735191673	0.6561799356827237	0.3569134364639473	0.2480003918287874	0.2688707572849613	0.3237305460530944	0.3985543420075141	0.4925924596552044	0.9197630798024015	0.1996418500529679	1.865112704043542	0.05363661401013104	0.0519201781319629	0.0005569808243442066	0.8085852470998302			1.261659701216996
6.286235281649026	5.948800438766402	4.783890393652456	1.386354164391871	0.5783203572785182	0.8941888038814642	0.6275535166868978	0.6568639142148494	0.357795038984375	0.2490271040159291	0.2721071821235554	0.324333508724236	0.3987608018693385	0.4926119890461754	0.9199372666310972	0.1995738028706303	1.872596988799948	0.05363675241760645	0.0519141856620197	0.0005569780582316899	0.8085843020902377			1.261659605152704
6.294425062006373	6.196401243659523	5.081121464664557	1.493822019052199	0.6156602967977196	0.9259410764469003	0.6426013387852171	0.664379908170772	0.3579715779819002	0.2504628953605293	0.2720424598482651	0.3246352585907829	0.3999183406531619	0.4936408512354754	0.9224072967101908	0.2001518027607752	1.846480707649956	0.05364335374760653	0.05191049007085932	0.0005569764319565516	0.8085856051379406			1.261659538277746
6.302614842363718	6.004349245347741	4.865994547823504	1.45630697872413	0.591177943698264	0.9223185607659781	0.6339014165123436	0.6607884162760641	0.3532324101341763	0.2464173805141785	0.2678059819594387	0.3217711125753138	0.3977044592702751	0.4915029440642461	0.9191793342475251	0.1995893575435529	1.82967810023697	0.05365451405010067	0.05190853872367764	0.000556978541641459	0.8086444363433132			1.261659487191038
6.310804622721065	5.856832931896447	4.70930131141654	1.368170273535954	0.5799020917575743	0.8830618154037297	0.6301239385471261	0.6522580418665648	0.3540371410232801	0.2440761320389877	0.2671619462268902	0.3210440988334705	0.3974742729015627	0.4909059412662944	0.9187494542958201	0.1993452035790601	1.850994059267236	0.05365747433897038	0.05190978675599595	0.0005569812221561585	0.8086980459841043			1.261659393910811
6.318994403078411	5.838116889001821	4.675627662683352	1.344501047103649	0.5805058609455834	0.8794981992211911	0.6413749454700918	0.6531666982694785	0.3607694030049335	0.2482235740317137	0.2717953139608861	0.3240147743002184	0.3990455030579224	0.4926199829313053	0.9204030551142759	0.1997504947054842	1.879545626422683	0.05365527964693896	0.05190566620931777	0.0005569808460582887	0.8087368365430943			1.261659304944135
6.327184183435757	6.100611159214339	4.764297035262439	1.415833443529457	0.5885335289524445	0.9319087337524136	0.6535641358684788	0.6635154261638294	0.3644179661836591	0.2528312980712216	0.2758814066388629	0.3262936686600382	0.4003430893579745	0.4948956286158059	0.9220109321378354	0.2006821267277528	1.865449529750469	0.05365184230174235	0.05189991788653018	0.000556978476447327	0.8087237367382039			1.261659262504983
6.335373963793103	6.117449950421423	5.05903023554277	1.526381165027511	0.634930506590047	0.9755870574603914	0.6635095657639035	0.6668874592555178	0.3668914042909838	0.2509688000688158	0.2752690948394894	0.3257022080707294	0.4004331227024627	0.4944137977557558	0.9232416098158129	0.2007504602625854	1.847014502785294	0.05364522758117966	0.05190017020145984	0.0005569786862435463	0.8086713537207301			1.261659242560492
6.343563744150449	6.14079496309132	5.124578714297627	1.566540156753913	0.6567683240862382	0.9841336960928291	0.6753495543060528	0.668222207778004	0.3670892336504947	0.2522484033317043	0.2751793689975826	0.3264492333889007	0.4006173974631088	0.4951420720694888	0.9239866867176926	0.200795774994044	1.849766322458505	0.05364061263419326	0.05190175738912389	0.0005569816951450987	0.8086374147752948			1.261659207705621
6.351753524507795	6.2265536389748	5.167147569519546	1.537987499589099	0.6270085107090644	0.9579633748880525	0.6627100408257242	0.6670802836700004	0.361190507735735	0.2527082335668329	0.2744215346549655	0.3262676858552898	0.400838128566015	0.4949584367259304	0.9234514809109061	0.2006917022557668	1.8748241369947	0.05364065631258802	0.05190902905993237	0.0005569832502292689	0.8086743498545104			1.261659152044003
6.359943304865141	6.100071931489001	4.920816714871552	1.486390014718359	0.5830565533916259	0.9273767112584983	0.635006065956446	0.6589429305760772	0.353123501168227	0.2486743548322218	0.2718803007629726	0.3244259495139193	0.3997672277221067	0.4929691328764821	0.920577189490919	0.2002109831606023	1.887107901259948	0.05364260281913209	0.05191916607902616	0.0005569816806969885	0.808786855338171			1.261659102207752
6.368133085222487	5.995769171182369	4.741216341614363	1.402944603563842	0.5706519816402607	0.9065175327323051	0.6239672682729446	0.6559604117464813	0.3525190556198967	0.2488203683490518	0.2699753796014025	0.3234732446022157	0.3996821833152363	0.4926144226974018	0.9206682356821704	0.2002226294881632	1.845457656615969	0.05364634189258542	0.0519262058543401	0.0005569806363490645	0.808782629446689			1.26165906783764
6.376322865579834	6.16626977792456	4.887069919839217	1.481388768999409	0.6037273651000981	0.9223334411253384	0.6365263395716184	0.6593463887522772	0.3592518076834084	0.2492978115785107	0.2716566946720828	0.3243560115098245	0.4004397759930713	0.4943176089481241	0.9228439447881518	0.2009595791074443	1.829056448263644	0.05365003800920262	0.05192620814670848	0.0005569836327255717	0.8086437691608461			1.261659004632931
6.384512645937179	6.220698669324353	5.048642091279983	1.513082638610571	0.6267699041249066	0.9433364656546332	0.657145543656429	0.6649315600092972	0.3646042219556685	0.2524826232936676	0.2754142293882791	0.3257994145209174	0.4004201036381886	0.4948025385250712	0.9228860441368658	0.2009490435860355	1.833306422486071	0.05364896161866243	0.05192209910041676	0.0005569884031116707	0.8086950744099661			1.261658903222437
6.392702426294526	5.995708321500003	4.776502635268826	1.416885407502508	0.5770924782110955	0.9327056118852777	0.6388971312097121	0.6615148262748798	0.3574216567953311	0.2493887642010665	0.2713065656989176	0.32371738598929	0.399437858766696	0.4933188301132851	0.9210184638984957	0.2001680725654777	1.847207215141575	0.05364106267117713	0.05192136411615669	0.0005569884444005357	0.8088449850703303			1.261658803504353
6.400892206651871	6.026035658780852	4.911574487575116	1.47684447221868	0.5888266212445609	0.947717793328699	0.6331235843705132	0.6602237251644256	0.3561383268864186	0.2471751970070315	0.2700907905966882	0.3228424350960916	0.3990697287099442	0.4928716388738426	0.9214623733391899	0.2003213772600315	1.861488803913752	0.05363046541607822	0.0519177024867614	0.0005569854910106571	0.8088877234202512			1.261658707222722
6.409081987009218	6.240984896668147	5.053755995289818	1.553549119022702	0.6163028360816176	0.9665467706086679	0.6387392759743392	0.6633754776725317	0.360475790244433	0.2518221700588197	0.2736627435789489	0.3244709551432322	0.3999339058475405	0.4942589417623992	0.9223724800913629	0.2009271601844914	1.843574854862605	0.05363055303327229	0.05191291387765385	0.0005569870474797251	0.8088851152486515			1.261658628496614
6.417271767366564	6.108656326522887	4.899008151289594	1.45420454571825	0.6060770544328328	0.9158372832881704	0.6372558486301321	0.6604266367990963	0.3609060035714279	0.2505186075835824	0.2745624728361595	0.3249914062719948	0.3996579014987804	0.4940873579401382	0.9209887381104497	0.2006367353867261	1.835882996799579	0.05363774429311976	0.05191363890262125	0.0005569918330062271	0.8088672990189969			1.261658499509131
6.42546154772391	6.011844836871545	4.809890054722025	1.408348557105588	0.5857610112025973	0.8887750730647143	0.62979179206589	0.6547043655146519	0.3563468533594822	0.2482464417044817	0.272610376816192	0.3239893087091606	0.3989325947830391	0.49277475837138	0.920223041134212	0.2002996125414274	1.838103093590997	0.0536444154768129	0.05191782303851771	0.0005569936713461499	0.8089071204127291			1.261658359381716
6.433651328081256	6.174510266934873	4.853754033784835	1.517619253946376	0.5821130219260925	0.9118814620877478	0.6255104686864079	0.6525763314402978	0.3525911295459861	0.2496918692053919	0.2699871675745033	0.3231057891463893	0.3988135507661114	0.4925847556890064	0.9206825595667598	0.2003245698622914	1.860802364843345	0.05364913516331261	0.05192443735746412	0.0005569918515721818	0.8088955196162638			1.261658229305052
6.441841108438602	6.257923108723318	5.090135582954828	1.548286049529818	0.6229285484095228	0.9464065646206582	0.6393827209340631	0.6568644998878475	0.3590035237721506	0.2522390310910065	0.2732820768629002	0.3248323325119061	0.3997063394933772	0.4938682394430955	0.922172458404261	0.2008700946044744	1.875066261240257	0.05365042005694338	0.05192834184334611	0.0005569915785382734	0.8088193546072571			1.26165812246997
6.450030888795948	6.187181425171467	5.1486537158968	1.478336303175116	0.6391468784010261	0.9508926773389879	0.6569369036250114	0.6623229658947265	0.3657483370512969	0.2513166561789978	0.2745659742601147	0.3252222700448668	0.4002724571379675	0.494537257293672	0.9236606923711147	0.2010933190636655	1.846495532428296	0.05364888857075702	0.05192704043152707	0.0005569948851431716	0.8087114179309681			1.261658019499428
6.458220669153294	6.185723724030101	5.014703271660156	1.449670373476054	0.6106838113984283	0.916287330416189	0.6348007022174533	0.6508789756549325	0.3564165876921948	0.2470263026283514	0.2698789333572566	0.3224043743090619	0.3992429750968973	0.492806456226924	0.9223370032558761	0.2002770154432299	1.836796516635773	0.05364436440984403	0.05192421567168713	0.000556997765520529	0.808788149543251			1.261657898940677
6.46641044951064	6.213121609889873	5.10031757393602	1.490563377377615	0.6112859340358022	0.9158890557766092	0.6308235228194164	0.6506455768088317	0.3565277087219353	0.2468434839512779	0.2713117643223741	0.3231513346702478	0.3987212379884406	0.4922672267707267	0.9208189470486153	0.2001223132113785	1.848577813662542	0.05363755899266771	0.05191230657268009	0.0005569969467142271	0.8089197503807468			1.261657781897777
6.474600229867987	6.230040444976058	5.165820920853131	1.52392131912784	0.6278924856263771	0.9424528295198807	0.6460309352408633	0.6575538436815251	0.3625422760204378	0.2484029329827974	0.2754681943059764	0.3249776988297656	0.3992580586865847	0.4931263431353378	0.9214835513785887	0.2005701391218217	1.847530254179904	0.05363277409652193	0.05190109620379966	0.0005569948324244752	0.8088590161243497			1.261657694196711
6.482790010225332	6.103563553664294	4.857355371770929	1.4455881062862	0.5877035499425319	0.9285196416247743	0.6507063055335885	0.6587833735496201	0.3598838859092063	0.2491324824506528	0.2728405039566811	0.324024489390032	0.3989870434930856	0.4924843246983227	0.9197920424748455	0.200051385110062	1.816772461758509	0.0536324812050405	0.05189918877767576	0.0005569954385008133	0.8088157821695188			1.261657630644169
6.490979790582679	6.063251430171999	4.827218280570895	1.396625954795062	0.5825094646256689	0.9117711389399625	0.6514417831114153	0.6530065397994675	0.3579056457722731	0.2487592753162754	0.2705509834376078	0.3235659690224226	0.3991158768250604	0.4921769071745113	0.9198464971432676	0.1998168461159575	1.824300377101273	0.05363475804560045	0.05189850717291642	0.0005569981006605471	0.8087982005888243			1.261657569707957
6.499169570940024	6.132298249468169	5.142995659893781	1.488511788232942	0.6414402479140998	0.9466238081369942	0.6546831058195723	0.6576104415373404	0.3630789168219263	0.2505984467833656	0.2719620988876494	0.3254785102498043	0.4012313982456057	0.4942548037650162	0.9238272470019619	0.2005962478244559	1.857884828835812	0.05363932409278687	0.0519003785953317	0.0005569986917127284	0.8088058343150143			1.261657500721686
6.507359351297371	6.120295933029424	4.967312562254341	1.507561891858036	0.6136993364555099	0.9563655830149389	0.6462344125878396	0.6613151836829991	0.3620202124900369	0.2519461727501223	0.2716042578293631	0.3244617370757272	0.3997799014815698	0.4937163632245606	0.9219197066896128	0.200687485014899	1.861733973332989	0.05364743998415192	0.05190561387006108	0.0005569962073000221	0.8088789723739298			1.261657451997605
6.515549131654716	6.087092462386123	4.792655877151694	1.427749402269354	0.5866110509351868	0.9269396050695321	0.6352383432058618	0.6574880751673011	0.3563933660887147	0.2471381828342193	0.2694969023155381	0.3234602781913464	0.3988897688801241	0.4930947895133254	0.920535535116639	0.2004991051691383	1.8304459816706	0.05364940581624425	0.05191164209328801	0.0005569947038460824	0.8089329904924969			1.261657444236151
6.523738912012063	6.180445894865663	4.842948515370954	1.449651715479665	0.5981223250298858	0.9190690535508946	0.6326713639661776	0.6541323821248525	0.3543455029273829	0.2448237642386329	0.270308197546329	0.3241905825712084	0.3993016327952715	0.4933647784856455	0.9202830376452155	0.2005841320858691	1.82100457513511	0.05364268989603228	0.05191512520668949	0.0005569974000286284	0.8088860271199384			1.261657439469783
6.531928692369409	6.232164716985816	4.999523922005062	1.496750995571373	0.6206795268317934	0.9555048459997429	0.6421010268044769	0.6599404358609197	0.357355863353725	0.2471057103162261	0.2720486787296578	0.3248242453456889	0.3992568390502664	0.4937223440367104	0.9213675105677643	0.2006069237398764	1.842905045621215	0.05363897635279326	0.05191529426424035	0.0005570000509056472	0.8088822327185468			1.261657403691885
6.540118472726755	5.993952042201257	4.882272092749496	1.427780876187522	0.5886443825034406	0.9192072350170658	0.6347665158438708	0.6574334949907523	0.3539793570255064	0.2455798746409632	0.2689371745079034	0.3233537279363236	0.3986287757039034	0.4930849290152021	0.9211245829785863	0.2001280387813656	1.861795095565079	0.05364026707046105	0.05191341646556966	0.0005569993620464138	0.8089625593569202			1.26165734417563
6.548308253084101	6.046339783541357	4.905415301822932	1.469440958572172	0.5895339034151924	0.9157911865156687	0.6332874477449596	0.6533987771799015	0.3519238156136212	0.244647548955872	0.2673373677868299	0.3223849955941702	0.3985508226923405	0.4926005903589656	0.9209614645260761	0.2001634935621045	1.856618237829846	0.05364207625625775	0.05191583031307151	0.0005569975841713372	0.8089610652586707			1.261657327859492
6.556498033441447	6.260583781600931	5.145580628922686	1.661872320335497	0.6435253932581544	1.007901813792692	0.6646910345370127	0.6659726125708654	0.3607716763175525	0.2527209724322628	0.2735674322180893	0.3249488424034938	0.399964234700087	0.4946432661099719	0.9227803803399761	0.2009812612814938	1.834154971482818	0.05364396850337888	0.05192182840799551	0.0005569992716847366	0.8088450653307865			1.261657288982092
6.564687813798793	6.379663137029222	5.22616493639693	1.664064040356271	0.658673016868717	1.019642176467668	0.6811867555342871	0.6739325896977603	0.3730140923711722	0.2581317693169236	0.2808007819902676	0.3286866115596375	0.4023359496561091	0.4975962523015308	0.9259698352264417	0.2017729894662626	1.83283148686157	0.05365366956561628	0.05193064818057189	0.0005570034101053856	0.8087268156539655			1.261657209644528
6.572877594156139	6.305309428393473	5.157752268139491	1.5544211642283	0.6292804510999847	0.973063068944013	0.6603211356171066	0.6700793088666884	0.3729906555485669	0.2537073930722265	0.2781850657373995	0.3261223647627411	0.4011507728450205	0.4957853027976499	0.9238552583348402	0.2010140673494497	1.847646337864927	0.05365971671934217	0.05193703393663618	0.0005570041971530713	0.8088428320585789			1.261657124785265
6.581067374513485	6.108955506238803	5.022859942696986	1.501844942882772	0.6060912846138653	0.9523363239327833	0.6414770219542001	0.6588063158846348	0.3589971468615152	0.2487798573850847	0.2722891214132935	0.3237387855107203	0.3990689891754248	0.4930204528501618	0.919850200645463	0.200175613984281	1.87444735077183	0.05365613666438351	0.05194203910738965	0.0005570016552601558	0.8090156713268121			1.26165706108628
6.589257154870832	6.323289158040949	5.241515135847285	1.612077609139198	0.66473602899939	0.9976997554913324	0.6571695853226888	0.6634891457231843	0.363146272561143	0.2514831148996489	0.2745619792195249	0.3255443308048992	0.4004275886341305	0.494958605241167	0.9233585590199662	0.2011581982425306	1.863161935551332	0.05365397393197595	0.05194109368731418	0.0005570006078304561	0.8089346286432363			1.261657014273536
6.597446935228177	6.262024069241871	5.283850708250784	1.652466582050942	0.6753605896664748	0.9845970364824531	0.6684813174539033	0.6664366401969553	0.3669593369056631	0.2534053546463125	0.275922769791616	0.3260443426218764	0.4014266467029099	0.4951535622735356	0.9242725634156498	0.2012316970474249	1.85422484429097	0.05364936159842075	0.05193613218719363	0.0005570028946655909	0.8088452076992847			1.261656956273839
6.605636715585524	6.193515815553975	5.161011153796972	1.609671922593582	0.6335189788294859	0.9691450088977892	0.6559387162011957	0.6639257884518146	0.3641555035388822	0.2507245135695225	0.2761497923720974	0.3262203703470188	0.4006783260958364	0.4948318527118109	0.9231308649924862	0.2008445838235053	1.869574260414196	0.05364198730619623	0.05193696855589925	0.0005570050643530831	0.8088368833276184			1.261656886325868
6.613826495942869	6.38331964781915	5.011803477756676	1.516350437720963	0.6160619892742393	0.955704857414597	0.6448664419619794	0.664040900113956	0.3593673632484937	0.2486798545740201	0.2738271374281243	0.3257868277801845	0.4003489757624307	0.4955551519745103	0.9233030880495181	0.2010240674550044	1.886522788626002	0.05363847961567503	0.05194072927737169	0.0005570034837476751	0.8088580990823611			1.261656843209825
6.622016276300216	6.340837083848617	5.148523808473452	1.532751120710284	0.6428476545112538	0.9572780995981907	0.664483931984253	0.6676548335331103	0.3641645910422078	0.2545573221131626	0.2745245750160944	0.3261811966401831	0.4010839248107973	0.4955311153033068	0.9230463457001994	0.2012325692498481	1.852660810360053	0.05364247828385541	0.05195131704597432	0.0005569997379174538	0.8089051354426611			1.261656845053496
6.630206056657562	6.39096856770123	5.544074603276913	1.6381955558038	0.700469282490805	1.003863887918837	0.6974443617363929	0.6715250678125999	0.3750101337285741	0.2607942269904385	0.2813718735739316	0.3297394339844806	0.4029296025006744	0.4973428070047692	0.9254274684527283	0.2017287946603279	1.839280055573399	0.05365336145702451	0.0519646447759443	0.000556999360871648	0.8088224766484858			1.261656879725903
6.638395837014908	6.432351880193354	5.452322717566314	1.586924764645438	0.6821246731178158	0.98231183264132	0.6640613825330636	0.6654247579857414	0.3639186353425402	0.2535135261844699	0.2758181851034649	0.3268703464189839	0.4016276389206682	0.4961645288937363	0.9255458022726549	0.2014956647545997	1.861184127512099	0.05365728370298492	0.05197928975243168	0.0005570023743219164	0.8087645098686924			1.261656904855772
6.646585617372254	6.3637560391345	5.094918703288829	1.560108004237573	0.6168898295855332	0.9744937008495423	0.6533419082867135	0.667664474773598	0.3593980485710707	0.2514190698163156	0.2706594133904075	0.3246352964639017	0.4010232947652562	0.4950591156195601	0.9243032630018173	0.2010887396985034	1.874613323965571	0.05365774873282019	0.05199407032555456	0.0005570026080042491	0.8088170602962812			1.261656901868251
6.6547753977296	6.235833207616865	4.974593537560543	1.492249998571	0.6276328696442661	0.9660068657346375	0.6637342439823826	0.6655565032026004	0.3641457491444003	0.2517500440789638	0.2727026338370539	0.3254211979579143	0.400232146721297	0.4946070855604623	0.9231478242679536	0.2006761590835299	1.877634988609755	0.05366177474499715	0.05200087770452422	0.0005569991969620276	0.8088799287715601			1.26165692863459
6.662965178086946	6.037208732212985	4.881146759593346	1.421726925377654	0.6173967839587208	0.9293166247498141	0.6531735715258736	0.6572168458652435	0.3591442052424489	0.247545762254499	0.2705824112881635	0.3245187740455835	0.3993598079335899	0.4934741308999609	0.9211377944143907	0.2003652821614234	1.853586184094625	0.05366357769213859	0.05200134045526927	0.0005569981083437638	0.8089527645077368			1.261656979357026
6.671154958444292	5.922425648015488	4.829739414822736	1.428483990396225	0.599468029202351	0.9155890425573525	0.6401116753518169	0.6562144972450907	0.3530318704445883	0.2461186747210994	0.2679821662829321	0.3226717110954087	0.39873910495714	0.4924517533385605	0.9198436542955504	0.2001464366597795	1.847060765197894	0.0536618410262471	0.05200503196254263	0.000557000111421699	0.8089764440796254			1.261657036983406
6.679344738801638	5.990272296884502	4.881833751166483	1.463821117486521	0.6089227720099928	0.9370056657660862	0.6475745754097039	0.6584037980928608	0.355218078226653	0.2481369301202667	0.2707584100745031	0.3239734825670375	0.3992286170673087	0.4935735259822877	0.9209081328809517	0.2002854029893176	1.855684308363214	0.0536593370751232	0.05200868209155145	0.0005570008580666022	0.808981931606377			1.261657077309958
6.687534519158985	5.926854465011552	4.847558372220533	1.449717720385687	0.6108869401880328	0.9501728748966144	0.6532521480081671	0.663218380186806	0.3585197564095795	0.2497702451557539	0.274634284144165	0.3261601726493562	0.4002872331963903	0.495099123126124	0.9224395353706878	0.2005988663388567	1.86862009318661	0.05366263444271639	0.05200892215482004	0.0005569992934295864	0.8089173642449309			1.261657085949583
6.69572429951633	6.108710798286823	4.919638092891371	1.496844004201393	0.6192965532305725	0.9458057490398596	0.6484079088364244	0.6623205676838604	0.3600455848312503	0.2485187403051934	0.2737661845583853	0.3254200231189705	0.4003850122307822	0.4945364341582113	0.9226327871414839	0.2007543062204565	1.866826918034109	0.05366566940636479	0.05201494425221644	0.0005569975430279844	0.8088268301834115			1.261657116550171
6.703914079873677	6.447327445289161	5.026828757523068	1.537643095588246	0.6171261719320377	0.9585061387424275	0.6438813362744484	0.6598125987369859	0.3621337214060494	0.2483428600665682	0.274063489654163	0.3258787543799065	0.4009166024494453	0.4950169346765875	0.923747156953391	0.2011688776924086	1.85434208410529	0.0536678052692135	0.05202166378907055	0.0005569980109481628	0.8087657695883727			1.261657157405031
6.712103860231022	6.431901177134908	5.035219678456223	1.494242779509502	0.6123219266951576	0.9473106784865534	0.6463673858745698	0.6608447243893719	0.3638690612068803	0.2504607922213157	0.2761440264331754	0.3266284129653049	0.4012228333500174	0.4961425860767929	0.9242674916201774	0.2016434548563902	1.849625373386393	0.05367191879874549	0.05202621821031517	0.0005569997057278893	0.8087436423437332			1.261657182166831
6.720293640588369	6.675329691750602	5.26781698514453	1.647833569855482	0.6512668902713699	1.008409022194117	0.6689444378182252	0.6704726609412379	0.3662713636186515	0.252653062183205	0.2759071629681844	0.3269904162205714	0.4017578663907912	0.4973421679718547	0.9262138640640296	0.2021655861058761	1.858846444866315	0.05367087976077473	0.05201859154946258	0.0005569996651172989	0.8087668257528615			1.261657190090093
6.728483420945714	6.785296420750941	5.612208782792758	1.72615418216322	0.7188187725200982	1.050518762121792	0.6948557626805218	0.6753352077520423	0.3731589350086427	0.2545158200298568	0.2804185918330896	0.3296310035248304	0.4031653382013216	0.4983280295753666	0.929030633843511	0.2022627004824489	1.876467942872513	0.05366635133552195	0.05199885764399319	0.0005569975809385691	0.8086566841022417			1.261657208012679
6.736673201303061	6.529378990174315	5.257392628991392	1.58002624654223	0.6619377977584022	1.012167591421468	0.6806996856598965	0.6761739932242687	0.3715884378090097	0.2530552675171915	0.2818842078338027	0.3292349277700358	0.4027779033588427	0.4981896322646347	0.9277278802960672	0.2018469354307896	1.876102326578299	0.05366341057457549	0.05198843434820467	0.0005569965251111533	0.8087231744760784			1.261657247013177
6.744862981660407	6.328814993755681	5.188768815879499	1.543080119586681	0.6559433157273038	0.9978877961136742	0.6710329332691533	0.6752520875022915	0.364649249114475	0.2527987576214542	0.2740283280046351	0.3270154520150291	0.4020528760154577	0.4968868538484297	0.9255243867533345	0.2013695730870457	1.871609581437235	0.05366186576026426	0.05198303793327362	0.0005569980862214141	0.8088657900169554			1.261657267872126
6.753052762017753	6.063443424798845	4.985971386289839	1.486287745040803	0.6314996416350026	0.9542712859193617	0.6664689619425874	0.6686088865971751	0.3639242341093055	0.2504202169342696	0.2718184298288717	0.3258980651732877	0.4005957029716122	0.4952056357757308	0.9223968959793961	0.2006249440614921	1.869210750808414	0.05366617368721736	0.05198102887227932	0.0005569993601844518	0.808873791116582			1.261657274635366
6.761242542375099	5.894450188181851	4.778774673486508	1.406577101689633	0.5980211992366193	0.9169060252282327	0.6538199354081616	0.6594114964172236	0.3579537762706789	0.2462229556728133	0.2710694742097823	0.3244780534097428	0.3997355591307949	0.493632662936313	0.9210301318827033	0.1998729973163469	1.872146374217767	0.05367076361359048	0.05198521505011931	0.00055699793947393	0.8088709807730022			1.261657278613159
6.769432322732445	6.008269440920422	4.866889982438498	1.448811518196186	0.6058565893780071	0.946788000404294	0.656042447776128	0.6632043681867128	0.3580607539161216	0.2491610146782949	0.2729766562430582	0.325279721673999	0.4004879158197049	0.4948594561060265	0.9224492654770006	0.2002217349315097	1.86828398873701	0.0536725384091594	0.05199261569088302	0.0005569963683618501	0.8088362270319378			1.26165729001865
6.777622103089791	6.117723860046187	4.943924930275672	1.488287867235959	0.6198602647088742	0.9798015591349003	0.6628462486673385	0.6696242744861303	0.3640999740639114	0.253400756622318	0.2747537773426388	0.3264698524002198	0.401675158682976	0.495951012740898	0.9240048244247897	0.2008088857409156	1.853159051364171	0.05367586298423584	0.05200566147847015	0.0005569988270156959	0.8088266053748904			1.261657276317192
6.785811883447137	6.26240038453779	5.203900129046998	1.563054480177774	0.6317471408707396	0.9777621239084869	0.6594266854523972	0.6658615219372485	0.3663672039227126	0.2509486124703268	0.2756050958147738	0.3269353130410046	0.4015620675488488	0.4952645245203133	0.9242790803499855	0.2007853987600306	1.85659911974847	0.05367154095358588	0.05201387190412925	0.0005570027337228258	0.8088563516635462			1.261657228663349
6.794001663804483	6.201623465440787	5.186988320563096	1.559028440283822	0.6317044963396258	0.9766929484415486	0.6519739439863133	0.6628515307135443	0.3613429392977893	0.2478188011299496	0.2721050822741056	0.3255503562189124	0.4010169545672611	0.4945848806105785	0.924130917947572	0.2005891589772534	1.868741520637295	0.05366471770319807	0.05200919897307183	0.0005570029338831082	0.8088704927552283			1.26165717161074
6.80219144416183	6.095795241701157	4.985596817588923	1.508587480173793	0.6152813794748082	0.9935470621176595	0.6548419876250331	0.6642649711651992	0.3614076015853008	0.2490479475687618	0.2709172916677969	0.3254105429156334	0.4012563328822611	0.4947443896580783	0.9243065500320863	0.2003629027886992	1.855894326155645	0.05366058858716987	0.05200338910300946	0.000557000225880974	0.8088826908257553			1.261657143126754
6.810381224519175	6.25075391271946	4.973533721940679	1.558369090111152	0.6083999665652348	1.023248943579341	0.6636982195735533	0.6733261508463607	0.3666177467800019	0.2545058336707537	0.2742574663345115	0.3264529165853234	0.4013533318047505	0.4960199395285827	0.9237521527054444	0.200756225524683	1.841495652130154	0.05365993699153174	0.05200343660710453	0.0005569999586446159	0.808925823552844			1.261657107887932
6.818571004876522	6.404829988528455	5.022603668163943	1.583771787050476	0.6143005809618446	1.024433929867603	0.6597361847816835	0.673372558690858	0.3676123320962129	0.2537478335240152	0.2789749699278511	0.3278470021258874	0.4014176690074219	0.4971794899680205	0.9233642146980487	0.2010748695756248	1.831571039073991	0.05365993763076649	0.05200725708433311	0.0005570032839577064	0.8088804997218838			1.261657032455437
6.826760785233867	6.274030784239262	4.96677082901042	1.496873566505862	0.5931279687469816	0.9494918719923345	0.6442022118503568	0.661308398518524	0.3603632715119323	0.2502581016582985	0.2745112025166587	0.3262089816032366	0.4014867293004212	0.4950672158753187	0.923401254286548	0.2003390132772691	1.832390601085003	0.0536613532476069	0.05201458467743558	0.0005570054386368113	0.8088747013479917			1.261656941524472
6.834950565591214	6.225167732958264	5.085023399007364	1.477341794658049	0.6209521110827522	0.9271805742132702	0.6449003063186726	0.6574685853167106	0.3616332433394635	0.249698527274662	0.275144285557711	0.326746207379348	0.4015568897270821	0.4951746530058666	0.9245155250533454	0.2004675486377376	1.852969106675222	0.05366875515975535	0.05201962355952927	0.0005570039201850492	0.808887912674677			1.261656872963792
6.84314034594856	6.272518055623537	5.159491914162602	1.503244331915194	0.6510689548112329	0.9299577831369487	0.6564850157448813	0.6592602909413267	0.3647051927957128	0.2503200341391889	0.2756058265216344	0.3273223129594011	0.4009123418248169	0.4961239778917845	0.9250788473626531	0.2008645846417087	1.860396758896173	0.05367355905623266	0.05202025357630652	0.0005570020862400081	0.8088875878158582			1.261656834298988
6.851330126305906	6.39615277798376	5.309410077000025	1.561302822016479	0.6878621067429872	0.9633868381569968	0.6726685749815275	0.6689570965290937	0.3687924271741502	0.2527428077004736	0.2766275807863976	0.327272678982855	0.4016121540530998	0.4965791578659777	0.9260787604741038	0.201157926271299	1.847979120658563	0.05367467722204691	0.05201676100446209	0.0005570033897920647	0.8088841709095831			1.261656804869372
6.859519906663252	6.511116861888233	5.30939786589149	1.623200107991974	0.6813576006861695	1.031842302883502	0.6780641572703039	0.6816563067761051	0.3706414015097705	0.2581924597235319	0.2789537289732804	0.3287822007678819	0.4031381677540076	0.4982342818443527	0.9275075275161885	0.201890049239188	1.855919770619801	0.05366958677618796	0.05200812816607842	0.0005570057470707891	0.8088625352791997			1.261656769766268
6.867709687020598	6.390151061034094	5.201612108523388	1.67061644800359	0.6544473920738796	1.063264010462905	0.6841034560318079	0.6847219834404743	0.3680956846530037	0.258971871184719	0.2796276950012053	0.3298133935437663	0.4041153310374422	0.4995192178360849	0.9281564254674937	0.2020548044045322	1.876365428583677	0.0536615399694805	0.05199957066772438	0.0005570049703464071	0.8088475273942337			1.261656735532522
6.875899467377944	6.315113675413963	5.272562890055942	1.616675027019184	0.6664176951709622	0.9826968030690506	0.6588880053605676	0.6678579547860468	0.3617703861092924	0.2509898072037794	0.2759408101398658	0.3277564181524437	0.4018204968672037	0.4972832311542277	0.9257067136143508	0.2013728186880175	1.868814261936328	0.05365959245911205	0.0519949467818558	0.0005570021903662869	0.8088992631746654			1.261656705698674
6.88408924773529	6.137054443079121	5.077781446353904	1.458661428604523	0.6202345235104316	0.9174241857637746	0.6397569114630479	0.6585421540936586	0.3570075999231658	0.2490980649892874	0.2724518455954421	0.3259868374560509	0.4002644169071072	0.4949614469895815	0.9229800583431437	0.2005266983898988	1.834206420350718	0.05366103634661271	0.05199876138367872	0.0005570022860349758	0.8089704202760558			1.261656699207838
6.892279028092636	6.107073106395588	5.012474365836803	1.447560769379239	0.6058305421502609	0.936564431190164	0.6583262428007617	0.6626974310826115	0.36086134038274	0.2503695705861384	0.2721018855402126	0.3259837619540987	0.4009072337165953	0.4955009892020619	0.9236602729427985	0.2007462378008301	1.830123127261411	0.05366390922218015	0.05200457304525973	0.0005570062722515361	0.8089575676138926			1.261656676946365
6.900468808449983	6.249984151564325	5.17868779595271	1.518174093302709	0.6157068788239421	0.9657144945381659	0.6600117549836417	0.6681207809362572	0.3655474077754164	0.2505741354776926	0.2730785402408905	0.3255387576196989	0.4008224087793548	0.4960161078078856	0.9239295568588114	0.2009484467173892	1.843997227348178	0.05367125872274205	0.05200886648295092	0.0005570079533338766	0.8089257299687549			1.261656642856549
6.908658588807328	6.34749426653494	5.13223298200711	1.56473966735778	0.6145281155476536	0.9669268376847506	0.6460646223524037	0.6689126391966763	0.3652429972750169	0.2529020483483845	0.2746984527916928	0.3262131553366926	0.4008570260590547	0.4961142506895649	0.9237327063191536	0.2009608644267712	1.862353502600511	0.05367297548530298	0.05201391353281866	0.000557005086489672	0.8089395374885819			1.261656613070701
6.916848369164675	6.269675293617789	4.971474203873559	1.461076126470673	0.6134823845588357	0.93250824086727	0.650493569844418	0.6631922480898409	0.3631168140684662	0.2488402234184266	0.2734146253683428	0.3262348464897507	0.400535281691861	0.4957213525008325	0.9243640884909108	0.2008750942378055	1.849841701083392	0.05366685599594153	0.05201023427720637	0.000557003157299694	0.8089570355646596			1.261656619724513
6.92503814952202	6.278976512896038	5.138516484514636	1.45689452704562	0.6517486709576011	0.9358966189021708	0.6675334843141456	0.6598350803630403	0.3642625579155243	0.24881758886782	0.2740046925180584	0.3259674378799797	0.4006274574114748	0.4954725034360588	0.9249695017158606	0.2008146433060151	1.839333417389732	0.05365709630017389	0.05200077273704139	0.0005570058597577287	0.8089053190369915			1.261656591716606
6.933227929879367	6.483646577833796	5.517018699954974	1.607868588208211	0.6908112182079228	0.9895492174049951	0.6766136520533671	0.6683522453168369	0.3663702145569138	0.2555368027610254	0.2748210007842756	0.3261039958458207	0.4012159594938824	0.4959036035795818	0.9251488350077969	0.2012415029789064	1.857715582742421	0.05364737269430481	0.05199429351388075	0.0005570094573415268	0.8089650331608542			1.26165652289142
6.941417710236713	6.278420461124625	5.131848227028845	1.523786475063636	0.6187510314376233	0.9578882443427945	0.6501057570043582	0.6651471443241637	0.3613204116347175	0.2496089160295671	0.2730881687314365	0.3249208679181218	0.4003560438318781	0.4941408424222982	0.9225721868617576	0.2006052419329807	1.868985900674593	0.05364302528809488	0.05198886363803435	0.0005570092747177081	0.8090696821474889			1.26165644955022
6.949607490594059	6.370570154433284	5.230405296758976	1.554234890542155	0.670126670801702	0.9567913337584197	0.6637415299585356	0.6657238771948045	0.3651396045516055	0.2501528928834131	0.2778092890226657	0.3269215957373214	0.4010579959262169	0.4950559015146268	0.9242738135580886	0.2008718144918657	1.860258765574708	0.0536410072194658	0.05198054466185512	0.000557006641446456	0.8090439841107046			1.26165641563143
6.957797270951405	6.667243586309079	5.686885375283129	1.704167500063827	0.7625765060004479	1.016293437990701	0.7025480015666014	0.6775291756860534	0.3844943426009308	0.2606688856065856	0.2869027402031857	0.3317455658339024	0.404069234880985	0.49946160084165	0.9305858715980679	0.2025491969703866	1.839858525854768	0.05364436491045458	0.05197545956633527	0.0005570065176874755	0.8089424810109599			1.261656395636815
6.965987051308751	6.569147232994509	5.500882440181464	1.714297123162422	0.7050315364207994	1.034789930956076	0.6918062543158674	0.6859855621754104	0.3899189937577308	0.2659686942621653	0.2845840624455785	0.3312880387662623	0.4045457247297363	0.4995793125421238	0.9292770049560025	0.2026430964362761	1.837362361061204	0.05365447787110481	0.05198303130659335	0.0005570099529111153	0.8088710064943044			1.26165634092379
6.974176831666097	6.197786042062196	5.063880339547391	1.544992103137055	0.6198415607351316	0.9881497925508422	0.656640721921974	0.6736529946223703	0.369342455024512	0.2550714248898258	0.2782965824059857	0.3279393876657333	0.4016106664803145	0.496746259788202	0.9245023512359297	0.2010078017233348	1.852248149076378	0.05366381421138849	0.05199146391887919	0.0005570122892256192	0.8088934741189933			1.261656258936409
6.982366612023443	6.079464888808857	4.920769542321103	1.475050209260419	0.6037882854836134	0.9469850076927591	0.6493364130391648	0.6669920462225088	0.3609330122582078	0.2516958899623853	0.2745511290729205	0.3265282493243392	0.4008761732576995	0.495548000144716	0.9232693745984433	0.20053783076166	1.876491081201662	0.05366713352423111	0.0519926243595068	0.0005570102084156858	0.808970533220552			1.261656197590076
6.990556392380789	6.396900587958101	5.223573805152904	1.666922525692952	0.6587515041391092	1.003980895630976	0.6659079307431877	0.6743340865184171	0.3663885939053431	0.2592125185429393	0.2775581886574143	0.3282736680875449	0.402373013261449	0.4974112712170583	0.9249806597646691	0.2016943846415997	1.846390811816637	0.05366710436075365	0.05199179386620685	0.0005570074821274852	0.8089596310752432			1.261656173767532
6.998746172738135	6.524675591825773	5.349506850436612	1.699365477233857	0.6682962077468807	1.039611171600661	0.6749228094994768	0.6824428144383154	0.3719034588700385	0.2623326971385581	0.2801065402799526	0.3300061329949701	0.4030141858391968	0.4992378259416943	0.9265588448043078	0.2022977749119172	1.827746599136655	0.05366289641443044	0.05199074681126097	0.0005570091535956921	0.8088305019008822			1.261656157133025
7.006935953095481	6.422403837855955	5.283225417941997	1.587152072680791	0.6491919816985749	0.9966002396789835	0.6780368992087255	0.6835636718834539	0.3738584033041381	0.2604808358048455	0.2809762784854418	0.3298963374482802	0.4030073735339674	0.4985821212700198	0.9270451810298136	0.2018939534539585	1.846575824347479	0.05365684315016559	0.0519896877550789	0.0005570124684851699	0.8088266035995119			1.261656122251346
7.015125733452828	6.281900785916583	5.18298290772589	1.584573796731005	0.6345868065550314	0.9922936341224859	0.6646778558293928	0.6758391173456731	0.3705987705008668	0.2554342662262799	0.278255107209777	0.3270351988637457	0.4021102554640512	0.4966929668441061	0.9253986121747819	0.201341315897181	1.871509381154426	0.05365228913416623	0.05198977713828824	0.0005570107157014342	0.8089271517676422			1.261656102130379
7.023315513810173	6.277399899923244	5.0794630754304	1.548531018174604	0.6341723971578923	0.982112301982256	0.6616233778521319	0.6703833342139552	0.3670135136955266	0.2530706748030651	0.2767408672348384	0.3265309075888647	0.4018321606098981	0.4961062364197499	0.9240669938568575	0.2010923138203546	1.878866304588913	0.05365320391031306	0.0519915252157291	0.000557006824164906	0.8088998782132968			1.261656087094411
7.03150529416752	6.389224151345866	5.218241957087336	1.588727211575887	0.6766565441884463	0.9992723316090419	0.6802039881744155	0.6768143112921806	0.3724893714874074	0.2585636245271641	0.2828097745873966	0.3282966545069538	0.4028130499823581	0.4969110148212364	0.9253784477695814	0.2012865897791221	1.847335258356048	0.05365821205201865	0.05199860049390191	0.0005570064272039105	0.8088481209035134			1.261656134273664
7.039695074524865	6.453673613083695	5.390826241946352	1.667894503886089	0.6939025467996466	1.026435833178131	0.6949524615368777	0.6815150192662928	0.3738537218320913	0.2584688834925549	0.2810193689560985	0.3285030371259638	0.4033446248072584	0.4974542121460598	0.9271913596630249	0.2015920858604429	1.842437736942052	0.05366328642336587	0.05200301752699239	0.0005570093080462805	0.8088439390281618			1.261656156885194
7.047884854882212	6.268105645858709	5.184562693290427	1.533571685919554	0.6595054548839815	0.985600190005984	0.6884484203317554	0.6785265013887423	0.3736134498660753	0.2566332791592208	0.2782244908613625	0.3286399679304015	0.4034655290399136	0.4971379341614556	0.9271433080912028	0.2012457417981105	1.846065398766535	0.05366794940076781	0.05200322412934563	0.000557009559430281	0.8087922208734315			1.261656184635426
7.056074635239558	6.262253358491662	5.063458881760361	1.511184134247558	0.6271457512599073	0.9503275181795826	0.6648017126071571	0.6682986139990794	0.3664067391203329	0.2538066617363429	0.2754304694348471	0.32760182060176	0.4019063157204268	0.4965315055337115	0.9261797874908926	0.2009597051821164	1.860279068713092	0.05366290199219759	0.05200316870790138	0.0005570054408008763	0.8088151995954411			1.26165623226185
7.064264415596904	6.49066110213719	5.333690126105666	1.635374281774868	0.6425386348480957	0.9702074799809266	0.6651168800236908	0.6643625156420134	0.366887599682475	0.2547939855859159	0.2753805599365184	0.3275172081889828	0.4022997461594013	0.4971203774041754	0.9263354479723311	0.2016856469298973	1.853259463920246	0.05365213064823423	0.05199922692764188	0.0005570025020331445	0.8088279978389938			1.261656321987973
7.07245419595425	6.266631959141108	5.347155925843648	1.614898890565125	0.6638946536378758	0.9934791380931063	0.6621586008317678	0.6683457365440567	0.3692071906295777	0.2584116884328536	0.2771938375007015	0.3280570131122323	0.4030659725936806	0.4972497728171921	0.9253061975329034	0.2017787467931631	1.823485620050375	0.05364878467814062	0.05199295251531581	0.0005570034469883029	0.8088007824806408			1.261656415232546
7.080643976311596	6.185042664751584	5.243912895788014	1.564634549111376	0.6684289339301829	0.9859089506681002	0.6606197143870174	0.6709043728518682	0.3698973059616258	0.2587599186082037	0.2801415626868666	0.3293106978696774	0.4029431734690411	0.4969811503802935	0.9247202452451986	0.2012275676169743	1.82437806392139	0.05364873442005792	0.05198722002722658	0.0005570048688032372	0.808811625916847			1.261656484068893
7.088833756668942	6.273123425866677	5.206522546503232	1.587952041962618	0.6647447605850761	0.9929229434052217	0.6689272895964409	0.6743876713228419	0.3736194616584548	0.2576527571116479	0.2799010902713817	0.328880233791004	0.4036747081611157	0.4967426069300744	0.9249857912419526	0.2011771860819056	1.858477181347051	0.05364790418064919	0.05199143328972652	0.0005570027055465734	0.8088177473185626			1.261656566258065
7.097023537026288	5.998578475520203	4.953987459070379	1.473272101819144	0.620317922249204	0.9375028118600124	0.6518879059588304	0.6659492560277277	0.3674569998978733	0.2526873181867654	0.275935098673251	0.3261952610118644	0.4024052345688738	0.4949905306250469	0.9231400201969556	0.2006537244176181	1.859635434856628	0.05365426921688943	0.05200918188624914	0.0005569983978383752	0.8088280135117539			1.261656686985261
7.105213317383634	6.048801526278914	4.899301281345673	1.451517432370745	0.6150078949089249	0.9280374669377474	0.6519228871840143	0.663622408393807	0.3665236939430672	0.2541836814393706	0.2766538291912756	0.3261460500807599	0.4016526089780904	0.4950312635829512	0.922864528033245	0.2007934420974106	1.834970148913103	0.05366648298081287	0.05202474519815203	0.0005569968218427095	0.8087644562154307			1.261656824270438
7.113403097740981	6.201788671418428	4.997877696833231	1.464414780372657	0.6323543961752572	0.9424428554297964	0.6586643694938367	0.6673556082514629	0.3662837418951841	0.2509229667215698	0.2751034235232453	0.3267497883943183	0.401422323206642	0.4957018054133477	0.924039427377741	0.2010535657371488	1.838691942759399	0.05367235478507786	0.05203489013459499	0.0005569984787084485	0.8087070751717506			1.261656959283174
7.121592878098326	6.075351273160647	5.003932120461072	1.48855956661476	0.6173030129577673	0.936272921336897	0.6447041122700351	0.6605635119338829	0.3608145725245815	0.2475513755222717	0.2719493438829823	0.3250115566835056	0.4000986890858097	0.4948232789030337	0.9223856957234384	0.200247337310661	1.851873715134768	0.05366925724604353	0.05204219422607479	0.0005569983139244384	0.8087883117448592			1.261657065314332
7.129782658455673	6.13761172986531	5.053116937814916	1.527535773685081	0.6288171060117724	0.9491747767112927	0.6508003916578426	0.6668539979207203	0.3640670509660786	0.2547373066648475	0.2751132063101434	0.3270717996448248	0.4010791345051174	0.4961463173291051	0.9230756652695619	0.2004888997004496	1.861417162569844	0.05366155420736226	0.05204186657111551	0.0005569935262183584	0.8088180854129017			1.261657202784176
7.137972438813018	6.13701811952581	5.04071127265922	1.484386376052272	0.6332877230028763	0.9517572314658578	0.66880420916711	0.675039911327218	0.3701160722653998	0.2586693966810749	0.2818678457184451	0.3315978215754123	0.403033539668916	0.4973171794819748	0.9248405205378578	0.2011985469057333	1.848429906609735	0.05365231120863416	0.0520384909679901	0.0005569886390939417	0.8087580870692391			1.26165738837058
7.146162219170365	6.17215084608008	5.055528868136404	1.486512941390095	0.6402881039377614	0.9690036503249317	0.6753808321307047	0.6715706573274682	0.3734085548215653	0.2565786307253435	0.2837901139049285	0.3304638316654324	0.402700837639603	0.496989512361712	0.9247188587188394	0.2012279844188501	1.842797923599527	0.05364577446235599	0.05203455889659842	0.0005569882076207384	0.8087093511695637			1.261657600765706
7.154351999527711	6.359545758429602	5.258208586232836	1.522652365822585	0.6536628528021927	0.9926856302374968	0.6749739059584655	0.6762352936269992	0.3782544464326244	0.2568162810684841	0.2866099651337419	0.3304703867548683	0.4037515774760143	0.4986078399829089	0.9265277047856793	0.2017690409522725	1.848874990066277	0.05364278665086333	0.05203263946923833	0.000556988746310781	0.8086966712180875			1.261657780073834
7.162541779885057	6.091539343790676	5.056769065941981	1.494236484494254	0.6117791745886706	0.9598816686517047	0.6592140458681941	0.6719995244189029	0.3688147543209432	0.2574579083809326	0.2793821596267629	0.3287002914550439	0.4028914369498586	0.4972857127767115	0.9252267489457329	0.2010603148037497	1.860396262789104	0.05364584829045806	0.05203287390752612	0.0005569849399023043	0.8087016528354939			1.261657972796251
7.170731560242403	6.033868187940577	4.928675892071471	1.534228575225803	0.5959614500178487	0.9553034289304279	0.6539331462392466	0.672303666472012	0.3660098889628224	0.2593633905159365	0.2786126630037073	0.3281934944700296	0.4028256714786654	0.4974753018079638	0.9255095242648091	0.2013478259387402	1.872362108336074	0.05365136414572407	0.05203264559506886	0.0005569792090158018	0.808685454041202			1.261658212733214
7.178921340599749	6.02036693898105	4.931604418306937	1.514292932148057	0.6207905608602639	0.9739334163752976	0.6633049473243903	0.682552407631734	0.3716631115421176	0.2575464528527776	0.2815501875961598	0.3298945799740137	0.4034749540669255	0.4991797457228273	0.9272447795275708	0.2023141512813673	1.868067514866676	0.0536536221824912	0.05202981625049217	0.0005569774321763088	0.8087439939459502			1.261658466318374
7.187111120957095	6.01485026396213	4.917943513399955	1.489961636374623	0.6179431867679199	0.9827937396763224	0.668795722825631	0.6779870959171433	0.3716897802391697	0.253217144093539	0.2772195358137134	0.3297703067420322	0.403643484421773	0.4998567794588142	0.9273562635660673	0.2019727901389987	1.863488155664745	0.053653431907581	0.05202789503161343	0.0005569783426316658	0.8088100031680665			1.261658705600167
7.195300901314441	6.439157357370835	5.245985203280644	1.648378106962656	0.6498295513213659	0.9985600888979405	0.6740271492118712	0.6733942399884334	0.3731642642883543	0.2553882569861305	0.2789257710584846	0.3291909253918986	0.4032760282374924	0.4990145012427122	0.9276936517508357	0.2021080123338583	1.866415058092915	0.0536488510454107	0.05202496838647822	0.0005569767124673677	0.8088237333303164			1.261658933696262
7.203490681671787	6.606202527229146	5.390844642183271	1.686969534081743	0.6797230811969944	1.001752437864949	0.6781927476656425	0.673222658546284	0.3740432462193548	0.2578995251686617	0.2823578504845293	0.3299672183574625	0.4031748581387435	0.4985061313676434	0.9280070701559622	0.2022070326074736	1.879098734383025	0.0536464006036381	0.05202282243817952	0.000556972042059986	0.8088655902389559			1.261659169794012
7.211680462029133	6.41345459389142	5.090848774226267	1.622469631710455	0.6345868875974515	0.9869872434169047	0.6719371833949185	0.6749507825236363	0.3765241660737517	0.2591331989741461	0.2820576527348941	0.3307809856150419	0.4032742307627956	0.4984092469321967	0.9269255543589081	0.2021242142391343	1.862432576267894	0.05365216118247185	0.05202531929263531	0.0005569684977459911	0.8088884219557126			1.26165941579109
7.219870242386479	6.360412167977204	5.05495144417085	1.536743200516134	0.6411723111919989	0.9530731830993775	0.6720442366963476	0.6743960178329101	0.3747687303110542	0.2596611041151726	0.2801857190335983	0.3306479641746586	0.40368573830083	0.4984075388505381	0.9271337202284368	0.202100213000969	1.860693118071189	0.05365990079742434	0.05203855151356541	0.0005569681723230895	0.8088827645653891			1.261659656548932
7.228060022743826	6.402149546746656	5.148578508876815	1.523618159813185	0.6599552777675022	0.9668818429493437	0.6806745020425079	0.6727639240279647	0.3736010423245436	0.2585425269295443	0.2810271897994496	0.3302795456871924	0.4041398044609815	0.4983805320376102	0.9279693553572006	0.2019747074299424	1.874560635898997	0.05366883452081956	0.05205311169158021	0.0005569681844190852	0.808921262214108			1.261659875334027
7.236249803101171	6.190240385202694	5.032090056451097	1.534214823492432	0.6396209603603054	1.001325315348802	0.6844045707026836	0.6755718618721498	0.3751288772230896	0.2568703351432746	0.2798677188752319	0.3285161276932492	0.4027133515115998	0.497102461901617	0.9261571163492776	0.2012221441436775	1.876197852669636	0.05367772435032463	0.052059248966177	0.0005569650503161646	0.8090478803361622			1.261660076940312
7.244439583458518	6.157570802468787	5.095818588044744	1.514105838126333	0.6404714919161211	0.9690136596988727	0.670204618768326	0.6767636931416938	0.3735654083278047	0.2570823526962112	0.2796356189738379	0.3287689016684114	0.4027355360916281	0.4971228342113594	0.9263009097134722	0.2012875761593971	1.85855431193605	0.05367975253187008	0.0520663998348043	0.000556959927928796	0.8091129145857492			1.26166030467679
7.252629363815863	6.331104604000197	5.303182118637207	1.582396275484292	0.6643910271863208	0.9998247744910372	0.6722975637915974	0.6806097497068895	0.3735350123168602	0.2616999868027753	0.2840157095559765	0.3319549714483964	0.405077045172172	0.4995232945504208	0.9287029850981484	0.2023584181237189	1.845422939357059	0.0536791303982071	0.05206944394950827	0.0005569582345892155	0.8090415142725457			1.26166054075509
7.26081914417321	6.439216872241469	5.284207104988913	1.641480439534287	0.6768669651419539	1.049100342667138	0.6836373886972101	0.6822764490314108	0.3715055263645039	0.2631538883145945	0.2850649017564497	0.3324130257694376	0.4056839622559174	0.4997730752535058	0.9288660628404776	0.2022674746285329	1.85840000340873	0.05368041255159776	0.05206764403366045	0.0005569607252956332	0.8090223444125616			1.261660735414558
7.269008924530556	6.466179593045246	5.328417566275621	1.606425349555141	0.6717670524717019	1.039730359165701	0.6849021256932102	0.6769759086089417	0.3696889655618791	0.2552425694555861	0.2804489371424191	0.3296724183327316	0.4039935600141657	0.4991466653975424	0.9286367803123241	0.201829735762961	1.882240961338977	0.05367363567935507	0.05206332455155335	0.0005569599300851916	0.8090693349048232			1.26166090393663
7.277198704887902	6.315203828050864	5.088443527832032	1.516795868274757	0.6322156346331558	0.9965904429846278	0.6685356684013336	0.6691892075265006	0.3652722795146256	0.2511083374425325	0.2765486540716682	0.3281544501634496	0.4030994892998399	0.4986337649617726	0.9277136596768609	0.2014999051634052	1.880530417294938	0.05366482354199598	0.0520612360666424	0.0005569545913384313	0.8091347779152606			1.261661096512092
7.285388485245248	6.292759369083963	5.188540805541926	1.589798830695395	0.6619650533195912	0.9994039366329006	0.6707879198421244	0.6715551972970349	0.3708250845084796	0.2554435378621089	0.2834472278826489	0.331550445274585	0.4039422717245311	0.500218290288134	0.9282463696043851	0.2021197491315952	1.857801643047233	0.05366452888383412	0.05206470692838282	0.0005569516795332171	0.8091675857652821			1.261661299190999
7.293578265602594	6.075692170685622	5.040299983915378	1.548864570578388	0.6494115773056318	0.9717961293819537	0.6707067194909554	0.6812217853863951	0.3773631057434668	0.2568717862379867	0.2833813078189154	0.3297675316098011	0.403049373651508	0.4986092228540642	0.9266058546286996	0.2017524912520428	1.85579123461259	0.05366794907568134	0.05207111643649465	0.0005569535825729129	0.8091850132998105			1.261661457429637
7.30176804595994	6.142761269557514	4.984116729300011	1.530339788007628	0.62283655338415	0.969861272476099	0.662270425860193	0.6819639775253917	0.3760420930975532	0.2567279210105015	0.2807199154676095	0.3282093822662379	0.4030299500173845	0.4981226595744501	0.9260984019251876	0.2016071407537083	1.871142426492617	0.05367375835523677	0.05207891673963484	0.0005569552196983222	0.8091269707894375			1.261661579703757
7.309957826317286	6.407231112695317	5.143542001175074	1.525790050277347	0.6483519853759504	0.983047790560665	0.6664563293158051	0.6831584733127621	0.375742825868635	0.2599667539659204	0.2835133212847216	0.3299352124329268	0.4039785643131545	0.4998403921754735	0.9278494337875529	0.2019863275445179	1.881653285453198	0.05367867124423289	0.05208812571444529	0.0005569526907321957	0.80911173302349			1.261661690244145
7.318147606674632	6.218962609396668	5.044317621139917	1.461009925517065	0.6648255339436571	0.9596337788327325	0.677302485947175	0.678731924137725	0.3768376778426367	0.2592986171663231	0.2825312623430613	0.3305041403834745	0.4040681789307431	0.4999891320257553	0.9290166983039283	0.2021019325848676	1.854402891493696	0.05367987010282893	0.05209685839618072	0.0005569497577932777	0.8092036162244185			1.26166180036551
7.326337387031979	6.1956570552796	4.991566201843532	1.470273795720453	0.6201760377156418	0.9648083365321262	0.6613411677452536	0.6735867970445546	0.3675291511288946	0.2529830104161131	0.2761704532918346	0.3282886559687452	0.4028223790681122	0.4984321993064834	0.927224575954873	0.2016646100074907	1.843276839473073	0.05367637936329477	0.05209652894970279	0.0005569506304383434	0.8091805112973121			1.261661900076204
7.334527167389324	6.191658420736863	5.0554303235778	1.515458309759631	0.6317667906603439	0.9693262497261864	0.6620191033865378	0.6698355037199014	0.3683018140066823	0.2540289387290015	0.2763992387648987	0.3286607064692103	0.4029081770209358	0.4984145476772053	0.9267384626424808	0.2016316763328651	1.853575134160084	0.05366767176292575	0.05209034979599173	0.000556953293945882	0.8091330229532709			1.261661967131288
7.342716947746671	6.249585388238444	5.117788088618036	1.5714098623801	0.647886393995646	0.9722024928204885	0.6712015193161733	0.6749579588611535	0.3711431528317187	0.2566273454782692	0.2798200075196219	0.3310306989612482	0.4044200105226028	0.499719735241251	0.9287004393670611	0.2018363503079792	1.866907884697278	0.05365937984276214	0.05208643330887354	0.0005569533046310024	0.8091617954727637			1.261662000276706
7.350906728104016	6.172367744458241	5.095721115854703	1.5224380350163	0.6252856542786386	0.96279292121383	0.6695008865275505	0.68020413761943	0.3710880740571098	0.2567049336948716	0.2795324968562726	0.3306712272039106	0.4045780108031901	0.4995874717122347	0.9283135574759688	0.2018079186186202	1.877931210870726	0.05365739509217101	0.05209065294762888	0.000556950584485047	0.8091968701610202			1.261662028126193
7.359096508461363	6.123893489602983	5.15583553469584	1.544536638700058	0.6480978668812518	0.9685600526142846	0.6723364725757434	0.6756625610680502	0.3729290262531904	0.2586241770537508	0.2807286073548702	0.3305452102053971	0.4046267740975064	0.4995528323491755	0.9281298064425932	0.2021355068843944	1.86027081982257	0.05366134679198657	0.05210187865035794	0.0005569491162294163	0.8091943764681901			1.261662070992033
7.367286288818709	6.345273555970564	5.22980417522683	1.581221769398077	0.668685898247938	0.9709203482857441	0.6715000099546781	0.6723452219054722	0.3706407875771868	0.2563887944412461	0.2801425886232284	0.3302389714820472	0.4048199733674009	0.500662134069086	0.9297723565078803	0.2025849497700214	1.839495603718978	0.05366983804381827	0.05211237141077043	0.000556951005049263	0.8091356888045951			1.261662112308615
7.375476069176055	6.443605958801554	5.276767314888169	1.575504597818653	0.650681286332084	0.9847014780376173	0.6838129435758959	0.6782743197083214	0.3727691692018064	0.2600849820114743	0.2837828184877856	0.3334889684738616	0.4068757876701846	0.5035597333286368	0.9322643831293147	0.2031431627096712	1.842636352740395	0.05367823383620576	0.05211902352494409	0.0005569528580977206	0.8091191611766406			1.261662121889441
7.383665849533401	6.273146457504022	5.215111660977604	1.5571267603591	0.6580146634650317	0.9899368521073058	0.6928037123531826	0.6762301573053171	0.3730249840729136	0.2592775621394269	0.2833946240923139	0.3323551226487264	0.4051304915784857	0.5010019034540698	0.9300961419801065	0.2023537148073918	1.871392408327668	0.05368276384521762	0.05212334096510767	0.0005569506661475543	0.8092368467097494			1.261662118502263
7.391855629890747	6.144889232238495	4.995379673762248	1.50707290229154	0.6197334331445875	0.9570634762442702	0.6703934317998326	0.6687615221588981	0.3692591373506959	0.2530758482986783	0.2793231319860472	0.3305991894829451	0.4030506642937114	0.4987400055421657	0.9269288762096908	0.2017817415477075	1.87478808046012	0.05368429360419794	0.05212553696029469	0.0005569469589235115	0.8093358115419408			1.261662170800166
7.400045410248093	6.201336561701597	5.006153111490566	1.560224314415859	0.6159226651691742	0.9715223455537908	0.659424110261376	0.6713871023781136	0.3670591493488161	0.2546064713157218	0.2795600743454302	0.3297247927905793	0.4029105719521086	0.4982460370083692	0.9262259318743693	0.2019344452093318	1.856738055481645	0.05368335333732531	0.05211921479344869	0.00055694847885698	0.8093390623240789			1.261662209252475
7.408235190605439	6.199120535280833	5.178526131711361	1.565991282492988	0.6439767977552677	0.9909487922432975	0.6620068787288222	0.6796844674694607	0.3721180431658812	0.2580283423456645	0.2817705398961975	0.3297471511303862	0.4035488796082705	0.4983958526110674	0.926597690913299	0.2019576515781548	1.858584591603256	0.05368237026557022	0.05211498623564471	0.0005569527239564999	0.8092992584162981			1.261662199168785
7.416424970962785	6.111807768288249	5.004392192002116	1.485879989325557	0.6103336593693747	0.965357498032932	0.6610955115115583	0.6740030773463933	0.3731146712590949	0.2570787957618216	0.2813011065440848	0.3307941040913951	0.4044886409954838	0.4995480778900068	0.9278368430465233	0.2020324891093006	1.875448481563257	0.05368030307572001	0.05211928784110995	0.0005569526764862666	0.8093268210586386			1.261662189279117
7.424614751320131	6.416894773882744	5.146104892703035	1.589091568945107	0.6494072802702074	1.039072482762014	0.6807883813757356	0.6892355150193084	0.377623537823301	0.2659270764168071	0.2854035640213987	0.3358422045387294	0.4092868072042858	0.5064065529106168	0.933911688344034	0.2043767629779614	1.886927983141072	0.05367994502927784	0.05212351156375231	0.0005569498085675188	0.8092675030694191			1.261662192107627
7.432804531677477	6.51456038127314	5.307344933581747	1.707755537852967	0.6980147685329673	1.071173858176284	0.6992426397534339	0.7024594098857814	0.3835683106150797	0.2690903508051841	0.2868802785964424	0.3361888665384324	0.4093427386758313	0.5060273648297972	0.934831643852886	0.2047564727257992	1.870377029409932	0.05368258260377474	0.0521347546422735	0.0005569496801587825	0.8091860442127873			1.261662195612072
7.440994312034824	6.316277965855376	5.209507629877009	1.616685830294072	0.665122189724186	1.013856830804189	0.6701134439476218	0.6853768105676356	0.375088197427774	0.2576943178153691	0.2823027324386224	0.3318960204123124	0.4045960731327313	0.500444307076331	0.9290129168115099	0.2024102271277287	1.866827497212502	0.0536835510200387	0.052152849271247	0.0005569529512281587	0.8091880118167355			1.261662167699414
7.449184092392169	6.459576456074283	5.403551239797373	1.63504233300373	0.6876352399114484	1.042968816023059	0.6798013387736088	0.6891022004268476	0.3788269715776519	0.261052616138744	0.2867504794830298	0.3333495531060782	0.4054405794535957	0.5017012712021166	0.9307407832489158	0.2026426499417934	1.873349572015165	0.05368385873858842	0.05216198953270809	0.0005569549318803616	0.8092127144721515			1.261662118355015
7.457373872749516	6.569589028354737	5.295027904516982	1.6544976946579	0.6737831548920183	0.9939264659811183	0.6823283028878671	0.6836577305006286	0.3728935261789778	0.2604884926570038	0.2806560357976142	0.3303618432875586	0.4050987362233634	0.5010682812987695	0.9302836543793498	0.2026234757484509	1.881336425038205	0.05368315116797614	0.05215837361588922	0.0005569527207058842	0.8093031054805637			1.261662080137618
7.465563653106861	6.549714395567088	5.228925482974688	1.617262440210968	0.6506007688291627	0.9793875159284662	0.6753741868843124	0.6765341600280962	0.3708489082102889	0.2573414656103001	0.2793687810624725	0.3294895500894168	0.4047204454908275	0.5005788393932612	0.9297861730973903	0.2026966637187256	1.863915629062348	0.05367961922633924	0.05215292152908907	0.0005569502094100912	0.809283351487648			1.26166205729168
7.473753433464208	6.510864965251336	5.406155280681673	1.554026796772204	0.6692588394321686	0.9804455501999702	0.6708522494696684	0.6767763922601694	0.3777463315123504	0.2602861400849372	0.286468840123078	0.3325896406867253	0.4054974601994536	0.501602394342704	0.9316428774283749	0.202887357725921	1.842381965140423	0.05367740328199574	0.05215007839175752	0.000556952337964122	0.8092155406949151			1.26166202731543
7.481943213821554	6.470511760894921	5.388391409299212	1.562493759214115	0.6778390190170019	0.9834987169202682	0.6756401451239831	0.6809260824442208	0.3788624201276583	0.2604261533136858	0.2863017700070616	0.3322808771444611	0.4054765934780718	0.5017731902492947	0.9313526328406424	0.2027278695120829	1.85667322584154	0.05368162653577659	0.05214719925071739	0.0005569566297633084	0.809257076720587			1.261661972369157
7.4901329941789	6.279782083594919	5.316147819249334	1.580071321118733	0.6996335127557545	1.013084095403791	0.6853971937296288	0.6800821056992865	0.3758080443425131	0.2589483176064453	0.2825880443811432	0.3314349944676926	0.4047663479368661	0.501273428021306	0.929486467741939	0.2022121330927819	1.879185605165072	0.05368307993683633	0.05214953521539637	0.0005569570633907603	0.8093670560347088			1.261661897591182
7.498322774536246	6.201944013338061	5.198751523054177	1.557499381125389	0.6876168635009666	1.022199298235404	0.689662995289011	0.6793703109355174	0.3721960919382577	0.2589815274254272	0.2812037774475185	0.3317343045702374	0.4051473235689528	0.5008111127168223	0.9298337409497404	0.2023313615396	1.88292147938205	0.05368606775918892	0.05216185547716637	0.0005569540223471099	0.8093401510976442			1.261661852479821
7.506512554893592	6.56960904695883	5.416794094459504	1.687165372722444	0.7042633804670024	1.066291071788803	0.7018689779136383	0.6916058697631294	0.3842872154342747	0.2664557287085539	0.2872200933174583	0.3341450979928366	0.4071248563910961	0.5032270905515175	0.933060750514944	0.2039419937905161	1.866895733253344	0.05369190189061149	0.05217522558710035	0.0005569530005985718	0.8092674850424013			1.261661838282264
7.514702335250938	6.660177111980999	5.58669953366699	1.695789821829928	0.7175805483149349	1.041703390691177	0.7048101021874644	0.6816762629213682	0.3871641333054682	0.2640346465224422	0.2879945626749333	0.333870021559215	0.4056874590733047	0.502371039354783	0.9312011484571433	0.2033640675496005	1.866366935103665	0.05369350321843405	0.05217784653780517	0.0005569566773673215	0.8093592114154585			1.261661808299194
7.522892115608284	6.278579912839868	5.196374731213906	1.534681178922474	0.6465057455354651	0.9801431492593045	0.679764413555802	0.6725319790734919	0.3741925211231764	0.257927901407659	0.2822308893991005	0.3321166471739567	0.4046415615446185	0.5001226963161656	0.9280752348487004	0.2020202322005626	1.862095107557628	0.0536912064061354	0.05217558949619311	0.0005569593392151463	0.8094644427147857			1.261661727439063
7.53108189596563	6.347491220120137	5.2371662537437	1.589783576028252	0.6844430388798626	1.022501609451814	0.6895848578982428	0.6878074561696756	0.3747646817204928	0.2604826882408334	0.2828155063494625	0.3335422044364125	0.4067805913089323	0.5020381112920419	0.9302993523410024	0.2023419223919509	1.869373378497964	0.05368093621473442	0.05217202337583769	0.0005569573042214861	0.8093497034732287			1.261661643513302
7.539271676322977	6.51296737370838	5.469123906784486	1.637672686860794	0.7381376051629838	1.030873533984488	0.7033429349887621	0.6945673787778311	0.3810065945271423	0.2636332389531998	0.2871852104939536	0.3353023077536891	0.4070944402346479	0.5026311058436966	0.9326802897897426	0.2030464780472646	1.868719729622086	0.05367058838776941	0.0521647989586994	0.000556954972186029	0.8092711307286603			1.261661621502238
7.547461456680322	6.406013686355029	5.455927345135848	1.583204517769412	0.720877488318833	0.998063278156887	0.6886340318293594	0.684623265155091	0.379355210684039	0.260632685903637	0.2863785609631829	0.3332485597229284	0.4057855716375636	0.5008951930386354	0.9307525099562844	0.2023798831912646	1.839831680422453	0.05366577229098372	0.05216169738060767	0.000556956146608325	0.8093152127008676			1.261661616981536
7.555651237037669	6.5022852339852	5.480684329325058	1.629222269331798	0.7110689718524015	1.035619651533134	0.6912305444115286	0.6849149023057479	0.3803180193337695	0.2609994286235984	0.2862068488443433	0.3332385021621413	0.4069613100142792	0.5021995440868714	0.9320581652554074	0.2027376003320718	1.836621557114541	0.05366776830607511	0.05216107528117959	0.0005569586377572302	0.8092443712470614			1.261661586213011
7.563841017395014	6.74467580557831	5.671969940128364	1.707659447433265	0.7221020021006859	1.054524783122729	0.7045096071897994	0.6895054833580204	0.3816081970725039	0.2635979200630061	0.2864501706712728	0.3344498614845338	0.4082389382738325	0.504269109134906	0.935223507579244	0.2034148258706865	1.847076729343281	0.05367728308514763	0.05216461764948749	0.0005569587214232618	0.8091567136147872			1.261661538040329
7.572030797752361	6.38785437887703	5.147313595336849	1.544322822987158	0.6479534153427592	0.9889056390489827	0.6734432478447736	0.6749004115825222	0.3734381875629224	0.2600328166626828	0.2810986428584457	0.3319912603119652	0.4057965671613971	0.5017220599213805	0.9313662729838847	0.2027374446858712	1.863735066978161	0.05368628700012642	0.05216985138312307	0.0005569562451151476	0.8092276239063068			1.261661520636091
7.580220578109707	6.256010281941437	5.017316732813637	1.505421483954453	0.6248460876917228	0.9656944678301742	0.661173384186014	0.6711556981966634	0.3711016054817928	0.2557037015439551	0.2790483416661672	0.3298639193333724	0.4043470923982182	0.4998897917475467	0.9287969123184728	0.2023598771436616	1.859603799186971	0.05368673119247759	0.05216918177959993	0.00055695473068987	0.8092764530223701			1.261661541617997
7.588410358467053	6.694159779689275	5.527479869226227	1.629442396985299	0.6946793374549719	1.001262855523758	0.6887760599964756	0.6787495742597153	0.3776229825378107	0.256565519175841	0.2818756998658291	0.3307343437979211	0.4052370031953989	0.5008502407198546	0.9315912147256853	0.2026870994609412	1.856252633139531	0.05368556940996481	0.05216888579403735	0.0005569564171421478	0.809230817011143			1.261661555775525
7.596600138824399	6.655549984860771	5.513917006206198	1.629068637164496	0.6964476866567697	1.012626479899517	0.6908481059842219	0.6802970282187496	0.37893978255691	0.2598896653338496	0.2838352096684875	0.3333606636987825	0.4066304260875677	0.5030466827414808	0.9327784579615088	0.2030805458669621	1.869825512121426	0.0536819848353471	0.05216808697013412	0.0005569583528192972	0.8092760302645173			1.261661546330626
7.604789919181745	6.609437193180733	5.417705404702208	1.566931192293433	0.6930682275487919	0.9989332064033887	0.6908312046389246	0.679200486563719	0.3799133660488154	0.2597536965865935	0.2856883490211505	0.3347687511300256	0.4066291926022456	0.5042531423139387	0.9324579886561081	0.2032459439318419	1.870018908238254	0.05367777329780275	0.05216841895940529	0.0005569564359488795	0.809393731491702			1.261661553605879
7.612979699539091	6.456675409440103	5.348125909152063	1.579063679037656	0.6839968352498746	1.02074097074588	0.6876421741364598	0.6777857452133232	0.3704420143674831	0.2567054724340344	0.2805761154986413	0.3316370431820257	0.4046992237181061	0.5011957594312141	0.9296493162442037	0.2024466467051076	1.85482867158871	0.05367633425908532	0.05216484287975718	0.0005569532555149496	0.8094740076355549			1.261661588937642
7.621169479896437	6.477416339723778	5.453716428352897	1.651177461307014	0.6787847261376081	1.046581241893438	0.6891701877143485	0.6844938711573765	0.3714241160528721	0.2595361385292795	0.2809301316537833	0.331740428345164	0.4051121954875474	0.5010168541303492	0.9294626774769159	0.2024419979257154	1.848735524800678	0.05367370572957249	0.05215882028151105	0.0005569545322576469	0.8093715448670453			1.261661615984324
7.629359260253783	6.602644905922983	5.463569060588971	1.6685417261875	0.6832939372084431	1.036334898856793	0.7022559313879547	0.6875155468083872	0.3824074897175178	0.2621174988356453	0.282977388561602	0.332409706471149	0.40594126612239	0.5018422023499279	0.9308619217040937	0.2028065553908671	1.853472374588983	0.05368028940501215	0.05216131942833521	0.0005569582084484878	0.8093550432454514			1.261661618416429
7.637549040611129	6.505854153418682	5.255209212815197	1.627318186080047	0.6488170596233016	1.022065119517738	0.6817885834425697	0.6779746236760467	0.373201275064906	0.2585185386258294	0.2805464762785891	0.330389878130297	0.4051109785843642	0.5008424985687686	0.9298709371478253	0.2023163895452018	1.858688811599505	0.05369113431651753	0.05216903034826607	0.0005569582567129034	0.8094239468043621			1.26166161155892
7.645738820968475	6.647265947182462	5.422304250921628	1.640633626990107	0.6957467002323029	1.030786663733014	0.6980705459659712	0.6815417665393424	0.3771182666848193	0.2600648773989813	0.2835204826812463	0.3325069511959433	0.4067325638925697	0.5028032650153341	0.9324168324230228	0.2031399019350435	1.85777469696705	0.05369300112036831	0.05217641973906819	0.000556955538066186	0.8093650001361417			1.261661599824925
7.653928601325822	6.54580261525382	5.465199083213423	1.616465071958841	0.714497371514547	1.011297134843424	0.7098087921295112	0.682503656131442	0.3818684553756393	0.2591821569990488	0.2866363368184357	0.3350788261839303	0.4073310355423271	0.5035371686168462	0.9334157241275984	0.2032719694126923	1.84032056027183	0.05369080353613612	0.0521785020981486	0.0005569552949397572	0.8093079315332636			1.261661602400294
7.662118381683167	6.511469366336783	5.449480165398068	1.616009455843589	0.6918172239795795	0.989946749632458	0.683552486854069	0.6784212035085647	0.3807789476410964	0.2605720113734861	0.2893570598970909	0.3348501652916814	0.4069381232065486	0.5023513119671288	0.9324146120891069	0.2028689001925264	1.838481470784517	0.0536878650488409	0.05217715930806503	0.0005569580730966101	0.8092367877721296			1.261661597761051
7.670308162040514	6.564449757646064	5.374520756495791	1.630702411533193	0.679153286165207	0.9996504951529414	0.6871416325752299	0.6866921380205852	0.3820422127580927	0.2631285352264406	0.2887477263617032	0.334288350457596	0.4064305778368005	0.5032559279176851	0.9319307528388914	0.2029586276383152	1.851425151025151	0.05368026485262089	0.05216978037740534	0.0005569592840986076	0.8092661641910854			1.261661566054249
7.678497942397859	6.579373939956239	5.474432112411161	1.639418473757352	0.7091449598056609	1.021737388183838	0.6960348007864194	0.6897903110024205	0.3826473150214306	0.2605817144418374	0.2865270832190222	0.3342834378351383	0.4064060088984601	0.5035991636233217	0.9322272173447865	0.2029602309725336	1.859032687023141	0.05367629842447201	0.05215949421934608	0.0005569572680071765	0.8092999262139535			1.261661530514747
7.686687722755206	6.500938975839089	5.253757785669026	1.584480686270576	0.6777647956380797	1.004660467470553	0.6805406308753018	0.6864338548243171	0.3793351449322164	0.2602553073107509	0.2844677000378035	0.3332721347499506	0.4064940124524679	0.5020742836928576	0.9318630763744046	0.2029279649147602	1.842401848328235	0.05367778757244852	0.05215410955522637	0.0005569558388175149	0.809280434456676			1.261661514886272
7.694877503112552	6.5784997719721	5.166198854677582	1.607472479094538	0.6637714443735884	1.022757499388997	0.6795784229259834	0.6863008683121948	0.3789046152881259	0.2615379056012608	0.2843390142284212	0.3328166571768287	0.4062559545293974	0.5022463861640574	0.9308296769926017	0.2031036116633327	1.836837157075783	0.05368022897455855	0.05215386311570238	0.000556957769428321	0.8093125700330789			1.261661495362812
7.703067283469898	6.52180349035961	5.279180040691214	1.694575103119021	0.6801607089147211	1.049229945850283	0.6839768318378409	0.682425024240766	0.3806160267816445	0.2619344926734327	0.2841865771418095	0.3330306846160368	0.4059373277789047	0.502367986860341	0.9300622434590387	0.2029854126373958	1.846693457456649	0.0536870584069625	0.05215250474134531	0.0005569603466861045	0.8093848246409265			1.26166146106866
7.711257063827244	6.302889386433696	5.243479100276043	1.619350716047521	0.6358321135668734	0.9993454260958911	0.6818014861753779	0.6803817963133632	0.3810710393922523	0.2608159379739604	0.28439577421257	0.3335816861699535	0.4054243190510632	0.5019819811965428	0.9301650390629516	0.2025720522971972	1.85678005291246	0.05369323747659874	0.0521411855715199	0.0005569595194401199	0.809434250118501			1.261661437518461
7.71944684418459	6.480806527690772	5.374821094139808	1.630924797214937	0.6618330336864148	1.002163755650056	0.7016872489183402	0.6878299133851388	0.3817485366970832	0.2620692096840687	0.2853306271140804	0.3338320162029982	0.4055326014472709	0.5028777286434847	0.9316998443700493	0.2028310727154805	1.856855015739469	0.05369409175052297	0.05213303898550395	0.0005569564936328404	0.8093606010141268			1.26166143584089
7.727636624541936	6.510142807707491	5.459777983840644	1.678036736766954	0.7170794434325584	1.03594699805544	0.7086546174242797	0.6863082981202612	0.37923661973731	0.2639609553850059	0.2874180582581359	0.3343003453447582	0.4066946489618892	0.5031273111693435	0.9325562019168829	0.2032583398661732	1.830873069397799	0.05368968780995171	0.05213289597236901	0.0005569560031070512	0.8093139525842004			1.261661443221333
7.735826404899282	6.317257448200538	5.202370219706045	1.557966021896329	0.6506886624882758	1.017869610699351	0.6971882759768867	0.678691503652348	0.3804649018228509	0.2564310894382187	0.2846679841951558	0.3330991515984307	0.40628344422602	0.5020391096046137	0.9319617189687794	0.2028556834239702	1.828852132965333	0.05367997689019543	0.05213240513526454	0.0005569582717585119	0.8093150632243724			1.261661452713678
[truncated: 1,983 more rows]
