# Supplementary material for: Hallucination of closed repeat proteins containing central pockets
Source: Nat Struct Mol Biol. 2023 Sep 28;30(11):1755–60. doi: 10.1038/s41594-023-01112-6 (PMC10643118; doi:10.1038/s41594-023-01112-6)
Supplement: Supplementary file 5 — Chromatography raw data. [file 41594_2023_1112_MOESM5_ESM.tar › SEC_submit/F6 [20220202].csv]

time (min)	raw light scattering data: detector voltage (V) detector 2	raw light scattering data: detector voltage (V) detector 3	raw light scattering data: detector voltage (V) detector 4	raw light scattering data: detector voltage (V) detector 5	raw light scattering data: detector voltage (V) detector 6	raw light scattering data: detector voltage (V) detector 7	raw light scattering data: detector voltage (V) detector 8	raw light scattering data: detector voltage (V) detector 9	raw light scattering data: detector voltage (V) detector 10	raw light scattering data: detector voltage (V) detector 11	raw light scattering data: detector voltage (V) detector 13	raw light scattering data: detector voltage (V) detector 14	raw light scattering data: detector voltage (V) detector 15	raw light scattering data: detector voltage (V) detector 16	raw light scattering data: detector voltage (V) detector 17	raw light scattering data: detector voltage (V) detector 18	raw UV absorbance data: detector voltage (V) channel 1	raw UV absorbance data: detector voltage (V) channel 2	differential refractive index data: differential refractive index (RIU)	Forward Laser Monitor: Forward Laser Monitor (V)	Auto-inject Signal: Auto-inject Signal	Auto-inject Signal: Auto-inject Signal	absolute refractive index data: absolute refractive index (RIU)
-0.01445581315010786	7.434733191367149	6.303668315835565	1.921648231825889	0.826041865914336	1.107834042362698	0.756151762230917	0.7085197653593885	0.4044570676791637	0.2748653942314671	0.2987415472174211	0.3402421110563145	0.4122613364412023	0.5102172978456189	0.9430018341257138	0.2039851825932406	1.812463184216506			0.000557182007957437	0.8141313592181193			1.261639943073131
-0.006266029304829135	7.118464485643035	5.878073943335485	1.866546331237333	0.7669442058881327	1.107953113464433	0.7268184784552941	0.7024488644061838	0.3875045101246639	0.2713409520778498	0.2918491368508879	0.3373189272621519	0.4096418226446573	0.5074795720309428	0.9377312057886964	0.2032640225959127	1.812857678531473			0.0005571807734593835	0.8142828799344943			1.261639136897444
0.001923754540449589	7.06129645815284	5.808715466914053	1.900608106810675	0.7304972931662985	1.181199861046794	0.7273685071935039	0.7127271529904426	0.3880427064432573	0.2710934112835688	0.291781194178338	0.3376528817355554	0.410093819667636	0.5085149601419467	0.9380019897351045	0.2034476798859208	1.82627496656302	0.05357511576729779	0.05187398541146219	0.0005571806206909675	0.8140859804615576			1.261638585973841
0.01011353838572831	7.200227771954113	6.090775540902504	1.857944630928714	0.7700342528962331	1.148652428147558	0.7557334120540278	0.720510938127052	0.4074876953431619	0.2758421261022814	0.3003552709594313	0.3415920399877621	0.4132207187596113	0.5114768939159232	0.9437331806105571	0.204014581226826	1.794117470144673	0.0535802506592668	0.05187767463198847	0.0005571778101535882	0.8138076097725113			1.261638394492029
0.01830332223100704	7.266988872562043	6.05659837667315	1.788911876218566	0.7853970317720103	1.111995662576279	0.7395921726777165	0.7107377929616638	0.3961537480739777	0.2735607427192764	0.2997534366338541	0.3401361958050563	0.4121489034482682	0.5098048920261358	0.9426131134492246	0.2036396400260031	1.793228675335619	0.05358760139044498	0.05188740023827946	0.0005571724701044544	0.8137128280847329			1.261638474079153
0.02649310607628576	6.81744203576544	5.648346906776461	1.700094651707388	0.7390829183539847	1.056660808354368	0.7176482400899037	0.7000379519281075	0.3884408822448968	0.2705905363292783	0.2961589457134904	0.3382607170427224	0.4104686426518977	0.507981158631147	0.938432389532128	0.2028677810518875	1.798972169414373	0.05358894770640796	0.05189692536504457	0.0005571684286853277	0.813700304508518			1.261638688169824
0.03468288992156449	6.735640231380037	5.516326634507586	1.717313932288525	0.7184083060605241	1.052965776144369	0.711010112520656	0.6993095623292442	0.3883426914304811	0.2726523907701868	0.2930180379415837	0.3375578678522199	0.4097011808670057	0.5078153051748173	0.9361122948209064	0.202778149845579	1.804749118557662	0.05357895334970456	0.05190328736736724	0.0005571676358854747	0.8137010582388489			1.261638926517971
0.04287267376684321	7.096221556437887	5.619548008022214	1.827847532145565	0.7159978912484308	1.103604102900362	0.7107780697293089	0.7066767663991519	0.3886371334298843	0.2726761229550688	0.2929436859341925	0.3369183511887457	0.4098556660765495	0.5080703133899314	0.9370576201604032	0.2034497436788034	1.809103272124397	0.05356866968187862	0.05190628397119978	0.0005571672031552022	0.8137424488727917			1.261639172395758
0.05106245761212194	7.102178227173989	5.673224491796287	1.844141874028982	0.7189974298748065	1.128253526094571	0.7243353794673484	0.7039968924151406	0.3892201394945528	0.2703924210444364	0.2943680207661348	0.3375352967229175	0.4108917117018127	0.5087573842481546	0.9385586795263483	0.2034007005785692	1.799961678380987	0.05356404948500455	0.05190268364111853	0.0005571632967622931	0.813795770111199			1.26163943096523
0.05925224145740066	7.179495528464884	5.882016875021422	1.877552378101425	0.7569633169002005	1.161861487293719	0.72952488944896	0.716062994489725	0.3919999884174143	0.275415964331901	0.2959352944049276	0.339211743951266	0.4118653644969628	0.5108206856330652	0.939971711418041	0.203610876152917	1.798015261469419	0.05356507345648382	0.05190174384625488	0.0005571581192628014	0.8138165163935324			1.261639716680655
0.0674420253026794	7.290101144994472	6.083585981370095	1.899913028472468	0.7679954759022322	1.145085103191616	0.7375963665433956	0.7207721745353379	0.4026579541469794	0.2779653048660819	0.2977759612700759	0.3402248913485159	0.4118738458449598	0.5112238483409136	0.9423628412871712	0.2040713172618253	1.800287015591227	0.05356453550339435	0.05189960043451208	0.0005571573217135025	0.8139224789508778			1.261639996928458
0.07563180914795811	7.123078516010828	5.784213528498047	1.787087296055872	0.7265489868830646	1.070406627811142	0.7261034827343713	0.6959033193715587	0.3977463486510979	0.2708513157883924	0.2910469507934052	0.3368177529203831	0.4093144096982843	0.5068575123163206	0.9381098080027219	0.203288373474539	1.801657978006478	0.05356811094222909	0.05189225267840569	0.0005571592912206179	0.8141067683187424			1.261640220885734
0.08382159299323684	7.17756595686438	5.934713066677344	1.832400065104116	0.7549657003878386	1.092293178030428	0.7216628619631114	0.7011425089933148	0.3966048229690609	0.2716430985629375	0.2929501530196046	0.3371787767261522	0.4099241743635721	0.5077224979892148	0.9382739537265067	0.2035248082393105	1.798435389178212	0.05357763310832846	0.05189099110260235	0.0005571573182598335	0.814208683721904			1.261640428042119
0.09201137683851557	7.498089923168265	6.616843832859016	1.989362055044233	0.9011410858014857	1.159299814378107	0.7762571260754758	0.7157645675308972	0.4058309247458587	0.2769448729092201	0.3044118904857953	0.3446111048967349	0.4141211907356097	0.5128383689673502	0.9450766777481311	0.2047489073050484	1.807124325094513	0.05357994165065454	0.05188911534849331	0.0005571530949200133	0.8142550633576046			1.261640626193131
0.1002011606837943	7.42551027901893	6.436451738946928	1.93687800789855	0.8391079424825627	1.14183106837445	0.7471688210574944	0.7091277802271848	0.3960736829673963	0.2754018023825765	0.2942847339183809	0.3383544976975036	0.411889193915045	0.509311108310053	0.9419495100039424	0.2036798120874525	1.818785381166399	0.05357780877537657	0.05189213676055729	0.0005571516907965278	0.8143891273560407			1.261640815441648
0.108390944529073	7.38896226723372	6.108119341712396	1.90868590958651	0.7639424521091334	1.118241771669511	0.7238887247145099	0.7037360286618949	0.3923921910730153	0.2741045328328906	0.2918906529925618	0.3361349477507637	0.4105320375025672	0.5082217195582853	0.9395742975518598	0.2037548372727026	1.809340589606069	0.05358258588545903	0.05190524588863193	0.0005571533831682606	0.8144793195433202			1.261640970524933
0.1165807283743517	7.327583473340348	5.960325815273957	1.931514137927044	0.7512702136133198	1.113850959995706	0.7325925577252662	0.7044307057767206	0.3932530027817766	0.2768153226284497	0.2918232295070738	0.3375418931396899	0.4113292707465794	0.5089810339841983	0.9400658203815804	0.2040669039305752	1.801155536716534	0.0535907282328561	0.05192084445597198	0.0005571538887577493	0.8145307946255422			1.261641091590978
0.1247705122196305	7.131195541389764	5.720983351125939	1.860206959163448	0.7151810075162738	1.120378977210549	0.719518571739384	0.7081746552449308	0.3863597263823614	0.2731321508945971	0.2883489928958136	0.3368411829694636	0.410650759732185	0.5083544681004002	0.938728611494964	0.2036633269679626	1.805552831207465	0.0535970835718592	0.0519396201888551	0.0005571510831220532	0.8146088071084711			1.261641203409016
0.1329602960649092	7.203594582376907	5.883844940947354	1.891299971727627	0.7421773882422494	1.164944032450836	0.7245107110131986	0.7131014568733185	0.3884409980338864	0.2748535638713244	0.2909143237800835	0.3370381839141459	0.4110412294618927	0.5086125396624043	0.9388539967411147	0.2038753126274066	1.819179292891408	0.0536014409940266	0.0519580205106419	0.0005571478795907671	0.8146165301376967			1.261641330911944
0.1411500799101879	7.280947000240003	5.96699161117935	1.837475137354613	0.7719695871334616	1.12075898924839	0.7292274232859843	0.7039989762299601	0.3897110443825512	0.2722739286436934	0.2901005368638781	0.3352760245667866	0.4099340624208765	0.506936102864938	0.9384764462654775	0.2033688846262763	1.812289607458722	0.05360524439101369	0.05197426313301066	0.0005571480082554007	0.8145823112695431			1.261641449150944
0.1493398637554667	7.367171251721848	5.979421390747585	1.849783071109701	0.7751578364329887	1.112898950416508	0.7268912842304019	0.7064568176420195	0.3918361833220572	0.2730280112994017	0.2912647453586794	0.3364346080607755	0.4106109301685428	0.5074027314522389	0.9384643939081504	0.203484219468323	1.807068769526775	0.05361045315797483	0.05198707472672853	0.0005571499375249047	0.8145253872566151			1.261641534012226
0.1575296476007454	7.170083427384036	5.898369598185541	1.857803718868021	0.7512742275160866	1.111412411173271	0.7140008362618165	0.7058633957916602	0.3885624592378136	0.270004291329701	0.2892990711781284	0.3369819495203152	0.4101666485210757	0.5078566221756358	0.9373905416855314	0.2030680554515447	1.810615555843084	0.05361175730780811	0.05199099349528051	0.0005571487561948741	0.8145816823661561			1.261641614872298
0.1657194314460241	7.285428780098056	6.025965361613315	1.952394816760367	0.770975855095296	1.164387697112344	0.7262757115985939	0.7115433654697694	0.390882731790988	0.2710795598608252	0.293317957482806	0.3382982879045575	0.4102057780026002	0.5094008491809704	0.9384153190988479	0.2033763721685876	1.822807963152556	0.05360622294523712	0.05198119891635982	0.0005571446856952474	0.8144689055268921			1.261641711786205
0.1739092152913028	7.797128803851858	6.212677617115214	2.130124248187009	0.7948983306373796	1.281327390897151	0.7576549639297688	0.7307663110661067	0.4038079115943639	0.2838658496773138	0.3055017098929591	0.3446177177893872	0.4141854782102504	0.514436382773746	0.9437415339139881	0.2052110501136448	1.818871126867587	0.05359875464205347	0.05196144967627178	0.0005571427675502798	0.814370917927537			1.261641838215987
0.1820989991365815	7.103002793168725	5.758501704939039	1.849439693126442	0.7389938007947171	1.1398306569945	0.7228211488590889	0.7134660576552203	0.3912043151191126	0.2806848919038898	0.2918022044624988	0.3389911408240843	0.4108595790735015	0.5105288723949083	0.9397372653996018	0.2041273184335771	1.811061443365335	0.05359499539007115	0.0519413148196051	0.0005571449282921162	0.814519879587862			1.261641932854771
0.1902887829818602	6.820710996660631	5.755115753506271	1.77799101655592	0.7588941545523683	1.074881501821318	0.7130639592927431	0.7018284432348167	0.3852446896260289	0.27247619255207	0.2909496964792428	0.3362734194359524	0.4096634408211484	0.5078238143594794	0.9381171408164218	0.2035298539999066	1.804094313062293	0.05359417765822034	0.05192349267611158	0.0005571463282927576	0.814486202627306			1.261642011743786
0.198478566827139	7.146534269037314	6.13121075149027	1.937855274443182	0.8274064659210176	1.166371692468171	0.7466124808633933	0.714314188356685	0.3970247661487091	0.2752141259556161	0.2992997694840457	0.3408798434797817	0.4126440778660866	0.5114865568522393	0.9428443826719779	0.2044529321905039	1.809753527574129	0.0535946429186488	0.05190799704031716	0.0005571421175617267	0.8143301835765766			1.261642102624819
0.2066683506724177	7.495393991831655	6.144122563599227	2.099791694161075	0.7859320454610933	1.227452346472109	0.7315194935439148	0.7263743678500014	0.4025084493323507	0.2804564088243455	0.3041027180669284	0.345190759642968	0.4142571682927321	0.5137331239076828	0.9445534177719301	0.2053608347634569	1.818033453968477	0.05359668690965161	0.05189614336475647	0.0005571383562785457	0.8143082519675643			1.261642223164453
0.2148581345176964	7.442101871360241	5.991562535452228	2.08593363457902	0.7427958982061187	1.169972347234333	0.7133159280970155	0.7141244125696433	0.3954341426332739	0.2770943449887384	0.2978161345067786	0.3415660407995371	0.4134671297494939	0.511140203419304	0.9426450204196011	0.2046094418881161	1.809586249204538	0.05359537997461586	0.05188814184128838	0.0005571391676473205	0.8142259236216285			1.261642350150521
0.2230479183629752	7.378559433787489	6.238675084582595	1.99308777902867	0.7951351579471164	1.128776863552657	0.7354529373849656	0.7015815191315169	0.3987113689520889	0.2744923775357851	0.2952728490010491	0.3399513218091657	0.4121158971683107	0.5101749393452314	0.941828405396293	0.2045720892669158	1.800526724154455	0.05359017153083091	0.05188834640300717	0.0005571408871849979	0.8141798385470455			1.261642441044377
0.2312377022082539	7.178137797438889	5.9898381660988	1.788175618031922	0.7470052157314631	1.078604444871853	0.7115443755273901	0.6950529857713761	0.3855282914592857	0.2693089050771239	0.2928322198965287	0.3375087944389125	0.4106998850516788	0.509036495908167	0.9404106094229758	0.2035364512795929	1.795822564835101	0.0535862907605287	0.05189015040366606	0.0005571397401778632	0.8143676835803754			1.261642514582311
0.2394274860535326	7.175143064865718	6.07508757337035	1.808278944337579	0.77062459283324	1.097485058163484	0.7261179783762357	0.6978390837026048	0.3870083870367931	0.2699296936648698	0.2930190988347555	0.3378370331148614	0.4112032343705302	0.5092924140444401	0.9418379584361843	0.2034635626573842	1.806815528171228	0.05358270089121215	0.05189311076091153	0.0005571365191382931	0.8144302840340407			1.26164261032627
0.2476172698988113	7.042817535038209	5.934618430291586	1.843119292474213	0.7891600267236313	1.109961294234856	0.7380107494399549	0.7029995859694671	0.3951639954817936	0.272430634886532	0.2944894250991429	0.3399991066417561	0.4114915287921972	0.5093986100260854	0.9402438338907418	0.2036214080851857	1.808102545005644	0.05357761819249444	0.05189713605005276	0.0005571354609418244	0.8143627855496515			1.26164271754986
0.2558070537440901	7.026688384077636	5.782184921657031	1.79026972904247	0.7414979527338028	1.07993980575091	0.7077985464113921	0.6966889440716804	0.3866658529311094	0.2690722298153021	0.2920647234497946	0.3382542597900421	0.4103974353745232	0.5083008784713514	0.9380787461813044	0.2033263976732249	1.802226462256512	0.05357956147189687	0.05190251638078464	0.0005571377001996104	0.8142697339377268			1.261642797209652
0.2639968375893688	7.066613556436255	5.879601906612809	1.822623577052742	0.7705996543198649	1.110898600896808	0.7189754791166332	0.6977480800333361	0.3861781225183643	0.2680698949322564	0.2923717828762123	0.3381325621165626	0.4110725435262416	0.5086905331903928	0.9389710019336764	0.2035044382552686	1.802230447746344	0.05358683720878444	0.05190737265652914	0.0005571392349914524	0.8142565034538194			1.261642838372177
0.2721866214346475	7.202429719255663	6.263313980996229	1.909910909626449	0.8372967432875494	1.15184730507918	0.7375907159160212	0.7051788794584333	0.3905587265543788	0.272758540452422	0.2975897673204997	0.3413382674972328	0.4127106346006009	0.5105469750808359	0.9417334025224907	0.2040922723150431	1.8101905381337	0.05359164371215735	0.05190404505257323	0.0005571371111487967	0.8142682357858094			1.261642876114087
0.2803764052799262	7.391057940747046	6.381863726397007	2.023688295197698	0.8469000289574273	1.211314486970789	0.748360394077523	0.7142988016856844	0.3994008725263751	0.2816958846136295	0.3040075068237456	0.3439813417301036	0.4139743138499788	0.5124145736273831	0.9438321660182857	0.2050579086056916	1.813033056604623	0.05359194592757461	0.05189403545987676	0.0005571343956768963	0.8142025542654989			1.261642935775207
0.2885661891252049	7.158905683214518	6.20296325130719	1.95579386647263	0.826524551996331	1.172501566553997	0.7387795250529531	0.711503863960242	0.3965299750089461	0.284124299724516	0.3023179913022693	0.3424455982939803	0.414004097740673	0.5114407256031051	0.943843182085617	0.2047363915012612	1.807235785524768	0.0535869953249906	0.05188136533196271	0.0005571353672773753	0.814179219943982			1.261642983606846
0.2967559729704837	7.179103069579427	6.234635096576668	1.934691260943523	0.8159379549327277	1.141975957924389	0.729807973402303	0.7043626295554413	0.3904239602329145	0.2765398598350021	0.2946011881625341	0.3388494863311261	0.4123184185485846	0.5095196909221824	0.9419457350900122	0.2041350945007679	1.802561580940138	0.05358132398110447	0.05186891560138986	0.0005571382864858709	0.8141831266376265			1.261642998334285
0.3049457568157624	7.166956657907373	5.925430246240427	1.832064129549289	0.7665521555211279	1.096702134544776	0.7200090305378326	0.6970892186052842	0.3884674925088763	0.2714520182705232	0.2914519861520454	0.3379380742678167	0.4107088936576929	0.5087412648018593	0.940238960336628	0.2034343354666454	1.803312163004052	0.05357866461978912	0.05185997836525103	0.0005571383679851883	0.814161112738685			1.261642987853059
0.3131355406610412	6.825303329212218	5.716274259262799	1.738672919568576	0.7584455167668482	1.069957295664118	0.7233901056382763	0.6954954320525381	0.3947482127891084	0.2734394601422586	0.2931542112867225	0.3386807324162286	0.4103519254036387	0.5083869502784722	0.93900375004084	0.2029278551172767	1.81350091021308	0.05357842132752288	0.05185816415910981	0.0005571357492180427	0.8142666509540356			1.261642979845408
0.3213253245063198	6.506938849877122	5.576407629547234	1.609580386917287	0.7569642890270444	1.000509585942467	0.7260513635131685	0.6810559609915633	0.3885333300712449	0.2657738942519017	0.2911813057199432	0.3364717749731932	0.4082753091144589	0.5050049686734891	0.9361641534723036	0.2019160378457527	1.800988997937219	0.05358302926785229	0.05186058592711802	0.000557134789593749	0.8143319726201106			1.261643015988007
0.3295151083515986	6.711536151585221	5.590669536706174	1.661663808174493	0.7430539087737471	1.015749499782028	0.7176414736798187	0.6821368117923301	0.3881490063544243	0.2660128524465409	0.290721295803015	0.3360306179203399	0.4078510131160726	0.5050338316450035	0.9353316068700861	0.2021876951952473	1.795149772138595	0.05358968269217739	0.05186611539489025	0.0005571378543776715	0.8142714722492559			1.261643016055194
0.3377048921968773	7.229179546734431	5.977519430785954	1.914709527846626	0.7708737452728133	1.133307909442187	0.7428371465564255	0.7065711277692595	0.3987931481931896	0.2799163188938054	0.295285430844041	0.3395260544832372	0.4110696731400717	0.5098129766313005	0.939741887924634	0.2041352251439641	1.791571231524062	0.05359358910714216	0.05186838697106025	0.0005571395449061566	0.8142080109486218			1.261642991327822
0.345894676042156	7.250503588604007	6.208961474916451	2.018093305856393	0.7801966930583731	1.170665629334003	0.7529547421084084	0.7173407215720484	0.4000796435698457	0.2832739419951794	0.2982667222115437	0.3419978933270116	0.4133812278674865	0.5118693261096069	0.9428332369774136	0.2045774325330217	1.799656715624617	0.05359126807577961	0.05186020921464922	0.0005571372356919708	0.8142690538821937			1.261642968968679
0.3540844598874348	7.000412544094452	5.945026571383174	1.863091508682204	0.7411206612965656	1.106849573542952	0.7227512551192786	0.7091890237168744	0.3961367948308525	0.2754306750106406	0.2998075675196235	0.3420263750395329	0.411711889490533	0.5108051515779323	0.9404620503021656	0.2038527821391628	1.811869271581984	0.0535810955871024	0.05185168518414091	0.000557135293135026	0.8143096325314824			1.26164297511773
0.3622742437327135	7.034153300198211	5.701640871692764	1.818475823444765	0.7273127728174702	1.128231502904003	0.7276518339662363	0.7052729535006779	0.3950441320234683	0.2711117235036727	0.2987963659669746	0.3414721491537956	0.4110075535373062	0.5105021091531896	0.9395526970052559	0.2036808218721761	1.801644147750578	0.05357446262350458	0.05185035006036562	0.0005571362028027848	0.814338815957327			1.261642988130214
0.3704640275779922	7.028796097653589	5.762694787938296	1.865908148329817	0.7561206423557761	1.154393692878875	0.7460089093964164	0.7096507969598272	0.3941200069820216	0.2725948929376683	0.2957911609131745	0.3399037236333286	0.4117366195005318	0.5112821143031714	0.9414595131009769	0.2039239487562007	1.797298671028604	0.05357402595034435	0.05184855985423267	0.000557137716707248	0.8144175589076805			1.261642991192605
0.3786538114232709	6.985324443325363	5.881935292741599	1.807424043923382	0.7905592117184744	1.081453969512956	0.7368760270305067	0.6999517279507742	0.3886739299583237	0.2679697227168881	0.2914907830333319	0.3376647283561707	0.410738687729296	0.5097521829317503	0.9412740131534476	0.2036922583470516	1.801410274147822	0.05357091681690701	0.05184847022406364	0.0005571369774548647	0.814395805301052			1.261642992993417
0.3868435952685497	7.165797036416008	5.956288410365172	1.900548822439889	0.7849170906711935	1.103163796517808	0.7125449450804771	0.6962745074826083	0.3856379307241031	0.2675173512391202	0.2900090549080109	0.337041770623469	0.4096730866124257	0.5086600107312974	0.9388235250325422	0.2035883194333114	1.813808166964394	0.05357244373710002	0.05185206443085549	0.0005571343343699854	0.814465212705154			1.26164301735578
0.3950333791138284	7.047738679365386	5.620886213715994	1.89707452875401	0.7121893215893819	1.168229165616418	0.6997268796864987	0.7117980666168842	0.3851258083785796	0.2742920846182685	0.2901796497836353	0.3368611655130979	0.4098635403872601	0.5092286061481086	0.9378281085239759	0.2036049492778238	1.802702914391791	0.05358053593675208	0.05185515017170772	0.0005571331298781546	0.8145242252257452			1.261643065322126
0.4032231629591071	6.83508274638362	5.569470710958779	1.763838355259988	0.7307307226704504	1.126812210412806	0.7174191250300263	0.7162653147870348	0.3876138448261857	0.275415617303121	0.29106501769752	0.3375118732730136	0.4103925571562221	0.5095308547608972	0.9385256702080562	0.2037914824555961	1.79646974296837	0.05358336507550874	0.05185447493858353	0.0005571349179717005	0.8145316297191959			1.261643108558564
0.4114129468043858	6.785562071445645	5.705929596141783	1.70159225831151	0.7771352099475425	1.069032903975114	0.7294408381195427	0.7039729299479475	0.3902289358476443	0.2694479814311259	0.2918395326725406	0.3374966848980102	0.4093465633585455	0.5082968624420511	0.9377873465002445	0.2032623108371236	1.798614129873225	0.05357962505593386	0.05184841121034161	0.0005571360514075267	0.8145012753772815			1.261643136467725
0.4196027306496645	7.172654038589442	5.979176259517346	1.793507011996903	0.7947703194916199	1.095179821098538	0.7400676771305351	0.7088009764155939	0.3965797069855672	0.2711507259155284	0.2941168491402797	0.3377843337187601	0.4101657732452881	0.5092643625929789	0.9402546237130796	0.2035595094659353	1.812260895003035	0.05357633819943544	0.05184099602955267	0.000557133667707923	0.8144493815623721			1.261643167654497
0.4277925144949433	7.187210374380476	5.821402398905746	1.841402942150745	0.7617234300136455	1.085030893056969	0.7340385422465805	0.6967635137899691	0.3952470570855058	0.2719483769034406	0.2914944700491336	0.3378420206507591	0.410898044085652	0.5095314943750375	0.9396375560054212	0.2037468386148326	1.811851578538835	0.05357426060124194	0.05183826398745959	0.0005571308740721979	0.8144723972503246			1.26164323904614
0.435982298340222	7.24955255516673	5.861301693145285	1.917951718251318	0.7958109069630531	1.111503198474808	0.7610292961764321	0.6994847033548962	0.397786124415859	0.2728374776204834	0.2953746117081367	0.3407322333067135	0.4120148522009636	0.5105955223346026	0.9403675143977533	0.2041959763018116	1.798880717420456	0.05357211897472424	0.05183746132963217	0.0005571314517094988	0.814432068901079			1.261643303189918
0.4441720821855007	7.334570534887595	5.878082927998947	1.916523275066398	0.7581673845688951	1.098894407611283	0.7360839314366091	0.7071274019841373	0.3905136636548916	0.2739383285062404	0.2938743573337756	0.3387722149361739	0.4114851053441006	0.5090888974425241	0.9398251827206763	0.2038672029961697	1.794892810820861	0.05357271919586232	0.05183736761727022	0.0005571329468292222	0.8145313752546552			1.261643364343987
0.4523618660307794	7.285828431659649	5.753531989185619	1.810994308586392	0.714177336071082	1.082872260459387	0.7199625765966523	0.7057290321630163	0.3897119878002063	0.2741841002190372	0.2921136405310216	0.3377971268768172	0.4116531991982783	0.5089618928991259	0.9394790161041289	0.2035874720625626	1.798734559447454	0.05357858316165782	0.05184232094784564	0.0005571304277497937	0.8146494559219126			1.261643435763139
0.4605516498760582	7.306370547629215	6.108403319791772	1.952553987305568	0.8236344780977294	1.143754242760723	0.7647374640437251	0.7191088268642276	0.4058987379443605	0.2826527506789743	0.300022835473245	0.3425115469791669	0.4141159982007142	0.5124791931265673	0.9433785540915051	0.204654409337332	1.803095247800231	0.05358232980550571	0.05184548994900283	0.0005571263776318284	0.814543256108093			1.26164352838843
0.4687414337213369	6.952675002918071	5.93427621107606	1.930328795842865	0.7608214475195327	1.123187584863437	0.7326371278585304	0.708236730541743	0.3932023891526786	0.2752133461531077	0.2932308777149163	0.338407528384203	0.411910660878653	0.5086435761551148	0.939563796270278	0.2037798937453428	1.800083854210859	0.05358006239119731	0.05184892326532483	0.0005571253622976909	0.8144705091163817			1.261643643881865
0.4769312175666156	6.852701907337591	5.664186572894643	1.816734503905845	0.7219159373080752	1.10882720263343	0.7166747034424122	0.6992738736494548	0.3854558845071324	0.2694336518420521	0.2888579745717656	0.3349802167106338	0.4091182754487341	0.5059944865921625	0.9361314331499876	0.2026502778010663	1.796125959066926	0.05357615020100655	0.05185050711521719	0.0005571268703719331	0.814579480346002			1.261643746037987
0.4851210014118943	7.009676123654206	5.722305245494203	1.818566686416295	0.7398923571875125	1.112500428063892	0.7227575013876216	0.7055137277113572	0.3904179540315119	0.2723799324178841	0.2908116113998507	0.335208592401344	0.409002137878613	0.5069986056741168	0.936233276750719	0.2026194379366891	1.791268287329395	0.05357545306928114	0.05184779474436479	0.0005571273485330934	0.8146178040562044			1.261643825960463
0.493310785257173	7.055024717407647	5.871228424020049	1.794115547911382	0.7626899960339946	1.106291918815586	0.725908121552731	0.7049268631190719	0.3916157227247063	0.2769455898323696	0.2931081925835382	0.337100320992976	0.4108045869951391	0.5086169198617766	0.9386757124809492	0.202911512647876	1.796058061500784	0.05357800798137802	0.05185111059489123	0.0005571257591804285	0.8145336027887897			1.261643901500822
0.5015005691024518	7.028126538083989	5.882445339071434	1.756274364216389	0.7910244988225316	1.092153389782552	0.7288643520545407	0.6976424177302426	0.3901850670800988	0.2719922584382201	0.2928382397380213	0.3377993395853027	0.4109106068118406	0.5088717817151633	0.940105659211626	0.2031328239623253	1.796209163403397	0.0535811721644699	0.05185858887159514	0.0005571246203289855	0.8145037517958273			1.261643983091793
0.5096903529477305	7.126356475482779	5.925151836356634	1.791045674260976	0.7672861227125021	1.101244597195451	0.7245884920526218	0.7011301973271717	0.3936271151927328	0.2684385279653853	0.2944338803849454	0.3385391605389164	0.4112566769605722	0.5115077765244974	0.9409277305730379	0.2039024497325916	1.791297659286122	0.05358510784638378	0.05187092293089424	0.0005571261665628778	0.8143833921323869			1.261644043145217
0.5178801367930091	7.157437049154873	5.8717222583793	1.822971904515745	0.7365687001390259	1.106575942231067	0.7135716681447543	0.7031126258136202	0.3911606077754138	0.2687910573887807	0.2938314900689906	0.3385932920601408	0.4108705401758515	0.5123690282765706	0.9398699941183125	0.2041678822889264	1.790598332932244	0.05358634768791116	0.05188673471748827	0.0005571285863531907	0.8143583547108234			1.261644058646432
0.5260699206382879	7.146277486433788	5.812066241534429	1.818205032601024	0.734690791853206	1.115613140200568	0.7060260926759224	0.7006147491481477	0.386269244520099	0.2716187005257	0.2921169890821487	0.3384040827336442	0.4101759659963037	0.5102071229901195	0.9392518991671792	0.2034184074417082	1.795614732855894	0.05358587452440598	0.05189335744593213	0.0005571281885269545	0.8144224283505452			1.261644054314555
0.5342597044835666	7.226661964275645	5.924924384182215	1.912812028797572	0.7683866681031023	1.156423322877543	0.721832161636328	0.711929827392777	0.3958907867679964	0.2766301872405538	0.2943948743148981	0.3395695521341034	0.4118965478001136	0.5109130585616286	0.9412601781140157	0.2037614906148591	1.807202216075632	0.05358211565662102	0.05188950529383953	0.0005571256979008554	0.8143771948866135			1.261644054567034
0.5424494883288453	6.954845371312559	5.643153389927049	1.786588370684964	0.7295997561846256	1.104739092737604	0.7148460340244802	0.7031905849718941	0.3901763324589344	0.2685067462133614	0.2903951606328973	0.3362614158133381	0.409043778426582	0.5069793650598575	0.9374400821696924	0.2029134873844223	1.801281727182843	0.05357541055737494	0.05187990482458065	0.0005571262563156857	0.8143713306847817			1.261644038263372
0.5506392721741241	6.855784959342308	5.508581530554333	1.701846937584863	0.7015184131293717	1.071944568065267	0.7102874477368946	0.7006850781548594	0.3848136891742359	0.266035035757605	0.2891006213609391	0.3353048981429889	0.4083600105438011	0.5064930733834314	0.9357215635054442	0.2026663385741367	1.79543934163238	0.05357025848310466	0.05187068180751454	0.0005571302565606691	0.8145036627318122			1.261643986409745
0.5588290560194028	7.15797216099291	5.876841163312189	1.822233866179358	0.7539035591968223	1.107005562578345	0.73264540901578	0.7110873375755253	0.3998353608028971	0.2737596543951928	0.2967598936890292	0.3395512422938534	0.4107407405430877	0.5099691936205349	0.9379919688776437	0.2036750401630006	1.794550067155842	0.05357003407929502	0.05186261514703502	0.0005571320219330607	0.8146286658488413			1.261643919729988
0.5670188398646815	7.117526435697892	5.861566465864898	1.859642429356722	0.7695585089447777	1.12153403301019	0.7394475189918512	0.7052567880313583	0.3959701334745368	0.2755604630107825	0.2945858983155864	0.3386165757884786	0.4112253590298714	0.5092309780906374	0.9386750431813954	0.2036761383148334	1.804945447989224	0.05357375618025921	0.05185675752845903	0.0005571295345646996	0.8145899857425033			1.261643870889455
0.5752086237099603	6.814421937552327	5.626461679225091	1.720170514596528	0.7416282963294893	1.078739910854112	0.7226307771686653	0.6984007538896997	0.3841732529708902	0.2698635685146801	0.28988525988834	0.3373969667567536	0.4099509036778016	0.5082142413210612	0.9376134195040884	0.2031219384797753	1.803817808037751	0.05357932226265964	0.05185695033674834	0.0005571283141025591	0.8145052875561559			1.261643834257397
0.583398407555239	6.869862872296262	5.7091676199637	1.708714575174687	0.7462930891051975	1.073724850316671	0.7153736305055184	0.6987148213405341	0.3890467833296569	0.2723208705705329	0.2932128326288639	0.3393696872988955	0.4103155940017622	0.5093057735184355	0.9390034653863868	0.2030649297801567	1.798519777221214	0.05358314698467526	0.05185586548703725	0.0005571319066946889	0.8143985130827562			1.261643767422043
0.5915881914005177	7.515956064170185	6.097906852145927	1.858025591340696	0.7697527198645069	1.128607802363011	0.7334705140983702	0.7097380547192472	0.3983783625524687	0.281850718967406	0.2979013056655643	0.341702711026624	0.4125234098948684	0.5113233642171728	0.9435840464984333	0.2039376132460756	1.799856654515782	0.05358214968566657	0.05185426833576828	0.0005571350688965491	0.8143070044885156			1.261643681874615
0.5997779752457965	7.506588830609265	6.312017751864591	2.009847007543567	0.7977092670091538	1.155868661087902	0.7523353550746466	0.7080905031056476	0.3979143985531928	0.2807151847725794	0.3004473716623556	0.3421098527985384	0.413331430624052	0.5115321381633871	0.9430063311794534	0.2043368566023472	1.805106000970832	0.05357694372540709	0.05184759067579531	0.0005571339870587556	0.8143129916367408			1.261643592391255
0.6079677590910751	7.098509267434895	5.846458069871327	1.830145853064882	0.7376697970396117	1.069698892364409	0.7182383533660787	0.6953218111484866	0.3903647344567984	0.2720132933970262	0.2956945509883933	0.3399374432547829	0.410608217051842	0.5091691460440494	0.9375120715119252	0.2035132938368249	1.811147116327923	0.05357387135288506	0.05184030242656028	0.0005571322271760177	0.8144635437603315			1.261643524440141
0.6161575429363538	6.776132736425762	5.636413961195507	1.646980727831666	0.7241632507026298	1.014383679408465	0.70343328377839	0.6886395240292639	0.3825457715873909	0.2666115638782303	0.2894461150841134	0.3368912382716018	0.4091533357476662	0.5063375011133147	0.9357909635889624	0.2025673374879907	1.809055119171669	0.05357310979161716	0.05184148049548401	0.0005571347781932217	0.8145546681181264			1.261643432516613
0.6243473267816326	6.789927953276806	5.693600757563148	1.724448322476255	0.7587179253925248	1.060811367957786	0.7126962397538296	0.6960896378436383	0.3812575266994851	0.2676793625670201	0.2900880563418328	0.3364504167621225	0.409631524916744	0.5071236746041377	0.936875551467003	0.2027585633325288	1.808577034644442	0.05357206548835033	0.05184519779821149	0.0005571401985176655	0.8145035713715081			1.261643297091332
0.6325371106269113	6.927478140804088	5.760313122484349	1.769201001356887	0.7579114645357571	1.098773049523344	0.719890728978629	0.703210167646404	0.385346439224159	0.2676349400579966	0.292900370846443	0.3374630140697164	0.4109196810100932	0.5094004281220078	0.9390760191838446	0.2031293151398852	1.808657127933609	0.05356929286600552	0.05184951548471872	0.0005571427410960091	0.8144887247086954			1.261643145131111
0.6407268944721901	7.093232932397846	5.868874170741466	1.799940559373689	0.7558593081145421	1.1119748641793	0.7292942268981325	0.704324230739143	0.3868162321382725	0.2670391048916834	0.2908053285078631	0.337271598269919	0.4113209366603375	0.5093767168765776	0.9399619041029489	0.2032732858133374	1.810734934860726	0.05356804410592432	0.05184922945721678	0.0005571411404146511	0.8145433503932781			1.261643005505779
0.6489166783174688	7.179214690411081	5.861682782776544	1.901574741539083	0.7505675282355871	1.136657847782825	0.7282380922520972	0.7047838576688672	0.3859982405112943	0.2688335667450287	0.2917278624172772	0.3381093005106787	0.4105389954735038	0.5097399320631502	0.9386771544393328	0.2039065172492517	1.80197976636297	0.0535672877544922	0.05184646011373881	0.0005571402581473048	0.8145529139926908			1.261642889265353
0.6571064621627475	7.003598135853257	5.730259405006671	1.832944092919144	0.7255945288860232	1.103530969618304	0.7029867308572461	0.6990297191763714	0.3839946183561769	0.2678719460323263	0.2913383219812616	0.3375094852737863	0.4092087394021139	0.5080398329057713	0.9370815307085756	0.2031754938558142	1.798172744305508	0.05356556442947746	0.05183754532966111	0.0005571430463680215	0.8144609594205968			1.261642774676728
0.6652962460080263	6.977769337594254	5.857174798990871	1.841403760418035	0.7412647787565693	1.11547577884614	0.7039131124980914	0.7009322659935521	0.3865422950313525	0.270063611249648	0.2923433652150492	0.3382183117556197	0.4104583641077031	0.5078203589617393	0.9379432392935191	0.2031152359203933	1.798946442621879	0.05356247747310107	0.05182736210676669	0.0005571464726944371	0.8143263108552193			1.26164261851138
0.673486029853305	7.001686543790147	5.739673798572005	1.826463562422004	0.7331978028852163	1.10002321780751	0.707078770193547	0.7003423419433549	0.3869281276145382	0.2691243569140224	0.2920260678082297	0.3380102438137634	0.4103413607188121	0.5079839143522933	0.9368819396854435	0.2032005393785247	1.802760087702505	0.05355870866475687	0.05182859560036884	0.0005571462000114972	0.8143111327289255			1.261642457134944
0.6816758136985837	7.266706422596503	5.736716382333395	1.829451183351628	0.7256291758899084	1.119851761976787	0.7094939609655929	0.7028510915087324	0.3906111918061431	0.2707639042224151	0.2902550964963925	0.3366722016306686	0.4103468217763173	0.5086097472525357	0.9380650467324652	0.2035343399023314	1.803529109711197	0.05355818219678146	0.0518353250959766	0.000557143345938721	0.8143296477982486			1.261642345103273
0.6898655975438625	6.678823415334702	5.464521701105808	1.703163482397992	0.6793661542599748	1.053334798317568	0.692007320640221	0.6901772704799412	0.380964259804809	0.2664868895609985	0.2856038144878759	0.333768489142973	0.408093520038775	0.506145734179393	0.9342759135003238	0.2025624656888702	1.792597899627614	0.05355934194637341	0.05184185974219858	0.0005571454420329807	0.8144061789306405			1.261642258779242
0.6980553813891411	6.635011478179057	5.531281267611442	1.722907495805932	0.6940728183477162	1.036198419469673	0.6951200303092752	0.6879793775464706	0.3797258437851171	0.2663166818344766	0.2853288679075404	0.3337210916019868	0.4075635886272091	0.5058771973897024	0.933404358308098	0.202478372292116	1.797293823508794	0.05356636984672719	0.05185033756721216	0.000557151098310957	0.8143641015568051			1.261642141835153
0.7062451652344198	7.299175593145376	6.184099937816103	2.002792788450555	0.8272563995864174	1.167781380113758	0.750184880263608	0.7093040507524472	0.397814073566274	0.276538272139518	0.2947272024137169	0.339182703879445	0.4115062659936961	0.5101601927487288	0.9416126569265612	0.2043349765820023	1.812932831195763	0.05357095074326781	0.05185860520036686	0.0005571524136075608	0.8142752001103757			1.261642009311681
0.7144349490796986	7.015869363711801	5.86916999315603	1.848468651872946	0.7823506072538636	1.115759329613009	0.7331069531904767	0.7068880716969088	0.3903752806225854	0.2725751198926786	0.2918321643587132	0.3365497577735992	0.410506405233459	0.5074455095714958	0.938421391944629	0.2033297071696713	1.811749439211748	0.05357058517366937	0.05186014129681735	0.0005571497869937402	0.8143902870316249			1.261641909633569
0.7226247329249773	6.930538335255861	5.556539331610969	1.787366332487549	0.7165676245600474	1.103052451104307	0.7102826096761929	0.7025994844665592	0.3835414386192171	0.2720759310044135	0.2900117927789936	0.3356043212269778	0.4103029684486755	0.5065082298185244	0.9369676419948981	0.202687733946889	1.805699766733516	0.05356808430402156	0.05185730607660397	0.000557149335872242	0.8143777537295118			1.261641820785265
0.730814516770256	7.250514032280442	5.926405897596996	1.975784484444736	0.7584816264233136	1.143396459130792	0.7273849901480427	0.7078010873284378	0.3933998002046943	0.2769853051068437	0.2976708241802966	0.3382923920999504	0.4113823855893061	0.5089624032171888	0.9389463161175445	0.2037949821955923	1.79692542124584	0.05356618290012123	0.05185433371935436	0.0005571526902019283	0.8143342295796057			1.261641720066759
0.7390043006155348	7.341137703203654	5.978111935958481	2.037110011764272	0.7521439781034984	1.207840505256793	0.727683125038265	0.711486826169352	0.3914671044529352	0.2736514445961054	0.2963290707523087	0.3385280507867047	0.4110319212516914	0.5096841984150837	0.9398040974081283	0.2043154067348033	1.792041988892429	0.05356694362473507	0.05185263673243404	0.0005571555831529655	0.8142547854279185			1.261641598758169
0.7471940844608135	7.232811460237432	5.938500209264967	1.954265769936833	0.7656166321245944	1.226170400372002	0.7370405857285141	0.7115515785801686	0.3899410734023058	0.2744768661873812	0.2938376880944563	0.3388758992100759	0.4110118865626099	0.5103719294772097	0.9405185242244444	0.2039765737760326	1.797918015681871	0.05356677146913866	0.05185445273309707	0.0005571546884961707	0.8142270487941737			1.261641483265402
0.7553838683060922	7.324043680738579	6.040799730664889	1.961617462214296	0.8117055677453276	1.175561021575367	0.758169933366694	0.7081181849960667	0.3993771051358798	0.2783833210900231	0.2992252808605217	0.3413473608896722	0.4129565794098535	0.5118688022958631	0.9430133648596101	0.2043760828967068	1.802866114529312	0.05357248887000748	0.05185571047328214	0.0005571525434799478	0.8142245347219648			1.261641403719461
0.763573652151371	7.128922166912584	5.840095219703931	1.876882893370857	0.7562391606985031	1.123314385771556	0.7469596230559921	0.7068090968738083	0.3979289166983425	0.2779467788473799	0.2983607436406261	0.3401932160198637	0.4123813584485986	0.510862693238893	0.9416474058415304	0.2040935534016871	1.792745930268875	0.05358323588570226	0.05185665998047881	0.0005571537396600889	0.8141804275283746			1.261641344411227
0.7717634359966496	6.941035760653476	5.64734644407188	1.751733703025041	0.7316908082057884	1.066223771194664	0.732829839880371	0.6953223585647181	0.393181926345654	0.2707837476948648	0.2940876091021697	0.3377410867044979	0.4106358875241576	0.5082981426654519	0.9383470177400191	0.2033847036560163	1.787544713389015	0.05358940089745928	0.05185994057071683	0.0005571573704778594	0.8142677720991348			1.261641272830804
0.7799532198419283	7.097196149882516	5.849298870291786	1.762850685731699	0.7478514223415946	1.06034188059563	0.7253703518982746	0.6953607991617096	0.3919898535538923	0.2673352122748087	0.2943482046017938	0.3377665748952479	0.4099943160187071	0.5072880388551283	0.9383676656209186	0.2031900368540611	1.788843240089142	0.05358796515147922	0.05185707188473684	0.0005571578528163735	0.8143047817445297			1.261641196164349
0.7881430036872071	6.9379555533552	5.953933431003863	1.811738832504773	0.7391094353055039	1.077359817248055	0.7111779793759503	0.7012052564986098	0.3872945381659257	0.2672083423454848	0.2923911004769439	0.3365998257749181	0.4086579779182556	0.5064498658529445	0.9372393867804987	0.2028431916061958	1.804306571570782	0.05358316483420751	0.05184998844379524	0.0005571552681371593	0.8143290474647146			1.261641122725385
0.7963327875324858	6.874769775617746	5.710706175577553	1.801384637368035	0.7171072237709146	1.073380404501433	0.703286961783097	0.6977852167091344	0.3848992039292566	0.2669917565772787	0.2891914599119447	0.3356967000846461	0.4082070530071704	0.5069217809226363	0.9367228685805421	0.2028339252961849	1.810754849485875	0.05358012769422158	0.05184736007297179	0.0005571559189024497	0.8143368870010043			1.261641054562691
0.8045225713777645	7.049849272372733	5.706751009120068	1.854173591739123	0.722605602897467	1.128094157117403	0.7137333992789632	0.704106729454543	0.3891212179884166	0.2729540220865886	0.2897981093018664	0.3369235605696492	0.4099972983700452	0.5086637976378346	0.9380393171358522	0.2035099825167075	1.800009257167815	0.05357585097088054	0.05184122459127972	0.0005571612459547924	0.8142782009203998			1.261640961405172
0.8127123552230433	7.014613241186528	5.681977201223828	1.893941389777734	0.7232951773337637	1.13350083093428	0.7141273600043644	0.7018628574059582	0.3909266301733808	0.2739763032113631	0.2917394305341589	0.337397182657987	0.4097717044611454	0.507942722095501	0.9370248133196017	0.2033067434692865	1.789745793727612	0.05357440480559386	0.05183823590525839	0.000557164745706112	0.8143053308132373			1.261640849431908
0.820902139068322	7.004572484964723	5.747490906854229	1.878354421082161	0.7369270803390925	1.115174087399639	0.7142459820247844	0.6972343554903931	0.3892061356521501	0.2687828906781611	0.2905373945103593	0.3363450314703904	0.4093273889550194	0.5069566492499106	0.9365154537291971	0.2029719913420395	1.796513270243542	0.05357755486425737	0.05184233294784977	0.0005571625678885059	0.8143232928639651			1.261640736676895
0.8290919229136007	7.142563233990614	5.780404884228187	1.849250266289815	0.7472307866524217	1.120760662946797	0.7294493818786545	0.7038873256663012	0.3919218100553045	0.2700801602551032	0.2905544239987189	0.3371638669668252	0.4109122432870619	0.5080713132842075	0.9387760611302964	0.203286723447374	1.804047797491244	0.05358035342160262	0.05184459178429166	0.0005571601119052928	0.8142827776385011			1.261640660147649
0.8372817067588795	6.727361653359365	5.494847595050715	1.635839106115398	0.7090086396799312	1.034294095126078	0.7186124149460194	0.6934969614282729	0.3843102737128893	0.267524856056058	0.2877376089206792	0.3356081304929558	0.409254820418857	0.5070870180981635	0.9361696212642592	0.2025754651804973	1.792538666939603	0.05358346362329137	0.05184940618330903	0.000557162444995912	0.8143977479112043			1.261640578920233
0.8454714906041582	6.71247190641513	5.505239384504514	1.599248549047224	0.7030097243682882	1.026927970178096	0.7089456286518468	0.6869385593238485	0.3785004685493216	0.2633846462917189	0.2868921493957346	0.3349648675413533	0.4083589135026972	0.5061434788271412	0.9354696803859799	0.2023565724665059	1.790705241461909	0.05358310135213925	0.05184856214190379	0.0005571654807534528	0.8144102592534378			1.2616404798837
0.8536612744494368	6.842420848689757	5.704848826588985	1.707624181693357	0.7359538429049569	1.046413379663168	0.7056278573250009	0.6850105839162536	0.3811641450117315	0.2629650052021936	0.2895232385835086	0.3356906691584364	0.4087093545175034	0.5056544299778347	0.9362573659670639	0.2023032918320057	1.793772527395352	0.0535808322529789	0.05184228748207902	0.0005571647787452891	0.8144510094980502			1.261640377325173
0.8618510582947156	6.61347771132411	5.335894055207931	1.727019355545806	0.6855882786787167	1.037172742675755	0.687881398345062	0.6853049485452293	0.3816584320613056	0.2626792982118331	0.2866718118563049	0.3343586672233147	0.4076074690363205	0.5050614928110573	0.9333997023976194	0.201990274133301	1.797927706934114	0.05357966715382389	0.05183880461779333	0.0005571621774930341	0.8145624676958286			1.261640317914974
0.8700408421399943	6.666794491637233	5.392544443207207	1.802624526850551	0.6960925269278215	1.071850729437004	0.7040554471193804	0.6959126706971935	0.3824781616303638	0.2681646802249102	0.2886595903563422	0.3362318960508467	0.4087051746497055	0.5064315223892287	0.9346906516823806	0.2026211194680078	1.793958530487887	0.05357878421240347	0.05183402621878836	0.000557162527560438	0.814446054372197			1.261640281402025
0.878230625985273	7.023240043095635	5.966570848418825	1.848610500870627	0.7821426643124474	1.086125961968232	0.7336709490476515	0.6985898635335198	0.387171520064239	0.2701693995286174	0.2942178674894358	0.3381852044154628	0.4102002011736677	0.5072773233960258	0.9383914036199156	0.2031211653453543	1.794444967527355	0.05357690258592546	0.05183103165605229	0.000557166477358642	0.814344750241874			1.261640226529983
0.8864204098305518	6.956440333704004	5.824872827100938	1.888880191503322	0.7773783020493482	1.150242451326299	0.7169838666970603	0.7072518305813011	0.3853079157092428	0.2701103616042049	0.2900616545410848	0.3350624278004065	0.4087887741306943	0.5059191873727757	0.9358554235986921	0.2025768447393979	1.789494670855178	0.05357744325485504	0.05183482838346647	0.0005571693124306662	0.8144523031709582			1.261640148628415
0.8946101936758305	6.608499210438999	5.531070964545806	1.821923291704442	0.70888898516367	1.111095206912802	0.7026801218312324	0.7081521684555828	0.3811865203877853	0.2656532868582454	0.284765854416186	0.3319943690566899	0.4072024603369289	0.5039860328195328	0.9332180193020585	0.2015993322991702	1.792372223752111	0.0535820287083878	0.05184041556358825	0.0005571677260162024	0.8145104348306395			1.261640076675044
0.9027999775211092	6.589468938085059	5.381793708117511	1.689662763809966	0.6875049353476358	1.045548161076732	0.7105672660113755	0.6926414094287454	0.3868492271979032	0.2619724856246745	0.2876542860881611	0.3337119135381915	0.408060169478635	0.5050092272393587	0.9350187163528515	0.2019825442943937	1.803460566561234	0.05358146192028286	0.05184266289317532	0.0005571650855386389	0.8144539080356891			1.261640043420433
0.910989761366388	6.684208466167188	5.463487895065609	1.707463421990634	0.7304824941935295	1.086105501635318	0.7444985695703652	0.6971024768071514	0.3935486147225328	0.2657618137639317	0.2914206677813013	0.3366328693637829	0.4096930876618911	0.507453873958103	0.9377536320941683	0.2027383673040826	1.800998059074688	0.0535721558325061	0.05184064053627169	0.0005571665712606513	0.814510461911368			1.261640011330643
0.9191795452116667	6.826318175648479	5.85878296051607	1.79064796822731	0.823984392665987	1.098203887999925	0.7668462873681953	0.7000859851056862	0.3944739035909723	0.269007210687736	0.2914098759334863	0.3373073240681905	0.4106087371788546	0.5072127159133358	0.9393357350529412	0.2030010789677545	1.796219475582826	0.05356714686969854	0.05183486463005353	0.0005571713873908856	0.8145034548346508			1.26163991130367
0.9273693290569455	6.982809502754241	6.155858803553198	1.858686308864718	0.855334045385775	1.109148709778363	0.7568976841064516	0.7058386673157392	0.3951137374792639	0.270987054999751	0.2943945571127278	0.3382560110806867	0.4117390257420494	0.5084682249682531	0.9407920927528176	0.2036568156999357	1.79827251484457	0.05356871731304879	0.05183246816342608	0.0005571729786889177	0.8144729310694274			1.26163978657927
0.9355591129022242	6.900021116092289	5.865701045067178	1.867548641343938	0.7792852615261893	1.143958858278701	0.743848585066112	0.713756960540198	0.3935370665203619	0.2728054882047507	0.2937717676420252	0.3379632574004193	0.4123757077488715	0.5097470069695803	0.9396173202163093	0.2035628095095932	1.816283916710308	0.05357167361277075	0.05183496576707736	0.0005571701100004831	0.814524374985896			1.261639693596832
0.9437488967475028	6.735127034652423	5.606271591398806	1.713584442616152	0.7097864896953295	1.078988392004295	0.7095038269555545	0.6989922437414023	0.3848969529569429	0.2683295982922415	0.2908215385509841	0.3365386054136839	0.410323232683113	0.5070685327906752	0.9364173879787336	0.2024055794744786	1.809680224199002	0.05358024620408097	0.05183435208192098	0.0005571702738995779	0.8145796310097116			1.261639637178886
0.9519386805927816	6.772190236204217	5.645282552158056	1.694702810528155	0.7151773757713141	1.040410741161768	0.705707296795744	0.6894209763201354	0.3827550530582827	0.2685433895619055	0.2900189856128444	0.3362051874500377	0.4099161293696325	0.5063980878268405	0.9361017138175052	0.2022084528516873	1.802525895324773	0.05358349226768504	0.05182954788838594	0.0005571745811632089	0.8144717832418665			1.2616395539715
0.9601284644380603	6.997151272520604	5.797286258293878	1.717978579626713	0.7545201715274542	1.04127533378645	0.7275663319073843	0.6906268897152474	0.3844457238814507	0.2661463798632835	0.2895813506283932	0.3357862384571039	0.4108621507042348	0.5072969570314816	0.9394153767364473	0.2030514931336342	1.795237594375857	0.05358452050076145	0.05182420535218828	0.0005571772073248513	0.8144529688589581			1.261639435247746
0.968318248283339	7.070741625403421	5.848022612144101	1.757307707038871	0.7708926070199416	1.05545101532076	0.716863983994788	0.6897403736748988	0.3855597114054347	0.2645434657586117	0.2901820463446482	0.3349472392985125	0.4084705345827018	0.5055780432501099	0.936763817131296	0.2027157578216298	1.798697087380287	0.0535838338344357	0.05181733080173308	0.00055717549495922	0.8146394670577247			1.261639324491589
0.9765080321286178	6.777134527429972	5.59325553465758	1.780646143942088	0.7311026147028776	1.070752408757561	0.7114746251396902	0.6884345855898681	0.3841415440728382	0.2652953728919718	0.2882426392748355	0.3341514097330749	0.4071682634591929	0.504624766193395	0.9342423598839301	0.2021006302764397	1.802684000634583	0.05357170474416235	0.05181084186785651	0.0005571735462705458	0.8146267341235881			1.26163924266625
0.9846978159738965	6.718876552182671	5.671518488007686	1.76298366273267	0.7449510250948357	1.095616418491244	0.7389461901025105	0.6959961856745334	0.3894395893561728	0.2676504101828292	0.2904172929938642	0.3361849282732717	0.4090357047357752	0.506702508308285	0.9366412395984133	0.2026958399348817	1.797049005376244	0.05356686791512908	0.05180289830331262	0.0005571759192658278	0.8146586909089716			1.261639156302903
0.9928875998191752	6.855010571041375	5.832752099894094	1.747442439334099	0.7581784752705881	1.102288889129259	0.7295703427635036	0.7031133371057421	0.3916411204371604	0.2701172839435586	0.291398400074085	0.3370401623084134	0.4102145907169143	0.5082140741192559	0.9378251477529331	0.2034434279341582	1.796472581484713	0.05357069985468931	0.05179905920602199	0.0005571794835897091	0.8146746610914145			1.261639063712287
1.001077383664454	7.124804455495541	5.958965056461666	1.746803751455785	0.7600195022305493	1.087991345506431	0.7230779061847518	0.6999031300648559	0.3941321641375918	0.2709073687405459	0.2962693557839945	0.3387588705149906	0.4108938850527208	0.509067220668428	0.9392878906621801	0.2035123807565039	1.799318082388293	0.05357539653644575	0.05180429831752469	0.0005571794421549204	0.8146424261069293			1.261638971659503
1.009267167509733	7.041266078616566	5.915495605186489	1.793589029487234	0.7550050262853645	1.079362142391639	0.7159392468914567	0.6940739383056741	0.3869137525894031	0.2663436175396044	0.2925398783074876	0.3378245507943488	0.4094677878505176	0.508143003432163	0.9370258868085637	0.2029775810983858	1.803680002963067	0.05358426105632539	0.0518130225809842	0.0005571770880568014	0.8146983756072308			1.261638896912762
1.017456951355012	7.01059121251179	5.844111522510736	1.931764825277627	0.7676819683664853	1.144819037278759	0.7215298578662211	0.7029497231704754	0.3835491175900336	0.2695847567477306	0.292047919823504	0.3379493986496579	0.4104972783913711	0.5088188669382181	0.9378151274979118	0.2032707982743433	1.79732883664832	0.0535891441617987	0.05182105757021892	0.0005571770708273815	0.8145724017765009			1.261638850950022
1.02564673520029	7.347138828916915	5.919325440810438	1.976965684932875	0.7902942826182821	1.187630454642909	0.7515776000302234	0.7165485881590266	0.3987441210828098	0.2794369848437279	0.2988281052115874	0.3408137958406482	0.4132344472007656	0.5122059741907072	0.9427217126765574	0.2045160220128437	1.7986464622088	0.05358503738274991	0.05182580429797907	0.0005571801891641186	0.814509217553447			1.261638794581805
1.033836519045569	7.417863413774537	5.987126171414564	1.878484425888224	0.7746590860973757	1.146760735688638	0.7331891887534723	0.7144634667315822	0.401617031720153	0.2773940325105305	0.2966237802513533	0.3400394682050304	0.4122176229208082	0.5121880528973102	0.94314560894679	0.2043413491902249	1.798616126867085	0.05357962681634994	0.0518263650927028	0.0005571825729113342	0.814562221858289			1.261638719564863
1.042026302890848	7.303899004351281	6.341238771534403	1.888816446873733	0.8565442039342399	1.138853877493432	0.7253837604532571	0.7142300490096807	0.3966682104924312	0.2768230535896307	0.297039013624486	0.3389482823171795	0.4119824763704505	0.5098448109503073	0.9410609436484515	0.2036779862269972	1.80154182415124	0.0535765688913804	0.05181870576113905	0.0005571806210846494	0.8145980553282666			1.261638644115975
1.050216086736126	7.067026011057017	6.200228869336418	1.827397640932281	0.826952199229969	1.077918043902025	0.7149325035781973	0.6923316463687053	0.3878997627715483	0.2725560672099099	0.2937513839328846	0.3361263051699366	0.4110831454218244	0.507594297225285	0.9382519904075775	0.2029186785044001	1.799952781732461	0.05357219861517827	0.05181350958116132	0.000557177764122775	0.8146680095586072			1.26163861299651
1.058405870581405	6.836019125998188	5.537498242807064	1.687123282908065	0.6882922308818672	1.035010668183301	0.6930098218265928	0.6810129899925302	0.3773440444903188	0.2619143371524598	0.2852029812518539	0.3327720872247047	0.4081233976468208	0.5058407748454324	0.93494461122342	0.2023465479206999	1.791603296677445	0.05357475700938851	0.05181773559640308	0.0005571798921339203	0.8146984297199107			1.261638601263595
1.066595654426684	7.175897935304191	5.697046353320419	1.782072305168794	0.7378757714199861	1.091751821448145	0.7136417168325571	0.6897769456182899	0.3833177887214085	0.2660199610170355	0.2878363592063498	0.3356346093992617	0.4092349739868373	0.5085560334502777	0.9375004088145346	0.2035044552905944	1.792052668349306	0.05358138591088323	0.05182284957087367	0.0005571832465540142	0.8146454518935348			1.261638547415836
1.074785438271963	7.372566349943259	6.043181287988963	1.897706484258956	0.8137871415509386	1.14949214527704	0.727965538971785	0.7002620394926516	0.3878244755978262	0.2722457209686755	0.2908164379540015	0.3368126775687606	0.4104800253092131	0.5092942613431604	0.9401718628955824	0.2037447728963041	1.79498859359837	0.05358410296581469	0.0518313789849474	0.0005571818875441162	0.8146279635083761			1.261638507578252
1.082975222117241	7.088484049229582	5.747218113377478	1.872258918664885	0.7425339763281114	1.126488180428144	0.7216802548679042	0.6984561583561953	0.3869230767739804	0.2720354421858237	0.2921463860686894	0.3379731693625322	0.4106739162462348	0.5092983280668527	0.9399398700762038	0.2036433176100066	1.801612212812006	0.05358487594543523	0.05183989126202623	0.0005571787378666077	0.8145364392049982			1.261638496089717
1.09116500596252	7.222020094391244	6.171154788971972	1.899688614823813	0.8147833143912512	1.125141170585629	0.7561962250784249	0.7040600739363949	0.3997106439058763	0.2753599030997588	0.2987262387060893	0.3418631631122181	0.4123723351136979	0.5124078409130871	0.9428168891369414	0.2049322782896703	1.79589188982645	0.05357998697002712	0.05183651411010663	0.0005571787830730389	0.8145113575585997			1.261638502768772
1.099354789807799	7.04245788854915	6.162372040178798	1.786273397453157	0.8226973871722193	1.070970133431711	0.7315770802828007	0.6943223167945235	0.3909898285873439	0.2673620644685342	0.2909129843202249	0.335671250167575	0.4089667880368511	0.5067682653018948	0.9378081007325361	0.2031796913048213	1.794390641031623	0.05357505596484368	0.05182475798252616	0.000557180992425484	0.8146304120847412			1.261638513241426
1.107544573653078	6.801635803119125	5.670863608571138	1.747014904639392	0.715204929330878	1.050147633518624	0.6967956278210015	0.6912102134142728	0.382256425922284	0.2649039623505475	0.2871353793591631	0.3339951999002521	0.4079117496747733	0.5049632038759323	0.9346958465623243	0.2022307421555822	1.791824841475597	0.05357172982279772	0.05181165677226272	0.0005571813091690273	0.8146979891393897			1.261638513721537
1.115734357498356	6.875479042699777	5.704083069068948	1.816185492430215	0.7179020104658718	1.076994839956952	0.7131447658001923	0.6902053773726475	0.3848948721700483	0.2677679629395562	0.2895825931959846	0.3358825683250585	0.4087745991240326	0.5072352422058443	0.9356918477216237	0.2026902372504457	1.795972577400366	0.05356501310265825	0.05179862861682192	0.0005571784092468031	0.8147264885598831			1.261638534589556
1.123924141343635	6.920683111099233	5.752216764335987	1.786047578624503	0.7508969632306233	1.080745634010556	0.7323064290234088	0.689098963350911	0.38912590545681	0.2664973158109745	0.291492635922435	0.3361345679068259	0.4087415237881541	0.5072665895376036	0.9364879507213837	0.2028531664328653	1.798190055750293	0.05356185035517383	0.05179296380653525	0.0005571758479236147	0.8147227100540022			1.261638587575164
1.132113925188914	6.929741544881188	5.774224595904251	1.770740063830174	0.7671657490318253	1.095901092042055	0.732707643861579	0.7026818488686494	0.3881414596660011	0.2667348573153388	0.293830292376557	0.3367077062284674	0.4096837148045256	0.5080549222157213	0.9377327884685872	0.2031831122227676	1.794537190335143	0.05356618546998104	0.05179409183434597	0.0005571772121480758	0.8146776125712384			1.261638634298853
1.140303709034192	6.917469119503481	5.859597367124616	1.775322303615322	0.7498749834249653	1.106534337892775	0.7193754678968367	0.7022355297692059	0.3877788467573697	0.2670493724530243	0.2936342200877978	0.3363402282775254	0.4091861356022203	0.5073542793522799	0.9374834547729951	0.2033224640693761	1.792035425807853	0.05357062078195356	0.05180388690641598	0.0005571798267670678	0.8147057098580817			1.261638659182899
1.148493492879471	7.058701851267659	6.053592970912931	1.879724516027568	0.7544552942278232	1.100037277611888	0.7095333160398571	0.6967609937625554	0.38946755343307	0.2701383178898843	0.2939545467566559	0.3373855310179777	0.4094684678555967	0.5076760009089943	0.937854783931399	0.2034937361230369	1.79799820369544	0.05357103166726094	0.05181305882757126	0.0005571777731969098	0.8147928851741822			1.261638706080958
1.15668327672475	7.115506883819819	5.778600982556936	1.903678870247359	0.7275239335985773	1.11895569837217	0.7034461166206798	0.7016827222634974	0.3846996429359501	0.2699825613275599	0.2914879772283795	0.3374346130872544	0.4097689725603303	0.5088019007542578	0.9368932561837725	0.203473699191641	1.813742901454426	0.05356578330717081	0.0518128241425548	0.0005571725892863648	0.8147296893291951			1.261638797266992
1.164873060570029	6.991289170506385	5.683038145552538	1.845870553644567	0.723310558078041	1.161021398093853	0.7176754342359767	0.7140827738060533	0.3884135184314931	0.2715071403551383	0.2929082490943504	0.3381911557422246	0.4097175146158264	0.508701623000634	0.9369164850308611	0.2035232576430395	1.802973160144378	0.05356119068400115	0.05181557022574847	0.0005571713987742029	0.8146962559280403			1.261638901274653
1.173062844415307	6.825451802510085	5.65697119199818	1.75117721727327	0.7108926877990841	1.065624779542195	0.7007713801983351	0.6959055151813947	0.3880362979911038	0.2709379197881317	0.2919604124653242	0.3357091561737784	0.4091589894583222	0.5069250979609983	0.9357050370801824	0.2032334208981301	1.795777832277577	0.05356532967060721	0.05181272145758382	0.0005571741411772371	0.8147633945094229			1.261638983844302
1.181252628260586	6.701034666853596	5.631746738193248	1.74088074689539	0.7054799198102956	1.039965325974969	0.6946696207514248	0.6901025754893853	0.3856672427615122	0.265560364190574	0.2889080368144816	0.3338084459304814	0.4078525524548183	0.5048430803725593	0.934302326436771	0.2024864813492203	1.792483421995821	0.05356688704750458	0.05180552259194314	0.0005571747921484868	0.8147738369895993			1.261639043756918
1.189442412105865	6.796758986361982	5.624674489414168	1.730230312844089	0.7106620538594561	1.064149175799604	0.6996022834198188	0.6943745179360317	0.3813045205881775	0.2618325603998144	0.2856900251296973	0.3332496473508491	0.4072741286017765	0.5052484389993737	0.9347872369753056	0.2021415376691828	1.802138583457964	0.05356349048190773	0.05180828785322817	0.0005571704044557093	0.8148153406489137			1.261639130973498
1.197632195951143	6.869505980106599	5.625639480997344	1.72742940121873	0.7217637941657601	1.076104145904005	0.7048053549869651	0.6956403932188393	0.3843754509023707	0.2679460560954938	0.2879611858002545	0.3346701156407541	0.4089167617826885	0.506000339007911	0.9364632732366042	0.2024986986492274	1.808488425023407	0.05356999553457234	0.0518175785415515	0.0005571671307408729	0.8147519484057472			1.261639253361952
1.205821979796422	6.700032024721584	5.782707259481623	1.768071080799678	0.7599368507610932	1.073938876340184	0.7083055049327525	0.6980860103236212	0.3910807877165422	0.2729533301805523	0.2933759597771233	0.3359777336161329	0.4103297280460987	0.505738211690859	0.9367726238082992	0.2027313458155924	1.803598294435824	0.05357900209046412	0.05182245269401489	0.0005571689536157408	0.814633214283653			1.261639378470194
1.214011763641701	6.690983419361258	5.71025504774039	1.696704661973059	0.7443071474799385	1.057041098801481	0.708125414079425	0.7004332629027514	0.387898387200695	0.2714949057621074	0.2916522049415254	0.3351679358661075	0.4097738305641117	0.5065231276287264	0.9363822865207405	0.2028263620384484	1.797863954065799	0.05357826756652456	0.05181992162459698	0.0005571707473840843	0.8145781519233539			1.261639461911532
1.22220154748698	7.033145961565649	5.750700626734403	1.735675881947251	0.7574342191150955	1.086247190109303	0.7245654992881907	0.6990592339674827	0.3925279797334044	0.2710888580356771	0.2905515315105757	0.3359622017212627	0.4107221976084294	0.5085130570299528	0.9400291884645006	0.2031949122210279	1.799876392483174	0.05357037907771348	0.0518145829240176	0.000557168719270054	0.8146295089960391			1.261639527415306
1.230391331332258	6.992869325781478	5.589658927469116	1.761215749864603	0.6960678140374212	1.043513310753253	0.6987415569658751	0.6872315056217912	0.3815062787553	0.2652811156364768	0.2883351707555343	0.3341640375158218	0.4080959681162561	0.5062139943445707	0.9356819660112073	0.2027370145068528	1.802667403997288	0.05356106726886044	0.05181018989501661	0.0005571647644729055	0.8147529701840749			1.261639634334927
1.238581115177537	6.622305343658774	5.321042846917567	1.639619985401181	0.6642959188605055	0.9910409720637375	0.691072657752679	0.6859288492184605	0.3777611861506274	0.2687875035214642	0.2873610619852038	0.3339356818654711	0.4074744513396219	0.5051885930918512	0.9334739363942581	0.2023340120379594	1.793107312326886	0.05355948943833882	0.05180988525107182	0.0005571635185960531	0.8147304757152085			1.261639753050445
1.246770899022816	6.713419258568543	5.376217636536775	1.656987027920347	0.708974461069857	1.027384229211979	0.7045135463746204	0.7016823015278147	0.3838061578678752	0.2779154064518931	0.2909558278484825	0.336114651829558	0.4093427614039225	0.5064712787064254	0.9347436326380126	0.202642437164698	1.789337668908244	0.05356243164488311	0.05182193507739077	0.0005571649268875335	0.8146645796101198			1.261639859903832
1.254960682868095	7.084932771753452	5.839918561442869	1.831480147712329	0.7732861677059457	1.119817761653127	0.7274585203127462	0.7207323253472468	0.3903542797464389	0.2798791595146264	0.2932476201552929	0.3372369305106117	0.4106784546008065	0.5088825908285023	0.937966323782681	0.2035796944720916	1.786369369760678	0.05356996705908079	0.05184030168683631	0.0005571646505611924	0.8146902425098899			1.261639952316974
1.263150466713373	7.120557902195177	5.883755516973956	1.839457183171199	0.7922931385524106	1.111209590140796	0.7414619663609009	0.7097917698435854	0.3879547840709393	0.272500619193155	0.2922770262139738	0.3369525216161411	0.4106498856979748	0.5086442596877164	0.9394779109484787	0.2032757803516526	1.796970060157235	0.05357915654953282	0.051854164417924	0.0005571615374635493	0.8147108233973522			1.261640034813041
1.271340250558652	7.175406613835094	5.949975717618323	1.882563077205102	0.7773985638551628	1.139416089201783	0.728969415568794	0.7054912795474421	0.3859682555920103	0.2702707225284804	0.2916858070929395	0.3385092478752354	0.4112541269131427	0.5101751668088892	0.9403645898397415	0.2037437416211108	1.801036047179984	0.05358095095208428	0.05185797976178102	0.0005571598216732252	0.8146464330341784			1.261640136246503
1.279530034403931	7.2940069866929	6.206829970280646	1.942307230396789	0.8361313426413758	1.210012541447197	0.7358334579077097	0.7152269764107088	0.3962357030954679	0.2736529132113421	0.2949036174702512	0.3412484083092363	0.4140541654886296	0.5127713509251268	0.9440115224888124	0.2048880348697514	1.797265558837497	0.05357793083554493	0.0518506248275874	0.0005571621159239481	0.814562820952094			1.261640220460567
1.287719818249209	7.293980234279522	6.092869330572565	1.906223807564069	0.8302916591565291	1.169140536117014	0.7370451620623214	0.7173960139372768	0.3997954149426163	0.2762953180262281	0.2984689066475558	0.3407410025292226	0.4140901400996878	0.5111260513464416	0.943815011506443	0.2045406969499078	1.794164055510429	0.05357200804363086	0.05183698706918315	0.0005571645257895936	0.8145609824234581			1.261640284376629
1.295909602094488	7.226916361565269	5.948307316569537	1.909313565110826	0.755999701660046	1.147403264917421	0.7174837471491868	0.7180157428475843	0.3951626782605703	0.2764901893953197	0.2962338625178877	0.3391204666671487	0.4125936636230436	0.5098898950814627	0.9415594569050818	0.2040703684182607	1.798656361069032	0.05356774598361855	0.05182469414688722	0.0005571618041376149	0.8147135970799838			1.26164034886969
1.304099385939767	7.383822847826046	6.060681099131596	1.933169037433503	0.8010817418000461	1.179909564383813	0.7415973891184654	0.7162555745911383	0.4026638290242364	0.2751489956637899	0.2969729729343768	0.3397846808597942	0.4116686434452995	0.5103052967435543	0.9423404534443963	0.2042921469256683	1.808908940958857	0.05356295664320632	0.05181795648689359	0.0005571578744759918	0.8147862755275401			1.261640406253081
1.312289169785046	7.364785681677817	6.132094618197613	1.910294720260147	0.8225159864776059	1.145855179447712	0.7445384760199055	0.7083371808399952	0.40572787669154	0.2712090666093219	0.299281466918222	0.3397907447362336	0.4110297466607865	0.5100804925482261	0.9415785616165584	0.2043067202120357	1.803584903175923	0.05356368171530874	0.05181635680137883	0.0005571585184076159	0.8146512259694556			1.261640481869845
1.320478953630324	7.248962318036352	6.041562137625434	1.934715139933668	0.7929885535229609	1.158747278925863	0.7341325676032824	0.7091727709600121	0.396531540752471	0.270385925430254	0.2971308744036307	0.3390605119098726	0.4109775894186837	0.51007111083381	0.9409801123658591	0.2041332213105206	1.802553890581519	0.05357288389641535	0.05181909472018664	0.0005571614987244823	0.8145527859044687			1.261640505094904
1.328668737475603	7.0386401968241	5.759183406057708	1.836640021792155	0.7541271727235677	1.128167454137638	0.7338647625485176	0.7018582760764558	0.3930020479753931	0.2684684220924152	0.2938259191524354	0.336555887535395	0.4093293058683975	0.5075234329104126	0.9388615388657193	0.2031274374121996	1.796843406115509	0.05357779186801526	0.05182025132334787	0.0005571610908232656	0.8146882695237467			1.261640528078385
1.336858521320882	6.697175861945217	5.452930871789757	1.730799782450664	0.7075240768977462	1.086281166672957	0.7144142459361903	0.6962336990227505	0.3877457877145091	0.2684914004883411	0.2900329624882959	0.3345662863448613	0.4089217905355372	0.5050744070867312	0.9351434773058726	0.202016667481116	1.795385242756568	0.05357796195426934	0.05181717170578504	0.0005571573140362333	0.8147761359201444			1.261640577003751
1.345048305166161	6.922180210606122	5.728244346742135	1.8291714901499	0.7509646064131789	1.151941328284826	0.7382923081412465	0.7094373216583519	0.3902929969021441	0.2742235411042952	0.2910969852092276	0.3369068513770673	0.4112629661688051	0.5072091891678303	0.938219451489119	0.2029462097520843	1.788312012795385	0.05357547855746268	0.05181410996494108	0.0005571560917952418	0.8146473451937694			1.261640644138203
1.353238089011439	6.977051567280753	5.9145231128131	1.818331645945563	0.7894925676518405	1.126450105001765	0.7443164036192943	0.7105796297436087	0.3935002824782838	0.2718348640695117	0.2938851211725086	0.3372722859140387	0.4099920977914288	0.5081616906213672	0.9394646361113149	0.2035970525929401	1.785073489704615	0.05356990496066372	0.05181053975815749	0.0005571588857356982	0.8146196441271063			1.261640686851849
1.361427872856718	6.46478658371458	5.328850604235401	1.588808487501262	0.6956348465784753	1.015629792723019	0.7007806238518867	0.68833016597497	0.3844525528906156	0.2657880695511758	0.2898217408554724	0.3345868937393676	0.40743036119308	0.5039803418875051	0.9328458871881971	0.2017440638136537	1.786808345341525	0.05356498776424078	0.05180542529053758	0.0005571604154326312	0.814792128712466			1.261640710238339
1.369617656701997	6.325247402026563	5.144151438542401	1.52822204887242	0.6463381154065827	0.9992635962650374	0.6837066379965676	0.6808009475404535	0.3720433963641582	0.2598767951300843	0.2837789474289543	0.3322870114651432	0.4059968960372409	0.5021453870167775	0.9304123246061041	0.2007611194748495	1.794470831449467	0.05356212804954963	0.05180479168756587	0.0005571576344082939	0.8148798018805363			1.261640746975399
1.377807440547275	6.517398931233261	5.357273713171736	1.632274097110145	0.6936076155293723	1.030401868182675	0.7066607649474843	0.6852747603703589	0.3780727816375479	0.2625704464110313	0.2854241241645376	0.3335110313297981	0.4071597938442619	0.5038499177250277	0.9333472282929779	0.2015255564325394	1.803840496638211	0.0535636497019674	0.05179953086372602	0.0005571543994751831	0.8147820422935718			1.261640802449009
1.385997224392554	6.796933720676014	5.635335396025516	1.802047178613963	0.7587385822159822	1.105829520260958	0.7465114144791116	0.6992450413416496	0.3970574093197837	0.2732452119257131	0.296162072968178	0.3375441970005881	0.4092947743661481	0.5071934885875259	0.9369243241177025	0.20296911190169	1.79630354996046	0.05356594676788983	0.05178924470928596	0.0005571553248413726	0.8147165875428701			1.261640851549225
1.394187008237833	6.914418283979953	5.685133102093448	1.866291599474683	0.7650116214574066	1.130629636236434	0.7525318657360367	0.7011634211790831	0.4005251419939606	0.2742488326736726	0.2964366147614846	0.3372879446379582	0.409733192614449	0.5079861070825782	0.9370849848771415	0.2034440118004656	1.79523474977011	0.05356638472975012	0.05178334162493922	0.0005571587885511005	0.8147563020443752			1.261640869486399
1.402376792083112	6.771532922262228	5.507050610714733	1.710499482514323	0.7165256949632726	1.052253807017738	0.7215219421363976	0.6915384852376976	0.3891925887170778	0.2629799051680778	0.2882228036974037	0.3349844283346913	0.4087384663367007	0.5060766268050577	0.9362782260355105	0.2024067364269752	1.796157145577931	0.05356383390271378	0.05178028576080999	0.0005571594540080631	0.8147905503517163			1.261640859497409
1.41056657592839	6.519557681581809	5.190583988169014	1.610857338550758	0.6529892677511258	1.020440240165871	0.7032831164536739	0.6872885381024544	0.3806904754718599	0.2583917633275002	0.2819783354484738	0.3326032695457062	0.4085111493631479	0.5046316073495889	0.9336022543780996	0.2017327720582453	1.805224520011436	0.05355918714075992	0.05177941134953244	0.0005571562699112587	0.8147722787192644			1.261640863000672
1.418756359773669	6.758080135804314	5.397135042957711	1.714048486326567	0.706438724729371	1.067598383569326	0.7276577493878695	0.6928421447508473	0.3818338371065706	0.2636105672705548	0.2861380864103668	0.3346997123327396	0.4100506364537636	0.5059594641581172	0.9357499689634511	0.2025473200476982	1.80577366215714	0.05355511514966476	0.05178315420021533	0.0005571547764892934	0.8146679181229163			1.261640902194207
1.426946143618948	7.02442181503789	5.870926666673388	1.828586193203555	0.7696298530744492	1.13523945302906	0.7239119356256015	0.701422353643709	0.3838606175753837	0.2715699163078515	0.2929581813928329	0.3383832837218334	0.4103585310621731	0.5080082945618465	0.9388713954833412	0.2034667470734192	1.800224917020775	0.05355364854292727	0.05179444708105228	0.00055715778813567	0.8146240575585054			1.261640934359073
1.435135927464226	6.83783755729405	5.761215809785967	1.798853608668672	0.7559874317639076	1.116083013513876	0.7278290116791739	0.7082599506560505	0.3937117417796312	0.2748248929212264	0.2952996165565811	0.3386681143361153	0.4109910243681986	0.5090897638360475	0.9388545788258771	0.2034873774128511	1.792968818302076	0.05355359527086663	0.05181137718312402	0.0005571599254694948	0.8146186832001063			1.261640901602312
1.443325711309505	6.742085517950356	5.599459463351531	1.723060903376284	0.7304038007975994	1.049456460168405	0.7263627482941607	0.6970707956007031	0.3878757551009122	0.2710641949345178	0.287331453625392	0.3342082376780903	0.4093606963372536	0.5059961254369496	0.9371180329528788	0.2024568082617694	1.801108973126534	0.05355483431254379	0.05182360088621561	0.0005571572666683544	0.8146944176778962			1.261640883861873
1.451515495154784	6.866465232754113	5.646696387597526	1.763680280373346	0.7247422764236051	1.047528442949098	0.7026849312668163	0.6966654476631633	0.3804461980433391	0.2693231982274579	0.2857142707209153	0.3338064403162044	0.4086164369416261	0.505882269260098	0.936555045755557	0.2025009886552647	1.804617323262976	0.053563018246101	0.05182468802359782	0.0005571538195683118	0.8147330707767413			1.261640913293126
1.459705279000063	7.163320998866624	6.008120770672516	1.970801624369432	0.7627525631579027	1.137308882075685	0.7154965755707339	0.7102573989408244	0.3829230094089379	0.2750684289400649	0.2899877449058543	0.3367844501824582	0.409593524690045	0.5086237594148442	0.9381837213727334	0.203665735368445	1.800129654138729	0.05356916490463149	0.05182065661116719	0.0005571549020178326	0.8146142598636912			1.261640942852472
1.467895062845341	7.299115904485988	6.164783499717082	2.026898366360594	0.7794817781895066	1.204099171440568	0.7408808313026177	0.7172984609828822	0.3832749112832454	0.2777174855738295	0.2902493341238295	0.3371675417795332	0.4107541773509415	0.5095216516786834	0.939594059013092	0.2040538331457454	1.799845563250292	0.05356672182533358	0.05181826243221088	0.0005571580533546088	0.8146173502059334			1.261640945378601
1.47608484669062	6.782151661492735	5.783510163686951	1.818157573737242	0.7510452671623536	1.144957622234099	0.7417035212278076	0.7125706335467963	0.3892477612339654	0.2749415829597039	0.2899648124296741	0.3369445768527596	0.4114984265395953	0.5087902651543289	0.9392180916289071	0.2035420672364414	1.798025742353011	0.05356388622044785	0.05181659736311002	0.0005571578046755541	0.8146320055583761			1.261640943792
1.484274630535899	6.700322257101521	5.723803895270627	1.764594393116218	0.7618093709659951	1.094908759217411	0.7406457400760034	0.7042589684626203	0.3955232571084151	0.2718097491286757	0.2917024613685455	0.3375395201115678	0.4106787545440176	0.508023164585017	0.9385888088077398	0.2032169478745093	1.803774606271793	0.05356678998261448	0.05181627354107387	0.0005571545229239188	0.8146587138557065			1.261640971946503
1.492464414381178	6.95348104895321	5.996970713580374	1.840199461303572	0.7890822353707274	1.116926837393182	0.7401070372649189	0.7002202019307925	0.3922331990227199	0.2717332685845928	0.2934478065689159	0.3369557227146737	0.4102945123025592	0.5071626355632735	0.9383596073728412	0.2030992123753862	1.796713444762189	0.05357049594492133	0.05181621966434259	0.0005571531311242072	0.8146163971993897			1.261641019327271
1.500654198226456	6.664914535583649	5.680607426350521	1.715993908314583	0.7492243324616048	1.083541791097728	0.7200574117608045	0.6978836515785316	0.3850634344142322	0.2692792119047987	0.2914643553176532	0.335687467718057	0.4091696696971101	0.5060993817150463	0.9364145652388414	0.2027463250093195	1.793739039107419	0.05357535549387209	0.05182087063864433	0.0005571554455162767	0.8145760572225227			1.261641049299367
1.508843982071735	6.793258642533597	5.628290004624114	1.717921758823866	0.743039776638257	1.091040588526933	0.7166502954270602	0.7028295022663559	0.3861302598102672	0.2702628043832206	0.2912507693007145	0.3369465338681901	0.4095178878404163	0.5073124889045599	0.9369822593221405	0.203041010111825	1.793241910402637	0.05357949535023943	0.05182824418928079	0.0005571572360726541	0.8146233678517438			1.261641059195539
1.517033765917014	6.919514356136424	5.785220631823866	1.770995054714069	0.7666320552416368	1.109822838448786	0.7351906622115336	0.7052329139633458	0.3908360228382441	0.2711693895959402	0.2931066766973198	0.3379189658450069	0.4098937134160402	0.5081829068002063	0.9382139393654255	0.2029541246581712	1.799700104637531	0.05357807387641648	0.05182897558680739	0.0005571545331744723	0.8146365701968926			1.261641081302227
1.525223549762292	6.840123692637429	5.791222932455358	1.793174773182966	0.7654914162343188	1.10264586903963	0.7366741406034237	0.7033479631050688	0.3937870156872125	0.2755541258402386	0.2933150235617927	0.3381798288514199	0.4110356159668594	0.5083646731436826	0.9388965634539219	0.2030474926118493	1.809617192481037	0.0535736221319273	0.05182438436595166	0.0005571507792978029	0.8146500251848114			1.26164112760376
1.533413333607571	6.970735711197954	5.82860210086923	1.817775811526212	0.7555871789601505	1.115506691885591	0.7152720328670777	0.7042880609916666	0.3899428994388295	0.2737509034497956	0.2898845021852917	0.3361454683570484	0.4108848491904383	0.5076273267994997	0.9384072578160745	0.2030023775698717	1.805588810974231	0.05356435249443897	0.05181333947150778	0.0005571518394616842	0.8146289476023338			1.261641184836395
1.54160311745285	6.344166513094861	5.231490660925364	1.57411685427155	0.6704486870620422	1.04491884595246	0.6947034669244593	0.6924343248633013	0.3775169343480468	0.2579150979697954	0.2837650854282973	0.3314599408758271	0.4057054313575602	0.5027783118506829	0.9319049599726082	0.2012853238750405	1.800413916716792	0.0535566540242824	0.05180285667316013	0.0005571555141394815	0.8146502026323489			1.261641213490646
1.549792901298129	6.423587864030643	5.23020998216341	1.58883060703741	0.6866202639885201	1.047369133206657	0.7074632851865961	0.6937056936724838	0.378361829713859	0.259205585051677	0.2853954204801701	0.3332588515032677	0.4060527767013564	0.5041105921241967	0.9326439171973238	0.2016840432425631	1.79763248572549	0.05355468953392097	0.0517955390403514	0.0005571550305263685	0.8147025688112036			1.261641224813032
1.557982685143407	7.02680379082673	5.801093179264148	1.760581303315708	0.7889505722340516	1.095036671101524	0.7267892902327066	0.6995675485835934	0.3849240959332585	0.2676843066179865	0.2911758222396575	0.3378854575343821	0.4099378580075165	0.5083324135437095	0.9385573805969872	0.2030377988058496	1.806222675905493	0.05355480136307766	0.05179047820288811	0.0005571500035852651	0.8146941388121338			1.26164128277076
1.566172468988686	7.092732451825748	6.01143949743447	1.80394556385109	0.8231868570442866	1.093792182248921	0.7369978287798367	0.6976608470398074	0.3901867263559741	0.2659166305183553	0.2958862450841929	0.3380347583342305	0.4100439768088531	0.508474329547253	0.9398501900268825	0.2032984001478573	1.801912287737155	0.05356168150261339	0.05179203755962288	0.0005571480112304552	0.8145690843328282			1.26164136974319
1.574362252833965	7.197514430080946	5.819879874228812	1.900205990387632	0.7649083845753212	1.136206602309593	0.7348487215480887	0.6982573163204233	0.3912465440164252	0.2672238727714252	0.2932115935179327	0.3367010415942208	0.4101058956230186	0.5083411628585935	0.938473631283389	0.2036340270129815	1.796163804493126	0.05356700502075121	0.05179958938429874	0.0005571501185706215	0.8145626150936695			1.26164145310212
1.582552036679244	7.330223015693134	5.98359196094489	1.975576379400936	0.7785620989824673	1.178811996585162	0.7392128850531697	0.7077294462249564	0.3916960812710296	0.2722717819372364	0.2918867226662299	0.3382625489433251	0.4112090833868922	0.5106131426531407	0.9400134943465897	0.2043422584921168	1.797372305148797	0.05356690393454393	0.05180908488091552	0.0005571511239868807	0.8145560914741291			1.261641493428072
1.590741820524522	7.261590704063761	6.469943629063479	2.024895658969175	0.8575576980215299	1.20253756190296	0.756246286022826	0.7322473037603692	0.4033709214983011	0.2766689600831503	0.2993444449806871	0.3412713409403618	0.4123172022010915	0.5131737876724568	0.9430876805780299	0.2046587321122383	1.805571363616455	0.05356766266304216	0.05181220841630196	0.0005571487305222753	0.8145645032846627			1.261641536791407
1.598931604369801	6.799868646630268	5.848186197903316	1.842506198073267	0.7633945684512767	1.105844996662729	0.7119591723269746	0.7074114241669267	0.392894831417305	0.27735431379412	0.2972059651590649	0.3378555176291831	0.4098036435270521	0.507241196369059	0.9358653583192673	0.2030762073460887	1.805836045931123	0.05356881212460279	0.05181176737504491	0.0005571459457541447	0.8146642065022294			1.261641620828063
1.60712138821508	6.753113380100425	5.732043937304094	1.80673182641264	0.7285461339204687	1.093132890882225	0.696751818223616	0.6969362923111772	0.3847870936581266	0.2694608356195139	0.2895520919076754	0.3359411068517018	0.4094598562068435	0.5063615040912139	0.9360661740983592	0.2027599279392555	1.799248768304881	0.05357159282177464	0.05181033494986405	0.0005571462903250369	0.8145658856045801			1.261641716453928
1.615311172060358	7.027255855211647	5.927216893230806	1.907837947069719	0.7492573762067407	1.124973374679332	0.7088552951262476	0.699954881280235	0.3889611233242181	0.2697781147551591	0.2914134614470226	0.3371130490537627	0.410284271482779	0.5082094324015261	0.9380858327709947	0.2034515092819525	1.797484306069758	0.05356897796875459	0.05180683624995595	0.0005571486495734502	0.8145191461623794			1.261641777523268
1.623500955905637	7.283039022617891	5.81189160780088	1.921798629974842	0.7222533997740554	1.145127537124915	0.7115093135581758	0.7035890258717367	0.387683358595052	0.2696773398830365	0.2892506619200339	0.3368282591437574	0.4097240302942816	0.509195283913508	0.9389200652845116	0.204066463169034	1.800392503674621	0.05356207741577412	0.05180142196030815	0.0005571485224438993	0.8145460303258191			1.261641816300937
1.631690739750916	7.098060376837347	5.707596336647106	1.746122993891001	0.7308514865086638	1.087348654461232	0.7231176061789664	0.7036111400381667	0.3889617581085957	0.2674859145559408	0.28820678605158	0.3365858760244524	0.4099636380119789	0.5095207178032939	0.9399391746764373	0.2038818434218468	1.812924743960952	0.05356326173396767	0.0517975616438297	0.0005571448690880155	0.8145517373054098			1.261641879114518
1.639880523596195	6.94453489058005	5.762325281077479	1.741064087405784	0.7560223173769914	1.068937156952322	0.7259988490702083	0.704141001234196	0.3924723291612722	0.2687224994827289	0.2944604619609755	0.3382513260887468	0.4101920340754537	0.5089507721770576	0.9382345865541384	0.2033884537579048	1.809938309555946	0.05356447055001445	0.05179101907979651	0.0005571426181602223	0.8145901536377624			1.261641961697353
1.648070307441473	6.932405628083059	5.706683407108239	1.794602579804699	0.7487854176193431	1.091066582134485	0.7172765600649623	0.7070009904540008	0.3902491729648599	0.272150037425679	0.2918399968394937	0.3365548493727926	0.4092468461083299	0.5068904753038599	0.9374910755723291	0.20296380717498	1.8033520466764	0.05356226390477786	0.05178292050149751	0.000557144884689019	0.8145674686697918			1.261642019966999
1.656260091286752	6.865153809194254	5.550451801030492	1.763339536967562	0.7289691681451338	1.088523355122064	0.7276305679001343	0.7057836104280028	0.3875137986752268	0.2731304479463639	0.2894404441279286	0.3367631998870775	0.4094028404524567	0.5066649192561949	0.9361957533322866	0.2029290390858939	1.79614701496905	0.05356283914555274	0.0517787021574923	0.0005571464614540681	0.814641051666249			1.261642063856244
1.664449875132031	6.489963363298085	5.453321288260752	1.678736801780743	0.6890704978050318	1.042701417684036	0.7082260354792387	0.6867477700510133	0.375568863683505	0.2622103898881592	0.2844049109581364	0.3345863914516014	0.4082540143538003	0.504546968565618	0.9330963531460925	0.2018147194551079	1.801233670755727	0.05356431798003165	0.05178041040469278	0.0005571425983286991	0.8146384821371941			1.261642134505231
1.672639658977309	6.54654969438709	5.577608293719186	1.683998568670586	0.7108642421435066	1.0408166048529	0.7098688298415168	0.6846054416181556	0.3777453656614018	0.2596229930121458	0.284629673000276	0.3341568146744392	0.4077697624635605	0.5046344121088095	0.9346588098010679	0.2019095275824632	1.808671629766966	0.05356677906580654	0.05178887851737335	0.0005571383726793992	0.8145552745264595			1.261642223608572
1.680829442822588	6.784628617538006	5.703525292697067	1.729232443354239	0.7353615057211449	1.074070373864908	0.7168729963516156	0.6967690195463118	0.3888174436494469	0.2663621420455718	0.2904795515553224	0.3372196593258733	0.4097454088466088	0.5076503827911097	0.9370820554625133	0.2029928898844889	1.79942221427793	0.05357211568510963	0.05179438219061551	0.0005571410569354277	0.8145899080411914			1.261642284846497
1.689019226667867	6.761148113911151	5.726058951355539	1.714863357099774	0.7407031116885041	1.077525983461844	0.7146260167325681	0.7046563893701249	0.3923572213049167	0.2695027774347936	0.2933326342911365	0.3400599508624354	0.4113728391722515	0.5094640683446277	0.9375101533490411	0.2034746999646423	1.795424890139014	0.05357795063290734	0.05179761298631518	0.0005571443636232429	0.8145447294024853			1.261642347009726
1.697209010513146	6.663293908378529	5.601888213658652	1.683399982548794	0.7475885386683996	1.057593988363505	0.7126348625912881	0.6938067179328146	0.3812735120124784	0.264802471454859	0.2882200670065987	0.3361292737320988	0.408820572330417	0.505893350524639	0.9346007419628448	0.2022742148115475	1.79751196654337	0.05357964261924162	0.05179621272552846	0.000557142768417796	0.814649367776364			1.261642385750616
1.705398794358424	6.93163876625899	5.712054308227959	1.808213050414562	0.7523411699546202	1.094516205801517	0.711635749453954	0.6942098583982309	0.3807654647106702	0.2688452633017828	0.2883603617754305	0.3351931251843394	0.4090295216136893	0.5055210301774201	0.9348716691128192	0.2024146483430966	1.808574527199147	0.05357701047891001	0.05178787766769119	0.00055713997325329	0.8146356850518187			1.261642420090687
1.713588578203703	7.409886917946666	6.322491575449032	2.071658144860296	0.8293461021101618	1.192232840279705	0.7383555331486695	0.7120765300621451	0.4038163852473973	0.2834536040128935	0.3014243604047352	0.3406612647471778	0.4126350946751669	0.51092659444283	0.9423016495350078	0.2044121203108184	1.803053441162933	0.0535734661933875	0.05178356610447336	0.0005571401702016852	0.8144926441643101			1.261642468550553
1.721778362048982	7.169355546883552	6.176656364801406	1.895830208499037	0.8100861882872974	1.136030423993235	0.7357022698208953	0.7077965088649832	0.4014947302332305	0.2783021597077469	0.3010684196759403	0.3396931182052484	0.4119591196557585	0.5103719962541202	0.9404901344073049	0.2038179983170022	1.799411883777627	0.05357053406200963	0.05178138440504703	0.0005571421247281562	0.8145798726964818			1.261642513373605
1.729968145894261	6.698196483223375	5.648583503024633	1.708414535025208	0.7501536212969433	1.109758518394325	0.733830527105131	0.708894667878512	0.3928169125594533	0.2696717532406973	0.2919504179612816	0.3374397084525462	0.409360971249337	0.5079780121684071	0.9355412827441982	0.2027020453363328	1.796201273491141	0.05356582206336442	0.05178380772100238	0.000557141980089969	0.8147133133921349			1.261642533704479
1.738157929739539	6.679591585444298	5.418591122146014	1.709179125069364	0.7097502369956599	1.114572596755889	0.7084383714566898	0.708401043441174	0.3857628041446083	0.2674438473707931	0.2862700522267793	0.335459772383239	0.4087027710111062	0.5070022453108296	0.9349672401945393	0.2024665485242515	1.80477652577927	0.05356320823714471	0.05179707186283213	0.0005571391237007192	0.81475639747789			1.261642550342941
1.746347713584818	7.059503481044375	5.684962266891041	1.791172207201278	0.7304333736648635	1.117321831536497	0.7149550942504515	0.7069788278852099	0.3884667127060203	0.269865732300323	0.2919650222863424	0.3377830604094216	0.4101588757501501	0.5095708421122958	0.9385410402074782	0.2034017886129094	1.813824942182554	0.05356556650063281	0.05181070782671457	0.0005571372376336467	0.8147244981589656			1.261642591420081
1.754537497430097	7.11258479596046	5.903515516506069	1.873707257273463	0.7704632088199356	1.149442370644095	0.7506706614622426	0.712384863214503	0.3947796523916611	0.2731216574174704	0.2958352477688733	0.3378218060737936	0.4111617555531785	0.5111516694356577	0.9388205188452973	0.2036577567463658	1.805488935115702	0.05357078406916198	0.05182012569316646	0.0005571391487557686	0.8146965288851329			1.261642631677429
1.762727281275375	7.212200132947704	5.949638735472452	1.964476009533334	0.766439610937421	1.172088731692903	0.740221963143364	0.7175939160098609	0.3924476347163479	0.2731886873686868	0.2940106078464987	0.3367819858244239	0.4109147414631535	0.5096594992066142	0.9388544741554371	0.2036435113707011	1.798588700580803	0.05357605260509732	0.05182578438016373	0.0005571420164031541	0.8147114731527844			1.261642638350605
1.770917065120654	7.195983331114415	5.88342253556228	1.954372427830842	0.7385968753304528	1.158896855136058	0.7250685139525808	0.7034028331357884	0.3889949932350443	0.2735389587694167	0.2920468365793602	0.3362884158209041	0.4097166758091875	0.5075978394666696	0.9371020527462891	0.203185714974472	1.799516229005474	0.05357563535393881	0.0518278033945984	0.0005571407869126699	0.8147290044689911			1.261642652260291
1.779106848965933	6.920885413439168	5.637042972703766	1.846145291396001	0.6926066931331496	1.093246544617252	0.7060907360805699	0.6921870456108379	0.3864367242028947	0.2713652275068371	0.2919580493655972	0.3357471060684283	0.4090033707749617	0.5060772125943046	0.9350691686550565	0.2025776395246922	1.813504730391404	0.05357154872794962	0.05182252265294322	0.0005571373582177303	0.814721727740066			1.261642688150493
1.787296632811212	6.839043757778956	5.558191116351917	1.718381063884018	0.6848010786611922	1.028260335689631	0.6865602432953287	0.6882740410554009	0.3857545295925703	0.2684962468076657	0.2886497750131998	0.3355111691083426	0.4082970165802901	0.5057055940139922	0.9350696661642596	0.2024184209338176	1.813141791689964	0.05356617736242154	0.05181233404648338	0.0005571372526376872	0.814673668155188			1.261642740436299
1.79548641665649	7.04510717837879	5.686403524888897	1.796410520922933	0.7244683771366824	1.064489684870082	0.7036950630333122	0.6944320750409484	0.3876373532036784	0.2682803734134568	0.2878920353041192	0.335686446273023	0.4096720929860187	0.5064697691081326	0.9378649858891415	0.2030293337108579	1.810278648668938	0.05356446316649665	0.05180365524879462	0.0005571395605178343	0.8144725786979868			1.261642771368385
1.803676200501769	6.999748485105616	5.799903931949742	1.826756843216725	0.7737289951688132	1.113584473513233	0.7203987309396815	0.7010956382930602	0.3958406292454714	0.2676187327713815	0.2925921140785943	0.3375367845780477	0.410672305064825	0.5075064446265508	0.9378925557502195	0.2031235249287989	1.806062007682474	0.0535669117859575	0.0517991549594804	0.0005571410219926137	0.8145611928408204			1.261642737261937
1.811865984347048	6.776798950636236	5.679251874890523	1.701526669566667	0.734734838100166	1.038861906071472	0.7028542534147884	0.6911730427434142	0.3921897349145061	0.2664799154662389	0.2912971261661792	0.3380093307324796	0.4084632467362526	0.5065529833830354	0.9353829454722619	0.2024503455099329	1.813730196856749	0.05356871231906104	0.05179736042457986	0.0005571378302585848	0.8146959064260744			1.261642758377472
1.820055768192326	7.043497079106249	5.96342800764014	1.804210057944051	0.7850780545481081	1.081775901129199	0.724059079489262	0.6962363848039039	0.3906084734117234	0.268885508668187	0.2922180075632322	0.3393949074182059	0.4091718116889503	0.5083821718944896	0.9386163933613608	0.2032945169206203	1.813985044586783	0.0535721742799526	0.05180279234437187	0.0005571349451207088	0.8145367557052272			1.261642808416516
1.828245552037605	6.995009665712033	5.912000468977254	1.854961599108303	0.7732700116424497	1.127634598001517	0.71796051031702	0.7116499159356821	0.3889419729397159	0.2709016336493167	0.2899257265408133	0.3370415118795702	0.4101346082240682	0.5080017042960302	0.9393838888584846	0.2032740277056828	1.803475042853466	0.05357480209101351	0.05180867983967086	0.000557137898203331	0.814539432587469			1.261642833616903
1.836435335882884	6.739952080076922	5.611457764726511	1.72739927147982	0.7137329533579962	1.069150452376204	0.6978974291529939	0.7058175479531165	0.3832678414110178	0.2691632293524543	0.2843579721365592	0.3331021378670797	0.4082475040888538	0.5057459464554022	0.9344756303749361	0.2026930233162032	1.795684351382101	0.05357718334960909	0.05180677649650994	0.0005571413390225359	0.8147053248799256			1.261642812618262
1.844625119728163	7.007618201363116	5.871316634319842	1.789984067538081	0.7623939031135196	1.077687753953303	0.7150321436091439	0.6954421387652744	0.3911112534483077	0.2691639192489249	0.2881595419181956	0.334643462927755	0.4085172087594237	0.506599554977291	0.9353328815050406	0.2030436275627839	1.797499570024599	0.05357553220309447	0.05180402070098326	0.0005571402283754606	0.8146266627740727			1.261642801722678
1.852814903573441	7.348441143890135	6.498169602890407	1.958604662482006	0.8361014297277135	1.109878884965106	0.7329218182502477	0.7008086809503061	0.4002194067092014	0.2710925976607254	0.2951142231610399	0.3375799824069334	0.4107118198223792	0.5085515671800157	0.9401000234505872	0.2035729011854088	1.812308607575706	0.0535733644249175	0.05180133461781026	0.0005571373452160154	0.8145188955543632			1.261642814909379
1.86100468741872	7.283607909082853	6.616089583469918	1.94434234497575	0.8378674004389344	1.123286107360138	0.7407286607155595	0.7109133332689945	0.3950696964212838	0.2754064097404919	0.2983081636433051	0.3394782987903356	0.4121518237168893	0.5104983924376365	0.9425532682389749	0.2040767002381994	1.810255567388201	0.05356797508609017	0.05179638536942778	0.0005571380043214452	0.8145321979053107			1.26164280755478
1.869194471263999	7.038611356670918	6.431964272087397	1.859627578500466	0.8489414812410052	1.117122805606253	0.7481755337780205	0.7025607324012896	0.3897780401070894	0.2746661997899362	0.2974751444131621	0.3411786480009145	0.412899188164429	0.5115672147827371	0.9427780550482021	0.2044588488169772	1.807381330399364	0.05356485768171277	0.0517936985465308	0.000557141999400999	0.8145791806491314			1.261642765413358
1.877384255109278	7.084602118889078	6.054967394069599	1.857560359141823	0.7684857205671705	1.106383300125444	0.7264591496834203	0.7064983440730455	0.392589529634231	0.2749626162849836	0.2948199382353254	0.3399989721459085	0.4122543544483135	0.5111861507800229	0.9405440303348596	0.2039277134932836	1.802909770186866	0.05357487975280315	0.05180148685074492	0.000557143705889101	0.8145601166871713			1.261642713243345
1.885574038954556	6.897980552464166	5.715776319102335	1.759081826090956	0.7134637873064446	1.045224341251594	0.7089723958824756	0.6982544423506487	0.3949850031167533	0.2714119122356791	0.2937809266207951	0.3375730705646682	0.4094399504891068	0.5076391758554742	0.9373530452687074	0.2027501814287323	1.806330591837435	0.05358366624982375	0.05180912700421731	0.0005571409023059262	0.8145209388505611			1.261642659935543
1.893763822799835	6.521506680701283	5.337603758862912	1.627713778011479	0.653051202257192	1.014754811625626	0.6796655852545995	0.6837303925036762	0.3789811838452561	0.2658433466629176	0.2854679445789127	0.333020615658542	0.40731796469118	0.5039398986521472	0.9330130274046243	0.2016534243871977	1.796491437909616	0.05358120304149888	0.05180422167365844	0.0005571398807403832	0.814553925083043			1.261642603626129
1.901953606645114	6.730009300779787	5.513173486767838	1.727621495157581	0.6776173526113221	1.072824065571073	0.7038962325383733	0.6920212905504683	0.3871095614166227	0.2711025818097822	0.2906456941467945	0.3357172471801157	0.4097697486454226	0.5064386417949094	0.9358601996152743	0.2027505043071341	1.796145596509793	0.05357251948567706	0.05179611925974117	0.0005571450669144806	0.8145198654939213			1.261642527143491
1.910143390490392	6.995389426771664	5.879725468483177	1.824443439873307	0.7815848560217692	1.126378361238734	0.7541915744043861	0.707164280393481	0.4006635535482186	0.273851193371441	0.2949092467979595	0.3392208229754145	0.4120575469679169	0.5101816603853518	0.9400244247417732	0.2041264580337537	1.79668361307357	0.05356634320502387	0.05178782836630216	0.0005571499174923911	0.81457444748948			1.261642413817942
1.918333174335671	6.693250091467985	5.622168559808363	1.710009750558146	0.7553020325921335	1.059133716589315	0.7321200302066173	0.6951330758052	0.389279772519447	0.2697442602593644	0.2873241654283524	0.3349375052469092	0.4088007572632304	0.5068480492500457	0.9374734991242576	0.2026629839823442	1.794678122130732	0.05356267715398011	0.05177608399215117	0.0005571492381236929	0.8146096325848057			1.261642273003997
1.92652295818095	6.623437184718981	5.351766722532131	1.646443570006805	0.6727068810548567	1.035685942718391	0.6974009806496423	0.686997752357106	0.3792904166846897	0.2628152323015837	0.2846178042208954	0.3333677701219133	0.4082052955989673	0.5049220242512666	0.9354287555818611	0.2021068507577257	1.796269406144487	0.05356096254929375	0.05176873190727719	0.0005571462849453486	0.8145972492197633			1.26164217383814
1.934712742026229	6.789778207667712	5.363718162261772	1.667460239160178	0.6615315650775431	1.036830435285667	0.694811552401711	0.6875116314808252	0.3819630977866781	0.2618444775280263	0.2872301439653256	0.3334972801020877	0.4085438121182025	0.5050607620219679	0.935313752519277	0.2021897711813514	1.790467568532037	0.05356289542453611	0.05177517284113723	0.0005571483835677797	0.814561759144021			1.261642067717628
1.942902525871507	7.0846343194583	5.978648748249368	1.812998043278871	0.7652321224866991	1.094964060477827	0.7229696507395572	0.6974004685591856	0.3916201297647823	0.2697348328421021	0.2925104043789225	0.3366881912028479	0.4100176517443537	0.508041217761255	0.9385005715664356	0.2032612038585952	1.789405209390775	0.05356906203109504	0.05178785317453361	0.0005571538769037011	0.8145047722559033			1.261641929098305
1.951092309716786	6.95197792329482	5.856402263143252	1.753191022138172	0.7691328440456734	1.096096101815049	0.7239090377211291	0.7091209263487056	0.390001717260446	0.2731519822857136	0.2909633307134462	0.3371608924185682	0.4101139320391128	0.5082772725389774	0.9390630581171683	0.2031806900764961	1.788674601891089	0.05357201963109576	0.0517947241359452	0.0005571556927230516	0.8145294164140048			1.26164174268932
1.959282093562065	7.104939526468087	5.865841482922908	1.819075226344282	0.7649292847807571	1.109087007311163	0.7185073318924171	0.7098716653929541	0.3933089440446507	0.2717008366034346	0.290525252671572	0.3370139853199086	0.4101513757323949	0.5085658551855794	0.9401249244156048	0.2033568374368491	1.806496190634659	0.05357029667997683	0.05179363953280876	0.0005571543695998595	0.8145227726675374			1.261641572230982
1.967471877407344	7.093708267646567	5.765587793711258	1.834824680973747	0.7435205981138688	1.120522609146583	0.7137664894080831	0.7042458091089431	0.3948797221757031	0.274563189367758	0.2924966787642855	0.3378928356001221	0.4112399594032415	0.5095119099537735	0.9402565945458445	0.2038756924516756	1.804035954131643	0.05356822910306766	0.05178911344896446	0.0005571547601257734	0.8145172068652249			1.261641444831882
1.975661661252622	7.029212433137178	5.726688797708283	1.859804119026127	0.7278240577950735	1.170060278929618	0.723471797541965	0.7213718136324802	0.399865157247124	0.2830615270921543	0.2955440665181435	0.3394524139993188	0.411129477217276	0.5100065194242865	0.9390492962375014	0.2037899344738966	1.801601173097878	0.05356527576725907	0.05178729491405566	0.0005571584240845694	0.8144825872557935			1.261641309570943
1.983851445097901	7.198934185935379	5.791256136483881	1.918929849451065	0.7292887200128074	1.17251672783009	0.7160119826058489	0.7222697372230314	0.401495871476247	0.2843485683553286	0.296919417219288	0.3404633663655627	0.4110807846076692	0.5103924634064336	0.9391277634364771	0.204223475435449	1.801212321716077	0.05356323414748775	0.05179607843781186	0.0005571622885460691	0.8144675230273998			1.261641134252996
1.99204122894318	7.279634725199641	5.71690175471339	1.860206720941755	0.7191615456521091	1.132782074845531	0.7110156792295682	0.7149479818370456	0.3984348017803439	0.2837393053358433	0.2982934393347755	0.3403507144123094	0.4120979959052372	0.5103923004453149	0.9403533096774441	0.2041711622571315	1.805130154178844	0.05356709362268664	0.05180966077153768	0.0005571630717917937	0.8145150126290545			1.261640942343817
2.000231012788458	7.323546096985895	5.885857406878693	1.896559535065375	0.7456309537818021	1.121630288456759	0.7146945027566953	0.7076427001528764	0.3942806580479469	0.2743949259139294	0.2954471454148205	0.3393165153578614	0.4113543133264974	0.5097720742115808	0.9404348841294511	0.2038846185004033	1.811163325386925	0.05357220088902524	0.05181901300782882	0.0005571621961456218	0.8145379756154422			1.26164077023247
2.008420796633737	7.256534172669747	6.010249304429749	1.891097042490761	0.7654113477351825	1.111907787815525	0.7216322661779523	0.7014715479077627	0.3935289073287363	0.267850656141835	0.2935910007844617	0.3379797871327985	0.4101105898259702	0.5087168707544939	0.9393803371556972	0.2036492836867818	1.79919604766962	0.05357710737754159	0.05182457463999519	0.0005571643026747108	0.8145724178775406			1.261640612552569
2.016610580479016	7.053509296901741	5.919299637081698	1.83378996262305	0.7490233789605619	1.095230693042825	0.7264290296242122	0.7003454965117344	0.3921945140764033	0.2709360417875478	0.2950786965190248	0.3384928460165916	0.4115731696844997	0.5091691785360376	0.9399284831554113	0.2035919340116598	1.794277883752315	0.05358029732054791	0.05182150931010761	0.000557169708327781	0.8145209619841874			1.261640419686692
2.024800364324294	7.243848462052201	6.072865604268779	1.884898283117662	0.7769017661474902	1.117460161209063	0.7395351279650576	0.7035849605071837	0.3938894216485307	0.2740777019681271	0.297458687407041	0.340274907545941	0.4120637107928614	0.5102538127948234	0.9419658228801435	0.2038580027978017	1.800944104145604	0.05357372246721363	0.05181125940225462	0.0005571728322999549	0.8144849610463674			1.261640193962423
2.032990148169573	7.337939904323714	6.072470137526247	1.886896429898518	0.7867740378290791	1.129310277415315	0.7459484768238404	0.7112796005194453	0.3930690475368961	0.2744751828919889	0.2929680868452966	0.3390124905226605	0.4103884083568813	0.509567331061762	0.9395615665299831	0.2037886533428763	1.813142683422319	0.05356385257278629	0.05179826700025155	0.0005571718944404913	0.814512306193415			1.261639984848686
2.041179932014852	6.99487205821381	5.690202478418609	1.756670598090963	0.7083200392784658	1.089241421009481	0.7129573351301579	0.7036769192376978	0.3857539980759993	0.2738377990312756	0.2885110915279601	0.3369928624699083	0.4097818601881207	0.5082606279445897	0.9357507827596352	0.2031231570074584	1.803208387897951	0.0535642139086536	0.05179294388871991	0.0005571723093823172	0.8145126217026099			1.26163979203813
2.049369715860131	7.039119840841592	5.802195870658622	1.855644316708643	0.7174042992653034	1.119422120453115	0.711508063084637	0.705314817748446	0.3923252216228858	0.2747017751630571	0.2929399932847667	0.3378521229135936	0.4104363397729448	0.5085214211171508	0.9362982805697342	0.2034617317189075	1.803973846896111	0.05356412684479591	0.05179381397122989	0.0005571779469771584	0.814451088921829			1.261639566719157
2.057559499705409	6.889190370829267	5.621610182271493	1.81080223879061	0.7139045981010076	1.106414116868015	0.7111542671353388	0.7024202399662275	0.3876533165560244	0.2724277683652722	0.2889602191100102	0.3371588127607333	0.410274928767129	0.5082345005677382	0.9375450563067019	0.2036609130115322	1.804337347276749	0.05356454179422712	0.05179864958943509	0.0005571829578224007	0.8144605130342591			1.261639316872145
2.065749283550688	6.849106623195661	5.613608377757275	1.801235561324242	0.726361980783547	1.083513203258587	0.7226627409601143	0.7023082014377565	0.3860119157070097	0.2685050317443293	0.2872489119619579	0.3366629326497575	0.409906815442222	0.5079155878960447	0.9376958274001773	0.203227340868905	1.803834999972637	0.05357331931175963	0.0518092296891883	0.000557182956645051	0.8144521077313658			1.261639067698938
2.073939067395967	6.955897386051904	5.834046436804766	1.855098721618834	0.7795999584003389	1.134398037086582	0.7454792701049099	0.7133892792520385	0.3923099083429281	0.2687425731234016	0.2927176443825049	0.3375478655886533	0.4109375406616257	0.5081813802736787	0.9387989030661924	0.2031835746576874	1.809704750203869	0.05358211798020544	0.05181653965076048	0.0005571833183662334	0.8143965495584685			1.261638814708384
2.082128851241245	6.961304402052142	5.647507575825139	1.796106658433311	0.7443155949545953	1.137126518283887	0.7456065784165673	0.7133475389888582	0.3937018373006017	0.270908302082377	0.2921159444267284	0.3373899659904117	0.4112683576603851	0.5079540381208801	0.9383414574424511	0.2030034073708075	1.799979726697873	0.05358629874809838	0.0518171737468815	0.0005571885360344875	0.8143682901228098			1.261638543561437
2.090318635086524	6.88510527307963	5.509613628911277	1.742159060485405	0.7061141936978977	1.07988379042672	0.7176883207993867	0.6989882824608266	0.388082252953897	0.2678949511962325	0.2876560815676837	0.3346051762740342	0.408951157096847	0.506432619510827	0.9359249515217682	0.2025037316538675	1.797381908935947	0.05358236019872466	0.05181230416976038	0.0005571948706256659	0.8144395503348328			1.261638245500358
2.098508418931803	6.770305076318756	5.436494052061605	1.7342551209472	0.6989705578922523	1.050666964355751	0.7026839620223571	0.6873531397700399	0.3780104049094917	0.2632201897899691	0.2838783302190348	0.3326403123973413	0.4073331677308772	0.5048162602737538	0.9350453456375128	0.2021782732071616	1.802218758937109	0.0535759958082463	0.05180289879646193	0.0005571975758243104	0.8145324622080957			1.261637934036426
2.106698202777082	6.743679411047627	5.345232882705886	1.69696966206745	0.6842394814945917	1.035318664176994	0.6965912203967798	0.6897136305611999	0.3725831620074144	0.2618967140622366	0.280793277701039	0.3323820178848066	0.4073709038200651	0.5043919307126922	0.9353026928233409	0.2017779925284998	1.814024123776352	0.05356845106903031	0.05178758805114563	0.0005571972849304726	0.8145119273135129			1.261637639322992
2.11488798662236	6.86991507898952	5.511805809998918	1.725995969937489	0.7021074637364341	1.057898348490122	0.7066556550238469	0.6998652502587287	0.3787967389093987	0.2676418650117671	0.28582870092116	0.335555783889274	0.4094524358615068	0.5073876616626838	0.9372002661560394	0.2024573820309166	1.810787123756987	0.05356305968326679	0.05177635164978493	0.0005571988605155901	0.8144151476268503			1.261637357013912
2.123077770467639	7.116776032886023	5.725207049494886	1.812160410543186	0.7241474558140871	1.101731508980051	0.7214157216895368	0.7046432128449889	0.3939350603485192	0.2737731582213762	0.2945056154492003	0.3402659200113782	0.4109482072460464	0.5111168176903931	0.940108480551764	0.2038361032502657	1.807914581969561	0.05356445747763464	0.05177874354107012	0.0005572043713520183	0.8142801606584757			1.261637054321961
2.131267554312918	7.261572864251415	5.954676849533238	1.872044927266227	0.7382562071620665	1.115898387388247	0.716639218485965	0.7004116456907689	0.3951239424307059	0.2741101402410919	0.293497204361779	0.3402145448170656	0.4106350416223802	0.5108595240750284	0.941186719517233	0.2041934980797914	1.804526168646291	0.05356944702329796	0.05178585840668187	0.0005572097619370545	0.8143202984012989			1.261636718786977
2.139457338158197	7.133440447615831	5.985471174439343	1.796609421468702	0.7764569411934572	1.083772550900817	0.7242522804713635	0.6947558401050816	0.3920694925829645	0.2690235225798122	0.2923489480776778	0.3370955915237825	0.4093298462549764	0.5075725731027685	0.9389875942636592	0.203062573407734	1.812534717765492	0.05356974202285562	0.05179413550559493	0.0005572110047466616	0.8144188018582235			1.261636377516352
2.147647122003475	6.748124940268018	5.593993749772927	1.749316117421914	0.7793888093836874	1.079603771765671	0.7321221631084386	0.6967502277720804	0.38266004035011	0.2640768410875384	0.2877193423145336	0.3344360520357333	0.4079384185518496	0.5057557774937359	0.9344349748230183	0.2022977436098602	1.815404045648203	0.05356786041277745	0.05180338456376576	0.0005572104621388401	0.8144869801118539			1.261636103128448
2.155836905848754	6.853120798594561	5.712297949595123	1.779622717232546	0.7606690993937367	1.105548906860944	0.7223018025368959	0.7018116795367392	0.3787144783151907	0.2677365132002462	0.285984756604631	0.3344087371209252	0.4082398338889764	0.5057514795832021	0.9361398037469525	0.2025229947557483	1.807373710597035	0.05356200915885292	0.051806490469008	0.0005572126502721241	0.8144713929504022			1.261635871723104
2.164026689694033	6.972022937566766	5.910733527264886	1.805230902032314	0.789454390423834	1.104152718412381	0.7275361387100009	0.7051053642521835	0.3857344047194745	0.2718473969232995	0.2911923926061318	0.33668151166247	0.4096809219684627	0.5077154802660844	0.9388392124204078	0.203044013797192	1.813365257264488	0.05355648590139878	0.05180085806969012	0.0005572178274126659	0.8143889689061381			1.261635608704424
2.172216473539311	6.516899472330176	5.393268109487996	1.601067412923534	0.7153537941655366	1.008814649345665	0.7201407584465367	0.6918110195111812	0.3855455077531127	0.2599094920366364	0.2864146575166073	0.3339673480183991	0.4082323004068704	0.5053099449334271	0.9347807172917919	0.2016502348371194	1.815512219636415	0.05356138711500466	0.05179057395634652	0.0005572209666277571	0.8144699661494043			1.261635308324527
2.18040625738459	6.41647196571248	5.21038752921055	1.521620255810617	0.6641388015600341	0.9837149613988109	0.6916945913859881	0.6819734097406659	0.3753152438634312	0.2578892112278923	0.2804068506886807	0.3314496404362517	0.4070988694042631	0.5036949208771406	0.9335098502122763	0.2012500645641858	1.816037269235267	0.05356979592530599	0.05178417007729672	0.0005572208131179503	0.8144792980171126			1.261635030602013
2.188596041229869	7.111539563995892	5.721997530824822	1.74725203965766	0.7263375430441912	1.048488582048331	0.6962651661621831	0.6922260990938404	0.3845203463881846	0.2694530018565353	0.2870185005107774	0.3337104536649044	0.4089228139866378	0.50580964279359	0.9380233672067544	0.2027036502400185	1.806714015257552	0.05357820425276145	0.05178195874772205	0.0005572216835677447	0.8143075228978773			1.26163481525871
2.196785825075148	7.007675364477226	5.700738529401479	1.789662416559801	0.7281912845415291	1.06558216472318	0.7015385672240734	0.6951546556539119	0.3931549703427911	0.2694123651787035	0.2953717508240976	0.3370945417153527	0.410265775026249	0.5074724408251146	0.9392586922230767	0.2027752198921552	1.807033526005312	0.05358328341878243	0.05177987434970129	0.0005572264706746223	0.8141832558222971			1.261634576657354
2.204975608920426	6.771858307542024	5.608820117097971	1.728727218216511	0.7255162454664805	1.059604546854692	0.7042108834595059	0.6921006270737577	0.3873596094961896	0.2641290338097366	0.2909521852257863	0.3362559395939514	0.4109187106155124	0.507596782918729	0.9389681406174829	0.2028800071279747	1.812332367204394	0.05358694975949156	0.05178078835003487	0.0005572307036010774	0.8141998694655109			1.261634326186957
2.213165392765705	6.853833624553774	5.668020625038764	1.758401006857538	0.7239433509648788	1.083710093754614	0.7130706432294442	0.6958495491002209	0.3839134297858035	0.2656191105004581	0.2877156758580779	0.3350349186889704	0.4102287727786446	0.5067773875207804	0.9373986090751251	0.2027223445044044	1.817136729612174	0.05358200458927753	0.05178035139097074	0.0005572308852687134	0.8143058998199476			1.261634088640757
2.221355176610984	6.609092470895277	5.345377134864152	1.681513102402316	0.6815214284966064	1.053962352416242	0.7096033468096923	0.6907642073099932	0.3828907818326157	0.2657134985424044	0.2865318030690003	0.3351050567149419	0.4087167446644288	0.5056555657705166	0.9347814206764843	0.2017871884601857	1.818446999812346	0.05357034942078807	0.05177743470497422	0.0005572303445517613	0.8143242194161089			1.261633870948388
2.229544960456263	6.759775060634125	5.477037319109785	1.748522971892635	0.7146534988205065	1.087772111143306	0.7218320107346529	0.7004817818336221	0.3903503831753574	0.2691535869352354	0.29108629731895	0.3373482321726017	0.4100177329321019	0.5076762746302618	0.9369605123642435	0.202395640627068	1.812436924622338	0.05356568766689897	0.05177435508741138	0.0005572334373953862	0.8142275214980194			1.261633643567357
2.237734744301541	7.122335142307648	6.007788238930131	1.912538659391778	0.8029886703169042	1.146264146064532	0.7321117283664428	0.7073228861340444	0.3934344205216228	0.2723386888701445	0.2926467561528507	0.3377659567875742	0.4107153952058671	0.5093521258666952	0.9393744597119098	0.20373419874589	1.811885132018975	0.05356589296061273	0.05177172238782034	0.000557238388750069	0.8142285048325659			1.261633405942236
2.24592452814682	6.805110346954899	5.729715912713934	1.849364461353761	0.7615863301173358	1.135108747699226	0.7188314278746141	0.6998312289594971	0.3865799118216928	0.268016939383485	0.2874442454103794	0.3350745241706284	0.4100249175457069	0.5069939509178254	0.936500263075135	0.2029240612846782	1.816309956712399	0.05357162510335726	0.05177119783968365	0.0005572397499210342	0.8142905792454662			1.261633195736619
2.254114311992099	6.711011378868181	5.65208654297473	1.770163192418729	0.749514219609572	1.115410759226039	0.7235673459102471	0.6996711740572034	0.3914055395141361	0.2660846433221929	0.2905165360126181	0.3369682820399771	0.4094389321328092	0.5068602227538379	0.9365300994379619	0.2024142704402218	1.824192815839311	0.05357719674594925	0.05177235778531385	0.0005572372855177303	0.8143037644836151			1.261633020921629
2.262304095837377	6.661938795061999	5.514245207168604	1.640517069468781	0.6932195067902523	1.023790074751887	0.695190250795145	0.682696334337998	0.3862797335890026	0.2626827840427012	0.287618413198914	0.3337650795526955	0.4078300289458315	0.5046975196324062	0.9349246862542797	0.2019875910860137	1.818857579165085	0.05358097218233398	0.05178047782937534	0.000557237347723706	0.8142974966731058			1.261632857219343
2.270493879682656	6.833548828228106	5.672150174317023	1.727166562738284	0.7063258476118776	1.045693184527966	0.6910562559715993	0.6874242970679084	0.3826979828473941	0.2658081103662608	0.2877181925960081	0.3339952422927598	0.4082969215296131	0.5051193945890492	0.9358663071816302	0.20245492163987	1.813574172471757	0.05358519507261748	0.05179099254554246	0.0005572421610523458	0.8142781406756777			1.261632695295774
2.278683663527935	7.088643065716372	5.883429115452194	1.840216755080853	0.7656670555620763	1.109994623307988	0.7334346202801294	0.7074471875450568	0.3972068814014821	0.2698237450556735	0.2967434090296452	0.3393094661902699	0.4107930605958417	0.5083775732091025	0.9382847132216725	0.2036152874121627	1.809983744699834	0.0535826837543566	0.05179572343768021	0.0005572457824871755	0.814291600025459			1.26163251978967
2.286873447373214	6.782620995445352	5.711918600874908	1.732985082133828	0.7149483866517823	1.042392425527455	0.7200393386861678	0.6988794165776454	0.3929021656348614	0.2658029012861684	0.2917899578805563	0.3358943455266357	0.4101355660594799	0.5059037402884828	0.9372444552521215	0.2027913675898926	1.820641857939086	0.05357783627407569	0.05179582710894982	0.0005572435560290316	0.8143104424777824			1.261632377076302
2.295063231218492	6.81235027648536	5.665717373271554	1.75957586314603	0.721359899932423	1.05851418199681	0.7116469367790084	0.6984810602778699	0.3853041938989707	0.2665572988231953	0.2884739097434507	0.3346808351346549	0.409628777537916	0.5057861533265372	0.9370096259109857	0.2025228460348847	1.822305699714879	0.05357495765425093	0.05179033339461533	0.0005572414687276345	0.8143256693005413			1.261632257970191
2.303253015063771	6.904367781889907	5.502722260430818	1.832439356871806	0.70572164114444	1.128473584225704	0.7186694331129261	0.7035188097274884	0.3857123967152594	0.2709150323525512	0.2871840072605591	0.3362651965297639	0.4096243609186045	0.507871096792921	0.9366722396321714	0.203114608032497	1.8100672252192	0.05357134818862088	0.0517855968723375	0.0005572443380258617	0.8143021158151288			1.261632180336324
2.31144279890905	7.017090585604723	5.654923310755324	1.824151764029516	0.7205826847200827	1.111376025151347	0.7237136449468931	0.7092535240975973	0.3916081841499401	0.2733397575799786	0.2896980143980679	0.3361934151721849	0.4094564755284699	0.5076014881402557	0.9372992593259926	0.2035447899251689	1.804655994839805	0.05357328914537671	0.05177865285610327	0.0005572484965826954	0.8142815689801971			1.261632058024251
2.319632582754328	6.875363831935867	5.536455189005758	1.80316463631842	0.7283169825742971	1.089632856295379	0.7147483248077017	0.7065104219986986	0.3900242458610805	0.2734202577353595	0.2901113578186025	0.3355484255489504	0.4084906718998002	0.5068224071313038	0.9359235142433223	0.2029026697915745	1.806083323624236	0.05357661106752784	0.05177242774424219	0.000557249274591345	0.8143219580270831			1.261631913256905
2.327822366599607	6.780002693118953	5.570866173555311	1.750916438612372	0.7612345534416738	1.093997726599715	0.7187356663680717	0.7023392182410225	0.3948908570287143	0.2720829037772053	0.2948826178005889	0.3372421249906319	0.4087291782826874	0.5072775918986981	0.9361420563037276	0.2026636081222546	1.81140272124364	0.05357022639131676	0.05176990483921016	0.0005572469027861623	0.8142815779061436			1.261631812930724
2.336012150444886	6.914708714293365	5.722813501953594	1.715529131439255	0.7553257615546969	1.074479192035369	0.7183981960254185	0.7073237523270106	0.3905693347798792	0.2724251585550962	0.2921751706065714	0.3370572246760936	0.4098082305681093	0.5076908078536352	0.9376494369067024	0.202620076453325	1.799937881997279	0.0535627026245992	0.05176202665825235	0.0005572470952077725	0.8142330223114379			1.261631737993428
2.344201934290165	6.812773526124464	5.525435303654951	1.719514851777302	0.7028274228321657	1.06645602123904	0.7062059001684658	0.7056011242614759	0.3795286558034671	0.269957511856345	0.2843780791951497	0.3343778253228999	0.4096210902485289	0.5067058496681421	0.9367328125257817	0.2022472920077479	1.799083748139765	0.05355989664226621	0.05176015882195452	0.0005572507718173169	0.8142620398431749			1.261631649506342
2.352391718135443	6.744849345335533	5.698575334274057	1.792190957131826	0.7351652870032529	1.100618794865939	0.7079177675719391	0.6988772236077683	0.3877186798346349	0.2667179140106077	0.2882027254485313	0.3351315809760733	0.4092287251159431	0.5071904172041651	0.9368912315974188	0.202520258924962	1.79979012303353	0.05356150177258515	0.051761674754015	0.0005572532379977845	0.8143173639533079			1.261631531182166
2.360581501980722	7.03387935503635	5.926437124597011	1.834112595325522	0.764204924720455	1.130070236270538	0.7197255082823021	0.7050833287940951	0.3917149061638289	0.2699262336085874	0.2911047588093222	0.3362382916576624	0.4088833299287836	0.5080375608632648	0.9374953473280893	0.2028333693407854	1.803117965401246	0.05356340342083574	0.051764815672971	0.0005572522749850696	0.8143847722365235			1.261631415935122
2.368771285826001	7.017687806624823	5.79113235273816	1.832212899598343	0.7613619039390808	1.144244454046969	0.7324453320963856	0.7037695931681712	0.3878801858816721	0.272522165991023	0.2875298895888104	0.3353303769426861	0.4086731956954597	0.5070702666558142	0.9365753132242842	0.2028543876301949	1.803552154613629	0.05356735806796034	0.05177249492235009	0.0005572508161910693	0.8143923808696607			1.261631337394701
2.37696106967128	7.010287973631398	5.851722748731356	1.931392548372044	0.7927944881266777	1.169105284933249	0.7232330760950649	0.7035317426513313	0.3840170470846294	0.2738023275198669	0.2873191380440156	0.3355420019306286	0.4096793601416358	0.5077668227965622	0.9378266020338243	0.2032679154562528	1.796992692893501	0.05357555699834375	0.05177893430826298	0.0005572519548471045	0.8143463970174056			1.261631276794861
2.385150853516558	6.97178395572165	5.796003362312713	1.972028447429102	0.7530887522339348	1.181618696131392	0.7125469954977367	0.7066862880089396	0.3805604873170526	0.269994394573309	0.2887344659343589	0.3359659650295129	0.4095320604203487	0.5085957478483579	0.9372088709589265	0.2033856492345561	1.795909207332326	0.05358026294220469	0.05178459503635671	0.000557254733680908	0.8143531384944154			1.261631205997687
2.393340637361837	6.854149688242957	5.674026095640445	1.86604973363752	0.7234458143354467	1.141042075646822	0.7231892146981931	0.70852684575164	0.3861993281033393	0.2674231856872805	0.2880347755924738	0.335009445651624	0.4091749847042693	0.5078073708833143	0.9362811278208174	0.2029057640752714	1.797520234147651	0.05358144963036134	0.05178632777671478	0.0005572546981026024	0.8143756449078124			1.261631132641004
2.401530421207116	7.038529501024328	5.761322389013906	1.87590631504817	0.746403074613333	1.089528036842382	0.7244304002551942	0.7015163640644474	0.3895180050983792	0.2697853935865278	0.2874246975732105	0.3367393732055061	0.4100826971860735	0.5088684831706366	0.9381070941381557	0.2033755584189443	1.809537553952592	0.05357758699723772	0.05178585457106359	0.0005572506992484034	0.8144249044646248			1.261631096342447
2.409720205052394	7.09119458593047	5.746983410556719	1.902679718139341	0.7232530574875299	1.093455823609716	0.7057251804112864	0.6956183025339264	0.383678481734141	0.2710384569761863	0.2878624573284134	0.3362706995340201	0.4096107361989107	0.5077760393329146	0.936133355857691	0.2028700248410585	1.797636179871906	0.05357205164782891	0.05179099254554246	0.0005572488144736041	0.8144635347623986			1.261631117451094
2.417909988897673	6.690333114838411	5.561978953372783	1.726643835376957	0.7131475490870989	1.08802745373969	0.6980965187008699	0.6956014132581992	0.3807748471391884	0.267650563746572	0.2858105049024881	0.334458944672579	0.4083514146989816	0.5057939241346799	0.933896708651594	0.2022238395629098	1.797559214476027	0.05356938914299604	0.05179606309533877	0.0005572524431248501	0.8144152071741453			1.261631107619277
2.426099772742952	6.702676885449004	5.544670195031129	1.709978353691168	0.7064855925510835	1.075310242933973	0.6966635072805383	0.6995370363241987	0.3857088274781169	0.2705802857266373	0.2865152157420995	0.3351955446649978	0.4083284464935331	0.5062477195206697	0.9350381662866655	0.2025631539640676	1.799604391695383	0.05356980633949169	0.05179925201431131	0.0005572542153081611	0.8144171017784769			1.261631092526617
2.434289556588231	7.125453112841218	5.876180752156253	1.866099252685173	0.7368167770630659	1.129397767102893	0.7091804948610839	0.7097921229046367	0.3937307164375217	0.2770884554737147	0.2930102567308199	0.3375082078833452	0.4104860034646075	0.5090299900334988	0.9382508280803532	0.2033947889091572	1.810224231005771	0.05357444703702362	0.05180088949436028	0.0005572498422152573	0.8143720116701241			1.261631144651398
2.442479340433509	7.00255985736188	6.004828749824871	1.912990434394333	0.7822225469004626	1.153493378468875	0.7318338728715615	0.7180201720887777	0.3918064660157311	0.272265049218833	0.2924729471693545	0.3354529810429767	0.4097984105687789	0.5075933721921994	0.9383808107539011	0.2031295728329085	1.818966811903322	0.05358259443395703	0.05179706289022309	0.0005572459933399124	0.814363211710494			1.261631220584476
2.450669124278788	6.948155295781151	5.870074095049564	1.865136099460085	0.7544407777351972	1.106546579657538	0.7202232942061662	0.7083615812811959	0.3909413783493287	0.2703753843337356	0.2913154355470128	0.3347723007698884	0.4088520903046133	0.5063434764193956	0.9374556537664722	0.202849430241656	1.80635006635735	0.05358614503603012	0.05179227453231046	0.0005572472841113376	0.8142826562914556			1.261631293959554
2.458858908124067	7.131028473524585	5.897317846485167	1.840934737413717	0.730088661203692	1.088314481774654	0.7168397863027566	0.697153271230067	0.3902506629334268	0.2655450457175632	0.2889799219990553	0.335346667644835	0.4092536829292799	0.5074138206473441	0.9383341773951214	0.2031619493800295	1.803706160703612	0.05358712443748775	0.05178821144863502	0.0005572492861189222	0.8141949863322646			1.261631358345759
2.467048691969346	7.323767925343084	6.004211087588848	1.876425928333327	0.7488215844599301	1.129836680094285	0.7340869474224968	0.7000739998005255	0.4004718304078145	0.2720965582915835	0.2915501966087922	0.3369659522668939	0.4110045301365329	0.5086648418110054	0.9400826495426365	0.2034362977396042	1.809809459952001	0.05358599855697805	0.05178395555667027	0.0005572476316903731	0.8142097001685604			1.261631419150354
2.475238475814624	7.295017434514229	6.027109267383021	1.917452248217962	0.7612933101247451	1.166477523371554	0.7258705683014347	0.7073869160126063	0.3995535922809045	0.2813663940412958	0.2952819643105479	0.3391438368490732	0.4116534361509344	0.5089392851798471	0.9382392907570267	0.2035253583444216	1.816595435288303	0.05358031351435048	0.05178073088425998	0.0005572438205851686	0.8142742721347369			1.261631504504133
2.483428259659903	7.085905378030377	5.897574547398253	1.956860138411234	0.7406758363680503	1.14064554569923	0.7152888017509186	0.7031598495524493	0.3915020703159324	0.2759497777789605	0.2903661768939473	0.337632375329163	0.410131603080525	0.5088689471365847	0.936052491869815	0.2031263933814597	1.807093486690335	0.05357796602434375	0.0517776075954482	0.0005572422919994287	0.8143248813713734			1.261631618811998
2.491618043505182	6.933926215282634	5.868760144856687	1.916762172941947	0.7432510053717856	1.1109354931578	0.7206871572922547	0.7042801834176219	0.392678960992151	0.2715426272541006	0.2924590018146652	0.3389938185103864	0.4107336235432358	0.5096899909376449	0.9377514373649789	0.2033973423247942	1.804139307384744	0.05357892267517435	0.05177470853959588	0.0005572441885162864	0.81429165089651			1.261631722892036
2.49980782735046	6.881896628465165	5.815257031286726	1.699521586951489	0.7446233324257571	1.035552889640786	0.7148954771594896	0.6910593724575246	0.3866831126534049	0.2630118175197821	0.2903686927535192	0.3361047519451952	0.4097253144016569	0.50739580945317	0.9384355483074945	0.2029035493665546	1.806670124917545	0.05357893194356179	0.05177510411508218	0.0005572453648410157	0.8142403742161607			1.261631792922306
2.507997611195739	6.960397805224191	5.705194508341313	1.747039950360108	0.7336414949683685	1.075955352576235	0.7144851444795776	0.6945372353376338	0.3838281498391133	0.2650164653452196	0.2881526393675543	0.3355797689054567	0.40927444987304	0.5077219414310215	0.9382136173355922	0.2028764755755321	1.816128970092113	0.05357584148793027	0.05177114266157989	0.0005572421789374008	0.8141880207606825			1.261631862304595
2.516187395041018	7.097337739352288	5.829087009331738	1.888274781029069	0.7570576998538404	1.147980941877095	0.7318811049465115	0.7086070451589775	0.3905025609353667	0.2719026138201494	0.2920712101870703	0.3398480122484054	0.4108085674048347	0.5105450320842525	0.9399307015375489	0.2038030845826753	1.818620976945621	0.05357465826714622	0.05176268042561406	0.0005572385175232634	0.8142706190074771			1.261631966293613
2.524377178886297	6.984291314284302	6.073516048578134	1.887011475729571	0.7957939569664035	1.126078781788123	0.7251409870225678	0.7007206770590962	0.3922344523795636	0.2736197697466644	0.2942558885820284	0.3394756346797118	0.4106593628285216	0.5097400703735376	0.939238736414389	0.2036978116114984	1.816024710216033	0.0535725678439357	0.05175985467115905	0.0005572391099462781	0.8142686938771068			1.261632088373209
2.532566962731575	6.764351722287693	5.739131445299382	1.746945166652086	0.7482381532681516	1.068675649605808	0.7175170571356856	0.6919255907128464	0.393531462064559	0.2711926646202574	0.2920011747897454	0.3361975564644514	0.4089586425490264	0.5069386007394232	0.936710701678699	0.2028263101067826	1.810738802281601	0.05357248459670178	0.05176482767297513	0.0005572404162691583	0.8142207377208623			1.261632190009983
2.540756746576854	6.659539581397622	5.510802928510837	1.666922034634736	0.7059150356216669	1.025950544201361	0.7125191657781519	0.6926760715976286	0.3898423130327282	0.2705202574708936	0.2902885003607763	0.3363107012015394	0.4087251665232283	0.505980387283234	0.9358696105626141	0.2021824028457927	1.812198688484739	0.05357259196241466	0.05177052415450661	0.000557237533311511	0.8143099348440369			1.261632290968459
2.548946530422133	6.699223931843234	5.638048590328255	1.755260802723651	0.7096718486750837	1.089799695016604	0.7143293501450746	0.7025762541336753	0.3827334516191564	0.2687102263745015	0.2858585479077927	0.3350895083024207	0.4083105198154775	0.5062618683763078	0.9353888883849401	0.2022141878983422	1.820286770118204	0.05356986630245374	0.05177270585393294	0.0005572324580822497	0.8143694462955163			1.261632425874412
2.557136314267412	6.883846559897008	5.764048597288538	1.837947956839544	0.7336794854723914	1.109474723100711	0.7148329168997339	0.702335358198336	0.3779458432120423	0.2643583751251109	0.2824768364726063	0.3325722207921609	0.4071771865452962	0.505830620207852	0.9342233886191651	0.20248349680753	1.807558466523064	0.05357102588189221	0.05177325007331029	0.0005572307880383591	0.8142947515101474			1.261632586642537
2.56532609811269	7.076801063108476	5.84302518511929	1.826086519386976	0.7438473908598447	1.097887382849367	0.7148871609834612	0.703876859065548	0.3839652472104009	0.2685111120797163	0.2884374234449197	0.3352329653712406	0.4088226081602726	0.5076203352277712	0.9361145498591651	0.2031610693127122	1.807639123345707	0.05357414336838313	0.05177729911588513	0.0005572330658719498	0.8141976409812912			1.261632725881318
2.573515881957969	7.038014713410361	5.721322272155278	1.828986942085437	0.7484748653423334	1.112037727207507	0.7199374865639364	0.7121602309833011	0.3905278676965958	0.2764074489390652	0.2942310035490329	0.3399786166688737	0.4116519264160494	0.5099544682705696	0.9398356746637933	0.2038668807452672	1.816338232198347	0.05357604275887679	0.05178388355664546	0.0005572335160599018	0.8141133980733789			1.261632837932291
2.581705665803248	6.556764757728899	5.412767119757334	1.655207426810952	0.7004518118099881	1.025947441548621	0.6924246172087576	0.6898209562048286	0.3817883415025734	0.2678322882397292	0.2884652397091109	0.3346355240809526	0.4090329402855695	0.5059837165200061	0.9357062289622307	0.202281283540462	1.81986076820024	0.05357492394761393	0.05178960583270701	0.0005572298333455146	0.8141914897949516			1.261632974852371
2.589895449648526	6.441869505202034	5.273698765684277	1.554671174339064	0.6796012086206256	0.9744165285084956	0.6914695485195534	0.6821593345925863	0.3804560002359679	0.2627650625898272	0.2875026797045218	0.332755707831798	0.4080849977297492	0.503721258092502	0.9332340346418696	0.2013762162615571	1.809972785094634	0.05357019835817247	0.05179072105229043	0.000557226286571774	0.8142637520331579			1.261633143680132
2.598085233493805	6.672469109507217	5.404181994840333	1.650798174799665	0.7113652626398355	1.023586674570624	0.7088414244732646	0.6881568663444223	0.3829166968651525	0.2646195523411447	0.287412694094011	0.3350430290328811	0.4092740387278815	0.505476414987285	0.9348526763350765	0.2023089643816858	1.804449034831899	0.05356657631216089	0.05178165713117235	0.0005572266308031633	0.8141363945199618			1.261633290535663
2.606275017339084	7.023600277766815	5.755664479969878	1.82389847971048	0.7484459690600284	1.114016082140868	0.7165260064784604	0.6976499758149419	0.3813746638621117	0.2656029005772154	0.286761238444437	0.3363085272653333	0.4096304198189346	0.5073445152320885	0.9384938252035177	0.2032555245980886	1.799954447671354	0.05356596760521037	0.05177287874440691	0.0005572287678268022	0.8141405492321337			1.261633386321347
2.614464801184363	6.989663399878496	5.635259734786462	1.775513645676839	0.715191574321401	1.083768954907182	0.7089744618861079	0.6934289941388879	0.3867921072508373	0.2680634335156561	0.2890559161064674	0.3370085483927537	0.4102429470270135	0.5076409382031288	0.9391569780018727	0.2032056996489702	1.803775151216997	0.05357089258427498	0.0517730314704909	0.0005572277241917997	0.8141593626493221			1.261633471523159
2.622654585029641	6.926638405836844	5.707266785299023	1.721405556786817	0.729281474240502	1.023074886604377	0.6992647915723559	0.685204897520416	0.391268945750153	0.2678236027478122	0.2912942129839012	0.3359255300284436	0.4097430103880194	0.5060016883307683	0.938137524528421	0.2027907085350952	1.809068009898816	0.05357982508467337	0.05177739462276888	0.0005572234004375881	0.8141255064094306			1.261633584592398
2.63084436887492	6.768865610961589	5.581066975658613	1.733008726956422	0.7402232386800062	1.043142928816493	0.7057944995514152	0.6906553372716813	0.3868034853857116	0.2679105419398356	0.2879012983413418	0.3345755412354758	0.4093050353427484	0.5052069366839194	0.9360402940568538	0.202511905297944	1.803853002237725	0.05358518264090759	0.05178139411738004	0.0005572218082065765	0.8141076235598363			1.261633701047649
2.639034152720199	6.933408447041786	5.770072572271016	1.769183223631331	0.7779677561268193	1.089112745957834	0.734295467083406	0.6996622449454927	0.3926695075828683	0.2688061718269403	0.292573744396452	0.3382890004021127	0.4107152141220181	0.5084172259920738	0.9385428292784844	0.20345916598553	1.807130709270195	0.05358968766587687	0.05178428346089935	0.0005572248168743034	0.8141002662723006			1.261633798390483
2.647223936565477	7.183074188114489	6.032378072722301	1.848061287185204	0.7909200446830104	1.12784666254807	0.7494475225067893	0.7079001846588532	0.3965741243829928	0.2702980892061249	0.2945472142063622	0.3391385884690076	0.4114168634665472	0.5103840183921868	0.940870431810835	0.2040574662986628	1.809369278913738	0.05358712180305618	0.05177894296579815	0.0005572258266841392	0.8142174357194384			1.261633866496099
2.655413720410756	6.941597779990294	5.619565941612228	1.78629747002438	0.7061068054422946	1.070849071766917	0.7154487763473801	0.7052334682712524	0.3883942455318707	0.2714139584045063	0.2884593733405973	0.3354604054416646	0.4108469436249828	0.5067229840608534	0.9365854733294038	0.2030191353240243	1.812248300041097	0.05357872524210761	0.05177262234705331	0.0005572215134265622	0.8142723389033586			1.261633947058855
2.663603504256035	7.029437023972833	5.632059744347147	1.798269072007237	0.7180657686612911	1.070860996165864	0.7121087906680184	0.7006891182982039	0.3858973753043516	0.2719488528715751	0.2882882005169977	0.3359518885024272	0.4100532292544936	0.5068683298452582	0.9367490079435397	0.2030591397592027	1.802707517006796	0.05357294569677822	0.05177373299129449	0.0005572188070245888	0.8142431046902436			1.261634021589456
2.671793288101314	7.220727298553784	5.847152482575881	1.94324059971566	0.7523694153569302	1.15254098883885	0.7281076437854664	0.7062438936888812	0.3892498918117777	0.2742423742579685	0.2913851173325762	0.3377929325755497	0.4100955440081024	0.5097646519690034	0.9382362299533601	0.2037361298867496	1.800295660243549	0.05357001484180705	0.05177628373195306	0.0005572214662868142	0.8142716691510921			1.261634099739616
2.679983071946592	6.995789989451287	5.938379635449182	1.870766848170665	0.76780617677063	1.109104153690359	0.7219827993848539	0.6992285850779213	0.3896249437703159	0.2703063786410796	0.2939293394713397	0.3373997689539039	0.4098248437501856	0.5077654116545449	0.9376195147698595	0.2032060015208681	1.803978733615894	0.05356951527077539	0.05178538340650887	0.0005572224507581457	0.8142700609493304			1.26163418890465
2.688172855791871	6.908164489911371	5.841792277822607	1.771857053882046	0.765165102015725	1.081262799963896	0.7203152651084327	0.6997239093884594	0.3916192890133808	0.2701419145738477	0.2932480731407746	0.3374302593417296	0.4102523338359997	0.5073966486475555	0.9373444879608959	0.2028197669119412	1.809407480553264	0.05357501968001107	0.05179436047827837	0.0005572192067438101	0.8142502472588199			1.261634254137312
2.69636263963715	6.909024362650168	5.804681706252392	1.761540529372295	0.7687110906987572	1.100905440794302	0.7350159434768475	0.7093440163356929	0.3908747860368018	0.271231705233612	0.2906944417295294	0.3360603294238056	0.4098997614283467	0.5088135417616001	0.9376901279544068	0.2031660379592547	1.811795236482687	0.05357860218368275	0.05179490698532684	0.0005572159479332884	0.8143137761847522			1.261634332624364
2.704552423482429	6.8821022462224	5.788512249635937	1.751602922333094	0.773273022423051	1.09944550830764	0.7308849079687505	0.7070729270846833	0.3885018568572662	0.2702743930580273	0.2900323143658804	0.3356956232533655	0.4082851451898999	0.5085401084658853	0.9364310914601753	0.2027211884222049	1.804599656968483	0.05357066079217343	0.05179279116263593	0.000557217455419839	0.8143141851570466			1.261634394394144
2.712742207327707	6.895568144681719	5.700356190537901	1.725400312608448	0.7508397758147143	1.096507225023685	0.7322373176080783	0.7012416394593002	0.3933300639113196	0.2711333816322586	0.2920357177431821	0.3371496645260044	0.4092890863308464	0.5081002052423363	0.9371729325409465	0.2028596394484438	1.803131080855491	0.05356469465042668	0.05178782403753458	0.00055722126303921	0.8142514149289418			1.261634430211336
2.720931991172986	7.011152907823893	5.716472280196009	1.755167899750638	0.7387721314028002	1.084479626486784	0.7326363017800885	0.6949670408739943	0.3933270934155019	0.2682467196803847	0.2917072332162106	0.3367797396941073	0.4096475798853794	0.5073174624664868	0.9377689089519542	0.2033358916722282	1.800926326443397	0.05356363069061596	0.05178296417274646	0.0005572213038506995	0.8143408062265896			1.261634455221214
2.729121775018265	7.197641925179547	6.06444407702481	1.853412018252006	0.762319765275053	1.071721149538573	0.7252032850052476	0.6939591474811733	0.3967200945241553	0.2705081208909937	0.2911303757547576	0.3362475393871809	0.4091739071485626	0.506285841507871	0.9369966795939642	0.2029750295145622	1.806666175856223	0.05356268690599712	0.05177902214391019	0.0005572177926512899	0.814403080038269			1.261634492289401
2.737311558863543	7.107837259762377	6.065682575455209	1.862027650967556	0.7631211421941582	1.082738372156579	0.7180960150164228	0.6935928178883118	0.3930764546014562	0.2711893058189879	0.2898794315046843	0.336881667318328	0.4093932030812965	0.5072664383574783	0.9372283211495985	0.2031541990998119	1.796812868850369	0.05356476392194972	0.05177885871919456	0.0005572161700610826	0.8143432034585422			1.261634546106558
2.745501342708822	7.138670789867192	6.006877649330518	1.868854088702255	0.757341518256021	1.117449892609968	0.7290816222387688	0.6967612651311547	0.393662679477431	0.2696901736583527	0.293142596832664	0.3392759654933045	0.4105499681402539	0.5101252713153839	0.9391101404430513	0.2038685094292368	1.792466852984386	0.05357093885128335	0.05178668302342108	0.0005572178867062264	0.8142235570801064			1.261634591519214
2.753691126554101	7.203971806954512	6.024149526298657	1.907315755665407	0.7489509870959301	1.141716036408579	0.7358827738335283	0.7016125412482387	0.3976973617308438	0.2715380553845537	0.294342123984987	0.3360844464414694	0.4101675289543121	0.5082129991871784	0.9381580973486958	0.2035016912448724	1.792503382109775	0.05357546558650669	0.05179273703933	0.0005572189172755704	0.814225909817507			1.261634605979843
2.76188091039938	6.927243582248237	5.711386787111901	1.746708553551056	0.7257266451217464	1.075131136759202	0.7226226207330548	0.6942558816019468	0.389094231768165	0.2658832624281452	0.289464580107441	0.3337038697664588	0.4083326869593431	0.5054989219158235	0.9349632124548515	0.2023236578429906	1.799419620291212	0.05358022946931051	0.05179720949301768	0.0005572168670115319	0.8143650341742293			1.261634608212467
2.770070694244658	7.318669075898023	5.903780934235932	1.972620025574098	0.7567096582002174	1.138020346530879	0.7315118966978325	0.717342014794783	0.3919319336519268	0.2721676919199941	0.2905783153627438	0.3362382382744626	0.4101614691703456	0.508371040291403	0.9377569101017009	0.203426280503854	1.811597608067395	0.05358365986169582	0.05179901602792236	0.0005572131257697218	0.8141859588060842			1.261634665349558
2.778260478089937	7.220462820371054	6.112183671712619	1.991341014780789	0.7926723611963674	1.15742788343606	0.7445825003881794	0.7257170336864829	0.397146914004441	0.2794473327995424	0.2942102806296526	0.3369396939444072	0.4108650624233554	0.5088434442498193	0.9405886886474231	0.2038081376342502	1.807487923456697	0.05358042448085437	0.05179345464233065	0.000557212368709401	0.8140441512800405			1.261634772701208
2.786450261935216	6.676585081138856	5.669773529314513	1.757460962796386	0.7399190777580804	1.098655658900273	0.7232921993698179	0.6980480281129189	0.3863277594413112	0.2674344141854579	0.2907018002891408	0.334280819786806	0.4083925522326294	0.5055994403921682	0.9349910639391356	0.2026040563675276	1.803752814943826	0.05357504348729516	0.05179096316196877	0.000557215920859756	0.8141927348549292			1.261634832914852
2.794640045780494	6.623400813654538	5.516345071483623	1.74206267949709	0.6939955828111795	1.105578700299753	0.7047296624879318	0.6924102771251373	0.381922041110247	0.265003939462731	0.2895034471282847	0.3352183207058877	0.4089856388165515	0.5063348213829769	0.9344818596824903	0.2028088582397629	1.802907869732702	0.05357288450797719	0.05178785774987586	0.0005572161454239783	0.8142886484729144			1.261634854912277
2.802829829625773	6.740312318659273	5.701116734207365	1.766620379616891	0.7193007751644935	1.100817344247294	0.7064860510605847	0.6969961192132049	0.3855549348665112	0.2682579731521342	0.2895425838448608	0.336302188070375	0.4090087970503816	0.5074240769201319	0.9357630381766832	0.2026770856883029	1.812725648557513	0.05357792297921589	0.05178534406402752	0.0005572119889006983	0.8143270414727226			1.261634932574095
2.811019613471052	6.738698292586695	5.518810414872561	1.683797727019351	0.701544719715097	1.056720449640397	0.7000603762410033	0.6947512729997642	0.3848829186324053	0.265540975058949	0.286993665501142	0.3340336169159085	0.4077370336391704	0.5061237850713376	0.9341947006063352	0.2021177982835769	1.809812972737757	0.05358290595184388	0.05178771448955023	0.000557210520481336	0.8142728100606312			1.261635015525689
2.819209397316331	6.802464088717487	5.520001286393201	1.696643927884813	0.6911932710193311	1.0603947285233	0.6967285739738679	0.6947827705056102	0.3871301197229547	0.2665237360209837	0.2882940401553594	0.3343092185506489	0.4084249871407619	0.5056340562310537	0.9352871954746456	0.2024298980832002	1.808035651059101	0.0535817027092311	0.05178813969518487	0.0005572135294605244	0.8141906461469719			1.26163505414526
2.827399181161609	6.957471070267073	5.863846484377627	1.813424835459195	0.7479718626168333	1.092880896722624	0.702443774779228	0.6959279097278158	0.3934924988198639	0.268379471719682	0.2918475245719977	0.3354225526136615	0.40847372839665	0.5069526819101676	0.9362390957768842	0.2030508337548937	1.809682638657515	0.05357880475657727	0.05178818540753028	0.0005572152868657533	0.8141486604129797			1.261635079494667
2.835588965006888	7.022270010926744	5.638588974239958	1.814665234293707	0.7460989874112652	1.094636545409455	0.7102851747304104	0.6940427220710458	0.3907257247178453	0.2671117885403939	0.2903761500889629	0.3350612284317027	0.4082165075142743	0.5072992935624921	0.9348556013476357	0.2028707940406457	1.815646922053751	0.05357669805011803	0.05178732528392797	0.0005572126842805035	0.8142218245333119			1.261635113113888
2.843778748852167	6.967153852242645	5.607199717969575	1.783526448824515	0.7314656644190798	1.08350608852188	0.7127483566768158	0.6934178914040573	0.3872818673465614	0.270406306543343	0.2895492957353347	0.3347292340909639	0.4090891308322816	0.5061402884076827	0.9352940881907233	0.2027232132381297	1.816947484660071	0.0535739209846797	0.05178416599510378	0.0005572097256513226	0.8142589114152324			1.261635153192554
2.851968532697446	6.726781142561993	5.6999163533523	1.710806899047122	0.7358602787712819	1.035727738586035	0.7128437049441166	0.6858923441840296	0.3823421271173562	0.2646748204766107	0.288173895232094	0.3340874348152134	0.4082617133075127	0.5048196933154809	0.9352107551574403	0.2020053499572103	1.80986406351006	0.0535689631437037	0.05178478376245309	0.0005572103951364152	0.8142338385190198			1.261635198007589
2.860158316542724	6.66057140201015	5.591434071962535	1.649260254427598	0.7363151817884981	1.018648782681652	0.706939880665661	0.6862540441270957	0.3841918331037507	0.2631595288974194	0.2872883133674586	0.3341409243736164	0.4078310033653381	0.5053196523485857	0.9352151528944108	0.2021257787295077	1.810350114672195	0.05356754695397803	0.05178599424234561	0.0005572124596682975	0.8142124073815363			1.261635240745919
2.868348100388003	6.687809253434067	5.435618632375398	1.631888225044732	0.6834498069577477	1.037688641065893	0.6941779542962645	0.6924706017091635	0.3819282563805382	0.2631788811169016	0.2853363518063123	0.3338188333398988	0.4079549249666407	0.5055756440236409	0.9353090409979459	0.2022629674215933	1.813827751519413	0.05357275372851818	0.05177885358220379	0.0005572113014167472	0.8142549081950324			1.26163527700561
2.876537884233282	6.797165516951405	5.52505214535658	1.706660013427835	0.6658288698090793	1.076490132910552	0.6901684889040358	0.6983820760069689	0.3800071528746464	0.2648895104512407	0.2852511587995809	0.3339834511628595	0.4081440781699355	0.5052251257623452	0.9347940475660651	0.2021228809003483	1.818057328039019	0.0535803649602198	0.05177126755203734	0.0005572074288838632	0.8142692568934848			1.261635327056922
2.88472766807856	7.310148457759406	5.98663838683905	1.960440363648839	0.7487718351551599	1.197769475063631	0.7213821949133566	0.7147483238656082	0.3972230415307607	0.278240624225279	0.2982075677702424	0.3388591044658362	0.4110526147337049	0.509719443639332	0.93903299699986	0.2039143193786684	1.810307832456475	0.05358051185127451	0.05176628687898471	0.0005572060402318079	0.8141316156226306			1.261635401789624
2.892917451923839	7.030989511136899	5.831196649674568	1.987314913771079	0.760802014529202	1.171266506782727	0.7320146427554709	0.7143625759605577	0.4018130098043489	0.2753932652270792	0.2961387996234396	0.3375717563584325	0.4102281124555733	0.5082053288681512	0.9369688610517928	0.2036083697608323	1.805590815292495	0.05357682607493099	0.05175534132704285	0.0005572089532384446	0.8142207900400719			1.261635470841747
2.901107235769118	6.655632194106473	5.560635218552291	1.708237306699811	0.7175633034592617	1.037300858447551	0.7004476917129964	0.6951467465201817	0.3867956429467	0.2647918561700688	0.2876828456222859	0.3338895151325344	0.407586553270823	0.5048762947515	0.9338534645843929	0.2023569317331485	1.802752948893004	0.0535741172244882	0.05174620924151825	0.0005572110993467437	0.8143088029337647			1.261635500006821
2.909297019614397	6.810606689865669	5.447092358043521	1.619213029060881	0.6944034954591742	1.047329759673858	0.7156429066502407	0.6887603765522725	0.3822568731459901	0.2626095792918587	0.2864323754918228	0.3338680239732522	0.4070508264886341	0.5054875756799975	0.9347341890684795	0.2022778300347441	1.81251997111238	0.05356663945148812	0.0517475538310519	0.0005572079957491539	0.814240459026545			1.261635534638227
2.917486803459675	6.882698680206034	5.50175860707961	1.678494485664199	0.7026435632098864	1.105435523717958	0.7162995476082772	0.7009354964080009	0.3880579078159438	0.2672360103049605	0.2877998683108868	0.3356337350611271	0.4088554235558343	0.5075545932316965	0.9370208422783297	0.2030415421429676	1.813156813309286	0.05356374246594012	0.05175755754703362	0.0005572039769392006	0.8142084542458697			1.261635626812986
2.925676587304954	7.126827639870065	5.786275383472306	1.833430827504551	0.7394646619457592	1.13747310717479	0.7098736618541676	0.7048447380146019	0.3928276210537335	0.2746743240927268	0.2931801388933268	0.3387360049953513	0.4114530462702103	0.5099126475456358	0.9392886504141373	0.2038831190908071	1.802182674661258	0.05356579937071877	0.05176799667413233	0.0005572051816225225	0.8141210294377194			1.261635699067331
2.933866371150233	7.084225505763185	6.002101434917856	1.855265172975119	0.7808743531212786	1.111341535819076	0.7272079272414377	0.7026839158100719	0.3903335786419301	0.2746728418566759	0.2929644972488905	0.3374005636160315	0.4098338697895325	0.5078587550877486	0.9383729161553742	0.2032032990835351	1.803243808266092	0.05356927158553227	0.05177418986817395	0.0005572082056397677	0.8141133698909963			1.261635727562269
2.942056154995512	6.897673686946391	5.793211874279157	1.814277195353626	0.7600314341470896	1.106205231595984	0.7289794496153643	0.7059579145776589	0.3862720571518168	0.2705593442380587	0.2905808061547161	0.3372910235568562	0.4092663069601793	0.5077963518187283	0.9369494538553683	0.2027962623183901	1.808454542790461	0.05357635736389515	0.05177776211605398	0.0005572069919878573	0.8141997606883549			1.261635751473703
2.95024593884079	7.052328703262345	5.65454896299838	1.792801628456513	0.7356237006134724	1.111979542529444	0.7152755894324184	0.7014955883336005	0.3859876022516843	0.2704079028714804	0.2903598100374157	0.3383445678915613	0.4095284426168289	0.5094815690774678	0.9368117024824639	0.2031290284553697	1.814870234226267	0.05357662568420647	0.05178237578897084	0.0005572034461109081	0.8142190229359517			1.261635800921754
2.958435722686069	7.153951540719337	5.765517866349878	1.860505473307564	0.7505026386828375	1.141709404562798	0.7160806429978236	0.7085502394648542	0.3915151550697905	0.2731207469577795	0.2919996597830777	0.3381731202363659	0.4102333084345375	0.5099042364426154	0.9376309879701328	0.203642900481851	1.816095679560974	0.05357406296229649	0.05178167296679476	0.0005572025102096708	0.8140471204155558			1.261635872010875
2.966625506531348	7.196396827623999	5.854803230800643	1.866134325778417	0.7744047449484439	1.098631977321519	0.7231744794711549	0.7015547287034257	0.3981366303668782	0.2733329908175101	0.2938216118695712	0.3380830637273888	0.4113304625780284	0.5090828991883962	0.9389789661036489	0.2037770160006027	1.815701414896039	0.05357081006379857	0.05177317497739119	0.0005572046565155573	0.8139396223382307			1.261635929432251
2.974815290376626	7.074159614394556	5.921238997378012	1.822790437404717	0.7631308057252593	1.090679741941837	0.7302410016838009	0.6940154417139898	0.3935645646900675	0.2713356505766614	0.2916140995547472	0.3370545294635314	0.4112420235232251	0.5081486756828699	0.9396450440151851	0.2034626245433416	1.808728057432632	0.05356436503600217	0.05176941759245837	0.0005572061197210419	0.8140108264153177			1.261635954752889
2.983005074221905	6.660684484162864	5.707689314833964	1.690117870950401	0.700488045777264	1.04346672416719	0.7023150459240509	0.686878640523402	0.386146702106313	0.2657490066906992	0.2878597611923	0.3355444827542521	0.4097657127414645	0.5069085015430468	0.9373208693417223	0.202670533104945	1.813925094950632	0.05355986660408642	0.05177045852434586	0.0005572041498696769	0.8141143635704908			1.261635978548722
2.991194858067184	6.75061269498925	5.56608853057488	1.67717526333005	0.7143629330444465	1.037376592703569	0.7001678916786721	0.6890672413524872	0.3860954657307517	0.2651439029597178	0.2874006173199746	0.3347429582158598	0.4096439829051711	0.5072180999716271	0.9363877480939752	0.2024858400085102	1.823002453734785	0.05355935588495973	0.05177443222442694	0.0005572011807684753	0.8141218447074068			1.261636030375141
2.999384641912463	7.572632364018594	6.058308130256012	2.053733478256815	0.7976415052699902	1.173529639169638	0.7439497015763432	0.7079856032616305	0.3963223978836444	0.2727361140981343	0.292642170960311	0.3377209912870757	0.4116116934000667	0.5099127532535197	0.94088552119901	0.2041832094155982	1.81904638339044	0.05356489765045667	0.05177845955466464	0.000557201891406958	0.8140529823482346			1.261636086515572
3.007574425757741	7.242413192344427	6.026299109415521	1.955326033013156	0.7611597629063188	1.118568649025002	0.72911176490194	0.6951895520545617	0.3838731238875356	0.2656320205415067	0.2875064828882198	0.3355995528059325	0.4099038535894333	0.50741951553131	0.9383980007995841	0.2036291473715919	1.808582413549447	0.05356859454404227	0.05178287429600278	0.0005572047592781806	0.8141462422109038			1.261636117867474
3.01576420960302	6.824942991160944	5.492132976331424	1.682911374525044	0.6835880667750196	1.041952462910642	0.6949197575983814	0.6882006400835985	0.3766223167248958	0.2611938856050999	0.2819288755480253	0.3326368508905555	0.4080558411787998	0.5054037852881397	0.9350907004078813	0.2021051448584915	1.809504955169628	0.05356781434891646	0.05178618884515673	0.0005572040556381304	0.8141584718484116			1.261636123302479
3.023953993448299	6.799751535469092	5.445865436720404	1.695400821731536	0.6559991588826283	1.045785122181767	0.6996614945872007	0.6963073899643364	0.3795007838945751	0.2688061021569038	0.2837017379958369	0.3337653647282909	0.4087010746542195	0.506021466010268	0.9360829450313978	0.2024819788814429	1.82550854478169	0.05356499563606817	0.05178080467880659	0.000557200421026055	0.814067331951974			1.261636157563931
3.032143777293578	6.907751102636985	5.665005326046425	1.817506970992063	0.7122456424479043	1.092030404323137	0.7267544339954474	0.7112004015698568	0.3860192178597462	0.2765563508093549	0.2874828941571878	0.3362975524641659	0.4106095693931051	0.5081483280975555	0.9384700618903339	0.2035651698242022	1.811861591296332	0.05356333771906254	0.05177339537473238	0.0005571991264318182	0.8139992187822356			1.261636217054153
3.040333561138856	7.00053502905152	5.841535903274563	1.81776084485273	0.761770895218901	1.099384590431714	0.7237277229129851	0.7036204213784186	0.3893788603572357	0.2742273083217251	0.2914139153555166	0.3372146244358456	0.4111455578092228	0.5087900307297216	0.9388543326239445	0.2034486223182424	1.805903638019533	0.05356415382151981	0.05177187536047897	0.0005572021584756918	0.8140280401660782			1.261636251061025
3.048523344984135	6.983001317380995	6.07324232085771	1.80349317837015	0.799133818890316	1.08565168152036	0.7242068325264561	0.6974987265234537	0.3890055238943316	0.2727068207277077	0.2933535963473532	0.3371971472563922	0.4105045698276458	0.5081934310718538	0.9381020256578625	0.2030947935139315	1.805053479331158	0.05356731629630647	0.05177214938797679	0.0005572036011551077	0.8140631995577248			1.26163626889362
3.056713128829414	6.853931407547182	5.874149676211202	1.794250085785776	0.8003195723313619	1.092591371595407	0.7300449993774653	0.6980111136929528	0.391254749991671	0.2700945310086714	0.2935059741541989	0.3365803896906225	0.4095881540764683	0.5067635273346509	0.9373571406685917	0.2025092904356501	1.814398898237237	0.05357191959602028	0.05177610292366788	0.0005572010924487573	0.8140386207327608			1.261636277470777
3.064902912674692	6.794290302653338	5.665194756481861	1.77548877379704	0.7447422924111781	1.103130238491069	0.7241632719002015	0.6992841013782145	0.3914575482607839	0.2669836892009305	0.2918144074898166	0.3355088956822721	0.408742329964257	0.506534400947916	0.9362180106393846	0.2025262677470249	1.810274318534716	0.05358266280055937	0.05178410420056132	0.0005571994434193084	0.8140728985822143			1.261636307994326
3.073092696519971	7.091424207073556	5.905681803380991	1.805760430625403	0.7749370126026465	1.099446771438116	0.7396480470830534	0.7023530131319919	0.3970511648942182	0.2691329779183161	0.2946326669108464	0.3365803349883928	0.4089510532533294	0.5075693593974101	0.9365841258688195	0.2031423736426179	1.800043260450981	0.05358754162278366	0.05178598836563087	0.0005572017989792278	0.8140046978109182			1.26163631894514
3.08128248036525	7.131732692577157	5.938904183202175	1.82215105382009	0.8105648585181563	1.105649249507271	0.7461268518900713	0.7015038374315787	0.392770085351548	0.2664652677727485	0.291765444345507	0.3351535898640428	0.408263777072625	0.5063874888197962	0.936248075815692	0.2029312839929892	1.800996426458411	0.05358155102463422	0.05177689073217152	0.0005572046832271705	0.8139422571922855			1.26163630130488
3.089472264210529	7.346327702602218	5.973952423689155	1.872220809548071	0.764300003709421	1.121500353439077	0.7295310997649007	0.7062069185115871	0.3913464063442961	0.2686715848117963	0.2907541120891893	0.3356846376169055	0.4086103926813512	0.5076276638344188	0.9380607758671685	0.203052137574746	1.808808190917114	0.05357528045751651	0.05176580396100051	0.0005572041527942741	0.8139658886742054			1.261636274911416
3.097662048055807	7.396864786575801	6.190587003981821	1.860326176764814	0.8106135869211768	1.108301095920636	0.7393924551730976	0.7002488473176014	0.4018137934542352	0.271335721499424	0.2954103975141404	0.3374508257247932	0.4104172416237923	0.5086001915627888	0.9409543055863749	0.2034306181857082	1.817766830936272	0.05356886306660302	0.05175769746489031	0.0005572019076885261	0.8139590187285377			1.261636252537075
3.105851831901086	7.034902648782016	5.944554671771119	1.829887497112966	0.812967212344155	1.079313112144736	0.7412291976052103	0.6963725380216126	0.4030345751097907	0.2712860192612169	0.2945170542329139	0.3371782803163196	0.4102175834772757	0.5076374242118706	0.9387514469903263	0.2031138045070725	1.809381796968604	0.05356548384376086	0.05175325055915804	0.0005572022568027702	0.8139017469826048			1.261636229947183
3.114041615746365	7.009289335452426	5.682969232035382	1.772996423055375	0.7185554748067704	1.058243487335816	0.7057989259473505	0.6943513368073888	0.3903708275306759	0.2686085576428529	0.2904577499945179	0.3351747802417436	0.4089961130891726	0.5064292596186727	0.9365857560710622	0.2026636042643067	1.811451787646716	0.05356910843104232	0.05175568408059571	0.0005572054871015486	0.8139117659562385			1.26163618816212
3.122231399591644	7.04567331170505	5.836497127516782	1.811307467057008	0.7499542676457343	1.092793086609382	0.7162132957609074	0.695874767344163	0.3883843036236278	0.2674119525157999	0.2923246354708979	0.3358728482946914	0.4091131269208936	0.50674338101926	0.937550940947215	0.2028913184887941	1.808969198749455	0.05357378296518829	0.05176401301514358	0.0005572071697673535	0.8139223667915926			1.261636125095024
3.130421183436922	7.056198922613277	5.788757902044779	1.782059785420039	0.7610277174753056	1.10210164094778	0.7283966699159654	0.7001026040778554	0.3911188535967908	0.2672793882737859	0.2913490645776144	0.3363499147368097	0.4096459617744838	0.5079890860426316	0.9386265518012006	0.2030977333340889	1.81386812519327	0.05357732446616056	0.05176955881168754	0.0005572044618735855	0.8139238591865406			1.26163608552601
3.138610967282201	6.953173562657442	5.64756652696257	1.772946473397117	0.7439571836002606	1.089673490960551	0.7327182577507235	0.7008749207717333	0.3923681968949818	0.270233762280304	0.2902868088101281	0.3364327747745384	0.4099014744823281	0.5088429699074135	0.9373333877685709	0.2031032675492828	1.811968745372171	0.05357652233756735	0.05176680505725732	0.0005572023684420369	0.8139794785682199			1.261636059198532
3.14680075112748	6.673059079083975	5.539892758366805	1.784405309790028	0.7198020698745697	1.073203279673438	0.7055663129328833	0.6955246370260562	0.3868071071730018	0.2740046733836248	0.2884740716828303	0.3351969953047523	0.4092238435567132	0.5072112262093627	0.9348242746891879	0.2026267907396458	1.805698069438405	0.05357232488948244	0.0517637790698511	0.0005572065204018982	0.8140328533778468			1.261636008495478
3.154990534972758	6.668267638471784	5.402794323684329	1.693306664389518	0.6674904381313138	1.022026093552426	0.6786204669035943	0.684121126036637	0.3770776894931525	0.2637274230656697	0.2850082981457047	0.332643228642743	0.407638005246535	0.5045758326744911	0.9342238846076422	0.2020755243062841	1.808140993052787	0.05357382595402158	0.05176201645277003	0.0005572112595998698	0.8139940932797498			1.261635921113485
3.163180318818037	6.726739965138992	5.505211567664399	1.688188258750793	0.6774773128924643	1.019863017171126	0.6893499707898932	0.687132123780138	0.3807184056793522	0.2653214290673124	0.2874693160392742	0.3340228305514392	0.4088009911955253	0.5046763040343087	0.9363511193005774	0.2019785968079085	1.815495132928726	0.05357736603020134	0.05176600574189886	0.0005572106271234142	0.8139201845531006			1.261635819410257
3.171370102663316	6.547648056281602	5.348512907809968	1.646555156685554	0.6887059956101578	1.021060112214614	0.7117318173869137	0.6840341067632306	0.3838046623010283	0.2618776756474269	0.2865616467504629	0.3335714373769629	0.4079928842651639	0.5045817567014396	0.9334809302450053	0.2016812988985004	1.81592210495893	0.05358081110379928	0.05177352638847922	0.0005572069014941217	0.8140456420594603			1.261635786864181
3.179559886508595	6.748094538145307	5.431578073324657	1.671781556046364	0.699414516993499	1.050813263754292	0.7191563800737677	0.6867847454699665	0.3801459043959611	0.262152272864567	0.2851662192490176	0.333907892486872	0.4078182912569434	0.5059067867084763	0.9343026536083577	0.202109950197528	1.809659310727677	0.05358044311856722	0.05177446210114995	0.0005572065091075028	0.8139674832144728			1.261635760197638
3.187749670353873	7.02912573395711	5.712642397262418	1.797305911841901	0.7229743862896644	1.09973142520439	0.7290042267689147	0.7031102917768773	0.3893330759310529	0.2709343017138113	0.2908846651721641	0.3377245638578882	0.4107450800174157	0.5093477263105093	0.9395959282092141	0.2035917813946223	1.812695344777058	0.05357976625884963	0.05177685628010627	0.0005572104454433227	0.8139049163052307			1.261635698738292
3.195939454199152	6.952062083879478	5.774626405666637	1.774034026755059	0.7621649462248464	1.082667232978764	0.7470502514232538	0.701627900136413	0.404280529121744	0.2707179051995344	0.2973992281771711	0.338135036500722	0.4111452622649596	0.5086959595159103	0.9391042033570941	0.2034216671333248	1.809516116243279	0.05357875778399522	0.05177748449951256	0.000557212124881512	0.8140380092842762			1.26163560699791
3.204129238044431	6.831560237989649	5.639417563796689	1.705699376980414	0.7347281496096738	1.052588918252072	0.7156303726881513	0.6925032686784108	0.3869817506541876	0.2675425576201981	0.2915190149015907	0.3357121015760581	0.4090176637771159	0.5064723750603433	0.9364999095722458	0.202415524631397	1.810111269607863	0.05357510605179161	0.05177154590830274	0.0005572098996940918	0.8141032585217731			1.261635535966645
3.21231902188971	6.644129369047795	5.526677470784077	1.679951153731178	0.7010531529703351	1.049154346947342	0.7074800618480853	0.6964966678497064	0.381492771641003	0.2686487579601362	0.2875114541174763	0.3349105313742082	0.4089798782112454	0.5060238375478433	0.9354306000408648	0.2020867636085125	1.809524720040653	0.05356860405069764	0.05176536242659414	0.0005572085064698659	0.8140786703907016			1.261635508850361
3.220508805734988	6.700937599892488	5.668927083180709	1.753713131970776	0.7439709651695624	1.078707050063346	0.7362089174291289	0.7059861838138101	0.393457359776247	0.2770136475097705	0.2918749114433246	0.336925473065648	0.4118480203428381	0.5079237565972839	0.9386872601558482	0.2029378640719799	1.809265253170031	0.05356586469076215	0.0517665384544214	0.0005572108869388896	0.8140313360931225			1.261635483707543
3.228698589580267	7.040972911650108	5.847738732354893	1.866376083413341	0.7457021058351037	1.115389270541858	0.7302973189237411	0.7109352674450332	0.3964922914500974	0.2811042550677952	0.294905492510519	0.338528757168429	0.4127596722351716	0.5092552709634597	0.9405198979187318	0.2036786683558363	1.809144244888155	0.05356650964156547	0.05177050627778775	0.0005572136451187822	0.8140521552198283			1.261635442760572
3.236888373425546	7.08299310328475	5.827532305976175	1.819315498705689	0.7303561826377121	1.08744924093575	0.7227176953239199	0.7025831627381108	0.3922832593036978	0.2696330111743547	0.2949257681906196	0.3383930563179221	0.4105575319886947	0.5089537756374839	0.9384218851570097	0.2032572780322219	1.81196967730768	0.05356640761901325	0.05177384000503305	0.0005572127578661114	0.8140909650894063			1.261635398272976
3.245078157270824	6.937422644393701	5.765172329626135	1.763658432259649	0.7568729805220266	1.06308529448774	0.7165482868942868	0.6964887045307049	0.3874462576241067	0.2672022612951655	0.2933697729071127	0.337080747663814	0.4087243289175397	0.5090491637669744	0.9377615358484374	0.2032184986290274	1.813229133016535	0.05357204473078053	0.05178086344595397	0.0005572102745159422	0.814121782584551			1.261635346145809
3.253267941116103	6.966075739935571	5.819433055551436	1.808956599998874	0.7627431003970232	1.115490514042369	0.7221386400038989	0.707403286676561	0.3883278373507674	0.2724097327176324	0.2934894730195361	0.337679749287065	0.4094242559136822	0.5100297061279248	0.9384879737067863	0.2034265176932256	1.800782313441561	0.05357648060229728	0.05178791113345781	0.000557210777236695	0.8140819943731686			1.261635325063999
3.261457724961382	6.863812790583731	5.615947254878331	1.720074277046567	0.7305938289981345	1.070952408281338	0.73323501449094	0.6971552733382971	0.3814655334562472	0.2665645309881228	0.2879876247340332	0.3357632868273374	0.4091620521014475	0.5070598124664129	0.9375186742463668	0.2026271528154573	1.803935319524641	0.05357719590869056	0.05178916095583169	0.0005572144555462687	0.8140962800487604			1.261635285618125
3.26964750880666	6.96618086814035	5.642233419967277	1.757283871595174	0.7428928783580572	1.05813359247278	0.7317915012591049	0.6903313946507864	0.3811876158797566	0.2646749380782842	0.2856151390744094	0.3352637817143417	0.4093447616592663	0.5062979273167775	0.9376261623374762	0.2025464940033602	1.806453334474748	0.05357341461624184	0.05178829087332171	0.0005572169301679403	0.8141214342507954			1.261635202658205
3.277837292651939	7.239627054410336	5.966879835513843	1.975080761166938	0.7383368174628943	1.124463809859732	0.7139018740320955	0.6974376530602442	0.3871173893781517	0.2686485193138056	0.2890501862883787	0.3367128638082313	0.4105777314950074	0.5080881540764326	0.9381710478029361	0.2033299768122008	1.809796968940519	0.05356859433479969	0.05178413457043364	0.0005572139983987796	0.8140724215944675			1.261635150379961
3.286027076497218	7.058767044716409	6.110011040549066	1.944204802187527	0.7820314710595352	1.09769403583558	0.7174313908051253	0.6957734128858192	0.3893062191225568	0.2689335133822602	0.290558446211483	0.336540089339405	0.409910629809459	0.5077198239698744	0.938685697916835	0.2033430317183574	1.806607931793389	0.05356919045770107	0.05177890263701816	0.0005572121989310857	0.8141156202079336			1.261635122783717
3.294216860342497	6.757833228212241	5.664158828473306	1.755783272858925	0.7534705535336458	1.044727975743531	0.7264882409236642	0.6867093446209187	0.3852131301110081	0.2623962207794502	0.288554566893359	0.3348934838784155	0.4085069377963453	0.5061436441741242	0.9364868158378321	0.202409016218182	1.800254058196161	0.05356966131416833	0.05178427072117123	0.0005572155402377108	0.8141368032579196			1.261635087271804
3.302406644187776	6.80234579775479	5.478416086159458	1.716298022674797	0.68271095211623	1.052735045384867	0.7002440848990844	0.6860988671844395	0.3779883569319442	0.261725821855018	0.2868373129108755	0.333915939349871	0.4080073269693736	0.5054088417370675	0.9349175726000536	0.2022693980549931	1.794298751587657	0.05357485019699553	0.0517958858760972	0.0005572180532479309	0.814099396859137			1.261635017002511
3.310596428033054	6.835979850463892	5.438535103530026	1.696070360662841	0.6913934317018898	1.06066202310907	0.6995978865675636	0.6918889157859929	0.3775128748046114	0.2644798909815222	0.286251830036765	0.3344481175191258	0.4079290150827923	0.5047408361490577	0.9341821961298604	0.2020086946574368	1.798456763215005	0.05358406000742952	0.05180592175647306	0.0005572161333222282	0.8141448483784511			1.26163496898477
3.318786211878333	6.782072509864287	5.431689224927827	1.714914587366245	0.7121167779807895	1.063059631515867	0.7051594811286841	0.6954678429306945	0.3789130225947724	0.2684534721323868	0.2861189574694506	0.3351596404458492	0.4084257280180075	0.5051877954641582	0.9341818520245638	0.2020403848982526	1.810619938624716	0.05358509103981747	0.05180948657969121	0.0005572135599446697	0.8142058219930807			1.261634939753832
3.326975995723612	6.751198210186987	5.396299237601087	1.709127620653971	0.6959554647059857	1.035822255841294	0.6915887511032838	0.6859742842911589	0.3837309790583747	0.2658275785268236	0.287766749206824	0.3351267079561178	0.408566117473764	0.5060428414698919	0.934554030170752	0.2026842512449688	1.804893707034994	0.05358026237867889	0.05180529656446187	0.000557214533329382	0.8141353740043276			1.261634920110244
3.33516577956889	6.750914745424105	5.491172666843883	1.67338304655581	0.7128579368084335	1.027109920773853	0.6998717356036681	0.683754453053944	0.3831216638072928	0.2645116596434823	0.2870378086821284	0.3343405345790644	0.4084736790965899	0.5052114094878509	0.9355367469558663	0.202583443910968	1.805466764116528	0.05357543726861145	0.05179698754772933	0.0005572174704904251	0.8140435516950328			1.261634896686189
3.343355563414169	6.727517095291903	5.468657156467772	1.712735299296736	0.6903757988020489	1.051406139711294	0.6926167404362614	0.6905344913744268	0.376069647560153	0.26724436296967	0.2860304688623628	0.3336698576164975	0.4083127481499813	0.5049212962018301	0.9346256957726371	0.2021731347909362	1.811952322796901	0.05357401487280984	0.05178868057209327	0.0005572179571028742	0.8140339256638918			1.261634863436786
3.351545347259448	6.697050990148652	5.45813038458744	1.736017692527455	0.6908847149854308	1.06294613474226	0.694712147518924	0.6905419738912183	0.3773698676524124	0.2667896943679459	0.2860117509517149	0.3336327351856612	0.4083839128694811	0.5049460348988711	0.934195770586664	0.2019831658370651	1.822619433438352	0.05357376306248277	0.05178132081598275	0.0005572150029036158	0.8139833362698203			1.261634854608238
3.359735131104726	6.940448523286107	5.686370262457256	1.793524627043873	0.7361346007232141	1.077395896611556	0.726427223967688	0.6980301697161418	0.384879680533778	0.2690486729761848	0.2879883307066135	0.3360435276763848	0.4102141827796926	0.5074965265940703	0.9370712491065455	0.2028708532090016	1.808892566862931	0.05357805099740935	0.05178290596724759	0.0005572128009277424	0.8139639567171377			1.261634883362055
3.367924914950005	6.744751075560863	5.495604537932473	1.709902457632062	0.7186371096998806	1.060872620284816	0.716636855863695	0.694071261957827	0.3820778485785032	0.2659118712398132	0.2878230237302728	0.3360522039784652	0.4092880726154135	0.5064788075781126	0.9357286134369072	0.2029501693578595	1.804738207405471	0.05358494054158786	0.05178931980520506	0.0005572148208213571	0.8139368703772647			1.261634900053002
3.376114698795284	6.621596978136064	5.512928909593625	1.698021263736147	0.7279547642222614	1.066922712219367	0.7117134694652995	0.6898385925275698	0.3827282572808751	0.2631677233938405	0.2896608503495337	0.3360029627829993	0.4086640568755758	0.5061337483390219	0.9348045633438578	0.202883974860352	1.808433429386959	0.05358779262480616	0.05179029355898465	0.0005572172052953632	0.8138935088894689			1.261634898823808
3.384304482640563	7.032706269491184	5.635163877754002	1.76997020149288	0.7570880662595113	1.072172230177366	0.7214112665433545	0.6939193412290763	0.3853564467225065	0.2645148026553834	0.2914539206692364	0.3363024971867898	0.4088858802974475	0.5073526515970623	0.935503481227408	0.2026376970616947	1.812076468908538	0.05358472064479157	0.0517876511470606	0.0005572150454299657	0.8139605340570385			1.2616348957446
3.392494266485842	7.351531365312352	5.939948085441864	1.855077452151401	0.8085306761534466	1.094800628574796	0.7265780102342875	0.6994943111343187	0.3875951099001943	0.2673289700857516	0.2915771643534717	0.3362953990390308	0.4089160567094544	0.5073561714283568	0.936971041919356	0.2026183996560365	1.812154728631451	0.0535756891380143	0.05178377270728861	0.0005572115562836455	0.8140358621855808			1.261634934108568
3.40068405033112	7.326452554934836	6.268114601712028	1.916179384246147	0.8247284038766629	1.134312839737006	0.7313982786917744	0.7042654671066524	0.3960088301343646	0.2698712507208965	0.2955284705471408	0.3374282625509936	0.4104378817758441	0.5080894061948433	0.9388600275726454	0.2030574609933916	1.800854232010905	0.05356720802831284	0.05178095356927231	0.0005572121597555757	0.8139548332320899			1.261634984507632
3.408873834176399	7.077523050977142	6.04724640654335	1.894036116358454	0.8151314692163462	1.149136912320389	0.7366168313686968	0.7050241082542069	0.3975714834358927	0.2723680017797324	0.2973885289883206	0.3390330050283148	0.4107006816631646	0.5086914063777723	0.9389244304616446	0.2035466727370013	1.796078247778367	0.05356363767503287	0.0517760099510299	0.0005572153311050074	0.8138741095126094			1.261635015879906
3.417063618021678	6.784481124855274	5.63865331748127	1.780271485934708	0.7635799227343386	1.101635550620425	0.7273186026899987	0.6933142053133459	0.3860297103234646	0.2640325901641102	0.2887358875815733	0.3355051671982588	0.4082468529830384	0.5061034838054284	0.9361772617323437	0.2025310261055689	1.799739600933272	0.0535629501683955	0.0517779110065197	0.0005572154300603051	0.813930921408401			1.261635019033264
3.425253401866956	6.767067723283635	5.600394351602829	1.777797085685644	0.7340314634209671	1.081379627470134	0.7199855535214997	0.6986737554999293	0.3859416124798426	0.2697096969107332	0.2892269909072679	0.3360922338223361	0.4091045279483507	0.5059768031157451	0.9359482683891921	0.2023814198440299	1.809816212254661	0.05356484399534416	0.05178475796792302	0.000557211126412697	0.8139796136034513			1.2616350653507
3.433443185712235	6.938615768126686	5.831149910520794	1.817737031421447	0.7711974773693437	1.065631516428666	0.7223780625786449	0.6946021558425802	0.3863546332618809	0.2690456977747017	0.2907650965174967	0.3363247049990614	0.4089047728453988	0.5063125987834107	0.9364952967182457	0.2029050293859907	1.796254191415786	0.05357685810260666	0.05178815120203969	0.0005572088073488099	0.8140421951938565			1.261635138114967
3.441632969557514	7.001326960391097	6.081123821864088	1.795934399815077	0.8169400288526827	1.07955065302333	0.7444645979228022	0.695009556281671	0.3864658441891621	0.2600425526452733	0.2880324652767863	0.3348953147446626	0.4083053883047364	0.5060002985975638	0.9371940637544991	0.2024995510367692	1.795846087498173	0.05358859766760837	0.05179623778033456	0.0005572111070331297	0.8139482980434455			1.261635191910402
3.449822753402792	7.127808997505697	6.093667911814879	1.897996691921387	0.856520770349231	1.174386615521317	0.778890344792648	0.7109802931104665	0.4032369718627776	0.2694823168219398	0.2936793620771259	0.3381447760068463	0.4116629233592123	0.5097678956840629	0.9415279473788654	0.2034350883812177	1.806674294307246	0.05358590117650216	0.05180140791920755	0.0005572127365745857	0.813905887243476			1.261635220837418
3.458012537248071	6.837741561545239	5.739660675935125	1.789983592656606	0.8037270587079861	1.118504009399302	0.7380215541943257	0.7003252632541941	0.3927918014053954	0.2688392945198085	0.2909025819132602	0.3379208009716284	0.4099081163465074	0.5084023012810602	0.9373856817474855	0.2028169190409163	1.809203506760378	0.05357989090169503	0.05180048012434803	0.0005572101689363972	0.8140935844329448			1.26163526965941
3.46620232109335	6.686107776630642	5.672326971802296	1.749676036594774	0.7620329456027178	1.068949315916736	0.7075158369923729	0.6920615408056328	0.383284243577655	0.2658974414020929	0.2863029928020611	0.3353029669011457	0.4082551924586479	0.5059908797184467	0.9350583725384134	0.2023070054245839	1.810797125806844	0.05357893537038241	0.05179813573993006	0.0005572069195444655	0.8140752136697836			1.261635344089505
3.474392104938629	6.805488144627112	5.704292317432341	1.704744514147831	0.7207696676514325	1.050044158503518	0.7049030069362815	0.6891058428645757	0.3821908623441475	0.265225179689083	0.2847655110610103	0.3337870138276457	0.4083682918944842	0.506212688752588	0.9365648314795968	0.2025086563018799	1.805369800687483	0.05357358531533307	0.05179480560172835	0.0005572077023619814	0.8140164741102973			1.261635409282099
3.482581888783908	6.985257144291962	5.796040688602449	1.820716840210507	0.7215178589316787	1.096367739787186	0.7124465052363766	0.6972853801840353	0.3862234289997856	0.2687159006134898	0.2869292257621651	0.3346955853044032	0.4092438771169265	0.507536060966466	0.9371508275369457	0.2029908918746377	1.807212703308323	0.05357207744094603	0.05179582049251111	0.0005572111599317809	0.8140315993281863			1.261635445660673
3.490771672629186	6.933800424090051	5.740284981703655	1.857418978896973	0.7546815780876108	1.109685350102238	0.7266624640777161	0.6999952511111032	0.3943489646866839	0.2743898566810908	0.2951402261107844	0.3375997103010354	0.4099999987569878	0.508654461386053	0.9373538924008991	0.2033333170216716	1.812625951975421	0.05357993475750966	0.05180260974156489	0.0005572119061275213	0.8139943079449845			1.261635456367336
3.498961456474465	7.0142312361585	5.676569265077453	1.755600972712583	0.7473664971835514	1.095863242031438	0.7319766521578215	0.6992569929025204	0.3912419383897482	0.2717495684301777	0.2939464173642105	0.3372220238044463	0.4105156765411349	0.508913621338799	0.9392763603453368	0.2032032284403517	1.817951519201427	0.05358836676796602	0.05180484735881895	0.0005572090014284759	0.8139907518774011			1.261635460915272
3.507151240319744	7.345296176324464	5.907405583415315	1.911470952481813	0.7542962162518834	1.133472268642044	0.7267206410083425	0.7072126266984236	0.3913212673749808	0.2738258892854696	0.2921473370942661	0.3371153308849136	0.4111371369903979	0.5092925030433983	0.940050926144544	0.2036830975296121	1.807734266964798	0.05358968601095621	0.05180032919278585	0.0005572076164526013	0.8139701926121325			1.261635489533173
3.515341024165022	7.27178277038495	5.868111894003077	1.896404399936118	0.7243879257504612	1.124562090297694	0.7094165330103646	0.7045475798414732	0.3912602733223999	0.2726871123200847	0.2914012593403881	0.3368781144025519	0.4105035184321933	0.5088684705220005	0.9383581152065582	0.2037358833150214	1.80559696378072	0.0535862318900106	0.05179780963022277	0.0005572110969271435	0.8139925722981859			1.261635493960177
3.523530808010301	7.054313143042705	5.607331596842966	1.78689758849673	0.6757301259639251	1.0935009493435	0.6908421090568518	0.6947713963479583	0.382576666984098	0.271246891890813	0.2905151735751929	0.3361108522484046	0.4093096194695433	0.5077468371302017	0.9358746372223714	0.2030232305937177	1.805521486770626	0.05358474443555532	0.05179968309666069	0.0005572134897433997	0.8141030359605548			1.261635472680747
3.53172059185558	6.817290488430579	5.658781247894647	1.729212520086105	0.6863361700291392	1.081886760552126	0.6940197904470168	0.6980640528224499	0.3920835745550182	0.2716150265473552	0.2948962106681061	0.3356430176259646	0.4084627716479858	0.5060256989058575	0.93405560877287	0.2023041890797785	1.807637040859688	0.05358163051669203	0.05180391702971365	0.0005572104478190298	0.814169715466745			1.261635434175121
3.539910375700858	6.859157561529123	5.666414521437674	1.745796657292549	0.7160808501937226	1.111388991529767	0.6994214028434765	0.7071040455590588	0.3990889990942827	0.2727306574482083	0.2990276502989687	0.3363079930182374	0.4099136175496839	0.5072085228742138	0.9360756506057103	0.2030654034185841	1.808048441383725	0.05358001427819915	0.05180791881199593	0.0005572065904468815	0.8141021685912165			1.26163546595854
3.548100159546137	7.225418501380191	5.946751334962246	1.873950129958894	0.7840186790928563	1.154653180523011	0.7226898938350832	0.7107254429873676	0.3951821256775266	0.2788438938732167	0.2987887705986567	0.3389769650629788	0.4130059727672852	0.5104247999672283	0.9409774150690915	0.2043277052702503	1.804217281693583	0.05358263282934863	0.05180787897636525	0.0005572073232285092	0.8138860449792454			1.261635495133292
3.556289943391416	7.071691322875021	5.876716555575744	1.788284253896851	0.761825561637973	1.09539284586214	0.7250060196352957	0.7068367307894098	0.3988174066338441	0.2747265183905376	0.295783595594677	0.3392178438951025	0.4120835324834531	0.509549226532039	0.9403062685411825	0.2038939834280185	1.79878271441021	0.05358895153461389	0.05181156003250567	0.0005572111094600304	0.8138982759506241			1.261635486721362
3.564479727236695	6.79536680557891	5.50022473017737	1.676797126809036	0.7150216320709731	1.044639660852576	0.723805358169093	0.6962387066263765	0.3948306636592051	0.2647271073370079	0.2890924324521485	0.3347788034918013	0.4089518881041261	0.5066051931407271	0.9361370531459093	0.202609400535493	1.797866921916851	0.0535954865028298	0.05182439717417896	0.0005572118241692391	0.8140414321661824			1.261635458844794
3.572669511081974	6.82873036132866	5.621461492544349	1.714074461966438	0.7577718009581875	1.067926583243854	0.7455549686731785	0.6961593926049937	0.3921204137055178	0.2649819740522759	0.290255224690383	0.3356431937253593	0.4093689273544159	0.5073323495826264	0.9363644589811482	0.2026927121008087	1.803771079573192	0.05359369087953496	0.0518338788762698	0.00055720865158182	0.8140745487010953			1.261635474279272
3.580859294927252	6.836877833891443	5.579184941095178	1.735016476528559	0.7056210393726638	1.081055977522993	0.7115856985109198	0.6997752301152407	0.3822908338893292	0.2670527239858457	0.2870216018561889	0.3351892781629305	0.4090668786678617	0.5076798021954225	0.9357239432988735	0.2030240010076875	1.792289797455636	0.05358485166016163	0.05183456072583271	0.0005572074002392778	0.8141461871138033			1.261635508409646
3.589049078772531	6.850285357967724	5.525729474902123	1.752738006833371	0.7097224652056543	1.064492894488346	0.7124923567939097	0.6976582546883097	0.3811121077295566	0.264200048519005	0.2851106815850642	0.334259997236673	0.4083813095951019	0.5064652712543397	0.935444673319041	0.2028142759757741	1.791974471550566	0.05358394283375691	0.05182934920338188	0.0005572107422050622	0.8140263560406107			1.261635503990958
3.59723886261781	7.078360938175832	5.729858092231574	1.836668989347044	0.7460781409498674	1.074339028572464	0.7258102942403614	0.6985735619157881	0.3903803569279191	0.2632850457581047	0.2882114822413723	0.3360282114350061	0.4088434367008216	0.507372949159117	0.9373688638152796	0.2029830609162699	1.797789644928797	0.05358523326910068	0.05182434632484279	0.0005572141125590295	0.8139923333889657			1.261635455049037
3.605428646463088	7.0739135444059	5.591968544539283	1.803537532194792	0.6964687259500497	1.089721885102297	0.7104218216617603	0.7079059051346994	0.3895031897654446	0.2715322908423036	0.2877178075069129	0.3363766832559258	0.4091511647426184	0.5075896226895986	0.9356191820214868	0.2029792078494009	1.804762513070613	0.05358357930011044	0.05181903750098641	0.0005572133491761936	0.8141422085371354			1.261635392688016
3.613618430308367	6.972120609093968	5.53615398964943	1.791797353037051	0.6992385227124825	1.097115943453797	0.7044788452518105	0.7072341780320044	0.386620445961037	0.2747048268309987	0.2898975643959221	0.336885173336318	0.4086838883157138	0.5072308075664592	0.9341206263523862	0.2028438474675779	1.80108577171199	0.05358682053868918	0.05181296969055155	0.000557211433738542	0.8141119392586823			1.261635335783059
3.621808214153646	6.923781222841936	5.551067898192175	1.780491206559814	0.705576719982461	1.099389409981756	0.7100811853247028	0.6987225598674691	0.3873012026736288	0.2700302396814143	0.2935549877149166	0.3381814802321647	0.4083143359457688	0.5071668607400149	0.9350913206703785	0.2027520772031706	1.797310454311394	0.0535889003303401	0.0518063952086989	0.0005572132544986698	0.8140403471692973			1.261635281013739
3.629997997998924	7.000566455950133	5.78735293952803	1.817453619977752	0.7425783327517036	1.113134539158847	0.7216613858302764	0.7068921186437114	0.3884455262421487	0.2728433179917972	0.2928745688961669	0.3381464245556172	0.409655682370838	0.508440078102417	0.937318006675426	0.2033302987231825	1.800207147551389	0.05359073846575108	0.05180050795997457	0.0005572170920835486	0.8139710563535253			1.261635219282063
3.638187781844203	6.901859657016254	5.600088675909137	1.791968595477541	0.7259761613823621	1.115835340434696	0.7197281804448368	0.7088787092214882	0.381676016608394	0.2654467491857898	0.2858815348504983	0.3354769428965774	0.4095813943005654	0.5076955295124242	0.9372614819927644	0.2029486128827857	1.805022601915295	0.05359214562326889	0.05179681873944829	0.0005572167296034364	0.8140280459352597			1.261635147722483
3.646377565689482	6.862867989391003	5.563826043858428	1.785460089531721	0.717379974217411	1.122981378305348	0.7261667355992052	0.705606535352583	0.3847859696731344	0.2651555868844654	0.2862469848640378	0.3359099115266896	0.4093868861863034	0.5074273291307309	0.9371556418144538	0.2029540571659968	1.807213457670642	0.05358593680335891	0.05178759368128571	0.0005572129210563234	0.8140195637365492			1.261635069059323
3.65456734953476	6.914866063487849	5.700287511753606	1.835909277528047	0.7407994202736782	1.133569429983149	0.7329929200515733	0.705147873857935	0.3883577790437341	0.2702861133233855	0.2908140159243764	0.3370630407630866	0.4101694705946328	0.5087703625981711	0.9384960365950662	0.2034263308975746	1.801992029459845	0.05357855728498635	0.05178204788474175	0.0005572128660329553	0.8139425502169968			1.261635031237262
3.662757133380039	7.249284850495238	5.807407476891141	1.94333106177212	0.7389822733703035	1.132013907875946	0.7247616117203751	0.706843994620619	0.3893973300141894	0.2741540580128071	0.2961895242621438	0.3379543924943467	0.4112323026445537	0.5100746251251375	0.9405632894779991	0.2040098337298991	1.807496594106206	0.05357645226357893	0.05178569547511555	0.0005572173906243582	0.8138954153108776			1.261634969832144
3.670946917225318	7.590266987910695	6.292526810151385	2.089491189503476	0.7935120331827127	1.14665326355053	0.7439622529286831	0.7143747236691985	0.3978690599397324	0.2751316359850234	0.298601477599602	0.339710888273363	0.4125432893308353	0.5115306112214791	0.9427681857392001	0.2045650955040924	1.806760804279319	0.05358059025422839	0.05179481482091205	0.0005572200940411894	0.8139316750799931			1.261634888279063
3.679136701070597	7.404683705767718	6.095781881317154	1.951834061595294	0.8095868623838638	1.129905426157535	0.7486826838047376	0.7071854228817682	0.3925757939861456	0.2704923660229387	0.2922715364782299	0.3384475212460246	0.4120270907816028	0.5103136926651639	0.9414308281409328	0.2039370592136099	1.810660775231498	0.05358464946847951	0.05180858971635253	0.0005572176564933365	0.8140193063262053			1.261634833362825
3.687326484915876	7.106444142162294	5.720519915738659	1.801805761912703	0.7548846534630165	1.120795333598554	0.7374952480245218	0.7040073602485892	0.3928199722085694	0.272891604884292	0.2919493139459757	0.3394825227762897	0.4116405969999942	0.5095664241597609	0.9403255137655631	0.2037740365473747	1.811360321836862	0.05358883515651949	0.05182084076192132	0.0005572151344250011	0.8140015311060588			1.261634817226432
3.695516268761154	7.135492365561911	5.78004672392128	1.829215072115202	0.7344112189585673	1.124224885177703	0.7233427001358282	0.7060619381036112	0.3934241620942062	0.2747595521588026	0.2903480333803501	0.33821359138655	0.411069458375344	0.5094091102810796	0.9395453527655873	0.2036660949749466	1.803123287913953	0.05359083755371918	0.05182986534055804	0.0005572173089569512	0.8140128964521645			1.261634785426254
3.703706052606433	7.292898034751393	5.891447736777108	1.847704470731886	0.7724458893731968	1.124038564026739	0.7256563244415705	0.7087547672326168	0.3965540217653908	0.2753464627934405	0.2928699505181923	0.3383345800217467	0.4113521522398066	0.5097482700036168	0.9402006792437732	0.2040435985319006	1.80035626901612	0.05358799497642822	0.05183305246500877	0.0005572207191281224	0.8139996320352549			1.261634723223371
3.711895836451712	7.188937342359398	5.95318134691988	1.795979977170342	0.8020208781341729	1.106003825677714	0.7394146185605959	0.7070093358950912	0.402810683270113	0.2773668599105593	0.2997316891224079	0.3409474978542474	0.4121506307165439	0.5106290026032836	0.9420283573415721	0.2042284878313561	1.805548361206871	0.05358218691206978	0.05183299475265923	0.0005572203880363707	0.8140176307608668			1.261634655611299
3.72008562029699	6.98631517673725	5.77066153731435	1.770295338870136	0.7432672931947112	1.093174100342527	0.7294146483485273	0.6995294716977727	0.3895168059166689	0.2737131050634294	0.2913003169042153	0.3371133638809266	0.4105880881649855	0.5092179623628655	0.9390861495567865	0.2033366166902566	1.806776460150299	0.05358178868947322	0.05183559324675967	0.0005572175632923228	0.8140619181503169			1.261634613420061
3.728275404142269	7.105905496884688	5.827748893701641	1.850213589031863	0.7525640261360984	1.112985972347055	0.7246048685773913	0.6988484094176322	0.3860902666536665	0.2737759535884732	0.2912671701212809	0.3362327993176003	0.4103430879305792	0.5090541137402204	0.938403985546849	0.2034875785223392	1.794044753485861	0.05358573168140544	0.05184304597550817	0.0005572172222437317	0.8140385787365222			1.261634597229837
3.736465187987548	6.897601653733958	5.850536921100829	1.759400491183179	0.7818008186759979	1.088285121496205	0.7159440164516782	0.6941188560420226	0.3923996792819084	0.2717604584202513	0.2964633238055651	0.3379833061414394	0.4115029690552355	0.5087783329490217	0.9392939751031373	0.2034289918966787	1.799496904263155	0.05358771694191627	0.0518492629229834	0.0005572201277717928	0.8139665262287531			1.261634580589256
3.744654971832826	6.722693734246176	5.667288812620065	1.658751417613497	0.7275756399955684	1.050005296042664	0.7142815190887031	0.6921773869733665	0.3951628970471394	0.2687139657480131	0.2944754411328403	0.3367557040670867	0.4111333573828817	0.5078671928319012	0.9385876217370914	0.2028274986314371	1.801710462616061	0.0535930612952658	0.05185436106183158	0.0005572212875269682	0.8139109903635654			1.261634560784568
3.752844755678105	7.031404792504898	6.008009069292277	1.795681913774399	0.7701003613311088	1.096936633834083	0.7467549770297284	0.703181515684191	0.3903356514573271	0.2702988158613179	0.2918085058768107	0.3378261920715123	0.4122626451837863	0.5090373750926062	0.9401568459840086	0.2031606856172253	1.807841540627842	0.05359477323238732	0.05186023451602997	0.0005572181434743243	0.8138899791134983			1.261634535314589
3.761034539523384	7.027990757752019	5.85124689460012	1.83091800698246	0.7682815741390694	1.126937637200221	0.744008871490404	0.7079783147497528	0.3881530005075765	0.2716214917719418	0.2916370073735074	0.3381731118257721	0.411677906832401	0.5092853856856616	0.9393496673765431	0.2033349195940855	1.802501655607053	0.05359377218440763	0.05185994465290976	0.0005572162193810495	0.8139626970201682			1.261634526902608
3.769224323368663	7.073037077077958	5.838806012396814	1.840438059735869	0.7476776148757734	1.109402796494659	0.7268287742603038	0.7066768903876793	0.3907793778405651	0.2742303901575672	0.2902249891129881	0.3366656776604981	0.4106320955411126	0.5091550868478911	0.9392776751566617	0.2032183743661296	1.793705654245432	0.0535888176253362	0.05185546248688907	0.0005572196464841675	0.8138460203984483			1.261634526172168
3.777414107213942	7.183334348358361	6.11901236436762	1.934506833915141	0.7962635059631865	1.147856153862347	0.7367301883015434	0.7145574696436515	0.3915800484576699	0.2764186061421697	0.292092019811529	0.3386793033138799	0.4120931322380031	0.5108316633298988	0.9420692360992124	0.2041958151195273	1.791834793154752	0.05358765293706252	0.05184849651174304	0.0005572235856833401	0.8137473517222839			1.2616344825676
3.78560389105922	7.117588335571412	5.929759291847255	1.853169890283064	0.7584734195453878	1.12310299490548	0.7208811615934412	0.7096994544966906	0.3880621132858275	0.2734580510769412	0.291039836041146	0.3371702169435183	0.4113728350540488	0.5098618007659241	0.9400230639478436	0.2038365769073295	1.796630120523711	0.05359066205528205	0.05184476467476563	0.0005572220985212762	0.8138949240913519			1.261634446296374
3.793793674904499	7.208322889579719	5.908550987953189	1.849137211162786	0.7497291123260801	1.103299413320196	0.7240809153811506	0.7017735798539595	0.3957879971398339	0.273583216177885	0.2930968013202523	0.3373717290170499	0.4109648111195743	0.509244861186773	0.9398242923527402	0.2036391090295866	1.806189588975568	0.05359255885581454	0.0518515473073807	0.0005572184243408208	0.8139171750129464			1.261634441278273
3.801983458749778	7.365285442295261	6.014440248278361	2.036468224005381	0.7843254133533616	1.167261973758101	0.7452377567930407	0.7103547123024981	0.4000031087511712	0.278638278695661	0.298063723981779	0.339226121411664	0.4124322921467032	0.5107993064070365	0.9424934462845961	0.2043520505478775	1.797832185219057	0.05359904569634754	0.05186627579221078	0.0005572189120157414	0.8138518775344735			1.261634442415314
3.810173242595056	7.407555771212105	6.12263526058366	2.028915742518903	0.7796364226006789	1.18045129618224	0.7283018585937121	0.7126964533990565	0.3938386273859726	0.2770306284776161	0.293237842521996	0.3376504045923873	0.4113922084228385	0.51064399184168	0.9430484671518504	0.2046134348268863	1.798569447349016	0.05360461459761141	0.05188085946876808	0.00055722221960627	0.8137394394559452			1.261634413932809
3.818363026440335	7.143934677604654	6.016566616441565	1.917301238337782	0.7687900219002134	1.151646342820945	0.7325324879343343	0.7129986071863571	0.3961475515905664	0.2781782570221489	0.2958537278411925	0.3399370822007552	0.4116973704308604	0.5115384990459135	0.941385295395193	0.2045205178534583	1.802451245347427	0.05360458424614525	0.05189052197914409	0.0005572226403833694	0.8138290769494869			1.261634370956796
3.826552810285614	6.815200651335091	5.617955100300505	1.822219681058473	0.7229043760943301	1.121321059394701	0.7289985233931606	0.7110917002048154	0.3941479837022068	0.2735982436373142	0.2947269657927261	0.3384446679194639	0.4104669547355226	0.5097371803702896	0.9379014737356189	0.2035083415209818	1.808379159423485	0.0536016524309777	0.05189083837651837	0.0005572191811943111	0.8140235663929268			1.261634366721146
3.834742594130892	6.868495905804056	5.472218025043751	1.777860848974607	0.6967449456594151	1.119886354843685	0.7103219973706734	0.7100404560730758	0.3832810246818862	0.2701743937343389	0.2879085278964804	0.3359062311814636	0.4095493770197244	0.5088235747627704	0.9377656087165093	0.2031653427721922	1.805612082748908	0.05359849037527823	0.05188314329151687	0.0005572168503298551	0.8139338490435997			1.261634399111041
3.842932377976171	6.999308169750984	5.574866610540805	1.762848521858172	0.6981987759664529	1.095092913436402	0.7070044558947626	0.7030062710353171	0.3797555873991224	0.2712498608936202	0.2868438944830642	0.3354309961011153	0.4090689086058317	0.5078845062840294	0.938123887565379	0.2028999724971442	1.799574781307122	0.05359569965099853	0.05187562109698935	0.0005572188125805724	0.8138702800378259			1.261634428400027
3.85112216182145	6.872219197997977	5.641861182032053	1.800918865277582	0.7116940458217443	1.068788165683045	0.7090782564417023	0.6946654216257611	0.3837064992864717	0.2686791588538127	0.2869861930447934	0.3341400498453784	0.4082885635690701	0.5062037750072863	0.9361578658868202	0.2028091200032685	1.800509454085695	0.05359451153363381	0.05186852386152183	0.0005572214353326346	0.8138978815155925			1.261634438074555
3.859311945666729	6.755951805108242	5.678386069465025	1.802559738838932	0.7249199024516991	1.095440758021088	0.7114608130674154	0.699384804968721	0.3871534746660183	0.2697719902032364	0.2875610032690301	0.3341801897726214	0.4094013407667615	0.5071312455451936	0.9357459135429286	0.2030140137384332	1.808158732370796	0.05359521125575768	0.05186624257301881	0.0005572198467188262	0.8139850124669548			1.261634447545903
3.867501729512008	6.630782079069648	5.526782695147987	1.683996152490133	0.7231811963669447	1.103794862455215	0.7136325117050206	0.7055478012597938	0.3877129378473481	0.268155599719817	0.2906619156785731	0.3354363177722684	0.4094246613868681	0.5073328735197959	0.935430698194211	0.2025520427440274	1.81631190462791	0.05359845668726478	0.05187129883513987	0.0005572158958549918	0.8139915221134141			1.261634491586475
3.875691513357286	6.707084167464297	5.520555773705933	1.641291809864172	0.7234902493262557	1.069408676177417	0.7145145271920338	0.7026233569795756	0.3901356068181596	0.2665714167784532	0.2942409671132797	0.3373134541720945	0.4098800265732361	0.5080857141149436	0.9375952791733004	0.2027446414524113	1.810840633267011	0.05360171309673422	0.05187976311220217	0.0005572154876548717	0.8138580722926915			1.261634557913645
3.883881297202565	6.875866649790614	5.664162682365532	1.719198707835015	0.7228571650887324	1.065755168702099	0.7204207517773094	0.6963292589124577	0.3888059428672414	0.2684461739368602	0.2930489393605947	0.3367832504553912	0.4109854281939074	0.5079735543728868	0.9396542206917941	0.2030791279793797	1.808630702308432	0.05359884070840192	0.0518812836196049	0.0005572189171840754	0.8138895383379797			1.261634599321557
3.892071081047844	6.870524303109483	5.683369159215705	1.818828427043892	0.7205348735187784	1.101721432850147	0.7108218106551442	0.6974232400839906	0.387094453837617	0.2700046431104269	0.291316754872038	0.3362773493273224	0.4104619262414117	0.5067869886802699	0.9385433373579368	0.2032098671402828	1.810233506246441	0.05359395636517964	0.05187424001429398	0.0005572196487761335	0.8140532444022521			1.261634611414858
3.900260864893122	7.027705994004026	5.759762929355771	1.831128441167921	0.726232602908744	1.096276373983871	0.7153576339111239	0.703469764398169	0.3890316203459393	0.2709125714652779	0.292680294213651	0.3378822241415136	0.4110855428171001	0.5093029600074034	0.9398324673205325	0.2036155733207865	1.819523347312562	0.05359264961709537	0.05187188134220076	0.0005572151919967962	0.8141152024424428			1.261634644036456
3.908450648738401	7.285617335221697	5.936032393723275	1.903925953137813	0.7543110300037629	1.151797481605663	0.7426123983863389	0.7118151345195092	0.3890942937643304	0.2702164440427345	0.2914595047582661	0.3385696680002966	0.4121298905438033	0.5116319709923263	0.9424745808830994	0.2041372201886691	1.815986057710369	0.05359352497034734	0.05187491704193999	0.0005572127124189429	0.8140075875698642			1.261634718027496
3.91664043258368	7.130463451568627	5.753991386841234	1.914458750230577	0.736518237439815	1.169731304540156	0.738166868347539	0.7099136815848349	0.3878742499940879	0.2684875024605288	0.2891467057282748	0.3368033016268966	0.411312473202639	0.5101544204750768	0.9405183313984871	0.2039290010593512	1.809890130780353	0.05359467865150534	0.05188250053786066	0.0005572148025485581	0.8139912334893501			1.261634790401497
3.924830216428958	6.940036286778583	5.636523221596768	1.767092485835481	0.7395085263625873	1.109484374907394	0.7480968604791116	0.7032073976908608	0.3932397816879342	0.2679785064973398	0.2907222580986151	0.3364174019181992	0.4110695747912831	0.5092217823877286	0.9398945187058001	0.2036658580661118	1.802948796439826	0.05359812414190832	0.05189414377498782	0.0005572165987004162	0.8140094225665797			1.261634828658811
3.933020000274237	6.937487282084652	5.642673477560682	1.823481576872083	0.7385890660442392	1.128927651424954	0.7379054633947728	0.7011645950456947	0.3878242515020973	0.2672311099637898	0.2896505331039207	0.3360663993693536	0.4113266606469861	0.5089137403005046	0.939173113464294	0.2033920314812258	1.807692387706257	0.05360323361751226	0.05189859296839121	0.0005572138135016782	0.8140694122778201			1.261634882810827
3.941209784119516	6.886364549559352	5.565861912789728	1.753489826332696	0.7236324756286543	1.091970997873991	0.7199321575096477	0.692225937721173	0.3799346244916174	0.2620767261377766	0.2875245386037916	0.3349762902415818	0.4085412777245589	0.5075239026190705	0.9360041288287283	0.202839775389498	1.80927974357464	0.05360065133698752	0.05189201465092028	0.0005572090242200114	0.8141656554720959			1.261634988954887
3.949399567964795	7.241468338896742	5.886864888324631	1.797985075433157	0.7528237781450553	1.109975188719423	0.7318743521700869	0.700064653005828	0.3944482093942032	0.2709927131845052	0.2946134749832536	0.3377560682603492	0.4097692451001585	0.5098138626772809	0.9395639130052411	0.2036388272829262	1.802748480304445	0.05359102243118918	0.05188259115432831	0.0005572079984882027	0.8140725910443469			1.261635107515872
3.957589351810074	7.133061204254216	5.895447915820103	1.864797891746811	0.7275602627345028	1.12011747558033	0.7167644644506777	0.7097215111206293	0.3890522133257007	0.2749797652909722	0.2905065914966179	0.3375556780121026	0.4115391603468489	0.5102935668729287	0.9414739863794789	0.2039905615615667	1.805509512595701	0.05358322184562594	0.05187255910957073	0.0005572103428365606	0.8140606037642671			1.26163520025364
3.965779135655352	6.620483285956103	5.581410724688484	1.711010905505242	0.6977233139101741	1.08604371888342	0.7050516533941393	0.7051343942627953	0.384503890125737	0.2664690285628798	0.2877543798893317	0.3359808527517097	0.4104749014490691	0.5081560595852637	0.9386818454592981	0.2030763101884444	1.807517291258007	0.05358062051356881	0.05187040320467448	0.0005572108845152593	0.8140766033173511			1.261635267879329
3.973968919500631	6.973680874493597	5.84684657458939	1.791761919926858	0.7487416162288416	1.137042358929867	0.7248467250987851	0.715045719876473	0.394763679159063	0.2747010547012947	0.2965458559149517	0.3401664083025618	0.4124963933877363	0.5111596557748503	0.9417955573541262	0.2036709663876946	1.810510478955426	0.05358218884595461	0.05187040141015267	0.0005572075476921563	0.8140252940217646			1.261635356973907
3.98215870334591	7.130775261901666	5.81305698886757	1.800696899133974	0.7689884071006644	1.120486324056742	0.730555314691988	0.7060372597456644	0.3970394643565964	0.2746342929735294	0.2942680364519921	0.3387328875070166	0.4114418723413303	0.5090887189519216	0.9406421312425652	0.2035195868023761	1.804028870033257	0.05358496653025865	0.05186897436853723	0.0005572040409915896	0.8141244819564004			1.261635496281093
3.990348487191189	6.821971729469555	5.636577759377974	1.711779489873836	0.731270731593601	1.083012351018092	0.7124136286815297	0.6964726916316651	0.3885914570553599	0.2649410412644104	0.2856743909221858	0.3354187570815238	0.4092248504733381	0.5071910159758557	0.9367789260674378	0.2032357820925033	1.804442273193028	0.05358963914216288	0.05187479802819728	0.0005572049415728741	0.8142093661623679			1.261635614383854
3.998538271036467	6.868008522317951	5.504093908939916	1.767459337040451	0.6730851245746931	1.104700653092574	0.7090539336604795	0.7029270050262397	0.3795425901207719	0.2637266876710148	0.2831333121467774	0.3346486369729996	0.408965842492848	0.5082063047698426	0.9369204850095461	0.2034163669152956	1.805970800525239	0.05359377042098137	0.05187656652199309	0.0005572084537900363	0.8141756758276122			1.261635680377816
4.006728054881746	7.180362763069041	5.691096415355858	1.858562986005284	0.7165087113240877	1.137803708630666	0.7179846387986111	0.7155578410154873	0.3848851420825385	0.2737356732933982	0.2870196674016009	0.3362735684354935	0.4104723728195339	0.5098856584270604	0.9399720657152929	0.2038567000096182	1.808734327994551	0.05359245956854488	0.05187530878180801	0.0005572065803901274	0.8141985239505489			1.261635740665689
4.014917838727024	7.033897352995296	5.777140357001636	1.77851179353248	0.7384956134050047	1.061674222320764	0.7088275650841731	0.6986474443267321	0.3917296459428841	0.2722732527925036	0.292504025529116	0.3371326113004362	0.4100306751209151	0.5085537804101035	0.9390061598421922	0.2033595774176552	1.806009567491363	0.05358791214659441	0.05187546763118139	0.0005572006503795517	0.8142723225741403			1.261635835048804
4.023107622572303	6.641487550603987	5.445301645957938	1.662526231594609	0.6825663115781975	1.020158634252881	0.6979393289015737	0.6871228973727695	0.3819965378019424	0.2614644166445207	0.286201683443386	0.3345160685128805	0.4079419380514843	0.5059941649137513	0.9344879403630466	0.2023105967257504	1.798888391744433	0.05358481584373547	0.05187877531732198	0.0005572009336202213	0.8142703435017232			1.261635931421187
4.031297406417582	6.732267342777849	5.732516552280353	1.724949494556185	0.7624858435233098	1.06869122281211	0.7211969546078328	0.6956636492952677	0.3866666300412955	0.2631192337975804	0.2885094188914886	0.3354264973903549	0.4087367558972431	0.5067837892546327	0.9361566340067315	0.2028316272793003	1.801787448236223	0.05358735069161495	0.05188881095112317	0.0005572048665235462	0.814151907413745			1.261635994502014
4.039487190262861	7.104139967927151	5.954133785878316	1.839716429157651	0.8040836536699926	1.097044748435857	0.7428805517550415	0.7048031463910589	0.3912024805687013	0.2719777987690029	0.2917575255845827	0.3375038220752675	0.4110526916720909	0.5090974344266813	0.9403290246043675	0.2039816819217387	1.80923920496987	0.05358727597030645	0.05189668121426978	0.0005572045284428532	0.8141673293258155			1.261636054804543
4.047676974108139	6.819619791328716	5.63947929737902	1.756480108091211	0.7410355484154462	1.080504369417196	0.7201557204978845	0.7027366720415021	0.3873758563880076	0.2694881094729079	0.2901487791016419	0.3365375053046278	0.4112196406011073	0.5082283039296998	0.9388834904456349	0.2032490649722063	1.819865834701629	0.05358965034738009	0.05189753391321019	0.0005572006751003077	0.8142310459361879			1.261636108016413
4.055866757953418	6.88101199622281	5.678985101112162	1.801837910777027	0.7303824805902939	1.102941374624995	0.7155977759195719	0.7062644143197929	0.3887429405279242	0.269687672305715	0.293028494333379	0.3373626981126173	0.4111227957477911	0.5084633785453919	0.9396357200572522	0.2033780909604197	1.804928571756398	0.05359580133682389	0.05189147834935413	0.0005571991939521176	0.8141720119828103			1.26163616970662
4.064056541798696	7.062078067758867	5.840806538059891	1.843606239835455	0.7463977941041892	1.118768048930633	0.7236680968226177	0.7073626451968729	0.3951938692842977	0.2698198534538636	0.2957437836663118	0.3383746406398523	0.4107302749263051	0.5085798111003554	0.939743815990147	0.2038467995966319	1.80191925438285	0.05359869635670293	0.0518805583453677	0.000557202444799328	0.8142302774655475			1.261636214266204
4.072246325643976	7.060282281661592	5.991903076880512	1.821409362910818	0.7791030948197627	1.101722455999792	0.7336246177047537	0.7043244076736725	0.3957448324798303	0.2700705155086178	0.2961214482739158	0.3378436860916218	0.4105194662493291	0.5084062554842028	0.9396096675112408	0.2038930174112316	1.806927424941793	0.05360028521669145	0.05187579145321754	0.0005572052171985579	0.8141326475555799			1.261636227201696
4.080436109489254	7.410148000253852	5.967312086316883	1.900435951987752	0.7720952142794184	1.123656839520778	0.7413205491980234	0.7108398795552653	0.3963551872853187	0.2763174269782688	0.2945433879830494	0.3386101552398117	0.4113598728286866	0.5100291068127525	0.9415863807111944	0.2043135581459318	1.80917337883652	0.05359717845476258	0.05187868618030227	0.0005572030483525841	0.8140251792859049			1.261636233658802
4.088625893334533	7.234956239998702	5.832147734190421	1.86509888422851	0.750903298454271	1.117312414874291	0.7285234649741958	0.7107506074091877	0.39534270924743	0.2770368821592791	0.2955824568919371	0.3396412641038611	0.4108306229581467	0.509682642999697	0.9395487070804737	0.20387268304607	1.808093278292981	0.05359209318833614	0.05188361551086942	0.0005571992926153023	0.8141682589164517			1.261636265522565
4.096815677179812	6.861566295588786	5.597201375060693	1.784264772303739	0.7358582028048124	1.105633733264644	0.7209818468652958	0.7019652173818678	0.3891659335314103	0.2673202496309015	0.2907093049646698	0.3371479000022573	0.4097490018384063	0.5075774942775426	0.9373131945236745	0.2029856159704981	1.795249710702093	0.05359135890142393	0.05188951043083029	0.0005571995351843651	0.8141229445837095			1.261636308093831
4.10500546102509	7.141954816257686	5.914511812249984	1.914400590601905	0.7578166321656961	1.147272410556826	0.7421075270290478	0.7073614722194477	0.3958275473367805	0.2721455724963038	0.2941436216408521	0.3397127261047692	0.4118996955706408	0.510034277560195	0.9404394861850921	0.2040864853383965	1.798285845916898	0.053592645924683	0.05189598173456265	0.0005572027362721872	0.8140085450084773			1.261636318666113
4.113195244870369	7.65277088880708	6.657809466993544	2.115709375312961	0.8648192006302309	1.221196360435328	0.7819868472185255	0.7218988388447017	0.4091193481369928	0.2865908795033833	0.3029297285232809	0.3447322607247915	0.4150890943582827	0.5155072552346847	0.9475760186092756	0.2059892225763579	1.807815578371882	0.0535964422911674	0.05189880544792121	0.0005572033135702285	0.8139771697012581			1.261636303714541
4.121385028715648	7.054700353746596	5.970139659570139	1.908005449521184	0.812429037859678	1.168490196910352	0.7471252347022561	0.7237904753769123	0.3977991520300232	0.2794963522406108	0.2941230339199849	0.3379094802373163	0.4122465032029731	0.5116046767337249	0.9429539490875238	0.2045162450069128	1.811998042851491	0.05360288088944359	0.05189397570643075	0.0005571997915292023	0.8140120474204174			1.261636310909762
4.129574812560927	7.252694200449161	6.092254267569396	1.978988206703429	0.8190566175349495	1.206789721453678	0.7527805608190583	0.729130450803599	0.4011940154396659	0.2806603163647239	0.296722099313201	0.3400259513458021	0.4129051044366204	0.5125490247721957	0.9427167627575163	0.2049211435352958	1.80400830569324	0.05360548783619396	0.05188539421014755	0.0005571971031097741	0.8139990640805064			1.26163636666889
4.137764596406205	7.629435944842204	6.640296084254295	2.114220174389164	0.8755096669328442	1.244991396698278	0.777715005797738	0.7297029864963135	0.4083922305591718	0.2830215777257173	0.3036047129052179	0.3438190345304326	0.4142960877873906	0.5147142537324333	0.9453021155823316	0.2060075168687832	1.799650576360049	0.05360341957576503	0.05188360351086528	0.0005572003771712495	0.8139722487691312			1.261636411203638
4.145954380251484	7.379654486325634	6.237898401337548	2.028129536399307	0.7906630026713179	1.210009151311672	0.7472132684349451	0.7183502868951156	0.3970248205082981	0.2796825076761428	0.2984203025699607	0.3415972150040165	0.4127779966990059	0.5121612506688159	0.9426234995261731	0.2049297493593905	1.797051237140935	0.05360237841919764	0.05189062311616793	0.0005572031533650588	0.8140706044409434			1.261636425233092
4.154144164096762	6.942865333211311	5.756757741850714	1.816832460918191	0.7361008716699992	1.129308853120662	0.7189662493211462	0.7114797470200778	0.3936311244823803	0.2771093964183775	0.2936810874561716	0.3399714701241476	0.4118281753850709	0.5109077360710323	0.9402795218799019	0.2040223873069849	1.805817825116618	0.05360120762754561	0.05189601161128566	0.000557199779638826	0.8141285866108375			1.261636431170249
4.162333947942042	6.885618708045874	5.706615785039301	1.73495195861893	0.7479007595832062	1.085454852603529	0.7146188758883291	0.7040946632369643	0.3942478895333567	0.270119720970709	0.2925462150519452	0.3388665952985918	0.4116008344207012	0.5099458615891646	0.9404291660006314	0.20361338992501	1.812924350348276	0.05359963434624341	0.05190006244838231	0.000557196108071929	0.8140454671947878			1.261636484427763
4.17052373178732	7.013978924780853	5.865685379022087	1.823015637327966	0.7611906156008841	1.118606401683422	0.7323884156404167	0.6978344705955979	0.3906731497255076	0.2683028875203798	0.2923145018405746	0.337706694694492	0.4114413113286546	0.5103194622918205	0.9404262386935771	0.203954774905052	1.804932497271189	0.05360402089273154	0.05191084482218319	0.0005571959602615553	0.8140368241073892			1.261636564780655
4.178713515632599	7.015977933276588	5.825220040218501	1.905445982570849	0.7414983859933447	1.155686276825301	0.7241689839737049	0.7026171267638489	0.3883914498506715	0.2737104978279117	0.2923342563859598	0.3373836946937346	0.4114654274084309	0.5108309642462919	0.9397369049351889	0.2043556685501419	1.802779788708279	0.05360743574871841	0.05192438960794946	0.0005571985172542093	0.8141638866945812			1.261636604891915
4.186903299477878	7.161345489788725	5.910384787641137	1.878799616876876	0.7528582813107303	1.131505863517479	0.7314683891994218	0.7102650583908131	0.3907632303333824	0.278928888671622	0.2962857245202968	0.3398579651760242	0.4129394971403238	0.5111157708212758	0.9419431732780175	0.2041080340795196	1.806889196135578	0.05360563495192251	0.05192911282885066	0.0005571985826910632	0.8141509801965067			1.261636634789887
4.195093083323156	6.981446677656781	5.69380083522505	1.740646409229575	0.7264430350257578	1.08167837167552	0.7284083548136191	0.7078387304671919	0.3925551547845444	0.2754331690744669	0.2962842380226768	0.3389188583606523	0.4119413311101121	0.5091241187963977	0.9406181952009711	0.2033209094388747	1.815092216604888	0.05360176220062099	0.0519267561978539	0.0005571952644665111	0.8141231580159479			1.261636681769167
4.203282867168435	7.074049804582258	5.877835886554929	1.768501957344715	0.7846644296454429	1.095763775378167	0.729202969487183	0.7080828314901643	0.3922668735310139	0.2747592723513801	0.2953073977922047	0.3386517955975364	0.4113121703015625	0.5092864904458477	0.9402700773834307	0.2036480249344009	1.802488484874053	0.05359742726839557	0.05192795034897468	0.0005571931184671846	0.8141547505338138			1.261636769224729
4.211472651013714	7.183501424212179	6.309493759968896	1.899042783045812	0.8273135279095246	1.16683563107359	0.7488706839808372	0.7161280096784373	0.4044651772990616	0.2807604937883458	0.2998725857160546	0.3412717704038392	0.4133888789206692	0.5123715766900566	0.9416770708404816	0.2050455719927538	1.802978185270574	0.05359502222488741	0.05192755118444477	0.0005571943490743769	0.8141326387889067			1.26163685981418
4.219662434858993	7.043157039541581	5.979000724477336	1.861340976940708	0.7527985257449741	1.141437514052391	0.7391638751360828	0.7161256309279733	0.4111290552506286	0.2816797879785396	0.3016035579609452	0.3422977474877712	0.4138829058233593	0.5128314542225898	0.9414528320951552	0.2052726711687406	1.805881008936556	0.05359339731346041	0.05192449327921907	0.0005571951723444285	0.8140570188269182			1.26163692591682
4.227852218704271	7.114138970896982	5.814686059049799	1.925334909756464	0.7421619873817771	1.133614740392759	0.7363775596898612	0.7194268694024991	0.4091531038526546	0.2780465131534735	0.3010735906014117	0.3417979980276692	0.4130342058111937	0.5121976703265497	0.9419181179002992	0.2048055509678148	1.804945647684381	0.0535962879700882	0.05192403027905022	0.0005571919373907351	0.8141318049699573			1.261637012501835
4.23604200254955	7.000586618850639	5.680354418331294	1.833971268770426	0.7279776111631056	1.136996623706381	0.7351147075972013	0.7140037799109717	0.4026780764187612	0.2749945449488723	0.2963247225226028	0.340077413204769	0.4119808431939133	0.5116298235547311	0.9409814339071056	0.2042169139032444	1.801945454255224	0.05360237965493184	0.05192539503297386	0.0005571878272846793	0.814172215135728			1.261637114188441
4.244231786394828	6.997922865927312	5.77183259411771	1.809857164019413	0.7468081538344459	1.130870202142153	0.7413753831858341	0.7067441251967336	0.404282694127356	0.2732769842578563	0.2973180447432236	0.3405686336432936	0.4117207168697866	0.51062599408936	0.9408353764234089	0.20423176328078	1.797111762321926	0.0536102757426996	0.05192985165103915	0.0005571889575189583	0.8141616786293031			1.261637195925055
4.252421570240108	7.194624834166502	6.374609586053854	1.958221931540767	0.859314309516037	1.163225938361019	0.7588453105327466	0.7104021386385219	0.4024366940636965	0.2749379387782229	0.2977423184717056	0.3410260343163224	0.4124502215575774	0.5106474882584471	0.9425125735148407	0.2046635838478002	1.792248171405259	0.05361558411957632	0.05193164798046149	0.0005571922409504044	0.814208493072016			1.261637289108417
4.260611354085386	7.09656228642939	6.067689935355039	1.804881552039379	0.8147978973482461	1.109779235976643	0.7441058345577696	0.7060647430423748	0.3956862147323371	0.2726646871870265	0.2941660309136235	0.3389374749154727	0.4122184939211603	0.5104226643818507	0.942426372302231	0.2039808000832883	1.790689350480487	0.05361193734098438	0.05193005645933259	0.0005571909589156102	0.8141924081222298			1.261637359810429
4.268801137930665	6.968555100902329	5.956707157292225	1.816212219161171	0.805797837642141	1.094401401549417	0.7410389869618446	0.7010337387700618	0.3969691062250442	0.273230682245544	0.2956205361530329	0.3394156773444774	0.4117723232290028	0.5096184539720114	0.9409536978014481	0.2039371533825752	1.794138588107537	0.05360850373625124	0.05192834208884271	0.0005571863276967711	0.8141884381809685			1.261637457648504
4.276990921775944	7.105152482460221	6.43890102887134	1.946134128922808	0.8536945408076939	1.118118938198473	0.74513328614348	0.6999299547463116	0.3945920272289932	0.2740193091631344	0.2968821672392476	0.3405548404651419	0.4116936655676041	0.5098903857316863	0.9417927384578351	0.2045203105173334	1.793030651741675	0.05360757966678996	0.05192230594965268	0.0005571851540029927	0.8140889749891667			1.261637555218423
4.285180705621222	7.177446548337278	6.213293197374803	1.874162928001596	0.7889180278336572	1.133424148669751	0.7398557762185493	0.705904394321703	0.3966016230017129	0.2719575106902724	0.2973324541323598	0.3416083331391979	0.4121396357791134	0.5118158898108891	0.942457090767755	0.2050009905051648	1.793662798706319	0.05360728808256712	0.05191850489347091	0.0005571877062897253	0.8140283491513988			1.261637644390843
4.293370489466501	6.846687517136449	5.747881523278531	1.764879875197275	0.7691165754830043	1.092823403902301	0.749529054972549	0.7003749368847769	0.3925579364371003	0.2663207628836242	0.2917670177255184	0.3391724770210671	0.4116934368273671	0.5102319581194646	0.9405093862310311	0.2040085645422686	1.787531538008944	0.0536089517134956	0.05191770631783642	0.0005571876914625565	0.8141670186868532			1.261637709651211
4.30156027331178	6.84048202605288	5.710694965840007	1.744750139041452	0.7510087064737625	1.070411279944891	0.7267011507015414	0.6951536958391236	0.385675009935583	0.2663819544516939	0.2899924214806286	0.3380941733486276	0.4109022622837528	0.5086059595329	0.9382035793002261	0.2034975317217877	1.789409343924522	0.05361238329540843	0.05191482334418118	0.0005571832873980906	0.8142894178920591			1.261637792862393
4.309750057157059	6.957179898208165	5.598851982557686	1.718977260478692	0.7203588510847309	1.076541297033714	0.7124813031884334	0.7057718036288337	0.3844452749010219	0.270817099050875	0.2918629159852837	0.3388502194804508	0.4109307177415673	0.5092776356903325	0.9382705749906562	0.2037274253956351	1.800059933820378	0.05361157520080159	0.05191339067242565	0.0005571795802909539	0.8142372790482106			1.261637920384876
4.317939841002337	6.838884788987202	5.529282776192342	1.720655866259917	0.7189351843330517	1.071189170412862	0.7218797454594552	0.7032608223063863	0.3878287850083864	0.2698975893556571	0.2908623438394341	0.3381733445547364	0.4114607059457756	0.5091746515229681	0.9387937357820572	0.2034130688970827	1.80152281995313	0.05360985821690164	0.05191367898759872	0.0005571799811686703	0.8141906944835772			1.261638052698439
4.326129624847616	7.086138371787227	5.86197936506741	1.84532058675684	0.7840274659778782	1.138284434125263	0.7575927343414501	0.7117523019456962	0.3965808035032451	0.2738210405582366	0.2964781167718312	0.3403580894744412	0.4127740735724461	0.5109870705990283	0.9404785282236764	0.2040994956222129	1.799286805470615	0.05361198582531536	0.05191037284940529	0.0005571812255665875	0.814177274268381			1.261638170130143
4.334319408692894	7.40048780475368	6.191905928530605	1.948195676183804	0.8050320848721831	1.182575222648978	0.7497643912998992	0.721683688802092	0.3986253141366461	0.2796448010201624	0.296534012181059	0.3422990018235134	0.413744715238436	0.5134528115678598	0.9436006877270994	0.2051596357208511	1.801710531129466	0.05361148157363947	0.05190960928748457	0.000557179077879185	0.8141269111648675			1.261638289869988
4.342509192538174	7.368319546174602	6.126608329134079	1.944323681765876	0.780286738135181	1.130397066618542	0.7341401488147722	0.7104629683606987	0.3989842504219327	0.2827572201033744	0.2956387091866753	0.3415198546339587	0.4138238901698816	0.5124441368559532	0.9437987455366944	0.204739373710129	1.814686701858746	0.05361055956061363	0.05191953741439788	0.0005571744174902315	0.8141137107788539			1.261638445414066
4.350698976383452	6.905605964091964	6.026492227685508	1.851827806609865	0.8170150281640958	1.125770320278777	0.7541700955731475	0.7117136592145201	0.4040781614691973	0.2797444287810416	0.2982699147487255	0.3400982332490692	0.4130506863999088	0.5102638408433399	0.943049492091049	0.2039476094832319	1.805609855904696	0.05361069681658494	0.0519310276788664	0.0005571721716037224	0.8141260524368122			1.261638627306489
4.358888760228731	6.781796778661648	5.887837622840578	1.814700896009298	0.7702625275518883	1.140174418980513	0.7423109408339215	0.7127059115037332	0.3970566324235247	0.275559129946418	0.2967769154780158	0.3391546583940147	0.4119296603037119	0.5097852303664865	0.9407993057178814	0.2037125567991391	1.798143763786365	0.05361472694115919	0.05193642025617706	0.0005571744983895225	0.8139895636542032			1.261638768009861
4.367078544074009	6.947675354675631	5.948921675338162	1.826308057194241	0.7767581038565831	1.143012625000349	0.7295049005622518	0.7162489546633964	0.3958902313010575	0.2691287696801317	0.2949116857167491	0.3378130485751369	0.4110476552857696	0.5103012887719791	0.9408371968943777	0.2038110023582012	1.797707489832264	0.0536204439683108	0.05193848628432964	0.0005571754196196929	0.8139173827782831			1.261638892773438
4.375268327919288	6.89103850892593	5.889057443921663	1.781432222734298	0.8204065225199687	1.112562964228697	0.7467779691031112	0.7113899387963896	0.3958421481654735	0.266477705444945	0.2938156498704803	0.3382669811216797	0.4109695161841306	0.5106561499045558	0.942184190010583	0.2036958313939672	1.806318194496198	0.05362084572195689	0.05194551176634701	0.0005571705806423168	0.8140483812011443			1.261639021847049
4.383458111764567	6.916581106342672	5.671349917748987	1.783671564036456	0.7506430417723624	1.093027052871665	0.7200683772915791	0.7039204194173849	0.3902266492944736	0.270238388310621	0.2924298466402787	0.3387203961396426	0.4115228148877574	0.5106408276234286	0.9399645570963078	0.2038746032261313	1.799780952871769	0.0536136147804268	0.05195112906976646	0.0005571659427102616	0.8140890489947296			1.261639200251615
4.391647895609846	7.109992511118257	5.685322709383603	1.816702501879471	0.7207674812463425	1.106496120129236	0.7243801259803289	0.7094194138965938	0.3946959059424825	0.2774336594062643	0.2937878149214835	0.3394128505168171	0.4128981673345166	0.512112984230951	0.9416237876507928	0.2045565219877937	1.794094397669459	0.05360372214026142	0.05194979165832004	0.0005571670575700463	0.8139790327140011			1.261639359865819
4.399837679455125	7.405080957998879	5.996025136252924	1.954989695953054	0.77758319724477	1.18100243134149	0.7525725828493659	0.7234017993578727	0.4001150922912185	0.2788119116073112	0.2959888415840587	0.3411745199476072	0.4150325876292368	0.5150966782177144	0.9463361345789761	0.2059191501971882	1.794154480768839	0.05359978492888961	0.05195255741275439	0.0005571692894760582	0.8139259363517023			1.261639483953539
4.408027463300403	7.405490532691988	6.076086470754654	1.954564443434867	0.786067324088139	1.158870566092198	0.7433610451446578	0.7167648092227945	0.4004546428998825	0.2733938405087207	0.2980251146977263	0.3409432842229521	0.4145142050201669	0.5139722620426252	0.9465319851991781	0.2054038580603019	1.795697238612487	0.05359629100026157	0.0519528796868434	0.0005571671894029264	0.8139720131128014			1.261639589350045
4.416217247145682	6.955947256365455	5.728521153956049	1.815387573946336	0.7639626339809704	1.114417674493984	0.7591629826217068	0.7133052536867129	0.405191010926473	0.2748902664817894	0.2978781147300336	0.3409274881737349	0.4142784237124432	0.5125051876743265	0.9445260160664692	0.2043410876435741	1.808577351669958	0.0535978245363689	0.0519466290270269	0.0005571629946400533	0.8140175900614464			1.261639712543704
4.42440703099096	6.886402235984619	5.769780198022526	1.808611173635776	0.7755252044133476	1.114547989390717	0.747899981222296	0.7121662776099226	0.3950455107265455	0.2742719313233367	0.2965478200772431	0.3409459384461578	0.4126577190074622	0.5123378183329035	0.9411219015104039	0.2042330554823894	1.800927691261457	0.05360710068975182	0.05194149284706984	0.0005571614110133184	0.8140261310020867			1.261639878523264
4.43259681483624	7.320263294027857	6.243603669132666	1.960434006900723	0.8262137696940292	1.179005345667724	0.7629555734636623	0.720104303621677	0.3985483523003194	0.2740010640524592	0.2975658070883545	0.3414765639325492	0.4131720566477279	0.5133936942253784	0.9431564269810889	0.2049569479139662	1.804180778577352	0.05361110684764239	0.05193942249014968	0.0005571628191858777	0.8138757124041716			1.261640018520237
4.440786598681518	7.459641157331283	6.284362479748149	1.997167673858671	0.8187112347815183	1.190936638978741	0.7631433706947871	0.7233308267209836	0.4071383732692508	0.2793809725222191	0.2996724020761244	0.3421214229095542	0.4141213891902485	0.5135415827545585	0.9457166047610188	0.2053782519079588	1.80222385166251	0.05361308159035395	0.05193765040731026	0.0005571621451354366	0.813887432640554			1.261640141231658
4.448976382526797	7.24227732017806	5.732132216251967	1.945664913599777	0.7035402209691977	1.141958147905559	0.7194529167772532	0.7059207958605027	0.3920654554118473	0.2755472695752681	0.2929948148115804	0.339513505023926	0.4126041786383433	0.5115893502107628	0.942397401593398	0.2046929311098475	1.802693519164681	0.05361432217477309	0.05193237146017688	0.000557157282708997	0.814030538160804			1.261640290613266
4.457166166372075	7.232319951697419	5.762669758015362	1.860916287382634	0.7296046343806877	1.125601841108996	0.7246226681729495	0.707214810106689	0.3920193175590091	0.2720236656912758	0.2925636034865114	0.338835566800724	0.4114212444402978	0.5102920108585688	0.9412946695199255	0.2040952550792655	1.799013360860632	0.05360988757712178	0.05192446797783832	0.0005571529402881164	0.8140344188850769			1.261640470913672
4.465355950217354	7.28418218977352	6.075713524772977	1.873798972144985	0.8307852872442655	1.166932193901298	0.7531506626375879	0.7217908295472695	0.4063356351870245	0.280835465769607	0.3016927860719649	0.3430341902398176	0.4134614553643193	0.5126559798445486	0.9436756525504499	0.2046020375073845	1.79139427958716	0.05360425870508385	0.05191444793308487	0.0005571532783913087	0.8139563889126414			1.261640645195655
4.473545734062633	7.255467205361069	5.908280827531123	1.82735663371175	0.8115516001595866	1.147548320233766	0.7667726061280242	0.7188934367331985	0.4108030670901121	0.2785679240691342	0.3029032068583208	0.3424100084964786	0.4139079240440973	0.5129358047066576	0.9447087371624877	0.2050320438501445	1.793060128079033	0.05360335029923534	0.05191142961691519	0.0005571551311648074	0.8139015631566136			1.261640793766061
4.481735517907912	7.127441384136975	5.712641467772256	1.733123403407954	0.7648136748211526	1.101034912153938	0.7525431573073837	0.7096145612116965	0.4010800565588671	0.2739530749003112	0.2968735998411811	0.3394519436005831	0.412947251001132	0.5113628639299903	0.9437138016301185	0.2043250564678737	1.803169114111419	0.05360462270975878	0.05191409374117639	0.0005571529724469258	0.8140070026923344			1.261640948679984
4.489925301753191	6.908836586577084	5.670754642890635	1.704992031602969	0.7554905793761592	1.076229945974161	0.7371827995379712	0.704536991029965	0.3957049754656843	0.273843512302964	0.292663131885198	0.3390231710518429	0.4128143525513491	0.5111370294228894	0.9421191836215466	0.2039392877059764	1.812620566774411	0.05360619051800431	0.05192160777131805	0.000557147975831722	0.8140131071487396			1.261641127189209
4.498115085598469	6.841479884167065	5.640769381917048	1.711917665357712	0.7364347230112231	1.04962914158103	0.7243903829511297	0.6941076682314997	0.3896724490396511	0.2679063490902526	0.2939659324629668	0.3396015304398792	0.411321624972582	0.5102756115321088	0.9405737027909922	0.2038740032398867	1.803766531920643	0.05360909040657674	0.05193069030887897	0.0005571468742539459	0.8138942098786566			1.261641299530233
4.506304869443748	7.08449394282513	5.698272393842693	1.793978214503975	0.7266996138662404	1.081799477347598	0.7128533301988627	0.6972226113340301	0.3866930350559717	0.2686650497253009	0.2955005707190591	0.3401895687050004	0.4112314739989783	0.5107825419421022	0.9410441813945253	0.2042616754926553	1.804643375495535	0.05360951619934787	0.05192625843054594	0.000557150769693164	0.8140017563048692			1.261641434455752
4.514494653289026	7.147603232535314	5.782771454259714	1.807661988432568	0.750957577788555	1.088314952593407	0.7191362517154415	0.7024426450989106	0.3926372551017987	0.2737715433646543	0.2974602620441144	0.3412433552298385	0.4123429572326475	0.5112515136216677	0.9419597561867281	0.2044654026357118	1.803215290419886	0.05360656173244874	0.05190867684878361	0.0005571505754591769	0.8141288544625378			1.261641546827167
4.522684437134306	7.110574749331546	5.958186251511389	1.807618470948601	0.7911946720393095	1.094883561172215	0.7469702495184273	0.7069529520376139	0.3970336483431439	0.2752329932666764	0.2962569876793701	0.3413354149774472	0.4137080334642009	0.5121529327650337	0.9432317395102313	0.204506293066739	1.803648091549581	0.05360425128501351	0.05189096784231806	0.0005571457568620563	0.8141096119675594			1.261641637498341
4.530874220979584	7.079837374548489	5.812241934688232	1.83872780193168	0.7530415985078871	1.122537301026996	0.7207615998055464	0.7097122054054734	0.3941326703701735	0.2768723028590867	0.2959820770766997	0.3407892594221641	0.4138136950767358	0.5128688096268812	0.9426790065582041	0.2045331873799804	1.803530766757671	0.05360206703513575	0.05187853165969648	0.0005571435836762468	0.8140722696247553			1.261641755643504
4.539064004824863	6.875989738088086	5.481349207410457	1.797981100319367	0.6891069813521601	1.091780495508301	0.691935917340918	0.7003749473424082	0.3913425927745831	0.2755477801898595	0.2956501438910916	0.3390633318889238	0.4119083089049149	0.510432852758429	0.9398246378319389	0.203887706883041	1.804258885946028	0.05360027672482813	0.05187607339852657	0.0005571448948988071	0.8140342112316946			1.261641875962574
4.547253788670141	6.774641934523983	5.581194109149886	1.783485079229553	0.713451535285577	1.096667072505708	0.7144699435570179	0.7021787616995383	0.3925682320131624	0.2709703209631454	0.2943950020508045	0.3387558883866497	0.4114334703796982	0.5106662936728147	0.9402936848687449	0.2039276272028286	1.802157328124193	0.05360495358285716	0.05188283252428268	0.0005571462782411716	0.8139611859631004			1.261641955274158
4.55544357251542	6.759991838395501	5.822392212152677	1.79227819345589	0.7678521868995752	1.107377386093233	0.734067079174487	0.7042859161085628	0.3914930076459709	0.2699287995820094	0.2931995229777583	0.3383386984452671	0.4110248523171635	0.5102509121647961	0.9400404981334225	0.2037291670522787	1.801490903208528	0.05361165458419032	0.05189112186977453	0.000557143529373707	0.8140971939051698			1.261642038968541
4.563633356360699	6.587257514368392	5.605169938153181	1.669142839226855	0.7374913230087804	1.043539182569629	0.7032828934417876	0.6902276212527432	0.3891900911700226	0.2669673374865796	0.2900647214697563	0.3368587121082442	0.4104416927748781	0.5077427747636835	0.9375512032028289	0.2027727226135873	1.800114103078124	0.05361369644613296	0.05189479191220945	0.0005571385934738863	0.8142090218773413			1.261642168818235
4.571823140205978	6.555759640510947	5.31935411041229	1.611761774450248	0.6975667206791527	1.039301840026786	0.7004895183780919	0.690219473571191	0.3893223465377144	0.267033541226896	0.2889536399728654	0.3372055838729133	0.4108225811771801	0.5077577944887103	0.9373054110380218	0.2027499118650451	1.790944546639736	0.05360908533933014	0.051892163541386	0.0005571373844144897	0.8140961024412147			1.261642315203852
4.580012924051257	6.806215561088282	5.424330910414796	1.688285218585627	0.6968592296589251	1.066375640902029	0.7116946954245301	0.6955583587740154	0.3896980709411931	0.2709239766959101	0.2922366036329058	0.3393694138145338	0.4111328581555114	0.5094780381928012	0.9381676192776645	0.2037777610828247	1.794753296458866	0.05360035324943138	0.05188458004546532	0.0005571398963129868	0.8140258999949718			1.261642424949923
4.588202707896535	7.173821316678035	5.84252454424717	1.79689407246266	0.7255504366741732	1.084608006673255	0.722202938287703	0.7023690911648272	0.3968106046619082	0.2777690573964797	0.2986773641500838	0.3424882326322566	0.4127445116097663	0.5117697629332723	0.9412857535704439	0.2048594145133718	1.79949622433404	0.05359509568343752	0.05187248989036636	0.0005571402287992482	0.8139559393279782			1.261642511055371
4.596392491741814	7.234044314741369	5.981100687568938	1.802003955420376	0.77008398291887	1.079064768697088	0.7246511130591362	0.7054740544426875	0.3974633979593039	0.2766814546949258	0.2957494591087225	0.3397691639654907	0.4117694454164939	0.5106724655526249	0.9417386671757159	0.2043202032661385	1.799969621011994	0.0535928998315261	0.05186468117518758	0.0005571363322419806	0.814024202960028			1.26164262781263
4.604582275587092	7.31056165873781	6.225711870550087	1.889764358262628	0.8230380799660676	1.123782875985072	0.7329154869891203	0.711675266467422	0.4024454776904639	0.2762578519126778	0.2975526694974414	0.3409841753398962	0.4121902451696675	0.5114793843585378	0.9428403809988682	0.204485283276896	1.793546971378269	0.05359106011558324	0.05186444444907466	0.0005571332112646884	0.8140691065903711			1.261642768193054
4.612772059432372	7.154357774960658	6.034787764524435	1.915478399154899	0.7788866149687669	1.161502561210503	0.7313213227521179	0.7196862493204014	0.3945988030528301	0.2749005287874123	0.2977577526976198	0.3418092901922761	0.4124558024486674	0.5121901577310684	0.9411421624677779	0.204329400923899	1.792677307171801	0.05359395579342035	0.05186890694385467	0.0005571348153555465	0.8141300922271302			1.261642885324375
4.62096184327765	6.852732613984967	5.613951347880357	1.762530481991738	0.721265339538953	1.127513179316009	0.7269954920929794	0.7110187490676685	0.3954549902726474	0.2727449539505125	0.2985560129342388	0.3413233487137993	0.4122276451272351	0.5116618595957384	0.9401248543072308	0.2038248182983107	1.793941218200185	0.05359936385751099	0.05187128961595618	0.0005571376789572419	0.8141207594950876			1.261642969034162
4.629151627122929	7.171557782531183	6.077550367910725	1.908876819838763	0.7938786450385503	1.190093198518159	0.7621116139318713	0.7187163900991675	0.4104134109655256	0.2779806082459702	0.3048460881717361	0.3447291707120832	0.4157922667336003	0.5147754502505211	0.9458623667089977	0.2047064768147048	1.798256151016883	0.05359654676406936	0.05186620731273039	0.0005571362621130248	0.8139842727817616			1.261643007822202
4.637341410968207	7.51901277197475	6.379567350428022	1.988155975029224	0.8341044194155707	1.212657743284299	0.7663035262150715	0.7255293911354689	0.4111591251757307	0.277751221518966	0.3068445160592868	0.3457125148505767	0.4164780368308287	0.5149614034349314	0.9476766564769518	0.2053922837969905	1.812760983926333	0.05359108428040168	0.05186016529682561	0.0005571319945837329	0.8140675475240738			1.261643074878391
4.645531194813486	7.377126011294141	6.293995411897333	1.927689159139004	0.8385149752403899	1.180159478933923	0.7520749439349824	0.7230544771293099	0.409771878366417	0.2805405673458536	0.3032352838667178	0.3444310769056598	0.4150041754958111	0.5142758114305743	0.9456759536576368	0.2053145608155664	1.802189100763856	0.05358883732513935	0.05185431200701722	0.000557131119910187	0.8141258936874101			1.261643187277735
4.653720978658765	7.273853012093073	5.982172584118039	1.927813628026179	0.7838751931948096	1.149040038759574	0.7502445405689647	0.7185602072703952	0.4039831441560798	0.2786113925562126	0.298964401041503	0.341932272292139	0.413337847136497	0.5125085692485987	0.9431265413744994	0.2050209408790994	1.798092680232253	0.05358678556198564	0.0518491084023776	0.0005571335451683631	0.8141632089160796			1.261643260724416
4.661910762504044	7.019028081722919	5.747460605568416	1.823834438993708	0.7569709554099614	1.106726431363236	0.7431337017999073	0.7113028527706593	0.4015837555099243	0.2714522374002751	0.2999923504081106	0.3409715863130777	0.412259039311436	0.5101052701190726	0.9409030813879706	0.2041048359258853	1.799947856833457	0.05358563081999356	0.05184438771572218	0.0005571333456646142	0.8142429088837437			1.261643308651361
4.670100546349323	6.865568631214478	5.576923442207913	1.723611498077947	0.7471926024958502	1.082547927133365	0.7310914245872134	0.7043524686375893	0.3959233626024541	0.2711328222255055	0.2993891167742115	0.3401296588233474	0.4116421545994486	0.5108799797457446	0.9396649303054421	0.2035625576068168	1.804385352789165	0.05358820752030515	0.05183972424826699	0.0005571293174441402	0.8143010409576691			1.261643380923486
4.678290330194601	6.755494595803516	5.616167845320128	1.713722316170887	0.7714232104199418	1.111432084932921	0.7404124351805712	0.7137415294025704	0.3987229800112251	0.273770705214231	0.3005158773293058	0.34110082125102	0.4118896654605747	0.5119985537285583	0.9404168682793805	0.2037606086857386	1.788364443750659	0.0535917389480659	0.05184116255016259	0.000557127391887331	0.8142640709295315			1.261643465862773
4.68648011403988	6.713213391919818	5.608060264418617	1.726628340440896	0.7357252142212696	1.091008372119638	0.7149178280026324	0.7120630898046915	0.3951481807792855	0.2721236467744054	0.2958209721832356	0.3382877803748457	0.4112361800935228	0.5093037550126696	0.9387829934761296	0.2035340925011382	1.786216992708103	0.05359076004179925	0.05184524759274983	0.0005571297719181995	0.8142309673409561			1.261643536702276
4.694669897885158	6.835925925978274	5.665737272414092	1.746607956784797	0.7271034161285367	1.080334235550203	0.7104691520153428	0.7027524516480238	0.3857483917139524	0.265818461778646	0.2898174415989308	0.3362354064926914	0.4103931415805146	0.5083790562498626	0.9380115540291499	0.2035583116748057	1.793203237608183	0.0535856718426655	0.05184797555264997	0.0005571320774537558	0.8141729434922599			1.261643583421781
4.702859681730438	6.931417790446671	5.75916289047168	1.837675630650941	0.760705667143052	1.159763805196235	0.7394716096617607	0.7092138779494144	0.3955023041639045	0.2670001396024311	0.2925218812691455	0.3382045918288767	0.4111428730039704	0.5103867758756352	0.9397847867849501	0.204151654267262	1.802853353159023	0.05357647146523421	0.05184944014222496	0.0005571306237939701	0.8142121127480021			1.261643625879004
4.711049465575716	6.893408946961945	5.510511511909185	1.851456365547211	0.7081664411791329	1.116349468160821	0.7244250333869691	0.7096592510434785	0.4043939184369602	0.2738021148277186	0.2921353219325208	0.3375204968893992	0.4105543760856842	0.5099760416122711	0.9389269211896027	0.2038679574742187	1.807996184252846	0.05357099160013372	0.0518453137160599	0.000557127561048325	0.8142878556450257			1.26164368128558
4.719239249420995	6.905195980397017	5.606321193629176	1.810845964692619	0.726259394563005	1.091705872663064	0.7158952883616795	0.7081635969728864	0.3994455261024241	0.2749978578466822	0.2944698738029676	0.339045920247859	0.4109487957432837	0.5092787726655476	0.9391103906327779	0.2037728502312477	1.79910325298973	0.05357164248852856	0.0518362975483837	0.0005571274618463766	0.8142109644479263			1.261643734324844
4.727429033266273	6.80898729571337	5.755172997969842	1.75683026894226	0.7693801643143579	1.081578868852886	0.7364881030143636	0.704457141270488	0.3972580638835958	0.2720251512744771	0.2944787391395448	0.3398065682018963	0.4118410810323151	0.5089791268356803	0.939418519164514	0.2037114137813535	1.791548139319306	0.05357437556081811	0.05182589009252982	0.0005571305442582659	0.8142504331178032			1.261643756966596
4.735618817111552	6.757826144124759	5.700192776715212	1.737750606100736	0.7652326152380686	1.073753419525854	0.746029912716406	0.7035842623532189	0.3918111975845155	0.2687169243343164	0.2916048351637831	0.338037544422445	0.4109869049939061	0.5088635045482472	0.9388681537807801	0.2031965424779486	1.788233030783958	0.05357915744498212	0.05182329265322719	0.0005571315290991327	0.8142779189875059			1.261643746711598
4.743808600956831	7.024896557108422	6.106988461566577	1.882850820763351	0.7745822764148192	1.109127236489893	0.7281272377682521	0.7048679280567238	0.3885275393449297	0.2732910218239442	0.2914173441748137	0.3382828815368483	0.4111815083839102	0.509543058599796	0.9400596515716351	0.2035031237138524	1.797632507843655	0.05358468798032546	0.05183206034136099	0.0005571275394489639	0.8142800056278163			1.261643761853244
4.75199838480211	7.080671842129047	6.141803023460706	1.871947781002013	0.786419799116191	1.120355405943503	0.7308853155563446	0.7058538823146979	0.3954367236860072	0.2785046239139571	0.2938108184955204	0.3402872087549134	0.4120796343417623	0.5104135544407273	0.9411202612956993	0.2040116914365315	1.79470616910583	0.05359341984558799	0.05184616877117064	0.0005571244780738265	0.8142299769341939			1.261643820398792
4.760188168647389	6.921316014651723	5.845694290592048	1.821663584873395	0.7706170053981107	1.133454464498997	0.7300947918640116	0.7119499220685536	0.3935533023989057	0.274979925996768	0.2928571881633719	0.3399391820744954	0.4110002731538103	0.5100552413112696	0.939674910709982	0.2039534084219203	1.794220050229149	0.05360096903764101	0.05186062984494162	0.0005571273570912968	0.8141827283796448			1.261643863570334
4.768377952492667	6.971568939445903	5.807805662544607	1.806525755472313	0.7226328387724928	1.089247241126135	0.7151048775388437	0.7019370221809701	0.3884343413486424	0.2689659705673178	0.2908986741432493	0.3383331577080892	0.4099395531902365	0.5086228818586594	0.9382665222046072	0.2035823393730807	1.798014153786463	0.05359812517357031	0.05186121822871723	0.0005571299905737858	0.8141651552511622			1.261643874215117
4.776567736337946	7.076140099284932	5.780332937640602	1.827531331713937	0.7223734657603882	1.082498077279687	0.7118804983301616	0.698083203626059	0.3892456920626818	0.2680287571463452	0.2954565443701695	0.3397985601335044	0.4104928228950198	0.5090122093447523	0.9395496808760506	0.203535038944878	1.80288918424621	0.05359207357613029	0.05185770932332682	0.0005571281907556847	0.8141336505904981			1.261643876879376
4.784757520183224	6.715405277054794	5.579139429822819	1.74777792285533	0.7246883499776069	1.079319258458414	0.7197038855427662	0.6955265870451881	0.3860427479689612	0.2678485936329428	0.2925068598202648	0.3377072262377191	0.4096469356406923	0.5076229044096451	0.9375913741678303	0.2029953849224374	1.798591304623221	0.05359035203097141	0.05185549619923034	0.000557125229968346	0.8141205776122249			1.261643912909148
4.792947304028504	6.689281704122271	5.564546925284572	1.718907173682748	0.7447471608066881	1.079958625140518	0.7368522874390332	0.7015500517461339	0.3920518122579806	0.2707968842814987	0.2925777122160846	0.3380046072726705	0.4103916396522538	0.508986762914639	0.9379892003111024	0.2031172067826426	1.792448195917001	0.0535947360620341	0.05184926749832564	0.0005571262464206682	0.8140579217498106			1.261643945880516
4.801137087873782	7.242447383631966	5.976802440472517	1.893153530557748	0.7934405319512883	1.179839705215199	0.7591047524617449	0.723294780182134	0.4032066655052322	0.2806020147413292	0.3025238394802305	0.3448325618252098	0.4142009281311211	0.5148239364904893	0.9437010335660673	0.2051681321203207	1.795513803609709	0.0536024349397451	0.05184215646833217	0.0005571298698943555	0.8140481545124449			1.261643947762467
4.809326871719061	6.863167181617173	5.731527315844633	1.777127844672047	0.7550437458733066	1.089094175938293	0.7245893808192007	0.7060139590306902	0.390511602542541	0.2766240817173207	0.2940844730171464	0.3393671928139203	0.4117423748053261	0.5105394444274203	0.939784717587737	0.2041179716749321	1.801050620625875	0.05360750600308017	0.0518375765077566	0.0005571294483769441	0.8140696435353441			1.261643949993087
4.817516655564339	6.948315681124971	5.859144909359298	1.806196821975691	0.7746748436251216	1.098499535555173	0.728575660656733	0.7135462825957264	0.391093605340264	0.2798818166457942	0.2949542083698187	0.3391896776836915	0.4127619728237862	0.5114780610696359	0.9426314029763401	0.2046684390891307	1.814699770435043	0.05360631832609351	0.05183667271290535	0.000557124944971057	0.8139442837698635			1.261643979248642
4.825706439409618	7.639045766867241	6.284955212785119	2.004123060725434	0.775709681727334	1.214698742538744	0.737587949111618	0.7256529147263644	0.3958374962200421	0.2794116248728876	0.2963850047372616	0.3403981166947114	0.4136496573788913	0.5138409919232169	0.9447700812056427	0.2055273049591953	1.793856545721733	0.0535984612743035	0.05183204932765549	0.0005571225138294948	0.8139218538898061			1.261644031121418
4.833896223254897	7.326707034112746	5.737031407682906	1.985084835080497	0.7092605620162451	1.191456851818914	0.7113752482644067	0.7145929952629406	0.3896138767557218	0.2750678412015038	0.2916860318510416	0.3378341434542835	0.4112217969017501	0.5104731702420859	0.939191741921091	0.2043432759582643	1.788910375499235	0.05358858164123829	0.05182796812068652	0.0005571243564462071	0.8140009472775542			1.261644079579789
4.842086007100176	7.097074027224673	5.700443406508626	1.881350364726774	0.7391402310260214	1.144697407235408	0.7314013520083444	0.7138618542356269	0.3902990787640225	0.2754349714796941	0.2920839599414775	0.3375493310129095	0.4103956942846776	0.509005280454518	0.9387955652721536	0.2038066967853487	1.791009875683838	0.05358700437076928	0.0518279004494293	0.0005571257491391525	0.8139219849446772			1.261644119112663
4.850275790945455	7.389255266125758	5.959268529260042	1.865074440077448	0.7747432794099172	1.143345292420703	0.7473573215298157	0.718734943265233	0.3961881129218079	0.2757476478419912	0.2956933420220605	0.3394747790725369	0.4117618535943581	0.5118229507560595	0.9427728487436718	0.2044562011989756	1.80046054818589	0.05358941103039055	0.05183078905322464	0.0005571228062042593	0.8138132494578236			1.261644182820101
4.858465574790733	7.45254463814794	6.003087564307517	1.939898469828497	0.7459001977131846	1.150253800876865	0.7261783903820404	0.7160996376101877	0.3958934414059539	0.2770871002891479	0.2970336029061672	0.3400684546290705	0.4129824210599124	0.5131007144058689	0.9430608995065256	0.2051579242483841	1.804566725858296	0.05359310296948552	0.0518381503572823	0.0005571183185555639	0.8138166389253176			1.261644281439741
4.866655358636012	6.993031777910203	5.934106618010792	1.835936770386793	0.7716330248837465	1.102447233576244	0.7318190601514716	0.7018189066305071	0.3911674232036994	0.2723748658343921	0.2922911379415855	0.3392081254454419	0.4117493666696752	0.5109396072287995	0.941657663270505	0.2044410253605131	1.796839226649307	0.0535954320186916	0.05184362056475784	0.000557117935401992	0.8138158737066459			1.261644415742494
4.87484514248129	6.936524227615009	5.839552816337712	1.762653951094607	0.7983091565841475	1.100761296269038	0.7467828302905497	0.7005290094952702	0.39161723273712	0.2685992620670688	0.2922313008700628	0.3411475310025475	0.4124647966245899	0.5118216597486092	0.9430061241314313	0.2042317691396792	1.79786442422959	0.05359473259862548	0.05184156041332001	0.000557121118184082	0.8137282347881445			1.261644525161618
4.88303492632657	7.046157231376629	6.008506986806279	1.840552770704943	0.8054886534770976	1.135015348217229	0.7450470338632552	0.7098876867874916	0.3959566212552647	0.2723299637792599	0.2970221982071681	0.3407860105171146	0.4134921198247486	0.5119092314114956	0.9429665615196503	0.2042200118236407	1.798547347068194	0.05359053959223438	0.05183547880835922	0.0005571196604268662	0.8138429187372465			1.261644614704733
4.891224710171848	6.990243127148258	5.804346190940289	1.798445159757974	0.7559312672246847	1.101043260723372	0.7343938968058661	0.7062640254736203	0.3949711607765383	0.2771149500923761	0.2957807414958601	0.3397773323439306	0.4129657193551467	0.5103522390574271	0.9410694980405457	0.2037528472322726	1.803095636113281	0.0535815546057614	0.05182687380521708	0.0005571148926978771	0.8138792362456688			1.261644708378331
4.899414494017127	7.030374365583006	5.663210651399627	1.812772088959677	0.7192071803225919	1.10553483401346	0.7186182734670788	0.7057352139560906	0.3925350561924423	0.2754471114763236	0.2952563000134861	0.3399529332085314	0.4117683652162093	0.5100855849138011	0.939629358428716	0.2036648973110018	1.797662850823986	0.05357771218856184	0.05181935903535145	0.00055711374708458	0.813837235579987			1.261644838632264
4.907604277862405	7.09647969717442	5.81674978187478	1.897919277435059	0.743501427303936	1.118421866748701	0.7209956568709215	0.7007072419364589	0.3876924425713981	0.2713535084827308	0.2914531660761264	0.3380603949355521	0.4111200218139049	0.5095870743571216	0.9390824601078077	0.2038756502686066	1.8014766133945	0.05358280630686821	0.05182036829599412	0.0005571144868914039	0.8139034326222992			1.261644984123048
4.915794061707684	6.932169045770298	5.627661081212005	1.78992823077893	0.7243058447871646	1.092411174439513	0.7276947425592887	0.6985043446972569	0.3857752415675432	0.2680120266787074	0.288186740015847	0.3361336825674207	0.4098994582983668	0.5076744912770517	0.9381453812528746	0.203321073840471	1.802160743969907	0.05359253946238375	0.05182307021478953	0.0005571135378527161	0.8138774864019352			1.261645110783743
4.923983845552963	6.926902417602374	5.754524784616548	1.747308075010547	0.7389761102328763	1.07007386924017	0.7219383495556959	0.6958240170972415	0.3903565793547916	0.2688850229624579	0.2899879754888069	0.3367412784779442	0.4099311627727725	0.5070704349151286	0.9389143477477641	0.2028725351733001	1.804156697425956	0.05359939315209756	0.05182954918975843	0.0005571094330408945	0.813863039703786			1.261645248442137
4.932173629398242	7.321057718878072	6.123227581548931	1.889901515813548	0.7601300057966235	1.091929688876353	0.7193584410302782	0.6970998029847356	0.3934900694030535	0.2750797257568228	0.2911471491645204	0.3383285517726469	0.4115045119728754	0.5100749219711106	0.940679038794841	0.2038156090646087	1.808539823170538	0.05360276545444613	0.05183694265821023	0.0005571057968468665	0.8139436362603794			1.261645406536839
4.94036341324352	7.451484582446053	6.056190996913825	2.029896741800293	0.7643019269642211	1.1440683558838	0.7245784837891049	0.7018854696111415	0.3886173144006363	0.27331045897761	0.2890052350076452	0.3370089382378599	0.4106037914198318	0.5110524073497925	0.9391947631292082	0.2045035469844735	1.79581070366516	0.05360221655697935	0.05183773739822645	0.0005571055470389262	0.8139698090677954			1.261645584814113
4.948553197088799	7.110589044519284	5.842150536066001	1.846264491561513	0.7292964177602862	1.11075624857727	0.7123092457755553	0.6985824177175144	0.381289006497506	0.2691980891631351	0.2868970167350351	0.3355269686064997	0.4089692894072849	0.5076508411049373	0.9362270324830235	0.2034392614982176	1.793339119648202	0.05359995662779774	0.051838067343552	0.0005571065501091828	0.8139492161946545			1.261645741978459
4.956742980934078	6.668016589676514	5.60248420223064	1.74437070060929	0.7229879782933765	1.068719408312674	0.7115029210175297	0.6974485113139293	0.3841435238776966	0.2664352278788139	0.2891864410165019	0.3365642243210826	0.4089540697694879	0.5060847302083424	0.9352540401702283	0.2024190677445763	1.795933032610534	0.05359338994099122	0.05183436636959624	0.0005571044669726065	0.8139928428287845			1.26164589771746
4.964932764779356	6.600677316085921	5.522622818248529	1.749497202126112	0.7450201165263588	1.062017868555921	0.7251447478782239	0.7009073564448464	0.3947210538650494	0.2697906652804198	0.2936838669721034	0.338795135337368	0.4103639098928137	0.5070865738961452	0.9362045060586303	0.2024604333964292	1.805013649845052	0.05358072471023251	0.0518210368441804	0.0005570990563675472	0.8139814791076126			1.261646114103457
4.973122548624636	6.85134249929142	5.576935222477199	1.785857209754065	0.7298973989350556	1.100031490160235	0.7328792669989929	0.7048039555927399	0.3995648331397483	0.271743528289224	0.2955045391540145	0.338971990667979	0.4110315442001656	0.5098864531307626	0.9385854991694632	0.2037326003199382	1.804926235307009	0.05357668276254979	0.05180501845477112	0.0005570953458147467	0.8138923161224522			1.261646346603947
4.981312332469914	6.910902492421036	5.696494198708574	1.84044062076544	0.7305554965169112	1.139594539299031	0.7343976869805953	0.7042685883783716	0.3899129729142698	0.268646646265739	0.2909945926519102	0.338055787500645	0.4108828812880093	0.5104152661623508	0.9390090950320599	0.2042177019947247	1.806399634857569	0.05357777061803119	0.05179655621880529	0.0005570962859440839	0.8138744888743454			1.261646547141466
4.989502116315193	6.811094183542387	5.454784529581462	1.757435490859998	0.6942061691711803	1.141814066806013	0.7136546125027733	0.705399585507694	0.3839848415083278	0.2707371958933932	0.2858785371146777	0.33687835673258	0.4108780510367225	0.5095936314660413	0.93868562688114	0.2037835418173623	1.811228458327996	0.05357761656685278	0.05179255060090474	0.0005570967433879417	0.8139119466612375			1.261646721026106
4.997691900160471	6.855002711519034	5.574821634267013	1.806216034787129	0.6903915295254645	1.114759132819862	0.7053219549109907	0.702876868204779	0.3835460948156847	0.2687492450693088	0.286434601849545	0.335604004467257	0.4106882244259235	0.5076410735585281	0.938312834768337	0.2030496437228115	1.818916446613943	0.05358197062204929	0.05179052007961525	0.0005570924469742517	0.8139432056030558			1.261646905388172
5.00588168400575	7.006423359920723	5.653910176081216	1.900615006731174	0.6910002473329397	1.136613860584744	0.7061604763017389	0.7028453536525615	0.3840353534854201	0.2675600261180853	0.286446395472129	0.3353766714507843	0.4105709491818758	0.5079992153723873	0.9379289130642781	0.2030324156585375	1.823030456236098	0.0535845051315889	0.0517882311198757	0.0005570877403512065	0.8138832927110256			1.261647130904626
5.014071467851029	7.097007960376201	5.627494893216545	1.902991886962411	0.6910333074060503	1.19719513341746	0.6992650467692649	0.7065767436750193	0.387054891518308	0.2718708980426102	0.2872143174345129	0.3369007732032828	0.4100128164640331	0.5097647394075634	0.9376040696422674	0.2037485382648985	1.813727786487089	0.05358332440148066	0.05178895002424884	0.0005570880355562056	0.8138654196151581			1.261647347866502
5.022261251696308	6.844228820932269	5.635033309486122	1.781597464195312	0.7043573788630736	1.104552026974725	0.7003739072090861	0.7005784678097905	0.3855419275854362	0.2705604688159785	0.2902232699519053	0.3365569746812972	0.409058922866007	0.5073235503309528	0.9366777199881082	0.203459866933581	1.798365847575776	0.05358312967186122	0.05179463654687265	0.0005570896028121642	0.8139443997683259			1.261647537736589
5.030451035541586	6.833322911295838	5.637236894958306	1.745831347460348	0.7207466781150089	1.075108965038134	0.7016494678458743	0.6947091319564522	0.3866031911689153	0.2712048787958146	0.2921564491905165	0.3361421062118435	0.4096207251815538	0.5072231773631745	0.9370831302128709	0.2033316688427838	1.800071971299588	0.05358560715250429	0.05179723349302594	0.0005570865589610456	0.8138688813594862			1.261647718011323
5.038640819386865	6.953729438916372	5.839802143315813	1.796457995142713	0.7395744533046015	1.089872880405514	0.6981889693222824	0.6961934143077132	0.3878451377035286	0.2713438622282323	0.2936466330915314	0.3366895521370101	0.409763431063707	0.5079218676919639	0.9374263364722331	0.2034137058690844	1.81335793127622	0.05358996991273568	0.05179805990428698	0.0005570805238837047	0.8138524763399471			1.261647929018999
5.046830603232144	6.717170859969204	5.528113165933996	1.734627251993815	0.6913980869919988	1.078950539879073	0.7019880879181268	0.7017450503776482	0.3793394806874604	0.2666772626563614	0.2866033508090992	0.3351489314950563	0.4088465474986382	0.5068266595728917	0.9360730715667442	0.2029167865220071	1.804620938559207	0.05359456078780945	0.05180171745356845	0.0005570776632682839	0.813933667205017			1.26164815835092
5.055020387077422	6.674183727209012	5.591073696935888	1.717803181821371	0.6996078637099094	1.065033951206936	0.7142750112079929	0.7047433829741555	0.3874430869606629	0.2677035117508692	0.2881340581941439	0.335425025986057	0.4097740370480425	0.5069096219213806	0.9367036512553119	0.2029394323540982	1.799349774017071	0.05359750905488259	0.05180804394902803	0.0005570779731158548	0.8139701545922189			1.261648381901202
5.063210170922702	6.830032489109107	5.562533255199713	1.74471694234691	0.6916607659499132	1.060827649922739	0.713359322340273	0.7021045941638127	0.3921863285397171	0.2719752812154672	0.2937855936673713	0.3371242920028431	0.4107443997368062	0.5075211652705199	0.9374959135078524	0.2031117500706744	1.795576927719036	0.05359521334629633	0.05180694759246211	0.000557076599306717	0.8140186657565839			1.26164859649459
5.07139995476798	6.948965156037676	5.479381544226205	1.783908749430668	0.6798897204421424	1.073001024568456	0.7037918858245106	0.6977833798768116	0.3853233753715601	0.2691779523399253	0.290868836604698	0.3361963856723911	0.4097798011725834	0.5075859862979895	0.9363558573244811	0.2029444796123716	1.797522620759012	0.05358613619158397	0.05180039074075368	0.0005570714496552134	0.8140714428587328			1.261648839559473
5.079589738613259	6.87540752819582	5.560405324952299	1.788581356239091	0.727946012206682	1.101732325217083	0.7174329115671647	0.7014702291601903	0.3851742780780287	0.2704532614213771	0.2894275344074794	0.3368479722595454	0.4087665466177455	0.5077347504525566	0.9355030328886874	0.2030872145330456	1.787303316844546	0.0535772889900332	0.05179851498664463	0.0005570663868315602	0.8141175177787847			1.261649118385708
5.087779522458537	6.934021685658669	5.608878724252638	1.772014827816489	0.7391432739061264	1.117178198560082	0.730721317067201	0.7062049496899165	0.3855765596973361	0.2709521564320774	0.2903824665788281	0.3385860515587778	0.4089244435451932	0.5085635326766099	0.9363850277217393	0.2032426719491211	1.781236752348652	0.05356955489749741	0.05180062468604615	0.0005570654955064934	0.8139230533704087			1.261649396511263
5.095969306303816	7.410649870085362	6.080435275857348	1.901130482565578	0.7704184197987376	1.120782400331554	0.730899575488597	0.705773674793158	0.3913440279815984	0.2742113638281073	0.2942285094114876	0.3423681050314038	0.4110874019974153	0.5113992082317198	0.9396713937115652	0.2041331126102447	1.780510481962774	0.05356862756660536	0.05180881036026839	0.0005570665816467495	0.8138180347571961			1.261649650861901
5.104159090149095	7.557224003844291	6.408147399574594	1.946814841057727	0.8326882719278387	1.149817739283978	0.7437323384199477	0.7145550945544924	0.4009004876598731	0.2820303390289515	0.3010524533871557	0.3439503209348329	0.4131064555787559	0.5123519465230453	0.9420916364422522	0.2045428651941723	1.788910958829084	0.05357625092509877	0.05181970815876836	0.0005570646329933729	0.8139981657831957			1.261649865362187
5.112348873994374	7.214728446767224	5.945212759568379	1.838530222418749	0.7862650082662519	1.132573042946229	0.7297123187874427	0.7114403922702744	0.4010964411327286	0.2746382245238164	0.2991064952156678	0.3390612208035234	0.4104523601398321	0.5089781782245937	0.9393113931963474	0.2036042395423953	1.803954361254756	0.05358629470904028	0.05183043355994366	0.0005570599505314593	0.8139998552275487			1.261650094547184
5.120538657839652	6.776577921001161	5.664922781685973	1.746733200840792	0.7398143341577494	1.076560667839561	0.7076747921934633	0.7024658273915899	0.3957738080154165	0.2711058325685487	0.2965779483435375	0.3376307265458942	0.4092913017307417	0.5072846542528495	0.9376516200380973	0.2031185865067884	1.791374763207773	0.05359410951517368	0.05183210524548323	0.0005570572480433902	0.8139124023872181			1.26165034935201
5.128728441684931	6.798491554669011	5.579958914974259	1.735448652790944	0.7013337126308652	1.059743848329697	0.6913608242171222	0.6932821888851332	0.3840344609293258	0.2701281760732224	0.2904762835860907	0.3366412746725612	0.4096829848031397	0.507448053043453	0.9374970653858641	0.2032370040978015	1.784356796690207	0.05359438253773267	0.05182110018667003	0.0005570589022761107	0.8139472698910563			1.261650563571838
5.13691822553021	7.025071973115505	5.59069842654864	1.811106312882948	0.7063026674028934	1.093549638095593	0.6892603219847816	0.6897350370731474	0.381093165360621	0.2706998838189061	0.2896221916937393	0.3367186608828756	0.4095998463182078	0.5080449696088213	0.9368897471540283	0.203360625146509	1.777521150730212	0.0535897116849544	0.05180875975750687	0.0005570591206654619	0.813987038806869			1.261650726987835
5.145108009375488	7.005227716956864	5.698300097864734	1.826789704912187	0.7562530543994446	1.087085632031083	0.7081447877007745	0.6924482354134872	0.3860624664540076	0.2710723337334193	0.2919933939517618	0.3374126003691724	0.40913835748813	0.5074793703709274	0.9366735251552937	0.2029464721210616	1.785620843057975	0.05358325766383047	0.05179905969917131	0.0005570536854776153	0.8140763381987047			1.261650913387604
5.153297793220768	7.01683366833515	5.832613919082951	1.86406537235674	0.7622027553065526	1.112460031567001	0.7369517026883574	0.6992835378301679	0.3920385230805014	0.2725758668563262	0.2934748487255614	0.3380415259478165	0.4102571277108926	0.5083472641425513	0.9390448765662593	0.2032793303096062	1.785959707181584	0.05357625308816713	0.05179477572500535	0.0005570488091794352	0.8140256209587429			1.261651130791486
5.161487577066046	7.119180904474257	6.198740426260704	1.903220834699552	0.7841557687814846	1.152211364163505	0.7331818012811565	0.707475309133529	0.4001589393936353	0.2737354292427967	0.2955041728245909	0.3374945071489076	0.4104556123897806	0.5097146442653522	0.9403061415586168	0.2038128523064225	1.784293223350037	0.05357642842219754	0.05179597575284087	0.0005570492145271614	0.8139365493684866			1.261651327433989
5.169677360911325	7.134014746752234	6.195769453866038	1.95693577534763	0.8043107257165181	1.154310293399481	0.7272844370363906	0.7113649571091196	0.3903405996064791	0.2747032745732909	0.2929626480173766	0.3371420405597242	0.4096536719712772	0.5094716356281245	0.9389171438540332	0.2039906983686382	1.789782322433659	0.0535832431511277	0.05179737854787338	0.0005570496685137289	0.8140665505480249			1.261651521315921
5.177867144756603	6.957273734968124	5.850603106119164	1.902354310771427	0.7498953694345066	1.148040856897983	0.7320718564329085	0.7116300195710938	0.3904648493127555	0.2779196853040485	0.2918183095267682	0.338404888926436	0.4104760814675488	0.5100639696758699	0.9385177378409955	0.2042987241751402	1.796086027691227	0.05358744916907795	0.05179749576709429	0.0005570458136940448	0.8141164574267693			1.261651730672032
5.186056928601882	6.860496528296347	5.769139450770107	1.861942329143421	0.7469126449367213	1.13799575158598	0.7416787647896625	0.7115848458940625	0.3947320919820244	0.2733983506740674	0.2919850694278965	0.3394945025452249	0.4104610161434903	0.5104668821049716	0.938443981910103	0.2040033542939993	1.796068062523449	0.05359085663494897	0.05179812349335126	0.0005570407212281549	0.8140695537771233			1.261651955990621
5.194246712447161	6.89592515442564	5.701626908432129	1.820909821069202	0.7125262562048551	1.145164485071193	0.7273299708250344	0.7180877679792281	0.3952055595365005	0.2738434148904787	0.2942071456467757	0.3388997182563466	0.4111100715657903	0.5103665914402797	0.9385343920140388	0.204014780194032	1.786874021960317	0.05359259365274584	0.05179965167199053	0.000557038868522121	0.8140137057176926			1.261652191576415
5.20243649629244	6.911783256867683	5.549753066736339	1.763449224440636	0.6926659775673352	1.115093939753872	0.7140793081005187	0.715633564483435	0.391319292439396	0.2738051823708007	0.2935648774787512	0.3378578967472119	0.4118738069780188	0.5098085713151599	0.9385292871601562	0.2040693503877712	1.790324866481972	0.05358810198435621	0.05179671302708221	0.000557039652007453	0.8140392886303554			1.261652421744636
5.210626280137718	6.822616812458033	5.452953832851864	1.723580635946636	0.6944530316443219	1.078593897408192	0.7150654035595513	0.7106143079406704	0.3900310472293038	0.2703032912506515	0.2909748587511269	0.3364235337599524	0.4107339118225319	0.5080140724348785	0.9384800721870996	0.2032802963706668	1.791576691779169	0.0535843033913967	0.05179703839706551	0.0005570389237453805	0.8140568094883344			1.261652625405002
5.218816063982997	7.000759708849969	5.618731786210457	1.765629155233648	0.7055272927771422	1.092366120634525	0.7162395681881483	0.7084449665083562	0.3957892318377007	0.2674814204109887	0.2913083493557539	0.3361850497506159	0.4098943512893126	0.5081695506067708	0.9396626745205712	0.2033338308217545	1.79881596143595	0.05358594876218781	0.05180518448223173	0.0005570348708523539	0.8141179879037076			1.261652818428231
5.227005847828276	7.125733045506533	5.916753508920532	1.851859985186169	0.7893980566837592	1.126663648012458	0.7281359266863627	0.706345981380796	0.3974758332332675	0.2681941869588133	0.2943925601730444	0.3380869320554909	0.410065747849586	0.5094404186785763	0.940572049530626	0.203916285201911	1.797732535338341	0.05358642619090211	0.05181365234833764	0.0005570306560672467	0.8140747214567104			1.261653050153804
5.235195631673554	6.946697338315315	5.78868433602686	1.816934720121564	0.7850350898208167	1.105576557596577	0.7354748762469855	0.7055596485417853	0.4006084773660953	0.2701341307820287	0.2980253691713123	0.3385790630859676	0.4101875291196583	0.5092898145857181	0.9388021774176076	0.2037135688278837	1.792108255078662	0.05359009832535617	0.05182226372134384	0.0005570307670337393	0.8140809744929924			1.26165327520806
5.243385415518834	7.040323631556333	5.695679436335703	1.826392206730261	0.7695903415380817	1.110113311237851	0.7373786142440872	0.7076027578593554	0.4053414904415351	0.2738318207569109	0.2993758617597449	0.3385274016349878	0.4112541969417558	0.5094645749164807	0.9392354842049722	0.2037375338043396	1.791357645001084	0.05359823074724573	0.05182372039310762	0.0005570326933390906	0.8140989492545021			1.261653443116721
5.251575199364112	7.281369420997708	6.019248987584511	1.877299459541123	0.8309761177495391	1.155521212319347	0.7673922893432547	0.7134609887780085	0.4108020436433562	0.2800726414546025	0.3024198241398232	0.3395591449229441	0.4126393032519469	0.5102480094471119	0.9426523310133338	0.2041590402102079	1.796632475906896	0.05359525461511418	0.05181947266552873	0.0005570302271085981	0.8140567984466782			1.261653585026764
5.259764983209391	6.921475540714062	5.595965790040004	1.767892928725026	0.7554811951539466	1.12350792269246	0.7334307675859613	0.7138762230304915	0.3982097873964088	0.2816439503662722	0.2955703980530787	0.3368420093539719	0.4100464616131814	0.5079041547215334	0.9372691534283042	0.2032876094564897	1.805195585683531	0.05359033431692924	0.05181043707318652	0.0005570248446078371	0.8141995322215997			1.26165378144299
5.267954767054669	6.756116858259866	5.339762733110481	1.70475526758395	0.6883257186117655	1.074507021461415	0.7126561060522891	0.7069374996548649	0.3886023810707049	0.2746502594110553	0.2901394926463471	0.336239421752074	0.4089849694559199	0.5073014557925193	0.9352934136157095	0.2027440900595031	1.797501226832592	0.05359025527639363	0.05179244587483729	0.0005570235742094254	0.814181761335716			1.261653967789726
5.276144550899948	7.051258497684204	5.6023600522368	1.722533506833056	0.6970366847145772	1.05975182206391	0.7172920035444557	0.7007064029700554	0.3867480044114368	0.2687111261946643	0.2910227795430131	0.3384143532243116	0.4105145999016002	0.5094070479134915	0.9392630062792788	0.2035746743132272	1.79528353254114	0.05358689343247521	0.05177954310300325	0.0005570266878074391	0.8140800700704999			1.261654096165531
5.284334334745227	7.117341555995565	5.732369440710469	1.774961405987273	0.7247378507071963	1.058125918525034	0.7239879483056596	0.6940686546888825	0.3890308421842953	0.2659569395201895	0.2892503433134246	0.3364140689394132	0.4103461381417547	0.5088223856472202	0.9395586950728791	0.2037256503853525	1.797019522648408	0.05358531594114353	0.05177042914077217	0.0005570268728090266	0.8142082099907104			1.261654211658894
5.292524118590506	6.885450265983128	5.60540245426674	1.763435259109472	0.7246567610390171	1.050916826407195	0.7092774218197141	0.6891423091250113	0.3881505512151558	0.2647270376429396	0.2902101833994029	0.3352684372644176	0.4093150535483037	0.506754776749211	0.9363246495705275	0.2025878687338963	1.800527190898877	0.05358791915610164	0.05176887263335704	0.0005570227486836797	0.8143193036667508			1.261654333513262
5.300713902435784	6.907620404988118	5.51940815682446	1.776532980384525	0.7108807194222236	1.071637098458843	0.7017059971073826	0.6926047751376035	0.3885376037235386	0.2681543409190989	0.2942801612267368	0.3378835164460809	0.4101614321181775	0.5071658702084568	0.9369301398537697	0.2028415895502791	1.795068428676606	0.05359211740197373	0.05178045203484526	0.0005570202451144892	0.814237949142142			1.261654461244168
5.308903686281063	7.08053083261707	5.700355091115481	1.854185977935552	0.7077197763148505	1.128022757321647	0.7091683646862625	0.7068735520017341	0.3870289906022922	0.2767342037921456	0.2925293738178343	0.3380644008765591	0.4110487840982163	0.5088622702620882	0.9382850656421917	0.2035050160600376	1.794032252643792	0.0535920787463826	0.05179053950428127	0.0005570214504169705	0.8141616570447426			1.261654580299439
5.317093470126341	7.193486172300158	5.911625183417935	1.989134654356722	0.7419419630370453	1.175028559487566	0.7229302656194797	0.7105565875546432	0.3920123064005618	0.280723281672272	0.2952307617528854	0.3391961061944488	0.4117494306445408	0.5096940974609508	0.940388624192057	0.2039338995832652	1.801537228139557	0.05358809328522214	0.05179645842425041	0.0005570226484272461	0.814111590359845			1.261654674238199
5.32528325397162	7.124196291227261	5.758110944852049	1.906546649166504	0.7292226688071176	1.16597404812973	0.7130389306244571	0.7025878782286279	0.3869967647531267	0.2740293661175098	0.2945216922857375	0.3392131118061233	0.4101723134656054	0.5094435999730001	0.9380926925477021	0.2035480644029635	1.809512365825553	0.05358170192660373	0.05180054346683766	0.0005570202807634168	0.8141661890795706			1.261654761439741
5.3334730378169	6.505786863825892	5.256637697826137	1.646874131138647	0.6609280293364612	1.058607195773033	0.6872503151845197	0.6980094316210786	0.374418731684533	0.2638129882628458	0.2845873998461468	0.3334713730993017	0.4077677466715785	0.5052642602520977	0.933723440765001	0.2021045397660571	1.808149212117216	0.05357809122133041	0.05180312841298682	0.0005570163271958327	0.8142532560614593			1.261654863304244
5.341662821662178	6.611502659551161	5.439430789058503	1.689782247750072	0.6911407419259192	1.067436227080279	0.7028429950799775	0.7049717998841477	0.3769006645099749	0.2632351600832763	0.2852217982553842	0.3342218087690724	0.4087690937135778	0.5055308582402065	0.9352794041103163	0.2025450957028687	1.799715358276677	0.05357954733281804	0.05180472785192693	0.00055701634437102	0.8142203985756075			1.26165495711801
5.349852605507457	6.929946269557663	5.665131485129249	1.78210163811812	0.7342701210758211	1.102546386861678	0.7117468036420955	0.7027930310443274	0.3811181675873521	0.2651473518739693	0.2897944550820255	0.3377389999679373	0.4110055951074577	0.5087801723919283	0.9383704045006698	0.2035696494408089	1.797788847795133	0.05357980156041962	0.05180629537304755	0.0005570205067937529	0.8141532090219679			1.261655025752309
5.358042389352735	6.786331952948041	5.538549506808589	1.761156917341375	0.7351236635109116	1.120711763555348	0.7132424257725276	0.7075347098182007	0.3905756430256122	0.2706518167976559	0.2913932497401733	0.3387541229288691	0.4118615744811031	0.509259880632617	0.9395810591190894	0.2033048364412983	1.792641196723899	0.05358054825901087	0.05180934127826911	0.000557020931389088	0.814040960694339			1.261655073667099
5.366232173198014	7.245610844003691	5.771177366606103	1.837380618064601	0.7452865025701043	1.139368672222481	0.7272249219572566	0.7139917273572673	0.3934127457221726	0.2742269195844559	0.2898682867142751	0.3366930218326699	0.4103278296738191	0.5089243019704454	0.9389980097443182	0.2034382117921361	1.795798187662744	0.0535862171697759	0.0518106666897114	0.0005570161982818006	0.8140139398357334			1.261655134978646
5.374421957043293	7.054930028003008	5.829322045914385	1.749451587964324	0.7649470187099948	1.098144834686809	0.7385709641224739	0.702189401724492	0.3888961435931785	0.2641680013944006	0.2862898429232306	0.3340062456395044	0.408855168194715	0.5073824709291281	0.9375047661801058	0.2028090601734507	1.785059645337908	0.05359019861854967	0.05180862033279951	0.000557014357712102	0.81419518652887			1.261655208208695
5.382611740888572	6.949629960955767	5.834809736829582	1.755839018338953	0.782933646593996	1.099183186651625	0.7413915404313586	0.6997083852789262	0.3889313106719517	0.2620636727583954	0.2875012789455253	0.3346022135843348	0.408366961404517	0.5067769005538622	0.9369824720320939	0.2026375205149689	1.781228025144811	0.05359140084008054	0.05180394356396769	0.0005570180449295601	0.8143081061851593			1.26165524373098
5.39080152473385	6.85196633277854	5.749341355622741	1.762777107590561	0.7609879354688026	1.086880037036501	0.7255725564273231	0.7005152079366386	0.3851444772884703	0.2651349735905636	0.2882397580715721	0.3340889505047706	0.4078660710912402	0.5054425958435589	0.9354359055287795	0.2021748286062072	1.779047208628114	0.05358789332716582	0.05179495498534338	0.0005570206710781598	0.8143505664165727			1.261655244298619
5.398991308579129	6.742347392427041	5.688125935255621	1.779387191341459	0.7352663411779815	1.085978500975021	0.7117483438655156	0.6961854769810748	0.3815683950396025	0.263688158087548	0.287812315879569	0.3347066044039952	0.4081024614858725	0.505829836335059	0.9360811675716338	0.2022709774301112	1.785360617737853	0.05358389429365683	0.0517869460372134	0.0005570188193228122	0.8143451967724677			1.261655219965313
5.407181092424407	6.630430391002341	5.37806105135598	1.717363099034464	0.6600659216505884	1.068870230916609	0.6924533910635435	0.6883650654412294	0.3776248552848978	0.2594387564625947	0.2831493516089369	0.3326657091168416	0.4076282621578639	0.5051818557090003	0.9346143320673799	0.2021070420741652	1.791489584397745	0.0535829336857827	0.05177866869172568	0.0005570166602689219	0.8143065022570408			1.261655215189906
5.415370876269686	6.661329498347035	5.324540141000665	1.714102930629522	0.6590783700207599	1.067718118830777	0.6940046912281851	0.6913792976597437	0.3824193629315021	0.2629042791700331	0.2842913594614058	0.3324850590229172	0.4078770507290089	0.5055752633716849	0.933824826354163	0.202377615420027	1.783982127356322	0.05358474810093916	0.05177354630629456	0.0005570186348891777	0.8143039484632124			1.261655219603412
5.423560660114966	6.955497809547047	5.579806018355572	1.80460224666642	0.703078882123377	1.11779810930488	0.7087713437799031	0.7069264724713784	0.3879554739492641	0.2704645990429277	0.2909188913556432	0.3368572674917215	0.4096177774369166	0.5088780149944335	0.9372885072880892	0.2036371872892931	1.787140334054663	0.05359004355872871	0.05177452544363957	0.0005570224553867661	0.8141707829110629			1.261655178848243
5.431750443960244	7.185461713794062	5.705315517253236	1.838356347349285	0.7087407399438969	1.145593465796824	0.7391667665003003	0.7100623534655106	0.391778808088729	0.2746269487497013	0.2923469049800996	0.3374250000449047	0.410684136903685	0.5089559192735802	0.9391797308650885	0.2036886654747228	1.791202294552906	0.05359321896183624	0.05178263552879339	0.0005570233619366339	0.8142220189256117			1.261655101409902
5.439940227805523	6.762338332272777	5.447116422316042	1.685210993513087	0.7072762216818167	1.055979057978903	0.7349589721688201	0.7026860816955323	0.3867801085482021	0.2677494905461159	0.2891064945787138	0.336722335099585	0.4080115156683923	0.5070989753358448	0.9350371281451105	0.2023328200202367	1.793335840203031	0.0535918441857916	0.05179354761496862	0.0005570210336231902	0.8143993821448819			1.261655043400403
5.448130011650801	6.677700149473111	5.518185792211515	1.655498001739742	0.7368332341603083	1.046672204832639	0.7305980652848633	0.7003137744958254	0.3833825301464276	0.2647408265516903	0.288811495164725	0.3369510676094882	0.4080562295891881	0.5072005310673262	0.9352917087998102	0.2022309500294172	1.791052647098748	0.05358780087585022	0.05179906916492966	0.0005570200713014174	0.8143201149155043			1.261655006890867
5.45631979549608	6.71951881601743	5.624208343210979	1.740195443288792	0.7506186311647395	1.086674474003839	0.7308865558223594	0.7001707585339128	0.3830919914346194	0.2667169654225026	0.2897868857259697	0.3379504637513611	0.4101196056179045	0.5086840483337395	0.9382874607917006	0.2029604045502449	1.789533449980454	0.05358168374420735	0.05180264957719556	0.0005570230166979895	0.814234172558076			1.26165495010031
5.464509579341359	6.667357481813705	5.556856917340932	1.71500551602354	0.7266800436968072	1.066928124153939	0.7089609635665254	0.6952340849596783	0.3812978438670176	0.2661285001110115	0.2874492838430688	0.3349189920618039	0.4094264833486119	0.5060750374422985	0.9368515115902878	0.2023395465770241	1.787486972657612	0.0535772227963413	0.05180449137238866	0.0005570261238846179	0.8142441629999433			1.26165486337455
5.472699363186638	6.743951389646702	5.610172606946191	1.705573756845002	0.7115513031230275	1.058644153322726	0.6941775848085495	0.6940823763894332	0.3815135493764466	0.2679153162383343	0.2863749789690211	0.3334251272689901	0.4080593423825902	0.504948196671222	0.935075165937816	0.2017965136693565	1.794114349249396	0.05358089156408117	0.051806470304618	0.0005570253828376266	0.8142339538895285			1.261654766313206
5.480889147031916	6.886120338261222	5.593312642453501	1.812703808863285	0.7062342000748874	1.112868070465611	0.6937831988168313	0.7076401046881958	0.3863255817199939	0.278946317182105	0.2888886342962568	0.335687948766092	0.4092945144538465	0.5072079853424908	0.934930489434231	0.2025323434203035	1.803355185896884	0.05359028588310179	0.05180885427809199	0.0005570230947842511	0.8142601629158354			1.26165471083658
5.489078930877195	7.102179828997489	5.791406927471713	1.912982224642169	0.7604406126194617	1.139326864371878	0.7251432156606582	0.7135610268104517	0.3931520039248911	0.2762862510327654	0.2929407810809938	0.3383994918507332	0.4108172081029669	0.5090036961433742	0.9374276940402507	0.2035924275418432	1.798348755493263	0.05359788525665971	0.05181482886931421	0.0005570249063655401	0.8142423508787132			1.261654653353129
5.497268714722473	7.350512521640664	6.159954879585541	1.897564578517582	0.7924757411776399	1.118013177129402	0.7432278374730868	0.7113721164741595	0.4007934951598081	0.2710527158760839	0.2955402851539981	0.3391874956920091	0.4111595667190367	0.5102538436324284	0.9400064372873219	0.2041527129853261	1.795293282439312	0.0535988905305345	0.0518164229246889	0.0005570300274263583	0.814179156705149			1.261654567380693
5.505458498567752	7.094044469690766	6.010879622081421	1.767906428403156	0.7499536587868237	1.073691286697522	0.7318052165001921	0.7004971244942098	0.3928743604348361	0.2706948698230325	0.2905675290445716	0.337220885691656	0.4099865244286798	0.5087333075008353	0.9389946907923851	0.2032091934545671	1.792138472250503	0.05359346661077141	0.05180729157888827	0.0005570307963451502	0.814205412747846			1.261654456282039
5.513648282413032	6.660165292343356	5.553027858808267	1.686888451306124	0.7103034723611737	1.067648846749574	0.7211752023415071	0.6950200224908047	0.3824146410608218	0.2660030677934895	0.28370709063799	0.3348698325274081	0.4091909554797584	0.507187377348346	0.9370284706238743	0.20250183870593	1.804904405883265	0.05358770640689645	0.05179480813597414	0.000557028540088732	0.814157716897485			1.261654349794298
5.52183806625831	6.707781162084121	5.554705996739644	1.719586854203873	0.7258879832679955	1.099683274099821	0.7216934461958862	0.7048133725761276	0.387503224572237	0.2676390542528311	0.2869035935270711	0.3369089782817701	0.4109572525251672	0.5085731337025563	0.9385892552237584	0.2032626370467029	1.812347363602094	0.05358369244865355	0.05178397367996379	0.0005570291339746188	0.8140810804470395			1.261654262442949
5.530027850103589	6.763438924877571	5.586040961081238	1.715106006052593	0.7232472387803039	1.060008840278841	0.7149388335291992	0.6975987684263983	0.3881766432484108	0.2691888825127665	0.2896989538878321	0.3366141189665983	0.4100873883119682	0.5075696020002619	0.9381042108280947	0.2029829043610231	1.805118722470695	0.05358003758732219	0.05177659629370905	0.0005570329730251075	0.8140523681328031			1.261654157372806
5.538217633948867	6.687790315568294	5.447387355391266	1.684037520636405	0.6977847165976093	1.041100016059344	0.7122662494978084	0.6933873195102094	0.3876238159378674	0.2662117790363326	0.2887311498672362	0.3342933307158972	0.4087369741692343	0.5055824308215373	0.9362147918298199	0.2021315909117158	1.798230266610973	0.0535799807909236	0.05177399118316989	0.0005570357170174924	0.8141241659624715			1.261654025505936
5.546407417794146	6.742369068092061	5.470243622427398	1.684224439199705	0.7115525164593345	1.051571222524416	0.720908478607398	0.7006688741000654	0.388665040631316	0.2676905977117868	0.2898059278257619	0.3350193063839015	0.4087110141235424	0.5055070452886958	0.9357665023706653	0.2017997115870999	1.806394064938561	0.05358484516207106	0.05177731315698573	0.0005570350417749646	0.8141892498036849			1.261653891809112
5.554597201639424	6.916103192240459	5.693594465009088	1.776072015773617	0.7428866233165371	1.070715066454208	0.7292821760110636	0.7067532860970841	0.3948650214974335	0.2759660437110811	0.2934099568257492	0.3383319650936791	0.4104491539246859	0.5075560357502382	0.9379533571605903	0.2028919761961781	1.813710790984556	0.05358562062445726	0.05178048240471758	0.0005570339813160851	0.8140099505821612			1.261653782375407
5.562786985484704	6.918116766500089	5.747920519528435	1.793310307781713	0.737182697170109	1.104544376628192	0.7290704156455025	0.7029160435441961	0.3956810716175794	0.2722244932510907	0.2920438665201207	0.3374403733161367	0.4109859765671073	0.5090548142826891	0.939294074561293	0.2034828714417874	1.807363889177592	0.05358221027882773	0.05177948514407905	0.0005570361398418804	0.8139368092779523			1.26165367774532
5.570976769329982	6.699395825610648	5.464191916642494	1.690634440835651	0.7061535803924005	1.050419092991218	0.7038683261832585	0.6867045979331653	0.3784446161147146	0.2596602042306936	0.2846358503391939	0.3337990195373688	0.4077841491296706	0.5054772512240705	0.9346116943182965	0.2024559325319024	1.800246277206115	0.05357818570580445	0.05177547389603841	0.0005570399337978045	0.8140546915800588			1.261653549102685
5.579166553175261	6.817102458485995	5.518360169124577	1.701772237112703	0.7041535540744819	1.034809145035964	0.6933503510445039	0.6857851791708065	0.3754495266076488	0.259846186358561	0.285155129850615	0.3347701112253891	0.4077155405701574	0.5057595872556545	0.934581547637615	0.2023923852506966	1.800365430925228	0.05357327552274036	0.05176808679745067	0.0005570411071266364	0.8140453947830139			1.261653406899957
5.587356337020539	6.831401583731028	5.632268323904309	1.74910215647469	0.7065109544655702	1.08419355369741	0.7036204447534409	0.6987058350970961	0.3843620072074013	0.2666962395587712	0.2900462159907595	0.336468508726177	0.4095351862680598	0.5073662040295854	0.9371423112911832	0.2026334479764443	1.806485515465994	0.05357324746426294	0.0517612339593326	0.0005570395611027609	0.813967069986815			1.261653285081195
5.595546120865818	6.789449346783436	5.668294713621429	1.80734420482718	0.7252348587280498	1.138443385918493	0.7173414656797965	0.7052794392694056	0.3876151649660702	0.2720124000952179	0.2897802484480512	0.336212272864534	0.4099954816167856	0.5078212521297035	0.9372593059435893	0.2028780347391799	1.799183779733501	0.05357213305055011	0.05175832698566908	0.0005570397092358431	0.8139494981863412			1.261653185236658
5.603735904711097	6.746589243760296	5.724038791836248	1.793086574962711	0.7381321579576668	1.123461447778718	0.7239394771081804	0.7030803221325427	0.3872336573315257	0.2708775106740285	0.2898337739012856	0.336983998252598	0.4096605977641243	0.5082315196809751	0.9363017555142978	0.2033228658208509	1.794686592486655	0.05357394435195434	0.05176033530147212	0.000557044147292129	0.8139877614397373			1.261653051290709
5.611925688556376	6.809591539191964	5.715086683341585	1.735041998968494	0.7283136518895799	1.100221487147899	0.7098668849846943	0.6996126875501456	0.3815511279086429	0.2668681072684601	0.2891743140418946	0.3367187525440864	0.4086642633375801	0.5072220174865056	0.9357065265151786	0.2030012550379002	1.796283508229485	0.05358131305710143	0.05176783194804421	0.0005570474793277957	0.8140000559403024			1.26165291558832
5.620115472401655	7.108887385330691	5.717846904210915	1.778754920470661	0.743227565782084	1.12174336893262	0.7098575929508926	0.70218858017686	0.3842957408678152	0.2675533433640125	0.2926080812426294	0.339128855288586	0.4095194853256517	0.5090014170935796	0.9378547453874974	0.2032169451227478	1.809539621124766	0.05358734478634267	0.05176981316794468	0.0005570459771229558	0.8139999399542911			1.261652764626617
5.628305256246933	7.090423194925309	5.846720730579726	1.830454197578219	0.7669999274330886	1.10959914310905	0.7234707578946783	0.711468973380346	0.3927257937342082	0.2717936769956302	0.2961583379580557	0.3413277917618703	0.4105318953863915	0.5098277605894294	0.9389588863697382	0.203764604050272	1.81129629758232	0.05358697114656106	0.05176699761897198	0.0005570454936339333	0.8140608366958266			1.26165263677913
5.636495040092212	6.873975054535428	5.644484802543816	1.723476790956965	0.7163827967566692	1.060409043604566	0.7166772488274158	0.6921136906461869	0.384346659790019	0.2637438980579894	0.2857523993319109	0.3346132531088615	0.4083027748161103	0.506605842536368	0.9364896594218977	0.2029832293238483	1.803372955480914	0.05358601073543294	0.05176741082460249	0.0005570491503220035	0.8140024707997621			1.261652501299881
5.64468482393749	6.957686753974729	5.562421247168608	1.746188051328393	0.6928271014916132	1.065342385053704	0.7059031767535969	0.6874207553363822	0.3821846446907639	0.264766717416617	0.2862881608949885	0.3335191069873579	0.4092234323063541	0.5062963574247894	0.9375218962294957	0.2030254640955341	1.798133962849335	0.05358189796538398	0.05176919490744605	0.0005570539731588767	0.8138424269048088			1.261652324323473
5.65287460778277	7.294401045931791	5.937255101134378	1.918390781467066	0.7675139629244235	1.13069524757194	0.7338344028761119	0.6998688677739326	0.40351214347168	0.2745576333268621	0.3015181474869004	0.3395691676452401	0.4123695156281442	0.5101366083909258	0.941309916945185	0.204352864211351	1.796669562342282	0.05357857511094336	0.05177445164909297	0.0005570546190214929	0.8137906966155452			1.261652153295785
5.661064391628048	7.224800295534985	5.925405466486567	1.885569441108442	0.7630578250798806	1.141166041481726	0.7270574158488571	0.7095121880820139	0.3985485484793634	0.273118691189255	0.3000814947247223	0.3406314638401264	0.4108519774857801	0.510511254980036	0.9402818037327195	0.2043791708453515	1.807140152542751	0.05358243995762054	0.05178759857170182	0.0005570524268351838	0.8138220989974478			1.261652007095802
5.669254175473327	6.741360274220021	5.696448213687698	1.748361962486997	0.7201683289779963	1.06187629494945	0.71147727153888	0.6997978388253675	0.3878888571746156	0.2690500283679298	0.2927887318325869	0.336967663783339	0.4096838336991467	0.5079264075376202	0.9372065680773345	0.2034916555211729	1.797084242030892	0.05358865805767544	0.05180128612464441	0.0005570539328791078	0.8137636392146844			1.261651861336236
5.677443959318605	6.736042023936716	5.741427913742495	1.804407446864603	0.7400860393858212	1.084612534687394	0.7201996182941861	0.7022493529327101	0.393538354198735	0.2736870125509399	0.2949717953955244	0.3352578350205404	0.4099939572239408	0.5069784843953075	0.9376229191326243	0.2031699336983075	1.793262575222849	0.05359259590317122	0.05181166370377529	0.0005570597955881756	0.8137720661290488			1.261651664879063
5.685633743163884	7.035658948237621	5.959331455528127	1.872984961907517	0.7932675158020963	1.154949979704377	0.738682947313588	0.7087038981701973	0.3952275060993515	0.2744211961224933	0.2946371135556337	0.3364033348464345	0.4105724121071361	0.5081487025068978	0.9400112910509104	0.2036018089779658	1.794453429141288	0.05359295901526592	0.05181783085671217	0.0005570641574539032	0.8138086654707452			1.261651436321274
5.693823527009163	6.723747520806902	5.537074021941449	1.645257658710686	0.7203440427644898	1.056946671261295	0.7097118091590227	0.6940274719089476	0.3847854702709806	0.2688296842846388	0.2875896083644162	0.3344858923825852	0.4088476236329723	0.5058733919932812	0.9361361415394341	0.2022705487125656	1.800431573456398	0.0535909938442693	0.05182328906418358	0.0005570641204699791	0.8138617621383974			1.261651224792419
5.702013310854442	6.603260695543788	5.346874251526588	1.575888735757943	0.6646827821783023	0.9991320578708939	0.6809539667929672	0.6829073757315266	0.3768962348142399	0.2658541732680051	0.2841721211471405	0.3326083426070888	0.4079566573696627	0.5046180073963557	0.9343087639307998	0.2019117949366299	1.797756647715542	0.0535832067838361	0.05182094721401138	0.0005570638061025091	0.8139756145589371			1.261651032778748
5.710203094699721	6.729563362422076	5.455613259370025	1.667848014245503	0.6843731370605873	1.023533369539309	0.6881507354071368	0.684121034101337	0.3784996990688597	0.2645133133702712	0.2836766933180908	0.3328565841422712	0.4079501624479935	0.5051422568148501	0.93479833363618	0.2023902511296185	1.793023130061689	0.05357616143217969	0.05180800485312133	0.0005570675663231574	0.8138352559075224			1.261650829061979
5.718392878544999	6.8206186841554	5.51523096214249	1.752929953249248	0.7161263482074504	1.064422377597717	0.7166459556794483	0.693589337859697	0.3841022891148598	0.2665638946668645	0.2854505278839014	0.3353421545799163	0.4093931859360455	0.5061659092981653	0.9373830730487683	0.20291054981233	1.786930006374489	0.05357457259025416	0.05179653246537168	0.0005570733886075323	0.8137597807148259			1.261650583928965
5.726582662390278	6.825099025399808	5.494748637207663	1.741014963859867	0.7088527619744591	1.065675725787073	0.7138030042463882	0.6979442456015631	0.3840631101281653	0.2705777871400631	0.2884206229513582	0.3368213724328677	0.4116225216567409	0.5073258794172801	0.937144285691822	0.20277132819783	1.791401523207811	0.05358019435395129	0.05179182916228581	0.0005570760621769576	0.8139488846060166			1.261650294847905
5.734772446235556	6.917319439670304	5.518024510932442	1.764557984250744	0.7001697058903334	1.080008912809972	0.7061107146372109	0.6965542811448674	0.382313657849662	0.272932492312231	0.2905739127096193	0.3361984717184537	0.4097956137559218	0.5076981303831297	0.9361603221767407	0.2027624855844677	1.802129464991422	0.05358994801108334	0.05179355194373621	0.0005570744448002865	0.8140635675452724			1.261650040405352
5.742962230080836	7.167948262837744	5.72827613258537	1.844679691657052	0.7116292589072656	1.11068580436764	0.7118306679511252	0.699312881699835	0.3823076772679205	0.275124923485543	0.2931950962761422	0.3373290691138374	0.4098078580669896	0.5084093006560122	0.9375618172051486	0.2037816180997888	1.790214496734601	0.05359917660172001	0.05179233199808535	0.0005570757203433447	0.8140022342925929			1.261649813904876
5.751152013926114	7.009310721561429	5.735646306926274	1.904487412628852	0.7275770835728025	1.122324907876169	0.7163565148478183	0.7008267354843789	0.3816530992036116	0.2700903408261726	0.288738756965945	0.3364745142173252	0.4090965305069976	0.5068364387910272	0.9371722210565446	0.2034440645893687	1.786869709314299	0.05360052158301595	0.05179188483353889	0.0005570828992254562	0.8139463043296529			1.261649560968577
5.759341797771393	6.893510849584948	5.711437639006125	1.886254716654803	0.7369545490239516	1.12507990385424	0.710929287336848	0.699912162712123	0.3816579111941951	0.2663838047738267	0.2856600394003563	0.3341416548155896	0.4074608748015846	0.5051804944436117	0.9350439063012039	0.2024266690281855	1.781827214813534	0.05359705636116424	0.05179281287497307	0.0005570870158450846	0.8140494202851656			1.261649273534547
5.767531581616671	7.01238248743373	5.913464984558939	1.855396601749814	0.7389305748858155	1.086672098697409	0.7136491716434163	0.6922686414379478	0.3803894419037705	0.2659580699344852	0.28588047721841	0.3336709414232337	0.4079961097753891	0.5053715189377961	0.9356450369490895	0.2023640707916246	1.790583971293672	0.05359261386146893	0.05178999373695677	0.0005570853325731774	0.8140619526771201			1.261649028315807
5.77572136546195	6.885424436548031	5.834353823224019	1.790431123257452	0.7439433569575327	1.070279748906022	0.7166157123312678	0.6866195827163697	0.3794565385811363	0.2618785762756858	0.2859483977519719	0.3342428737794393	0.4082109391128474	0.5060014470829477	0.9351733593609596	0.2025493531013961	1.792547788962341	0.05358605930306724	0.05178408477589529	0.0005570849493462386	0.8140121247772995			1.26164879928684
5.783911149307229	6.74949955080474	5.536509348375114	1.704543111096799	0.7032424417708126	1.055814451894012	0.697982954045254	0.6890101712714044	0.3772162742655596	0.2616400084667821	0.2842775722528072	0.3337124203625486	0.407379598187027	0.5053375656071289	0.9339356970681623	0.2021499178058523	1.789132348357589	0.05358219698157739	0.05178031743205481	0.0005570902234230187	0.8139921038155442			1.261648550492912
5.792100933152508	6.982690794920698	5.786807530284438	1.764906624059557	0.7524134326087488	1.071848029103244	0.7222097378847436	0.697434625513059	0.3869949226779623	0.266840320589586	0.2917779053981665	0.3373986527792219	0.4092333767893094	0.5079296102315195	0.937032665693569	0.2031115138463798	1.799539758336518	0.0535804980663768	0.05178171998051267	0.0005570961346095404	0.8138667744391446			1.261648284138131
5.800290716997787	7.050639701956035	6.120759084680638	1.836647303937764	0.837450445921572	1.131555123807003	0.7640928875353743	0.7098076989549941	0.4036613707125072	0.2725528569815083	0.3006522233927436	0.3419077492456477	0.4117511972828399	0.5104927545827057	0.9412893048124318	0.2038277258282498	1.807733338509943	0.05358065461382931	0.0517857672285657	0.0005570978027632584	0.8138981420938948			1.26164800637687
5.808480500843065	7.080217214535597	6.101156324984508	1.877558782132125	0.8103846258075501	1.140548221509326	0.7461339186554989	0.704208381379765	0.3956935644462576	0.271764798123415	0.2971696945368026	0.3417641574295803	0.4111058758476201	0.509845791686419	0.9405796338462196	0.2039191415498072	1.808843643274277	0.05358396499157529	0.05178945873676311	0.0005570970959386068	0.8139680705637468			1.261647752690521
5.816670284688344	7.161388761015187	5.933460754137084	1.816615417133503	0.7629112753751564	1.082662294253694	0.7190710865910999	0.6884994091315269	0.3848914142460556	0.2655678021407523	0.2904370872607079	0.3374411562886729	0.4090549910974834	0.5072005466784166	0.9380242887578162	0.2036742254787985	1.799164245931183	0.05358911672261516	0.05179375242326208	0.0005570990711694333	0.8138446028904667			1.26164752456508
5.824860068533622	7.082118901406129	5.805575547661734	1.771764226864905	0.7498323179694272	1.088160024794377	0.7171162445520813	0.6902113348500551	0.3862201470422374	0.2690325531254867	0.2895297436033346	0.3360322755907919	0.409772645608508	0.5076228708862796	0.9388910907252734	0.203713727622865	1.794109755585451	0.05358907113627513	0.05179588841034298	0.0005571044082470467	0.8137608126623782			1.26164727950471
5.833049852378902	7.291573450459131	6.098120728814647	1.938035376531419	0.806991182936948	1.184991587370201	0.7410106094464305	0.7132826313584423	0.3965478355234981	0.2785435046561335	0.2942836621880852	0.3388435835853327	0.4119101798922469	0.5104979274974878	0.9427546184988497	0.2042661377203123	1.791866631131064	0.0535860043409499	0.05179546932799773	0.0005571082804761941	0.8136997663669797			1.261647003462482
5.84123963622418	7.190422862589525	5.911221981294242	1.874046542181996	0.7882911953763929	1.161488777168803	0.7546183401832354	0.7162098704630222	0.402295798786004	0.2771292890774547	0.2964951248380342	0.3388384230483014	0.4126500513219581	0.5097208337847476	0.9420798314668301	0.2038619818177559	1.802250315601339	0.0535833307069374	0.05179263410778435	0.0005571076155465117	0.8137379779205355			1.261646731098245
5.849429420069459	6.992459992855068	5.675837717412059	1.797664687438419	0.7215516453796385	1.138269627861466	0.7159983949479911	0.7025259232339848	0.3857392231811143	0.2667972848480072	0.2887175788431211	0.3354022926063354	0.4096266986806061	0.5075035676414934	0.9366742194690761	0.2032846217484016	1.802799890293076	0.05358507631751654	0.05179175332664274	0.0005571063131380668	0.813928115433133			1.2616465247357
5.857619203914737	6.794252441011041	5.575619155754254	1.767322779189389	0.7102189978622011	1.10858618201967	0.7022055171471804	0.6884797631842472	0.3810964442182289	0.2644203758736762	0.287300083850777	0.3347237682654695	0.4086314989602602	0.5061846242228957	0.9356250175948733	0.2028594189321324	1.799364075447926	0.05359030867202709	0.05180105372729907	0.0005571099562275171	0.8139190637555269			1.26164632826161
5.865808987760016	6.751047818097374	5.554178175028366	1.744620872662838	0.72732600479849	1.091752480792542	0.7160164277092412	0.6881811433111492	0.3891371729668657	0.2676704502678509	0.2938296319883519	0.3369964776396479	0.4093983715433943	0.5065802444369957	0.9371946558544015	0.2028015808914646	1.799894340355543	0.0535957127447197	0.0518085667026429	0.0005571162228407145	0.813898172839163			1.261646090295332
5.873998771605295	6.881842562197254	5.688959058374632	1.754886368165836	0.7367329169101067	1.107056012270733	0.7270547915911949	0.6976458662503422	0.3902846248797499	0.267552363583629	0.2949522870525618	0.338383653002489	0.4088467988388503	0.5072658572026267	0.9367538263494025	0.2027995818232483	1.801673376654013	0.05359910851840033	0.05180416396130889	0.0005571167664833107	0.8139630123834637			1.261645861265938
5.882188555450574	6.864731925201529	5.790401713790356	1.745476911249702	0.759106010466284	1.088745708480954	0.740523044211385	0.6979460591733877	0.3952351753135672	0.2690429767780887	0.2930287348464346	0.3398004202701841	0.4103175369889739	0.5088723264257832	0.9387168568170517	0.2034299156786014	1.801967501095398	0.05359629916069943	0.05179818145227547	0.0005571144018696611	0.8138901783222846			1.261645672270259
5.890378339295852	7.051549032820327	5.843809875302943	1.849108411368754	0.7610996706734638	1.10957681927175	0.7224254866442467	0.7049050032625191	0.3941998076421538	0.2704080802434032	0.2925418517638387	0.3387668876785584	0.4109514621806336	0.5102067491191165	0.9403061915885158	0.2041694273344096	1.794992454897642	0.05359142212596377	0.05179357006702974	0.00055711651325404	0.8138072690604596			1.261645501899591
5.898568123141131	7.031329138833355	5.747886607158356	1.803999154620066	0.7389129242744098	1.108911526530945	0.7045673066499716	0.7023562939579227	0.3809227542611212	0.2667545369973386	0.2897488952730818	0.3367483454375886	0.4099416262488239	0.5092130166494776	0.93767526346695	0.2038781101027547	1.790842240517443	0.05358667069281314	0.05178723206471535	0.0005571213026646284	0.8137903657047909			1.261645325821589
5.90675790698641	6.711099269003351	5.553962473299188	1.663243651544805	0.7004490363805729	1.045152913639086	0.6970529967927249	0.6905241713081083	0.3787816187398427	0.2603010840627484	0.2855138585299088	0.3345769128199707	0.408900344678392	0.5068147069572574	0.9354933816687635	0.2031488746235566	1.791465597506996	0.05358580651241663	0.05178022241832037	0.0005571232357655245	0.8138660822744922			1.261645138083539
5.914947690831688	6.752140384077058	5.517932297289085	1.680689165632103	0.6973687404442345	1.038757353863086	0.696956711214075	0.6894240818091985	0.3850957794649334	0.2623856081104387	0.2849626548552773	0.3335887096311932	0.4085764605257632	0.5057605553579536	0.935522181016598	0.2027467980727305	1.800113518767606	0.05358978825453244	0.05177423990928694	0.0005571221059406208	0.8138984455357835			1.261644953616854
5.923137474676968	6.972502883732476	5.623253498381744	1.704288428578544	0.7290685399907255	1.045951652832493	0.7197438535452432	0.6951022993445418	0.3873078175829861	0.2680115292164252	0.2890866817681396	0.336149171249039	0.4100714198664831	0.5072476379707647	0.9372674116164976	0.2032182551891203	1.795774031498078	0.0535915437103346	0.05177046872982818	0.0005571213625054621	0.813887898963507			1.26164481509485
5.931327258522246	6.812620417724478	5.687722656858464	1.669741962626134	0.7160259090259141	1.047508582052483	0.7221995960241208	0.702478280782712	0.388745730262763	0.2718687598421146	0.2913124752652935	0.3387576578591051	0.411509875523234	0.5080192185901663	0.9393261034087282	0.2034482862918549	1.791449613480433	0.0535884168491788	0.05176838866057502	0.0005571238331547945	0.8138676680703373			1.261644692273843
5.939517042367525	6.648815000807984	5.510923752972998	1.676542566604033	0.6924396612471576	1.074796192737837	0.7083776595726845	0.7053521652694322	0.3837278173905534	0.2724795143941255	0.2876692134749527	0.3378198808809346	0.4101499734280601	0.5083039655509894	0.9375970366463873	0.2031406223077145	1.782549857964405	0.05358141538311231	0.05176387049454192	0.000557127864531518	0.8138789346807305			1.261644536709845
5.947706826212803	6.958088853882467	5.799216261412665	1.831583459289693	0.7509738416318152	1.117050998910879	0.7206415605721997	0.7055614138842815	0.3856228457818329	0.2726975136406489	0.2879807585069248	0.3371684129835609	0.4098566022970342	0.5090570970746248	0.9378709757297991	0.2035887263273514	1.787317050643767	0.0535706588971944	0.0517610649044769	0.0005571289923957265	0.8139694386357671			1.26164437297885
5.955896610058082	7.177945872316106	6.070255802501126	1.870266230420258	0.7769491390966718	1.110581522191096	0.726497605635494	0.7044163155835744	0.3943695836222406	0.2708557500256639	0.2922111111524989	0.3373140503622353	0.4105356044105548	0.5086189765746938	0.9392526804334875	0.2036930975369534	1.803086982350411	0.05356335190033795	0.05176063382212751	0.0005571267376527748	0.8138732721614431			1.261644257725043
5.964086393903361	6.895858518246691	5.810316030083913	1.849760488510241	0.7456746549310935	1.1169359909064	0.7278638360530189	0.7059731100821383	0.3905128250188249	0.2702231630721209	0.2916804082418501	0.3380090617188094	0.4109741076871439	0.5079989219883346	0.938584420726938	0.2033799154977321	1.79446140114473	0.05356039706473086	0.0517598408766331	0.000557126440458764	0.8137619458157898			1.261644182659678
5.97227617774864	6.969737583127888	5.980216773348541	1.935268700685145	0.7906428833210197	1.14688719633812	0.7397916619198951	0.7117435101070748	0.3935833471752037	0.2757423527612969	0.2937639848729009	0.3395572343468212	0.4119769485976146	0.5093378443288874	0.9409866681262711	0.204040372729967	1.79294465281318	0.05356078288804297	0.05176195694589867	0.000557130285177851	0.8138262038115712			1.261644075568348
5.980465961593918	6.884586429963235	5.917861354009186	1.86014966465776	0.7508787522657157	1.109076861993633	0.7217154083167705	0.7003386536568207	0.3908293970390275	0.2744724083387685	0.2922114417214439	0.3367091174186237	0.4115362239394799	0.5089911488406897	0.9408714384971255	0.2041059241093467	1.794623905326955	0.05356609282968593	0.05176269013794707	0.00055713231129553	0.8139262015748124			1.261643965006017
5.988655745439197	6.967721426660905	5.898706669284339	1.876349676885226	0.7523123306010824	1.116382678506783	0.7139265271240055	0.7000409316628883	0.3863627707903889	0.2697579140680867	0.2876849544451338	0.3355490164350142	0.4096978725999281	0.5080886933075279	0.938321216025793	0.2035100023965703	1.797844351978282	0.05357292883443987	0.05176242198716399	0.0005571285326400816	0.8139680894297701			1.261643904533323
5.996845529284476	6.886635367642216	5.850848214920785	1.850899526332829	0.7732460464262303	1.114344565617187	0.7246152406494961	0.7050049117854339	0.3876218927494269	0.271372751608158	0.2891197026159791	0.33746026301014	0.4089479627461812	0.5076804009831385	0.93652740542618	0.203318790319012	1.792428168257497	0.05357752650646056	0.05176080671260149	0.0005571266864355356	0.8139844899894548			1.261643841461478
6.005035313129754	6.812657773566423	5.612786322882186	1.744791819619448	0.7190969514380783	1.081265369526843	0.7086424571664891	0.6989100980500507	0.3833852852073946	0.2722007475686547	0.2874927094789853	0.3356025669195827	0.408897724138182	0.5070751760470299	0.9360288981060193	0.2030971643875652	1.789102146578761	0.05358204369427551	0.05175903234209094	0.0005571309868789261	0.8139844772560241			1.261643780101024
6.013225096975034	7.123117304309003	5.70447831263646	1.765609314119055	0.7443556714014254	1.112898996343129	0.7212015464908835	0.706850476757881	0.3862725394547251	0.2713215620922376	0.288115030100466	0.3362492354616837	0.4106836463722716	0.5083860028814641	0.9390281678695434	0.2034225804899145	1.784795152301724	0.05358322462201381	0.05175950709568927	0.0005571338976872938	0.8139142190798302			1.261643731761742
6.021414880820312	7.12405596245978	5.831151556156573	1.802740672164678	0.7840367321146897	1.142096743920276	0.7530078408235172	0.7119165092706287	0.3959293948321901	0.2703956387960913	0.2896321113792334	0.3368915031921338	0.411003736981735	0.5086563501204656	0.9406277682812004	0.2033723957925715	1.791682136145395	0.05358333404248167	0.05176340879574556	0.0005571313688402083	0.8139267441712558			1.261643699506081
6.029604664665591	6.791222727906582	5.612766156034012	1.749305235267946	0.7214154407823393	1.076797257906761	0.7208608973840128	0.6999326438575072	0.3906608975501327	0.2708289046076943	0.2873403966627187	0.3346548565271374	0.4092189257008639	0.5071608051378228	0.9370932480015494	0.2029416691233915	1.799114886175902	0.05358791263038865	0.05177602504692833	0.0005571274877160191	0.8138873326294758			1.261643701099921
6.037794448510869	6.876417824478096	5.605736694828729	1.758057204059347	0.7090606140675469	1.08028436875005	0.7164896539739353	0.6975009063102791	0.3900191344077634	0.2740688632421093	0.288940397057333	0.3348901368296984	0.4099238625536969	0.5078425126913126	0.9376705595521614	0.2031705865192344	1.792288524755979	0.05359630296893	0.05179146321694787	0.0005571276113246461	0.8138284934042889			1.261643718741757
6.045984232356148	6.872827055775138	5.63354756623634	1.738532184906482	0.7325807287205455	1.075252556003563	0.7228018236678607	0.6948192198123063	0.3899045638153413	0.2701352512629121	0.2909244630592038	0.3355508042769257	0.4101707526420742	0.5076556451450958	0.937672759625055	0.2028249912419334	1.788416473590886	0.05360531656899219	0.05180064460386149	0.0005571302367744336	0.8139552128289197			1.261643729405437
6.054174016201427	6.740061577142056	5.443963193867477	1.675994233279457	0.710970447125056	1.053083708397819	0.7097898119599326	0.6918760283761636	0.3915226117616004	0.268606007569771	0.2929944942420345	0.3375047033681199	0.4102317633941811	0.5073629209160744	0.936834996646961	0.2026340900484062	1.793937485999724	0.05361259842039859	0.05180706815415197	0.0005571302016165972	0.8140129062951856			1.261643727822162
6.062363800046706	6.760700397547818	5.625719083418651	1.717862524143834	0.7320814055314118	1.053168135970385	0.7077577008197158	0.6880873292462962	0.3921870496068339	0.272266959714044	0.2941779268141278	0.3388691398099402	0.410150263695527	0.5076022909081455	0.9374950446889639	0.203151806721292	1.799081516954558	0.0536105441517828	0.05181096675831395	0.0005571272167045873	0.813972097910986			1.261643742189554
6.070553583891984	6.857693096762131	5.736954145007038	1.761776733054819	0.7411001158879208	1.053621806324922	0.7032506736219361	0.6883558522008304	0.3863174885999321	0.2708647769993518	0.2921096792042651	0.3364804725899901	0.410491475052202	0.507194134395558	0.9372753355269483	0.2033172743590792	1.7889378986403	0.05360068120517845	0.05180759523653443	0.0005571257984685984	0.8139558968681525			1.261643794405784
6.078743367737263	7.058305253670623	5.910894598750707	1.797285809859107	0.7756266480208031	1.076434264236758	0.7170472026537006	0.6924567177883387	0.3880223714956268	0.2694067196107998	0.2900079476847658	0.3362819681203668	0.4108106996749191	0.5075938601625543	0.9386385155890915	0.2034449205454572	1.786437114963273	0.05359187799055186	0.05180241130313549	0.0005571278600253347	0.8138976632587083			1.261643852920209
6.086933151582542	7.126124300522485	6.04876816165927	1.869512310422929	0.8284420849338222	1.072650746950133	0.7427450913267929	0.695189756115099	0.3911838601815061	0.2695127569051395	0.2893930889406148	0.3371701754502135	0.4096268507879389	0.5077620243655728	0.9389963062979285	0.2033621074818421	1.785721379656095	0.05358663475895475	0.05180121919311116	0.0005571296973549064	0.8138627062824351			1.261643882849537
6.09512293542782	6.932086962301801	5.622725438177984	1.830298882481072	0.6996718894332589	1.054330792930965	0.6972354080746601	0.6911863477005568	0.3814351814885287	0.2671453071901058	0.287520797497767	0.3349205337975436	0.407992008795444	0.5055183289601548	0.9353258650744509	0.2027644887113722	1.789961565033901	0.05359021746980053	0.05180079578199832	0.0005571268546024938	0.8139324254723826			1.261643922559636
6.1033127192731	6.998457294357829	5.772150943312243	1.807955223702328	0.7048001195222079	1.093381094438685	0.7024699040408948	0.6952397702505523	0.3890449151305522	0.2676897946335146	0.2908767903576671	0.3353985714797746	0.4083357766561427	0.5064049857318662	0.9356345227761409	0.2030192406731309	1.794501414984174	0.05359234208586226	0.05180296368689871	0.0005571219566498705	0.8139970117002281			1.261643991730735
6.111502503118378	6.749748078828622	5.518822436206366	1.727180485221225	0.7034538473896158	1.084901229301673	0.7071803179742652	0.6994355195033792	0.3906849375502462	0.2713613532413551	0.2907895316185937	0.3361969612272672	0.4090836683531562	0.5077870626043085	0.9356188165510932	0.2031089978406902	1.788529718994138	0.05359403510369355	0.05180022601466556	0.0005571220536323323	0.813917563730997			1.261644080992048
6.119692286963657	6.634115524781999	5.32366147622943	1.657380556792792	0.6786038679863042	1.056986080261865	0.6979131539830833	0.6899208675233627	0.3799968343891573	0.2636971546614518	0.2846283190038079	0.3341196666099554	0.408031202943327	0.5060168851309491	0.9346729844249871	0.2026887251694856	1.787582007811697	0.05359536359046151	0.05179444219063618	0.0005571249458721399	0.8138146442066433			1.261644148867799
6.127882070808935	7.103022935988906	5.611210093678318	1.777422333447835	0.7245835289519501	1.12360067886559	0.7287646890350392	0.7075818687081376	0.3902574329166669	0.2678589690345909	0.2893847974255602	0.3356443439493162	0.4095596171260291	0.5084821375513993	0.9387310405491585	0.2035754207497376	1.791995834465059	0.0535884638066422	0.05178986859992466	0.0005571232250923684	0.8137468998189495			1.261644217687314
6.136071854654214	7.266127746498512	5.920146300354093	1.854801472764329	0.803920917612327	1.146661152112626	0.7502737376811424	0.7216743930527356	0.4011362439317684	0.2760693171689313	0.294692528981183	0.337860772264146	0.4110042482250107	0.5107951186589957	0.9417218297853878	0.2042299008068632	1.801990366046753	0.05358119973651704	0.05178399718682274	0.0005571174419634322	0.8137058669421652			1.261644354971869
6.144261638499493	6.911912262630771	5.658735590722893	1.784183337882326	0.7540936745232317	1.114626937499154	0.7346313927991923	0.7100221441541348	0.39127015542989	0.2751901261431154	0.29042132389969	0.3376726390286533	0.409980625526629	0.5081142526042411	0.9383738782800943	0.2032996339338307	1.786776750726676	0.05357802311358369	0.05178262426851323	0.0005571146762061729	0.8137115963691471			1.261644512280913
6.152451422344772	6.875438462927745	5.600454502397796	1.782516962432111	0.7118337143108627	1.092284729514337	0.7108355504895074	0.704548482048402	0.3885030915693988	0.2736013576762166	0.2905456564399873	0.3369003745220794	0.4106519659757696	0.5080265804188248	0.9390102943565893	0.2032284181166709	1.786682694549114	0.05357832764294063	0.051782012131304	0.0005571160436919374	0.8136408541623719			1.261644673293165
6.16064120619005	6.944863100967277	5.769044883303749	1.762517363615673	0.7412795627102149	1.081388314843858	0.7186314175474884	0.6970808839146683	0.3927108823496777	0.2730572165978852	0.2934401728568133	0.3357721597232295	0.4114745492121065	0.5084515446997675	0.9405624060948163	0.2034448478996169	1.79239510181442	0.05358401628334715	0.0517846744610434	0.0005571161672167269	0.8136196633777686			1.261644812023264
6.168830990035329	6.913886438228671	5.854766299258434	1.72570711967843	0.7481949573549049	1.078279861612046	0.7315945835897267	0.6943993239493561	0.3905759126288624	0.2690334585509538	0.2921123423854807	0.3361522142294696	0.4098123373696045	0.5082486684327006	0.9389754561701847	0.2029987730765664	1.802563525771949	0.05358875024149747	0.05178745425657835	0.0005571115754172857	0.8136895979108916			1.261644983877686
6.177020773880607	7.248825886849598	5.801548968778344	1.797305377524854	0.7233147587669797	1.078537074156377	0.7145803191237071	0.6963108676440577	0.3876663615417049	0.2651199892964831	0.2891335558491815	0.3355619247373799	0.4090897103455183	0.5085325782903776	0.9386677700514062	0.2035407811285124	1.802975431874804	0.05359076695239906	0.05178730716063445	0.0005571054003701809	0.8137056847752085			1.261645220823098
6.185210557725886	7.141411235876354	5.669204522518037	1.784473849077211	0.7105641892852272	1.074968018067906	0.7054533408204681	0.6971768942266742	0.3904179290453499	0.2691647360703893	0.2912882820052055	0.3360233653179466	0.4095484437906386	0.5089111085098139	0.9389945166309138	0.204167758939011	1.789500726556902	0.05359193742541147	0.05178788942112067	0.0005571028010710605	0.8136280828026944			1.261645483214715
6.193400341571166	6.857387045207332	5.609346630183333	1.683964785752328	0.7170255056846688	1.059012749051814	0.7065439778859269	0.6912901637155635	0.3856878150001892	0.2671609604484784	0.2900707689868576	0.3365329448943039	0.4088703265899609	0.5070127588396651	0.9367267670603066	0.2030532713451489	1.785711454563724	0.05358662367999748	0.05178688399609626	0.0005571029022996099	0.8136225174715765			1.261645734877301
6.201590125416444	6.783313812089371	5.599878927042218	1.693209338481322	0.7158911657112854	1.069666732201445	0.7067225283015037	0.6940061368365772	0.3829370890262056	0.264529128077214	0.2869690075585235	0.3345376032895795	0.408558465292582	0.505869766712382	0.9357189011005611	0.2025380130809911	1.787862625516536	0.05358175460933996	0.05178602003687569	0.0005571001517889374	0.8136882038982045			1.261645984906603
6.209779909261723	6.592649909387897	5.300513261439074	1.642514578387158	0.6707050155652053	1.044834044937061	0.6933458139116006	0.6879261018012551	0.3776165672811866	0.2620371775564024	0.284420658440793	0.3330678817421471	0.4076871051439069	0.5048863305786612	0.934305013946662	0.2021611143160197	1.796914028951148	0.05358033380226312	0.05178020045940857	0.0005570939483047455	0.8136991804850126			1.261646262122944
6.217969693107001	6.646927097839536	5.349483055825948	1.668135195362268	0.6803178578512005	1.048197782957408	0.6958728835760246	0.6872748487271992	0.3815372413378321	0.2638633880121976	0.2877534463602995	0.3345037024343338	0.4079089773959823	0.5056100312507232	0.9345755984476325	0.2026715205782383	1.792754460509867	0.05358043931337825	0.05177726948573678	0.0005570893020943781	0.8137054493474636			1.261646599885839
6.22615947695228	6.916171768421874	5.777551289489285	1.825148799529253	0.7684892864975079	1.094796412343784	0.7386039885475257	0.7018966059954816	0.397599070420898	0.2688870439796182	0.2934927239785474	0.3379531292065431	0.4095884832037289	0.5085583675936084	0.9377325659804369	0.2036573517663568	1.793075574456167	0.05358205441743002	0.05178021604845632	0.0005570887051253767	0.8137389406231316			1.261646937816492
6.234349260797559	6.90972389884622	5.65171416789347	1.792239842376139	0.7370309248937454	1.094995543356019	0.7136973305746083	0.6979207918481884	0.3880504618808057	0.2679866314099571	0.2898232211657827	0.3364335187269327	0.4091380896018025	0.5074457274545089	0.9373031892666482	0.2032637407512577	1.793359235636858	0.05358413062970919	0.0517812991036456	0.0005570877079888257	0.8137143862076978			1.261647268569825
6.242539044642838	6.827679525627198	5.492974327838796	1.732352540911928	0.6990396040333917	1.098258832007086	0.6957148682518376	0.6980869538475382	0.3853798967822115	0.2692949003109799	0.2908150210895423	0.3367288161749536	0.4102956540895389	0.5072089379566618	0.9374772200941679	0.203047177025353	1.79715191743865	0.05358445162585455	0.05177937763719116	0.0005570816737488456	0.813728851400041			1.261647583227765
6.250728828488116	6.776422358236995	5.441167121571657	1.711236378076374	0.6897109879073929	1.085643798719298	0.6994514077826668	0.7023840331899339	0.3896419350674156	0.2734994078509955	0.2946787687655685	0.3393788852518635	0.4107075900109138	0.5080293244236622	0.9376881324587651	0.2031505294280617	1.79893092656906	0.05357875412722014	0.05178089944596637	0.0005570751954736198	0.8137400183329511			1.261647939793573
6.258918612333395	6.862476934792258	5.672122638250477	1.680720569710493	0.7306618333671642	1.058619235357953	0.7107351163006945	0.696854332232856	0.3892705455804471	0.2709432739091636	0.2948216118133759	0.3397232831745717	0.4094660973144619	0.5076744204618072	0.9373005961362356	0.2031308890550929	1.792780460678766	0.05357291717854536	0.05178378650181455	0.0005570739458682872	0.8137285664249385			1.261648291047876
6.267108396178673	6.646785529941671	5.467953384339048	1.64344959596725	0.6891268219356784	1.015770997651167	0.6903974853651991	0.6822975024404978	0.3748878397433581	0.2609133077340376	0.2856164716083741	0.3350265454991827	0.4076942858437704	0.5057285711112375	0.9350311930471837	0.2027275738653183	1.784678143130467	0.0535718326147924	0.05178432484447717	0.0005570746865444022	0.8137858680489753			1.261648603593601
6.275298180023952	6.673614165092446	5.336320362556691	1.668638845410048	0.6538356373426896	1.020057656814541	0.6878600924687505	0.6852353474416726	0.3758087702929422	0.2643647410265035	0.2851949221710769	0.3340137043088138	0.4075791625048703	0.5057228522908322	0.9347811269317992	0.2025803145238659	1.785647716403122	0.05357385935334855	0.05178598199576682	0.0005570716324931166	0.8137930610711692			1.261648904664993
6.283487963869232	6.698859518534501	5.3699137246579	1.687113667780074	0.6717052947075057	1.06053736599299	0.700550820407167	0.7001013769957626	0.3874572553938391	0.2727330979671486	0.2871285720156678	0.3339659545927587	0.4085694300387951	0.5060692061539488	0.9354851701692711	0.2026343296910516	1.79741703971875	0.05357816976456336	0.05178500465294361	0.0005570654946784626	0.8138287697814375			1.26164923260642
6.29167774771451	6.591960372003084	5.417961776314742	1.687898699165947	0.6741925366209198	1.066075652485974	0.6884063348005336	0.6970386772354293	0.3809005122437906	0.268292834497587	0.2844425746954771	0.3335627284200179	0.4078078800782604	0.5051331304654595	0.9334385600049727	0.2023038677110208	1.790272057323694	0.05358576710142302	0.05178211147380603	0.0005570617645913164	0.8138275431711233			1.261649564991309
6.299867531559789	6.954430022498999	6.162769812597841	1.825900665121445	0.7634150168484918	1.086317341709657	0.7108185846188215	0.6956584168417861	0.3854578272982682	0.2689721062956485	0.2888394050541473	0.3350020258167021	0.4085504907264247	0.5059412593989283	0.9358969083555919	0.202824211531529	1.790508373126736	0.05359187796970014	0.05178418387182266	0.0005570618695070761	0.8137918471443999			1.26164986602536
6.308057315405067	6.728482697667041	5.926698380677181	1.717861864272442	0.7444878136438079	1.066869454785254	0.7173222519440158	0.6959419738484188	0.381041511310179	0.2710067207523544	0.2869621639832687	0.335100779284026	0.4092036440465098	0.5058022343310989	0.9368114721100763	0.2026400476736783	1.79271228805749	0.05359175269862854	0.05178263063837729	0.0005570607882150108	0.8137512989287505			1.261650145281084
6.316247099250346	6.468782350067072	5.399746180749188	1.610098336648536	0.6922812291560582	1.041816485177609	0.6997601473661355	0.6945001236558765	0.3819350346858144	0.2691923992083377	0.2877077408057695	0.3363620189125672	0.4090799852136742	0.505202849385031	0.9344216719112329	0.2019908384515406	1.797645493755153	0.05358828756967608	0.05177330827880915	0.0005570551988993663	0.8138107903977523			1.261650436715732
6.324436883095625	6.586223262230682	5.359484572967834	1.644841453063206	0.6625275496289814	1.030535790673717	0.6898668099802595	0.69337696215617	0.38275412539836	0.2721834649114525	0.2873034362993168	0.3366813113136651	0.4090173967262816	0.5055416313952414	0.9342884758021592	0.2025667961034708	1.794475170725304	0.05358214817865198	0.05176650090646185	0.0005570493512859327	0.813790759205483			1.261650747500117
6.332626666940904	6.915454490678172	5.652719620730239	1.770805498654902	0.6899665986861444	1.063238033704732	0.6985457304211153	0.699653929993861	0.3834549654316123	0.2744270492807954	0.2883855880823819	0.3364343942925344	0.4097038523415278	0.5071153829873156	0.9367210410583435	0.2034458487313561	1.792039860936796	0.05357528568426385	0.05176805822210015	0.0005570483008770686	0.813712761884496			1.261651057506042
6.340816450786182	7.318354451428655	6.371066426741592	1.900702792194773	0.8275151002356578	1.119835598455141	0.7517793233848253	0.7108238102695665	0.4073872057966235	0.2791984966385519	0.3002200998856758	0.3403302325215949	0.4124048883572649	0.5104581484843629	0.9423625851279632	0.2046867408757291	1.797388376903202	0.05357581200936552	0.05177544940288083	0.0005570489491206257	0.8138080963516419			1.261651352569424
6.349006234631461	6.929449150459337	6.036209835907948	1.800677376279135	0.8052277804975068	1.108442362566121	0.7508624940132002	0.709165476296272	0.4070718235799995	0.2785218327895724	0.2977196011155808	0.3415171737460072	0.4123212895254879	0.5105143282235626	0.9414086299582257	0.203921014272417	1.79914188222644	0.05357910022477933	0.051781962090191	0.0005570455094213754	0.8138575678389834			1.26165163171046
6.357196018476739	6.923999569206403	5.635050951421687	1.758616965552065	0.7360776466569294	1.097329762508248	0.7194950431869888	0.7009682339417967	0.3911540025552494	0.2718566863745194	0.2926043445207162	0.3382707124619974	0.4105810540782561	0.5086272878901992	0.9377447963934318	0.203441961047035	1.805053544668456	0.05358219709961276	0.05179168181976725	0.0005570387315814296	0.8138167983113901			1.261651930119044
6.365385802322018	6.918472016524362	5.293411733193667	1.722347965835189	0.6790233088558258	1.082559519943237	0.6874821976911641	0.6924651119966478	0.3814288477759386	0.2645249616074656	0.2883599155986167	0.3343840687957408	0.4090776749956294	0.5064193265412511	0.9355583748904038	0.2030873197467712	1.795384692468853	0.05358544363972582	0.0517994943705643	0.0005570345841866079	0.8137324095709075			1.261652273243351
6.373575586167298	7.07741328669151	5.623685320115138	1.73679824915204	0.7311508813467157	1.083973835095956	0.7142738312424626	0.6992970921336483	0.3893166023555621	0.2667767236168151	0.2902898395160479	0.3361432488742203	0.4094669887373375	0.5086802844777846	0.938823290685687	0.203633984931479	1.79407583787077	0.05358423401461872	0.0518012293985935	0.0005570351593301751	0.8137698586547807			1.261652592300557
6.381765370012576	6.929288991965454	5.646694990088601	1.736885036200179	0.7225734040402033	1.071285249988903	0.7205939696393332	0.6963470380828007	0.3873183557621033	0.2657928567129045	0.2900399665705217	0.3366648508435864	0.4092055788451321	0.5071212911562636	0.9362254861006352	0.2030210429959355	1.796339037880297	0.05358035762201884	0.05179516338268044	0.0005570341392108759	0.8138950641960481			1.261652863433485
6.389955153857855	6.781626526326277	5.598043070440051	1.784681456999118	0.7285006221947466	1.086792641429332	0.7218853715093644	0.6917787852059619	0.3836186588741942	0.261276274129906	0.2867715222382231	0.3344410227833572	0.4088006694202202	0.5052741930006472	0.9351744437077796	0.2025238477429811	1.801038450675815	0.05357989570210572	0.05179350190262321	0.0005570285021667513	0.8139230233771961			1.261653149477611
6.398144937703133	6.835086831139123	5.76408151215993	1.908153589048745	0.7593819108031783	1.149091527288672	0.7264205763168611	0.7024898066540003	0.3852630454732328	0.2666067824284452	0.2886776694415604	0.3355898262163557	0.4097295360503228	0.5071239247679673	0.9377116469303574	0.203354485016992	1.798257466854562	0.05358367173963308	0.0517995896308734	0.0005570233492951085	0.813869792873526			1.261653474942256
6.406334721548412	6.924255278602502	5.773039586029006	1.911438165497608	0.7463753426109183	1.141192006827854	0.7202970885990765	0.7053258383921907	0.3869706488140385	0.2741203264071866	0.2936054271018243	0.3382256726429073	0.4113016259842562	0.5092810099257025	0.9392903042176119	0.2041411346807953	1.793930936712297	0.05359204847376669	0.05180538724942872	0.0005570227133073711	0.8137628196726983			1.261653783082133
6.414524505393691	7.082679012957221	5.856220102159778	1.85313435106013	0.76870419566585	1.153140208393284	0.7482070194142271	0.7084587445352057	0.3938533019164112	0.2757111984700238	0.2947424547913376	0.3394779108976683	0.4115232241951135	0.5096825621147624	0.9405348023891891	0.2041539825790469	1.793981743087239	0.05360141428154633	0.05181166958049003	0.0005570231327323759	0.8138161083449972			1.261654058363674
6.42271428923897	6.931670812560525	5.875654348054376	1.760971937706013	0.7700895494146885	1.127264826180794	0.7460898454976975	0.7030438177208236	0.3913023354980304	0.2676644274945019	0.2910582698874167	0.3367573066699746	0.4095649607824541	0.5070854039194032	0.9380789265261953	0.2029229370948518	1.796707366505596	0.05360307544498365	0.05181941829564814	0.0005570201879784408	0.8138984489811805			1.261654317437115
6.430904073084248	6.942744452215527	5.906645496581391	1.775982329257041	0.7819197441836504	1.120105433183324	0.7230445779075836	0.7028555454198699	0.3862647912292943	0.2652990420294876	0.2882266562140183	0.3350583555431684	0.4092750594827201	0.5067639316652216	0.9386162274478148	0.2029800393609321	1.8086625219671	0.05359968719600477	0.05182591564048523	0.0005570157173158528	0.813897428129677			1.261654567717507
6.439093856929527	7.249442288676876	5.655225736542295	1.90862181793704	0.7086825270860519	1.173812040644664	0.7018225695451614	0.706802789442471	0.3807825964457219	0.265288894544322	0.285277831999426	0.3346372216505613	0.4090986551330471	0.5075821438764302	0.9383259213818171	0.203783534643409	1.803674993987733	0.05359463555891527	0.05182556627049366	0.0005570141261722912	0.8139651086138957			1.261654811757224
6.447283640774805	7.33315482889758	5.748882304184213	1.868920332007122	0.7115350942517017	1.13732192941047	0.7023897453580814	0.7038112152735067	0.3819773315559371	0.2651249506260277	0.2889092051588493	0.3371122584133642	0.4102867310534409	0.5098054551195308	0.9394118058824926	0.2041779182858215	1.803465776060295	0.0535914422662743	0.05181941315865738	0.0005570154663001395	0.8139124785295557			1.261655032474868
6.455473424620084	7.001593743252012	5.883287911163954	1.769395542508269	0.7256028582142259	1.058990307660005	0.7081798012798348	0.6916584361739582	0.3784352837087453	0.2637573994164336	0.2864574287855394	0.3361190146155907	0.4088897356520888	0.5060252596223302	0.9361044750449745	0.2025302852885863	1.801465061986999	0.05359228821716194	0.05181109010082425	0.0005570156183082553	0.8139908269991021			1.261655205701359
6.463663208465363	6.701974303593387	5.584592206334446	1.766135277468255	0.6893039138442028	1.073198808642991	0.7017798230086598	0.6910539829461871	0.3790290831641431	0.2647063773892863	0.2842995453761759	0.3343786546896064	0.4072090407601024	0.5043850521373789	0.9329618860514672	0.2020104385566085	1.80179950624195	0.05359375754419091	0.0518056479755499	0.0005570113597884832	0.814061611245778			1.26165538533983
6.471852992310642	6.768269462248003	5.682684815101483	1.832600484564172	0.7145603201911461	1.10671014290157	0.7021851501346744	0.6945171938032959	0.3870482737315911	0.2676239770300348	0.2876748192934002	0.3354304935939962	0.4086571870715234	0.5061810199568341	0.9357385128660016	0.2028332879221428	1.796849031865001	0.05359709414460202	0.05180156726173025	0.0005570069903928191	0.8139893907453573			1.261655566623031
6.480042776155921	6.964971851786552	5.900946500048137	1.842904484115738	0.7658520520203076	1.130593078304521	0.7171695356130993	0.7009536751392916	0.3903953725361082	0.2719713491927811	0.2917704415328905	0.3362137663390659	0.4094387630223618	0.5069164450022908	0.9379839889395685	0.2032761530828749	1.792150785180222	0.05360031015593013	0.05179308535452374	0.0005570086773613085	0.8139373561009586			1.261655733745149
6.488232560001199	7.216112478028851	6.036329769975296	1.847104443692761	0.8072697035014618	1.137762726203789	0.7469170045392358	0.7039242092016796	0.3940706955112745	0.2726059744685361	0.2967036219982118	0.3387810363119955	0.4098311415724381	0.5089325750292295	0.9397532333827464	0.2036230811275123	1.792436637857481	0.05359900776520594	0.05178741033875475	0.0005570111153700264	0.8139447296547672			1.261655850080543
6.496422343846478	7.270317704081166	5.920613400561337	1.833981452777358	0.7893878506436428	1.095004396488172	0.751381476277687	0.6967254997727039	0.3921045557586031	0.2698671157468614	0.2941637847878144	0.3365813265192402	0.4097343835868275	0.508220091770228	0.9394035395541167	0.2032650244909778	1.797420032817678	0.05359534578083639	0.0517918646691489	0.0005570080557433445	0.8140597063920754			1.261655964490554
6.504612127691757	7.053513958102203	5.684228695973906	1.7577871388495	0.7396871096504952	1.06964861226727	0.7255169589977744	0.6982441339818808	0.3875761623180573	0.2659820396274501	0.2913595510819324	0.336894835141437	0.4096850906744177	0.508576170722335	0.9391919295092056	0.2031574856355657	1.806404426685501	0.05359341344948106	0.0518000761379012	0.0005570035379375591	0.8141062116935824			1.261656109369238
6.512801911537036	6.942092381649724	5.721183405629573	1.78726665447259	0.7437402241264848	1.105945407382768	0.7205209030653247	0.703258323218602	0.3879692296981749	0.265187320003311	0.2931930939756112	0.3391099175122106	0.4105724522029465	0.5092383520307001	0.93927851677998	0.2034096100576652	1.797382218484949	0.05359086888556093	0.05181067615546976	0.0005570036119889521	0.8140689333202348			1.261656232735863
6.520991695382314	6.863883722326341	5.64630847192711	1.792996805956399	0.7429929483528426	1.095876037505692	0.7174418190817805	0.6964573191934743	0.3900479398816011	0.2653678650929503	0.2914439008032456	0.3359010156808868	0.4101944555270444	0.5074246381649086	0.9380247839428262	0.2032156934815218	1.79493137857892	0.05358923410106915	0.05181724500718234	0.0005570071726880937	0.8139807199677775			1.261656319404203
6.529181479227593	6.981845540135554	5.597521817649546	1.814681166373789	0.7454644656975506	1.083608667825928	0.7134078483437876	0.6935558720971401	0.3872293018586744	0.270299340106319	0.2892789942065227	0.3350670074927308	0.4097819484735209	0.5070691947555955	0.9374276400874896	0.2030548696810157	1.793632195656152	0.05359150304517819	0.05181829410345568	0.0005570081216912168	0.8140199475537183			1.261656363900421
6.537371263072871	6.934949575944893	5.621371219320126	1.76196519519544	0.7314836264967137	1.071447629342173	0.7042038764174386	0.6941359523939667	0.3846447981861559	0.2737942967788308	0.2912721901977404	0.3361949642360075	0.4102138338627329	0.5071253290601152	0.9381336002980127	0.2027567939295529	1.798869472527499	0.0535960269648423	0.05181713619892196	0.0005570047833203533	0.8139924227818519			1.261656421311371
6.54556104691815	6.878144272091559	5.621643076560428	1.751374864873247	0.7244057106297838	1.050487550368654	0.6978072578446233	0.6908100445471586	0.3846503442169132	0.267478950950554	0.2885333492776142	0.3345955223919979	0.4097148278963537	0.5061130202446097	0.9386010675285833	0.2028418114994133	1.799434270343921	0.0535988824898872	0.0518090874151613	0.0005570023326760418	0.813902080959965			1.261656498165452
6.553750830763429	7.223824144519416	5.795934564520169	1.864361272603019	0.7524950722986277	1.093000223602664	0.7168464157930666	0.6991790514288129	0.3922002865167494	0.2687917970839734	0.2907875616318359	0.3364082399793301	0.4105482415232273	0.5079131439107054	0.9397931036078566	0.2037246742568833	1.795871911267395	0.05359272302083226	0.0518023459195494	0.0005570047765034442	0.8139303004177458			1.261656538225854
6.561940614608708	6.859677369175794	5.722455043586115	1.841891311594096	0.724165033084354	1.122663412359976	0.7050106889516317	0.6984977252884728	0.3835610397070063	0.2665036581406489	0.2882923239974	0.3356362361428598	0.4099984256892917	0.5074586986062027	0.9376793375094344	0.2031933398777142	1.79860218012971	0.05358627863781145	0.05179628039678567	0.0005570087222657416	0.8139568804696777			1.26165651747537
6.570130398453987	6.698814148705676	5.529009838117007	1.805324785331377	0.69294906307342	1.119847674771539	0.6949061307049741	0.699861928029394	0.3777019418680244	0.2636242891762549	0.2835278876584435	0.3345333717141642	0.4088692340422738	0.5068534480784855	0.9357459706247503	0.2027709331854022	1.806179794974784	0.05358574747932716	0.05178468515967504	0.0005570084061753281	0.813922075963828			1.261656481645288
6.578320182299265	6.928512315481936	5.534164550388186	1.722931297304191	0.7060806394496143	1.081996490348291	0.7094089615997783	0.7024487605853621	0.3790542141202005	0.263948298244116	0.2841498641664563	0.334753436565266	0.4083932042874978	0.506815982337125	0.9369903313482407	0.2028255041560607	1.811114102500581	0.0535892469051419	0.05177380090912636	0.0005570048884442831	0.8139355065548569			1.261656475264879
6.586509966144544	6.859189055085953	5.578137030857667	1.702659937558251	0.7287690055964121	1.067129156065652	0.7150104861334508	0.6973487719217071	0.3840149349524432	0.2646358819568448	0.2872598012025673	0.3351389326287483	0.4093237246951427	0.50648395896997	0.9373354668470725	0.2029898855267419	1.798527210984547	0.05359285618190087	0.05177012653792384	0.0005570048244783048	0.8139867336080132			1.261656479881564
6.594699749989823	7.10197937915408	5.821418721419904	1.865771334799631	0.7557312940788009	1.132159051532728	0.7283001038023058	0.7074367996984982	0.3959124078883183	0.2720401944898428	0.2926719051018657	0.337600008948015	0.4109936453878565	0.5094396001605707	0.9384434067805689	0.2039456954024072	1.798337610315362	0.05359486322490054	0.05177843734917818	0.0005570094271816846	0.8140464359854707			1.261656449486237
6.602889533835102	7.041238910218629	5.897370316769027	1.828857558010224	0.7605934306819133	1.099290031680166	0.7271176003624638	0.7020380080557356	0.396445580076311	0.2689924576285902	0.2922412206812555	0.3361646688574449	0.4089418562523285	0.5072950384175163	0.9376318948144093	0.2030120156602229	1.804488197716027	0.05359932408323316	0.0517901199287867	0.0005570116151618875	0.8141254103064299			1.261656381521714
6.61107931768038	6.812477274847025	5.713734539503256	1.700530762504312	0.7248827093471817	1.029999981651795	0.6989985389152659	0.6868071076701174	0.3881237600987857	0.2617226911956831	0.2882519808370133	0.333027197826053	0.4075456427637524	0.5043193244892245	0.9364007863796058	0.2022819677554164	1.809564690127578	0.05360324436031425	0.05180305641296202	0.0005570072942263073	0.814044235590113			1.261656337059531
6.619269101525659	6.743120712378321	5.71003777449401	1.70157041704709	0.7200353481091492	1.032479956135834	0.6976955047137117	0.6884939256848845	0.3846901814827148	0.2630907428461037	0.2884533303213789	0.3330916056069479	0.4074821369673022	0.5045001700152536	0.9356063448599489	0.2025367320208239	1.799078421618374	0.05360204299802927	0.05181154697770371	0.000557004130427951	0.8140477333575027			1.261656341459536
6.627458885370937	6.732855684151088	5.716065958827329	1.838464348073755	0.719481504980128	1.097640705422882	0.7089452951393413	0.7006084157179481	0.3842618189629127	0.267794209502862	0.2886784447434736	0.3351359988073513	0.4082528440258378	0.5062363206991984	0.9359539639574633	0.2030150941346372	1.796726609158403	0.05359806916221742	0.05180757327762262	0.0005570067908997004	0.8140240950058701			1.261656352483859
6.635648669216216	6.928772757159999	5.695641332829492	1.804443523965805	0.718210169313515	1.082714142684938	0.7093871058224269	0.6972597619519145	0.3831670399255917	0.2635953742337292	0.2901632025031148	0.337087681055604	0.4083310089153009	0.5071521469381058	0.9361551207960563	0.2031029040738924	1.80458143338995	0.05359881176828272	0.05180535149599097	0.0005570097372702219	0.8140330652742453			1.261656332501624
6.643838453061495	7.100042243184168	6.014892927395256	1.815217655943838	0.8033637566947057	1.099374378024888	0.7231323170708946	0.7031306829057433	0.3943738730476794	0.2698676727665427	0.2938153236412466	0.3383424014789768	0.409652016246277	0.5086344029550551	0.9378324935137184	0.2033878709817611	1.812168615418205	0.05360229064803517	0.05181202507377099	0.0005570089358000182	0.814084578797012			1.261656289245968
6.652028236906774	6.929499063302416	5.94183517080076	1.79996546953005	0.8039491153290282	1.118968452092613	0.7238578903701512	0.7041860168174889	0.4008600944238116	0.2739699491953549	0.292736482356197	0.336819926314223	0.4101920907780046	0.5075808735060683	0.9380149235288656	0.2033362166207149	1.806846235537377	0.05360550107852109	0.0518226925160221	0.0005570071028084591	0.8140935727935809			1.261656266131584
6.660218020752053	6.851126221719062	5.859129605314886	1.761096012985385	0.7919496780714298	1.106648453720608	0.7284288129878841	0.6979165095221744	0.3946158484890756	0.2666603959069336	0.2929441468382595	0.3365180138060607	0.4094890089943818	0.5071405513731209	0.9376089335352022	0.2032646032940809	1.796681552519212	0.05361132268500294	0.05183058882027344	0.000557007894308967	0.8140643882110379			1.261656271235839
6.668407804597331	6.8465879211311	5.726144573191339	1.772504798383667	0.7578853220248847	1.122038674439158	0.7259308337933175	0.7039773946594351	0.3927125401032167	0.271428818446101	0.2934411505559945	0.3388851676159723	0.4105964715967211	0.5092209315016412	0.938429729930561	0.2035963406795137	1.793815295582285	0.05361500403897056	0.05182885836758649	0.0005570108420751697	0.8139961469148645			1.261656258785259
6.67659758844261	6.763160647961464	5.588329705061901	1.762423020086277	0.7314701970472868	1.136974364377207	0.7295497019995051	0.7109425548645755	0.3941342868129757	0.2775749072654743	0.2933367622757413	0.339389477690082	0.4122766483451912	0.5098559394953481	0.93984149558559	0.203491815704915	1.794925714716848	0.05361226645530591	0.05182504376345344	0.0005570116008411672	0.8140636430528215			1.261656221411704
6.684787372287889	6.876911967540263	5.79063939122647	1.78919558512132	0.7631286406957258	1.110915970931139	0.7304600237798625	0.7113669647989975	0.3959135994184064	0.2727446097429213	0.2955510718097779	0.33890134865757	0.4113894919036888	0.5086601773519105	0.9400582617745218	0.2035472516716846	1.799818407009496	0.0536030369136899	0.05181749806206698	0.0005570090330425749	0.8141356078158268			1.261656183448416
6.692977156133168	6.822714460365371	5.49677642839796	1.754331401033341	0.6832476725004361	1.075322429391404	0.6958260314842816	0.7037392500806152	0.3858468631262929	0.2675674661121329	0.2896817023709475	0.3354143926076921	0.4094337867790728	0.5063583605500238	0.9366794906764251	0.2027082953185694	1.793671849438669	0.05359513225086011	0.05180601750993147	0.0005570082955415178	0.8141707276803486			1.261656139694429
6.701166939978446	6.808157050885577	5.558763233385593	1.714245016828604	0.6894400451972156	1.0401775043759	0.7064550280243921	0.6971559060874072	0.3836467275618983	0.2654847016599816	0.289985514356274	0.336039855856603	0.4088159068263992	0.5064697321686119	0.9360361859229172	0.2026868982617747	1.789631630848038	0.05359118822248837	0.05180503355066955	0.000557012375838582	0.8141498205673016			1.261656078522236
6.709356723823725	6.96106174665502	5.794355008269719	1.804563717248192	0.7712526643071268	1.09121211773215	0.7478946259253614	0.7024644819221975	0.3956185424593504	0.2700121843507421	0.2970730021243632	0.3393166010990102	0.4098053183434137	0.5087459914061286	0.9370897486214338	0.2032975231581943	1.7887871675102	0.05358938219395874	0.05181141342971109	0.0005570153003418093	0.8141710517992895			1.261656013078528
6.717546507669003	6.973377402458712	5.822899696586657	1.894685450227946	0.7851956369489219	1.160128699103636	0.7489433299537994	0.7052092330968409	0.3939920097624002	0.269742004201448	0.2946774547817586	0.3383998311787756	0.4102935113299605	0.509810144695519	0.9378473523659766	0.2033373078480419	1.791468179451212	0.05359514232146228	0.05181617191090071	0.0005570130102811871	0.8142193555752922			1.261655961736739
6.725736291514282	6.888702091792802	5.661037582445415	1.719297022603296	0.7612351951516187	1.073893813828271	0.7270833970724422	0.6961835198802654	0.3869991866543006	0.2653613179166839	0.2925959629641754	0.3373852271368823	0.410145595366595	0.5084665859802204	0.9375713693087724	0.2031720457756021	1.791370587796276	0.0536014156872673	0.05182089080303433	0.0005570096486837348	0.8141358749010226			1.261655940800655
6.733926075359561	7.026858882699022	5.790707747689717	1.743154321644355	0.7682289979994358	1.074798132458053	0.7224772817914168	0.698723422189911	0.3889425223971947	0.2688543471152689	0.2930539367195625	0.3377591371729545	0.4104335758830299	0.5090336077128874	0.9386209777912118	0.2037349937366613	1.787045666742403	0.05360212999791018	0.05182137421416784	0.0005570106792324031	0.8140996400938784			1.261655920344619
6.74211585920484	6.88075129995763	5.853749624805323	1.823972896788544	0.7486128443752627	1.102014223247087	0.7216354534174874	0.6954467908519664	0.384380070075073	0.2680459994598267	0.2889885459778934	0.3364941203486896	0.4091887630289874	0.5072679778041266	0.9368857183818704	0.2032162227666947	1.788600082837465	0.05360312019023273	0.05181135466256371	0.000557015474964359	0.814193133907668			1.261655862356256
6.750305643050118	6.824130781736999	5.761388656222096	1.764545776321371	0.727104640649698	1.09386820163581	0.7198788167094476	0.6946867087296846	0.3833315856327643	0.2676504901491797	0.2883915282523916	0.3367704180951036	0.4090758613843744	0.5073216913266655	0.9365039111693759	0.2028806244638194	1.791594750647443	0.05359995312438105	0.05180011875435233	0.0005570159674834093	0.8142295949487587			1.261655786382548
6.758495426895397	6.84223189147168	5.657304910635188	1.71920917135137	0.725830273378072	1.079813243874967	0.7162430115864714	0.6977298899253306	0.3882135234465268	0.2701184042833195	0.2906496571212783	0.3370854868548372	0.4095604234875995	0.5081426166492151	0.9375153279091609	0.2032443296549655	1.797835802451815	0.05359346558255473	0.05179406065625048	0.0005570123842854431	0.8141659734643089			1.261655749804046
6.766685210740676	7.03831710677049	5.784823713808166	1.769720673378676	0.7521701450178756	1.084720333010266	0.7225693759531597	0.7003753698545321	0.3893931961510193	0.2698504245328404	0.2903236885385369	0.3366956851457154	0.4095658853781485	0.5084580933765969	0.9375979837290114	0.2035000290701425	1.795187841493831	0.05359327581074629	0.05179323554636194	0.0005570115534019519	0.8141595134179215			1.261655758806694
6.774874994585955	7.236869423422334	6.171779949627137	1.91312316390191	0.8282325332722019	1.126603380820084	0.7447904891169507	0.7063027165311425	0.3944079623669478	0.2751816298536622	0.2933691866918787	0.3388742504053064	0.4111574769402035	0.5110789128566184	0.9406985214537483	0.2044005526895609	1.795440361976657	0.05359782414584839	0.05180163598778529	0.000557014965228194	0.81406079225592			1.261655732612409
6.783064778431234	7.329767345778522	6.315062559028532	1.937069761226897	0.8313305360119642	1.183369563150042	0.7628367184210431	0.7081043652256426	0.4018443167256343	0.2757281540688062	0.3012466580285626	0.3408642858349201	0.4124962423913808	0.5120016846632467	0.9445368357314498	0.2049407004424874	1.793258094029271	0.05360312990457541	0.05180949196325663	0.0005570167215957492	0.8138351144208188			1.261655695715256
6.791254562276512	7.202804424747465	5.964133887134249	1.799020606441309	0.7555751719547723	1.138006405095822	0.7416420059254739	0.7056428236640834	0.3975428731994279	0.271203145781379	0.2990286281818322	0.3394367539998028	0.4119788572260784	0.5099683665189478	0.9428778384791346	0.2038881265959195	1.797288448691609	0.05360675176209499	0.05181824789796095	0.0005570138938529238	0.8140029308299437			1.261655676766404
6.799444346121791	6.935071005796511	5.803240727089179	1.815607605576639	0.7425572837827543	1.108372460064684	0.7248173511424978	0.7035112789622329	0.3904147430826939	0.2721559084440778	0.2916086204511876	0.3373181427568828	0.4109260552770217	0.5079299160139797	0.9381854006058229	0.2031871208881447	1.799075005094767	0.05360402298194648	0.05182671446269438	0.0005570103872346382	0.8141959598863893			1.261655692444076
6.807634129967069	6.756890760030884	5.770905576927865	1.818758308694621	0.7505067063883966	1.125675413629745	0.7210161306880347	0.7016027950886637	0.3946918916222729	0.2767062352485477	0.2921903588031965	0.3367912831905228	0.4100931754627721	0.5072535390827169	0.936175513339821	0.2032794962736054	1.795773779947311	0.05360241712140888	0.0518245013385979	0.0005570101378673452	0.814087044457905			1.261655743964225
6.815823913812348	6.756596377299697	5.707257647398052	1.79092834023749	0.749078787332955	1.109439640433186	0.7147116318920738	0.6951567029723589	0.3940921322895363	0.2715986326580505	0.2948463572837648	0.3379111119779111	0.41048365872186	0.5079861782729891	0.9377339412451621	0.2034657173622271	1.801779443559862	0.05359951192588677	0.05181882681597822	0.0005570115703836974	0.8140093864987604			1.261655799142001
6.824013697657627	6.846283853466955	5.519069271430045	1.746345819145683	0.7050815813482689	1.087677366114119	0.7057043041913102	0.6935865031798732	0.3858385075609368	0.2661042306941683	0.2897077766828494	0.335596644480112	0.4089562223234335	0.507422807752652	0.9371391761332863	0.202986226547579	1.807427318846246	0.05359274926093969	0.05181502780089293	0.0005570104003340058	0.8140479973258831			1.261655849050882
6.832203481502906	6.929187484968006	5.568440409718644	1.740315015602244	0.7108468653734501	1.095633473355601	0.7188553149373479	0.7096066115429428	0.388270296984095	0.2690682079740778	0.2901747486857368	0.3353726732444109	0.4089156239090085	0.5085776575047651	0.9372277931909387	0.2031871039686134	1.807904211614179	0.05359494768239915	0.05181381781414973	0.0005570057136936746	0.8141357669054334			1.261655940497792
6.840393265348184	7.427102234714623	6.101180298351473	1.866976739197485	0.7805506219616007	1.133512900257283	0.7481637624089051	0.7175442922233404	0.4027195291253808	0.2776295109245917	0.2979707690432139	0.3400411606249344	0.4120911659241075	0.5126635058151678	0.9421819825958663	0.2046395202165009	1.795102667994716	0.05360262905022104	0.05181293752615743	0.0005570033717268927	0.8141175951780355			1.261656065188195
6.848583049193463	7.158359642064225	5.875563892300931	1.801672067787912	0.7583717278705943	1.08383821394776	0.7301538089961799	0.6969004817377668	0.3969509454672255	0.272306581536809	0.294926140072849	0.3386285207547596	0.4112431159838126	0.5088480572226818	0.9397604141560482	0.204041788821849	1.796616579825148	0.05360774008013017	0.05181441362258724	0.0005570068329233118	0.8141128988254043			1.261656179267404
6.856772833038742	6.751030898092689	5.691376716617697	1.709846082916653	0.7313700676606801	1.058534297356783	0.7179525987781351	0.6919429971791023	0.3859193461611838	0.2644433698019065	0.2892495446630831	0.3358293863469578	0.409536899656748	0.5062681081106387	0.9372571388042211	0.2029098309112536	1.798496026832538	0.05361000008896225	0.0518162837465562	0.0005570097849963063	0.8141270440292003			1.261656225712928
6.864962616884021	6.870120388712854	5.72273452489651	1.707275467892281	0.7187258073369649	1.064964143679193	0.7167563491009288	0.6921045735139423	0.3878344637496535	0.2663493707544493	0.2905630556847619	0.3354406332438816	0.4092472420796457	0.5063144751410329	0.9375929796587769	0.2029217140635294	1.802200138598194	0.05360731002090752	0.05181017610049066	0.0005570068948167281	0.8141038267011618			1.261656290420571
6.8731524007293	6.994454680766774	5.698781106645837	1.71120986101666	0.7325991851982013	1.090072572491964	0.7237005130135978	0.7045304417543244	0.3895169953761858	0.2718688227663639	0.290879898995548	0.3359853302958911	0.4102926196156393	0.507792190819308	0.9389157255467114	0.2033450139775876	1.804198728772256	0.05359960087107919	0.05180529835898367	0.0005570037421663151	0.8141665101966312			1.261656370028138
6.881342184574578	6.778460684661322	5.701612405739848	1.727462852609438	0.7396827519289154	1.100479147846514	0.7243788434835694	0.7018612208243308	0.3879445658452828	0.2686555724510216	0.2889004950415644	0.3357711174635465	0.4095675334324877	0.5081196649097169	0.9379849923198433	0.2032618662261057	1.790846090915297	0.0535940682166999	0.05179989835701113	0.0005570046969004921	0.814239748977833			1.261656444117305
6.889531968419857	7.143341781464634	6.086336299002768	1.895046818988675	0.7797096643505329	1.14976296459216	0.7259599740370897	0.7030847678519198	0.3932745157674519	0.2695643822667705	0.2926663647659348	0.3367644556081907	0.4092319818612644	0.5084806241685401	0.9385215033924243	0.2036976980893799	1.787576687914879	0.05359047775511244	0.05179340843683592	0.0005570078221865811	0.814316768906147			1.261656457586801
6.897721752265135	7.32744975276345	6.339158464058806	1.910347381362379	0.8170045195314434	1.16131020611348	0.7496958951610695	0.7160584728015282	0.4048930286930433	0.2756313791086907	0.2968602634900072	0.339780959791723	0.4112259728532972	0.5104846073485749	0.9412934824679212	0.2040446474076859	1.793940481930677	0.05359258802653652	0.05180207882356416	0.000557007325585631	0.8143432838918131			1.261656456858789
6.905911536110414	7.215550051443876	6.204140810947388	1.95616696863341	0.8080319467673324	1.146936279176828	0.7497087112282476	0.7159594566883649	0.3982843717682143	0.2780883053361619	0.2950883758855901	0.3397213572737144	0.4117908978055151	0.5100362105969333	0.9405877723336001	0.2041252416574305	1.807377887747125	0.05360209426311296	0.05181356704693621	0.0005570031203339944	0.8143897903850766			1.261656490007892
6.914101319955693	7.420170064919713	6.107919268702287	2.121442143342398	0.7913621218499006	1.168997019476252	0.735357481889409	0.7180830899603774	0.3939514405235551	0.2858535978432837	0.2947125384842958	0.3393250540833805	0.4124958498967026	0.5100897646178782	0.9406540275665866	0.2046380678388582	1.796010054818516	0.05360842129460473	0.05182033637817465	0.0005570014643614635	0.8143820159757719			1.261656544577876
6.922291103800972	7.168988583333179	5.715956749282043	1.965879593845961	0.7284542152138767	1.131865575700679	0.7227371845822557	0.7154432876640843	0.3914180966546058	0.2839977579789347	0.2931600715812197	0.3384852652608366	0.411657915831195	0.5099103014021873	0.9391622065991458	0.2043334072909277	1.795188682747715	0.05360732705821647	0.05182347599575816	0.0005570040178058104	0.8142691448730444			1.26165658782181
6.93048088764625	7.181068145435592	5.788447324690558	1.88772873588993	0.7416773318414989	1.143231518821012	0.7291768723714289	0.7111731658646643	0.3921519495923114	0.2745314988536945	0.2941060166259508	0.3384028305695993	0.4111510786651689	0.5101940495581391	0.9396541618015232	0.2043408944489479	1.794993000820943	0.05359740424252626	0.05181881122693047	0.0005570056526392485	0.8142740673768881			1.261656612642883
6.938670671491529	7.198402997338432	5.647301073090445	1.852840199118649	0.7396054421023406	1.140002885743189	0.7283124620066681	0.7044502076942188	0.3889511674759178	0.2711912435262891	0.2928080639725495	0.3372578844205222	0.4096483877292229	0.5090292646774526	0.9378762297189828	0.203631920195162	1.800551642131987	0.05358744567157691	0.05180896023703273	0.0005570031642778899	0.814348571148928			1.261656644948766
6.946860455336808	6.916490859737618	5.477839444765237	1.780591090464372	0.7031810226775261	1.111900704231224	0.7242246402050946	0.7007123308708008	0.3912453255156818	0.2705821163526731	0.2919262787159594	0.3369497976462825	0.4092897156508264	0.5089123236651404	0.9367473079544109	0.2033815310220875	1.799026477873223	0.05358187505966147	0.05180243734424022	0.0005570000614476999	0.8143452331476212			1.261656703805448
6.955050239182087	6.724012291471539	5.521370837107101	1.72178481373506	0.7123930201337992	1.081145527006432	0.7223344826658114	0.7004401749357252	0.3951241179946355	0.269952745984254	0.296736269905195	0.3389210310513828	0.4101457792703789	0.5086456134246227	0.9366914204807214	0.2033497150906405	1.787209054023998	0.05357899737693644	0.05179738467116279	0.0005570007836782681	0.8143352456691091			1.261656765906509
6.963240023027366	6.684510814221887	5.562660811212164	1.644134965771728	0.7263773365123669	1.025199933350209	0.7108242485721147	0.6869939893171065	0.3829798825839403	0.2620773341329761	0.2896453664309029	0.3362831931518309	0.4083779401631838	0.5061930088622435	0.935761966554574	0.2026605959817942	1.788499320066613	0.0535805448359469	0.05179504591688489	0.0005570029637780803	0.8143634465224873			1.261656841239893
6.971429806872644	6.920124360915596	5.967110194907162	1.706280570061452	0.7679155213194344	1.087196593088656	0.7188937355208208	0.6927570549268585	0.3813602357583699	0.2650122474927274	0.2874089981905461	0.3357504928369305	0.4089768744448571	0.5067879521832339	0.9383569669897635	0.2027848771253216	1.797264302822748	0.05358390394702512	0.05179576735550381	0.0005570009037525239	0.8143448976349793			1.261656890442988
6.979619590717923	7.233760517541103	6.234810112988283	1.826495275327315	0.8039720549278134	1.149347376111462	0.7354634074071656	0.7067433325485276	0.3897377138457143	0.2734758282994931	0.2927835166644503	0.3381180719696211	0.4109699787230764	0.5090299730758353	0.940722068593368	0.2036111061638426	1.802751820062456	0.05358810796119661	0.05179477343733423	0.0005569952231071509	0.8143332676282194			1.26165697784776
6.987809374563201	7.095088193849221	6.001645023713059	1.824270149156625	0.79289711645073	1.12001458882146	0.7393852249505827	0.7083613568239028	0.4024698967632281	0.2767437775784833	0.3009355153195042	0.3418087707540106	0.4127583005019211	0.5110460780300152	0.9417896784451444	0.2042840480994525	1.793255300821048	0.05359196205941615	0.05180217637154438	0.0005569927119819881	0.8143323621600007			1.261657121999698
6.99599915840848	7.105372418721525	5.858077991130782	1.863533256937767	0.7665639451586687	1.13005192089781	0.7382091653225437	0.7139028983585923	0.4052577487365362	0.2804839276898952	0.2999614014166923	0.3419895133301455	0.4137378642018933	0.5119958993903834	0.9417712114239275	0.2047678642245247	1.791445709712342	0.05359234270033706	0.05180914667545799	0.0005569958549928209	0.8143305204001077			1.261657218443138
7.004188942253759	7.140697627631065	5.811700049307638	1.894374555289197	0.7461310666494264	1.139918702524104	0.7258941981625873	0.7101041961389505	0.3963187444290631	0.2787166124495493	0.2950758838071813	0.3391241295585906	0.4110624443548707	0.5094862353563265	0.9376614064696174	0.2037662844888541	1.789185169619088	0.05358808668050435	0.05180996696342963	0.0005569967969781496	0.8143719720343173			1.261657312365059
7.012378726099038	6.930457378998164	5.64355873951454	1.75851270369653	0.7250611697351705	1.062693230187465	0.7183089082440994	0.7007129454122257	0.3852873412190829	0.2708178102591189	0.287481288106509	0.3363235244935344	0.4091049609306904	0.507891391955855	0.9366816570694527	0.2029083615773924	1.79710603961593	0.05358591612761524	0.05181571682854306	0.000556992824465123	0.8143948717672653			1.261657423698774
7.020568509944316	7.00348796195109	5.644810426375497	1.739690423997938	0.7281496834807922	1.065516336836217	0.7272068331809479	0.7049280536553345	0.3853104502808126	0.269856975689292	0.2868204230615446	0.3363940298080525	0.409617695690388	0.5091010720132093	0.9378651663806906	0.2034858585882906	1.797035929421542	0.05358561913548777	0.05182264500915488	0.0005569897599944051	0.8143462068568351			1.261657566902975
7.028758293789595	7.236829015862349	5.862312837366752	1.839265260544461	0.7511744681353046	1.110534709199083	0.7237526737092264	0.7090954022330488	0.3924962192946509	0.2726758069403544	0.2948654967729379	0.3396798739999323	0.4120066062172881	0.5107911874553513	0.9402470777056781	0.2042914175362883	1.792285029457072	0.05358992880152308	0.05182927108006769	0.0005569906884312525	0.8142867605877783			1.261657697992441
7.036948077634873	7.128280416209009	5.775271256478767	1.881971372567595	0.7366423564057184	1.137731752445388	0.7178841412354349	0.7079012603412268	0.3888598317261093	0.2762529525067766	0.2953202426754446	0.3415152916806274	0.4125959758921101	0.5113605646718118	0.9403399676627627	0.2046086588822969	1.78871760474962	0.05359598071433266	0.05183624317850311	0.0005569924518379698	0.8142195908826764			1.261657795106804
7.045137861480153	7.048276411473158	5.881025348392351	1.926987300733396	0.7604469469586479	1.194837963716696	0.7341174295160455	0.7169619214222612	0.3935921777646606	0.2808279807225555	0.2949334549575538	0.3426185817180031	0.4129470130606984	0.513603285488108	0.9415572034901966	0.2051096805403558	1.792083791310925	0.05359833019458898	0.05183806146683726	0.0005569908504557044	0.8142334424996448			1.261657877151783
7.053327645325432	7.070177446508078	5.96829629695971	1.890157163236753	0.7649369973640495	1.133208846913594	0.7402762672369861	0.7126684338898917	0.3968674688982981	0.2754036955843362	0.2948920404459232	0.3407401419986857	0.4121658499715557	0.5117851475830653	0.9412506844940269	0.204482348659934	1.808638327211007	0.05359722964415876	0.05183397667082468	0.0005569865853078012	0.8142433460020985			1.261657977488567
7.06151742917071	7.100522203775482	5.774501700598668	1.80889980242406	0.7203067859824575	1.082163065734659	0.7185492502338131	0.7059797569368695	0.3901921883002452	0.2730460874987101	0.2934317992002346	0.3382677725459801	0.4115965400753091	0.5093114799644027	0.9406000935444897	0.2038072165871107	1.798461793500584	0.05359162616546295	0.05182742594240564	0.0005569842404356257	0.814207709273078			1.261658110789098
7.069707213015989	7.260708476876945	6.011748998144664	1.838706232595575	0.7569391470931033	1.116120678007242	0.7261086089735547	0.7163222987430756	0.3964437752696724	0.2761860613954677	0.2967712727682432	0.3413638059917397	0.413069545715173	0.5116770330423758	0.9428462508435829	0.2048779899809521	1.790508995065969	0.05358665230853837	0.05182379753012319	0.0005569856547239765	0.8141438501395285			1.261658240517886
7.077896996861267	7.418023031861811	6.232829158391082	1.910383500353047	0.8135930784631589	1.146245042373465	0.7541023823544751	0.7188952626303275	0.3989165963969149	0.2776619995575537	0.2985646890221986	0.3443423343784911	0.4141605283882519	0.5139553457237219	0.9447014990197576	0.2052889644470852	1.788321485924845	0.053584780295518	0.05182890921692267	0.000556986815883791	0.8140852998122			1.261658321736279
7.086086780706546	7.114844074244126	5.854046169824421	1.863799256812168	0.7466460330065896	1.140595427732986	0.7342593836114455	0.7096795292462578	0.3942772936370094	0.2709026299223578	0.2963859334763008	0.3412606704156584	0.4115216421253748	0.5111075885445251	0.939812805135638	0.2042111224458141	1.798383682481041	0.05359010104643238	0.05184111863233898	0.000556983343287461	0.8141847127932915			1.261658425870518
7.094276564551825	6.917534644444772	5.698692647574583	1.839011339509157	0.7330230259774098	1.123363697386183	0.7349254621540252	0.7083762429842866	0.3950302571400661	0.269992922389816	0.2960171716785986	0.3411882181414334	0.4114900067013773	0.5109094375884491	0.9396666924377277	0.204361905452231	1.800976672766171	0.0536008253633735	0.05184937606001136	0.0005569784912904074	0.8142330635340749			1.261658582340664
7.102466348397104	7.239308595144987	5.978725368566718	1.936095271987975	0.8033361612233542	1.14261643878244	0.7618271855613972	0.7146822741689701	0.4036510624192813	0.2823191073402463	0.2965782529818252	0.3434404252782857	0.414268144299435	0.5136428511937429	0.9431445584130895	0.2052617290072305	1.796370023324013	0.05360899287146474	0.05185684846000053	0.0005569793011107968	0.8142234483618315			1.261658727998063
7.110656132242382	7.272859073062672	5.877927000439545	1.891910227586456	0.7658104652399671	1.138877076225064	0.7448664909577947	0.7137143807635157	0.4006874913914538	0.2834522266449918	0.2961206453004318	0.3421395253678221	0.4135304172978728	0.5127510678379507	0.942489820285047	0.2047592525758522	1.794673222996021	0.05361096769689691	0.05186450240799886	0.0005569822116310604	0.8142298562255039			1.261658835579455
7.118845916087661	6.87481905821241	5.557180230544454	1.704685925631745	0.692516981793354	1.046699688040386	0.69963431392036	0.6950817536897731	0.3900649646643941	0.2688182400571568	0.2947536387104751	0.3382814252202636	0.4100559577015329	0.5088365822675156	0.9386429474055595	0.2031566872365941	1.796737754499838	0.05360776115379501	0.0518611091738822	0.0005569804497331271	0.8143635954073024			1.261658926977006
7.127035699932939	6.748761333299194	5.48079704708045	1.663741089273861	0.6893257458882318	1.034119623638829	0.6916039811099166	0.6913154011860227	0.3857790181303719	0.2634711872006656	0.2903673622257101	0.3374208838871226	0.4100258151654775	0.508647127536871	0.9379662214470033	0.2031325481746178	1.795846293681623	0.05360038584524049	0.0518537376643422	0.0005569764404430696	0.8144046399822119			1.261659035599288
7.135225483778219	6.879046006278529	5.560373451243852	1.748954345122034	0.720937412895151	1.091815748554239	0.7164761420906409	0.7047253739587263	0.3905950376279273	0.2703688244599829	0.2917256683307771	0.3396786364087912	0.4123723885327863	0.5115265911711356	0.9409743034734698	0.2043123956816073	1.792028505541197	0.0535969761637288	0.0518518976636709	0.000556975513185954	0.8143010072454994			1.261659151094023
7.143415267623498	7.152445306450021	5.9809581756225	1.866141908691673	0.8090327653469289	1.149010527220281	0.7579145736064763	0.7195473334075662	0.4113484588916935	0.2837514958908237	0.3067907036988141	0.3451256473813588	0.4166579183564345	0.5155802560764484	0.9469832507288813	0.2059323203784166	1.798367251472805	0.05360230585324566	0.05185361611635371	0.0005569779281647253	0.8142958663686127			1.261659243939897
7.151605051468776	6.995034244221964	5.811216648122955	1.77448821416266	0.7696080071744072	1.110655317323108	0.7436135389354475	0.7132320273272803	0.4078757415044383	0.2849261722132416	0.3025716324233266	0.3434986486025374	0.4150536264914599	0.5137717430787186	0.9450459045547577	0.2049896799226044	1.798133452286036	0.05360818649350545	0.05185813224129034	0.0005569785251081755	0.8143394121990593			1.261659312487564
7.159794835314055	7.04950618510599	5.59990066704979	1.702956793817337	0.7116770075797366	1.078089042568877	0.7269083536785426	0.7118775536049177	0.4042971249264881	0.2804861738529783	0.2982894127011647	0.341209471010054	0.4139396916268768	0.5121022462711622	0.9433908949243106	0.204082514529705	1.801266075891296	0.05361147093014684	0.05186218944825105	0.0005569755904937116	0.8144153864335533			1.261659373951343
7.167984619159333	6.788713760130003	5.38690625540635	1.643240467006928	0.6647480822891301	1.047599177718973	0.7040163892040093	0.70397842156035	0.3909208394877389	0.2727211035079917	0.291235413209143	0.3378082152889386	0.411805735146657	0.5097333057904202	0.9404244341288212	0.2034078784180857	1.793669066228482	0.0536165638593074	0.05186550146315921	0.0005569728240270989	0.8144761525854389			1.261659458923701
7.176174403004612	6.654863393651355	5.42328667725462	1.665775486389854	0.6763464311518003	1.077973500123614	0.7044396050606777	0.7025118553692542	0.3869024827837186	0.2715700370892117	0.2902064556994819	0.3378650054212424	0.4121498587399924	0.5092861816302572	0.9391592427753129	0.2035080819419055	1.79073184920784	0.05361779642721571	0.05186947924543323	0.0005569735253377357	0.8144824835429868			1.261659545904933
7.184364186849891	6.700891228526821	5.605338642868538	1.7172534826878	0.7332746399275173	1.106410887238514	0.7219859010956041	0.7051567901094407	0.393754570498313	0.2705330505217178	0.2966579302148314	0.340571635833637	0.4129231076148703	0.510616903272793	0.9408829693785857	0.2037762099398588	1.798190005528068	0.05361142283301232	0.05187077094453424	0.0005569758099222191	0.8144793875013782			1.261659595074064
7.19255397069517	6.904436324429571	5.704446975085241	1.729233841039665	0.7661101040900363	1.082810987719001	0.7369189724306165	0.7027319845820925	0.4007859619761787	0.2726841911565488	0.3006847866534134	0.3430110675422132	0.4132136438646797	0.5119937468228076	0.9424459197868137	0.2040906479975683	1.806805503106046	0.05360748170425551	0.05186874017667009	0.0005569751607968796	0.8144677202323448			1.261659634226875
7.200743754540448	7.227415122973114	5.856469640276002	1.853272919629049	0.7800545535758741	1.123057380646745	0.7386263524669754	0.7185771082306612	0.4050239813981686	0.2821347172491629	0.3027561608937616	0.3454947034428779	0.4152288128659345	0.5154787630336906	0.9447751680781138	0.2054495766698004	1.807810812856537	0.05360711669157497	0.05187199015046113	0.000556971522615743	0.8144674681373502			1.261659692368954
7.208933538385727	6.944554595344412	5.647486846858216	1.820698816531041	0.7279517133865632	1.099299956360914	0.713645500942886	0.708639230863042	0.3903816874454832	0.2700979581060147	0.2941760225637295	0.3410643132458991	0.4123590447585845	0.5115994039950351	0.9393913398510289	0.20469161673099	1.790236778767914	0.05360825828517365	0.05188364105882484	0.000556970668384831	0.814496597429336			1.261659763754001
7.217123322231005	6.797862961181651	5.62929768306938	1.787245611935228	0.7139362423423741	1.073321781672406	0.7114025300419897	0.7057289955268827	0.3932674388767691	0.2689484630356089	0.2948019124306172	0.3399916145890171	0.4116461398325968	0.5105920695366867	0.9393712122751712	0.2042719448123279	1.792721951983536	0.05361115095055213	0.05189430466545767	0.0005569736071503814	0.8144262183169466			1.261659823567587
7.225313106076285	6.932967411042954	5.900648333992801	1.75343350882153	0.7736069875958526	1.074233189158536	0.7249367987645199	0.713606001048836	0.4055851802323298	0.2815965530628755	0.302618145764689	0.343293829959701	0.4148204589966134	0.5135863658242797	0.944272141744395	0.2048036016139877	1.797513777498523	0.05361188123006344	0.05190013061278884	0.0005569746536959472	0.8143859652647326			1.261659843199235
7.233502889921564	7.187732312115074	5.835376257415462	1.852260097243846	0.7479242797427121	1.115145175234816	0.7285765792390142	0.7155274188706365	0.4019533911661956	0.2808409341514572	0.3006522788040631	0.3426222141771105	0.4147461429591541	0.5141793688844339	0.9444233924998675	0.2051009996599199	1.807237637272978	0.05360977802138399	0.05189655657038699	0.0005569703081580129	0.8144153400389542			1.261659904421775
7.241692673766842	7.245441144916026	5.812830233640928	1.963464334464958	0.7186104302175266	1.135338231692277	0.7224966573330571	0.7099706573256335	0.3952208057638396	0.2760711166010091	0.2984716966163575	0.3413569141971147	0.4129991199265383	0.51225855122446	0.9421493131843188	0.2048187494805903	1.803737904040991	0.05361218268486084	0.05188801311521266	0.0005569678841464419	0.8144823593374109			1.261659955989354
7.249882457612121	7.266126957757033	6.039968863998442	1.911981960262571	0.7619833170628894	1.110059289670333	0.7325629562020846	0.7075063845210181	0.3996533538257091	0.2787639794774708	0.3007529566658437	0.3424456422572532	0.4134809232918728	0.5122476213391909	0.9433539982683453	0.2050522365441752	1.802069704925017	0.05361193019845111	0.05188013109863659	0.0005569713578208933	0.8144807417093805			1.261659986177337
7.258072241457399	6.9907175069048	5.82841907868016	1.822936736887095	0.7561901186316992	1.095775492307194	0.7440337753310183	0.7088320778898101	0.4029255379073164	0.2832127929848516	0.3004658755952104	0.3422438031761804	0.4140123730311396	0.51225607755545	0.9424768319759417	0.204794359800845	1.798932997492578	0.05360859611229731	0.05187755153605284	0.0005569746712276035	0.814555843625224			1.261659986144199
7.266262025302678	6.734100337585358	5.47162993277577	1.728869256860238	0.6970975158625967	1.081067713943702	0.7190035794189226	0.7084942577203953	0.3941355537926913	0.2783004618970278	0.2945309738433691	0.3407615102949779	0.4123749469482677	0.5110665877351712	0.9394769276480599	0.2040046801110838	1.796286748311966	0.05361184745627812	0.05188738390950774	0.0005569731860201368	0.8146463595931347			1.261659986502886
7.274451809147957	6.705795309846576	5.5155383348308	1.735338931978579	0.716417508781128	1.105423742524686	0.7207536161899367	0.7138478266427668	0.395224943070154	0.2746251686001248	0.2938042350072055	0.3408040037871412	0.4115499951431856	0.5110306193143113	0.9394767513016576	0.2037296930722772	1.792254355765223	0.05361957875056432	0.05190693830021	0.0005569698589224512	0.814530954908652			1.26166001366837
7.282641592993236	7.01647412244184	5.995857976487488	1.82162759375039	0.7780125459663966	1.108302236756418	0.7188341490071173	0.7029786336285038	0.3972522300988338	0.2729806554945999	0.2990126931179797	0.3416645968320449	0.4132976941967375	0.5120283743487908	0.9424598981910671	0.2044327460184089	1.777326346158885	0.0536266197728391	0.05192794373253597	0.0005569699798074548	0.8143889023626797			1.261660037906426
7.290831376838514	7.146082431001415	5.999684236851087	1.801937862652618	0.7706998728524111	1.087999203460273	0.7209063544394988	0.7032785441284084	0.3991504700446791	0.2742197305951619	0.3037713974697496	0.3437444514510496	0.4148215574349245	0.5139184878771033	0.9442362999561511	0.2053244076274303	1.778437243859787	0.05362771123891273	0.05193873705154316	0.000556972800021872	0.8143228135445012			1.261660040361813
7.299021160683793	7.193381858342055	5.965765896084481	1.87210011730054	0.7738550921154231	1.1509203263618	0.7437220013506467	0.720434249358143	0.4085279953293355	0.2837672579242642	0.3055629743155127	0.3470997354881846	0.4167305189319935	0.5176627186080262	0.9465088558740276	0.2061329011037952	1.786214799649811	0.053625376977694	0.05193528839274807	0.0005569732737250565	0.8142968731475695			1.261660023960262
7.307210944529071	7.335771004923379	6.214652514040321	1.976383471352493	0.8218150642373039	1.218597952012082	0.772981132672132	0.7369044730403362	0.4153441344712202	0.2892470862774024	0.3083452836650128	0.3494068333330639	0.4180626005390239	0.5200793240160454	0.9503360834978898	0.2068672329591431	1.79971101021344	0.05362559658971163	0.0519231885253161	0.0005569701180250384	0.8143250644960859			1.26166001699629
7.315400728374351	7.294074044955374	6.06863071059928	1.91793000103867	0.8163446234134123	1.176965320322641	0.7685523026125004	0.7200625018064264	0.4058929986208152	0.2804942326970873	0.3015827458476987	0.3441219015683414	0.414490091323662	0.5155212225665559	0.9468936610727454	0.2057734727914766	1.787539332038882	0.05362319623709601	0.05191161475396796	0.0005569676108667265	0.8144288082971125			1.261660059132188
7.323590512219629	7.312444515707804	6.053274440122067	1.910649822144775	0.8019756902569845	1.140061179239184	0.7525616511998574	0.7199019238448312	0.402293485423569	0.2812247226070095	0.3006877061840358	0.3430820747648438	0.4135115685735596	0.5138492730542571	0.9453375754312227	0.2052514347157067	1.785487061658596	0.05361798089379775	0.05190756317714734	0.0005569688333234561	0.8144196038288404			1.261660118952485
7.331780296064908	7.286276235832424	6.227210042629546	1.899442552331641	0.8204526606513541	1.131502655068167	0.7558276866855136	0.7248508601861154	0.4133174456999905	0.2847668646026548	0.3085147001467627	0.3474820237980802	0.4158129232424174	0.5154568718057222	0.9465769040136569	0.2059380422866182	1.787953301712708	0.05362003996041071	0.05191134178126798	0.0005569708417299075	0.8144174355501256			1.261660158762986
7.339970079910187	7.02870340754942	5.955966848495824	1.845039495691942	0.7904212622096319	1.12528312657463	0.7478093468778096	0.7171361781500655	0.4076070796812075	0.2796734167677486	0.3060856056926908	0.3456413093572204	0.4158171027098941	0.5148565533108465	0.9450710212436263	0.2053202237993823	1.795154352225897	0.05362611434290782	0.05192231492226171	0.0005569686704079808	0.8144817637271917			1.26166019267003
7.348159863755465	7.072192528196357	5.706906467205613	1.812768497500209	0.7311918549595775	1.119983537712428	0.7304478532252366	0.7100495965101176	0.394536413386076	0.2771354848751642	0.2974823099333146	0.3422055886229672	0.414496535294512	0.513957035095441	0.9433519353253845	0.204975565210971	1.802264666873005	0.05362536010535502	0.05193697394131277	0.0005569652914803802	0.8145196140437788			1.261660234654419
7.356349647600744	7.05467203298249	5.680259780587797	1.78456652003722	0.7275478234685597	1.098571970765003	0.7279451467286083	0.7156650535348039	0.400533003620786	0.2786002404778717	0.298647807828394	0.3436795454013928	0.4149312258872848	0.5151560031836704	0.9442269321687478	0.2058446334002575	1.795546679188834	0.05362035631097517	0.05194955109658884	0.0005569662109659903	0.814450008518565			1.261660314912889
7.364539431446023	7.130962679336736	5.952967441897713	1.872023803954601	0.7866551330045705	1.121596724370536	0.7444654287244221	0.7298723566804487	0.4149422171695481	0.2882948395101962	0.3068858104440196	0.346880689241883	0.4162511347926469	0.5173476035632212	0.9458705172585578	0.2065980417442227	1.792721656950306	0.05361781508927405	0.05195376968716871	0.0005569689581870681	0.8142975033992492			1.261660359744436
7.372729215291302	7.397804251941672	6.309882545025378	1.923013659346474	0.8575343016824862	1.160634021707124	0.7687345757863235	0.7330003355946962	0.4183334118974071	0.2873023792434506	0.3092087925184323	0.3470682100285825	0.4164821704288539	0.5170028676095504	0.9470306292871791	0.2061841895907302	1.795240385716908	0.05361512210436741	0.05195049113802716	0.0005569693444132598	0.8143380726698304			1.261660373762242
7.38091899913658	7.088412514822022	5.982578893574368	1.818746310563276	0.8277502239302376	1.142085561100664	0.763221873254619	0.7165881477283139	0.403683147557768	0.2761651892609325	0.2982209232054895	0.3428244776109736	0.4143820190387698	0.5142661061967948	0.9453808560388912	0.2051697256004828	1.805404674545081	0.05361303606143773	0.05195162553570194	0.0005569667496707614	0.8144532753765588			1.261660398060649
7.389108782981859	7.077083748260319	5.717916611315935	1.788674807964595	0.7705612601154861	1.134508105994858	0.7451734822943358	0.7126432467147482	0.3970912489225329	0.2749702066425987	0.2965791670238493	0.3408008349950621	0.4136166563461454	0.5137097622089409	0.9440468804410294	0.2050641136705206	1.808084073700019	0.05361175367040286	0.05195468319435297	0.0005569657915949362	0.8143932706448902			1.26166042850085
7.397298566827137	7.230480020412544	5.845958469981827	1.84252743802115	0.76464170439919	1.122819151966426	0.7394131701780824	0.7136904555922535	0.4010031623648446	0.277953064122582	0.3004545242365197	0.3428165932028269	0.4144242043892201	0.5144036032577758	0.9451201187356173	0.2056464626944806	1.812185123675039	0.05360999497845174	0.0519610784158676	0.0005569686222206514	0.8142878206136519			1.261660429287977
7.405488350672417	7.156416358412927	6.008924005719318	1.792523461675056	0.7892543332010005	1.082228406839774	0.7474875699456887	0.7142184871705144	0.4070249297703649	0.2782837796156129	0.3002317759741808	0.3437510715145429	0.4151549793153642	0.51471261873456	0.9461999859290714	0.205741384702858	1.811465163099644	0.05360908787442194	0.05197320661207542	0.0005569706119183868	0.8142739691037802			1.26166040691742
7.413678134517695	7.147906368559865	6.003648629575788	1.834930177319652	0.7759770279191478	1.116105116068168	0.7436758159470441	0.7206863635479182	0.4063370069327019	0.2805784020261279	0.3002770909037835	0.3441669024691236	0.4161832515439206	0.5169661157205168	0.9476121447582552	0.2060904930987285	1.815192768996108	0.05361323633340014	0.05197656866809659	0.0005569684139054134	0.8142738439812371			1.261660400674186
7.421867918362974	7.255928134119436	6.014813497668559	1.975277165765508	0.7704334394914137	1.160952050884464	0.7440754814416762	0.7189003284509503	0.4071395283369705	0.2884283057057589	0.3005617693167701	0.3446527047304559	0.4163908078652241	0.5169204499991417	0.9470427316472281	0.2065770067182363	1.805278210830771	0.05361443226046728	0.05197552340744151	0.0005569653634333682	0.8142746101732727			1.261660419105174
7.430057702208253	7.069118254201845	5.84723398388221	1.803406939091457	0.7539697354519328	1.112282396264752	0.7449102398979668	0.7123243034416885	0.4020176681626594	0.2821771102474951	0.3005782530922471	0.3449768961421098	0.415331823517823	0.5155205396295162	0.9452979852336878	0.2056504868206019	1.799063041146181	0.05360899698571544	0.05197753605201213	0.00055696647840088	0.8143043443115628			1.261660420160972
7.438247486053531	6.826411779170453	5.67890777935702	1.689831650814814	0.7580855978963998	1.072310963866956	0.7516317768261872	0.7078522983853237	0.4023473485344845	0.2763255661519706	0.3000059085937888	0.3437801839922029	0.4140479055325138	0.5144679450922979	0.9437967180313088	0.2048949945154971	1.802643168020239	0.05360483072628973	0.05197958265549869	0.0005569707400220536	0.8143210506024718			1.261660380189582
7.44643726989881	6.685495030881975	5.630661476170085	1.68369314745776	0.7522858741979702	1.053254420921236	0.7286696733909157	0.6982712064791278	0.3923446630814163	0.2700868471705049	0.2959123722067614	0.3413364353353189	0.4118285355124417	0.5113898522168998	0.9400540581887686	0.2037258146528481	1.805781602603909	0.05360427996094361	0.05197922103892832	0.0005569716299415134	0.8143556346284028			1.261660348255923
7.454627053744089	6.859898053491175	5.804726872103251	1.770353937232258	0.7679156349283816	1.100161189522977	0.7394412140487479	0.7108213695275827	0.3963730798461858	0.2730664348499193	0.2989881534126073	0.3435451306410022	0.4139433255889211	0.5130970247630674	0.9422618718688841	0.2043203916817164	1.809148919157921	0.05360582348741374	0.05197920112111298	0.0005569670305462474	0.8142909888020545			1.261660354454926
7.462816837589368	6.982007727971747	5.843247361242723	1.877887436488457	0.7818428417268738	1.144242957993727	0.7520970803348762	0.7194525929536421	0.4015412260148873	0.2795972217905517	0.3007050494394271	0.3438961746360048	0.4155267106127065	0.5141945345630318	0.9442963114322176	0.2049615553326324	1.792726076832906	0.05360878965075746	0.05197988860081597	0.0005569648923683006	0.8142563502216962			1.2616603793403
7.471006621434646	7.152335937785498	6.028477941003629	1.936789155549584	0.8254905823636338	1.152269482381846	0.750328773078799	0.7199198381689295	0.4083669525172096	0.2808024996453862	0.3051969003078052	0.3450075754342122	0.4151704093605241	0.5148663081937479	0.9459018751734023	0.2053522555301048	1.791198787326379	0.05361681252290066	0.05197962249112936	0.0005569686972974999	0.8141581250333005			1.261660397429664
7.479196405279925	7.423777467640494	6.337756180039396	1.965150854649102	0.8897778347538505	1.189952498116762	0.7695287198403319	0.7342556831509327	0.4202433177028861	0.2817162044684411	0.3105415037323745	0.3472457516058763	0.4172036464672915	0.5185718638285423	0.9504410915014434	0.2066573392965422	1.795199651250405	0.05362158022198712	0.05197605840763517	0.0005569717101500136	0.8140795268859529			1.261660349966817
7.487386189125203	7.102860395343497	5.972975428933649	1.891511810565123	0.7803938578543411	1.188510322454875	0.7554597888188188	0.7419417557356401	0.4049594987665746	0.2770232881807096	0.3019033286185885	0.3451625866941472	0.4163445332922192	0.5172216777491209	0.9467558654682467	0.2060598518163846	1.798531880265926	0.0536184203476509	0.05196718908932823	0.0005569692870947719	0.8141728360027743			1.261660321791892
7.495575972970483	6.920140209317478	5.79751390380215	1.84904558205389	0.7553885352808423	1.182283914705435	0.757671808281573	0.7361374929563265	0.4032356095549636	0.2794692806069707	0.3005731262100362	0.3448715175632994	0.4163824632623169	0.5173309304499626	0.9462656268617806	0.2062700326599028	1.793837053272886	0.05361616205281979	0.0519586456341539	0.0005569656944858377	0.8141656555753378			1.261660336544926
7.503765756815761	7.055011948830354	5.943437684064398	1.886608235594152	0.7901085863907155	1.199118731683855	0.7667373591393748	0.7338378498088705	0.410228959973081	0.2869523249466301	0.3054537173490155	0.3474436587976997	0.4188184870527353	0.5191726864570482	0.9501398053179887	0.2068389684822162	1.78620779363136	0.05361342076822565	0.05195070998742121	0.0005569667905134529	0.8140255934848046			1.261660372917827
7.51195554066104	7.022568799088363	5.967448240634151	1.943130450090073	0.7867832414285361	1.183727708341726	0.7600817139270204	0.7272567793833292	0.4094094588326918	0.2848867270820341	0.3018134855773671	0.3465596376045508	0.417831986155332	0.5181196641876061	0.946865288180937	0.2063330420664612	1.792484027847896	0.05361101557246524	0.05194829719202204	0.0005569700869047582	0.8140397771847131			1.261660378223654
7.520145324506319	7.112948428435744	5.930599952129404	1.976993164095803	0.7730496237136361	1.169771151537557	0.7478810434019094	0.7173228186844979	0.4010381799846442	0.2783571408647315	0.2999751550829886	0.345968303973551	0.4170262474436285	0.5171777675839557	0.9461282715298153	0.2063227816162322	1.802230635824924	0.05361414353445831	0.05195935971661014	0.0005569703544895379	0.8141152154910114			1.261660345226593
7.528335108351597	7.260733130253773	6.187783826353321	1.997567550867168	0.8212477971820382	1.187375456976319	0.7627842808127633	0.7323781869919755	0.4044544706848834	0.2836603344872922	0.3074292053525604	0.3497972254292051	0.4185774066080952	0.5191870912024829	0.9511238653550039	0.2073123657811635	1.809501885818661	0.05361975052149385	0.05197365736566548	0.0005569678974940524	0.8141100065481993			1.261660327981522
7.536524892196876	7.136894057372163	6.196288611303207	1.949951520782574	0.8183390235090916	1.182039115417747	0.771356326796483	0.7347525462358449	0.4091228724515509	0.2856399210577578	0.3068371353501428	0.350295439261857	0.4193120098569563	0.5200548126061354	0.951551592669011	0.2071622216137174	1.802053112420319	0.05362211462686681	0.05198317841023768	0.0005569666619951074	0.8141407838279118			1.261660348552207
7.544714676042155	7.258915670694924	6.053704819888853	1.93426073461276	0.7848222344773247	1.167267309678607	0.7406546058746103	0.7181845497123491	0.402211819055612	0.2800147637209824	0.3009674363547344	0.3451693548595008	0.4165396599385562	0.5172526310035179	0.9478963144304338	0.206379765149416	1.799501504969123	0.05361979644708829	0.05199107830353263	0.0005569687091234739	0.814146573395872			1.261660360584618
7.552904459887434	7.311389876560268	5.908098117718209	1.931272702978027	0.7697493623503426	1.162869647219799	0.7473727566779995	0.7219407934125831	0.4077516094063374	0.2837835619445047	0.3047094589976277	0.3458125413470132	0.4161614752223374	0.517933615809501	0.9470781011735422	0.2064097368889928	1.802793769021386	0.05362077413189228	0.0519943828937789	0.0005569715666911262	0.8141510547913302			1.261660325830443
7.561094243732712	7.380627301854528	5.885262525698167	1.941130825634394	0.7773062666723044	1.204832218727774	0.768504764295407	0.7375784929649306	0.413840044747018	0.2899143977094673	0.3078012979717603	0.3479739001957097	0.4179333008696576	0.519554005247216	0.9489169390624927	0.2067251586941636	1.807582618855769	0.05361780542709697	0.05198903856305944	0.0005569711878679507	0.8141347990201674			1.261660276392163
7.569284027577991	7.40531397177394	5.936118523212579	1.994474255725697	0.7861489587885316	1.225522264941709	0.7635752175833616	0.7375201219230437	0.4116759342383216	0.2879608869618978	0.306488726163955	0.3474458768103177	0.4186425048585509	0.5188489392389448	0.9493526129194563	0.2070287798745255	1.80050586660502	0.05361104168434298	0.05197977162816973	0.0005569684336951705	0.8141423197412512			1.261660257303841
7.577473811423269	6.941830399389924	5.642387099517681	1.818116033084675	0.7370579051240038	1.134879441724588	0.7406531315610113	0.7166916021402976	0.4002849779690837	0.2794904672194716	0.297636748643428	0.3429582633903792	0.4159915492903592	0.5153761422715019	0.9457275820633266	0.205859814307029	1.791155515191549	0.05361286537285984	0.05197615521589142	0.0005569693102707157	0.814196653940505			1.261660245994032
7.585663595268548	6.739492213884072	5.449256943730279	1.741858702130473	0.6859833621161614	1.077957268935444	0.7061787483086658	0.7056154561080404	0.3905082653449432	0.2729003829228751	0.2916964687899155	0.3402294880815324	0.4134261137985268	0.5123767972327252	0.9428355120574147	0.2046731480860935	1.79592059037471	0.05362175055696067	0.05197863469624917	0.0005569730914243248	0.81423729497481			1.261660210843252
7.593853379113827	6.903614779514056	5.567467738769007	1.780507063089132	0.708587600767448	1.082659910592736	0.7139292997653374	0.7074039670812153	0.3962075486532931	0.2762783786440261	0.2980791473863454	0.3425052949785801	0.4151530923973896	0.5130270948544666	0.9447757670385984	0.2045322112079747	1.802802889739891	0.05363233116686042	0.05198290642383633	0.0005569733429473266	0.8141820929629722			1.261660155884865
7.602043162959106	6.893751375127388	5.534336538709876	1.828705338818214	0.7114323292078573	1.138338671570969	0.7317348322907817	0.7090575976236022	0.3961798522859879	0.2738821522371446	0.2980072241809634	0.3434897070375904	0.4157382699844213	0.5142303091118805	0.9441212223047702	0.2048379162234356	1.812760098791569	0.053638156757633	0.05198665972657621	0.0005569692386267282	0.8141960246545036			1.261660148362081
7.610232946804385	7.012707243862599	5.634323303319699	1.898521362633218	0.7265862638305234	1.177805696760624	0.7468195424458717	0.7173783403596865	0.3977831554072677	0.2785458725522109	0.2973970038504331	0.3434401006904313	0.4158648864904456	0.5163630325349974	0.9451184769695508	0.2056937959175581	1.808146827735865	0.05363683646503747	0.05198803264488572	0.0005569684887233172	0.8142190206447819			1.261660122812919
7.618422730649663	7.276852485393863	5.757059786073133	1.897267737586622	0.751558056829685	1.1650717333635	0.7623465065151405	0.721175597568501	0.4012895916346615	0.2835938891336721	0.3001710781415314	0.3444737302884591	0.4166961288468479	0.5173316822745458	0.9472557029837569	0.2062052259445563	1.801616385181251	0.05363198407006704	0.05199016430319904	0.0005569734153219056	0.8141789854744644			1.261660072019859
7.626612514494942	7.514431697831779	5.94577885337311	1.970575746556432	0.781879321979161	1.196181064124491	0.7586818555687646	0.7253470776826566	0.4026421529427053	0.2834539095884294	0.3013003745827818	0.3448815135736128	0.4161588302909574	0.5171678613623298	0.9472193031222524	0.2062446406385823	1.798886234594828	0.05362414175308805	0.05199619636019615	0.0005569763111023912	0.8141914851255129			1.261660015147593
7.634802298340221	7.423779595805973	6.118851866607153	1.940541415422032	0.8030599514066511	1.201761144762808	0.7544020389012434	0.7330434832081181	0.4125007775524728	0.2870872032099672	0.3062172237858538	0.3453965367397602	0.4161331567714754	0.5170637868278214	0.9484305211701451	0.2062734231513458	1.809573497832181	0.05361776300319369	0.05200208948563521	0.0005569737489342921	0.8142366895770594			1.261659973538949
7.6429920821855	7.163763170489853	5.773360126595676	1.812258116041504	0.7626504469251808	1.146166035747297	0.7555318643603339	0.7238763954506007	0.405661287149763	0.2831262274443816	0.2988090708462923	0.3431934338238405	0.4156061438961453	0.5160397614837617	0.9473732404327222	0.205620060524739	1.809756695022137	0.05361629111608104	0.05200504217164415	0.00055697155917679	0.8142098619453209			1.261659946211525
7.651181866030778	7.390395672474959	5.917096231739121	1.939379620833477	0.7798841663069036	1.20315296935587	0.7767245203074556	0.7315296347805349	0.4099782249352635	0.2841510388562898	0.2977856611861818	0.3437601439885398	0.4174423287751932	0.5183994258098963	0.949328726319554	0.2063970564917338	1.800541650806104	0.05361707711951718	0.05200258489677286	0.0005569740718456268	0.8142035005485342			1.261659901233479
7.659371649876057	7.310226329725037	6.089540743728164	1.977409919085464	0.8344269891397597	1.209076923321251	0.7796279464184095	0.7306501540841466	0.4118484046287703	0.284412977248051	0.2977409849587471	0.3447018592270267	0.417690165754011	0.5180130855923309	0.9483993254935354	0.2063138168951148	1.792556392145106	0.05361748349044924	0.05199249767391152	0.0005569783445764979	0.8143428705827718			1.261659817336603
7.667561433721335	7.087270072688711	5.829179032230719	1.959914650022963	0.7702160705999113	1.184131231831868	0.7567297264435634	0.7199478695940711	0.3959720257231791	0.278921123694668	0.2947006748113988	0.3448596601298538	0.4159992541255782	0.516976188438485	0.9448921391163576	0.2056365886757686	1.796243295080673	0.0536189683333241	0.05198266660182911	0.0005569790265592	0.8144292444890455			1.261659717788557
7.675751217566614	6.851208202870172	5.761176642750898	1.858909698471062	0.7428062204690213	1.138539850685911	0.7440211204469698	0.7064571190988216	0.3925339933400172	0.2735873079644384	0.2971941700719431	0.3451129391101865	0.415062997239483	0.5149101474116821	0.9445401443490994	0.2054632442507855	1.802231857161234	0.05362215350639012	0.05197574225683557	0.0005569759281377493	0.814353298238954			1.26165964831435
7.683941001411893	6.839178756986238	5.63611677832658	1.749965154485483	0.7538505621480414	1.101418867606433	0.7468406637909085	0.702584354408244	0.4002230586061185	0.273425658131095	0.2980432287185032	0.3439078875429853	0.4147673150142071	0.5140987653801807	0.945378230086655	0.2055543891280618	1.791503086354603	0.05362072194437826	0.05197238428300732	0.0005569747226318942	0.8142435296839357			1.261659612553818
7.692130785257172	7.12130804086394	5.701097445698947	1.806008893306032	0.7603546825591205	1.102776134217353	0.7461896718733023	0.7068245755652308	0.403508675719886	0.2754083224198849	0.2978147511494981	0.3439022050950331	0.4149996797075067	0.5152311003880543	0.945806197688814	0.2060801450680822	1.794101102595782	0.05361903085069409	0.05197233857066191	0.0005569785520564794	0.814213875051357			1.261659563517247
7.70032056910245	7.184960306638378	5.951983196082867	1.873944408830232	0.7901938863785763	1.111492830383191	0.7319310326231839	0.7082221917189752	0.4009565157353174	0.2731180659558589	0.2997232033929967	0.3442037958883572	0.4148039352246455	0.5157352502388095	0.946576802244364	0.2058987741633562	1.79945472435545	0.05361993316154861	0.05197234061175838	0.0005569809377834449	0.8142267181042233			1.261659497587441
7.708510352947729	7.152275994114424	6.090674369592117	1.934274815131704	0.8071901458831252	1.168946419527805	0.7327325498212757	0.7176959512383955	0.4106348206823346	0.2767795580123548	0.3065091572332529	0.3472074796220513	0.4161018198919949	0.517022962035011	0.9479349894331024	0.2061570788550028	1.804628020655921	0.05362523637767967	0.05197176831017982	0.0005569776109009785	0.8142016004924149			1.261659431883872
7.716700136793008	7.188130971112312	6.05403009161546	1.991709567681428	0.8116150712078884	1.194037428502564	0.7528902350636126	0.7293149203176459	0.4176958604240819	0.2901775461130703	0.3100233833666402	0.3486062646293147	0.4184898931926347	0.5192232780969268	0.9497508730704773	0.2072016740522575	1.799593734144244	0.05363347768219545	0.05197310931066986	0.0005569738587248697	0.8141162938022529			1.261659439253084
7.724889920638287	6.944592547237383	5.748974697873499	1.825083370644158	0.7620110875832963	1.102191133503005	0.7268533699950828	0.7180007380185922	0.3990380261750882	0.2809366988840538	0.2999840881723799	0.3426904896197975	0.4152009298495863	0.5139540117198301	0.943808713637566	0.2052227486433814	1.798087972324111	0.05363875911457446	0.05197564674995181	0.0005569750400207504	0.8141930071911673			1.261659466913639
7.733079704483566	6.657109396129085	5.377456712927352	1.698936708798477	0.6586386885892949	1.048274591495224	0.6874153073498505	0.7006986371038776	0.3857931455440742	0.2732612185265592	0.2903298790864945	0.3384894777936681	0.4120346146848664	0.5109202219318604	0.9395014567103277	0.2040542164217166	1.796816770963749	0.05363685093386181	0.05197478433867837	0.0005569779313784267	0.8142642417706192			1.261659487745332
7.741269488328844	6.807566221442173	5.387760692130893	1.752882392056629	0.6609915100381438	1.059055949697178	0.6953425775592368	0.6986506311377411	0.3875559156923736	0.2727985731206091	0.2901494851577562	0.3384226330226912	0.4120405532342901	0.5111104472151354	0.9405293278445266	0.2041629150299871	1.799045431798853	0.05362778288537585	0.05197748601089913	0.0005569765571357143	0.814204329868397			1.261659494110672
7.749459272174123	6.870086536376309	5.618991348231399	1.755991357166488	0.7263661271007699	1.067701876857774	0.7229278068199126	0.698534305338546	0.3948967972920417	0.2695649053790856	0.294175747305668	0.3397868313476297	0.4125939382132138	0.5117428624956354	0.9417112264710723	0.2043169298199554	1.803067359500935	0.05362454392038321	0.051986804534849	0.0005569727130576966	0.8142291661067212			1.261659529978375
[truncated: 1,982 more rows]
