# Supplementary material for: Hallucination of closed repeat proteins containing central pockets
Source: Nat Struct Mol Biol. 2023 Sep 28;30(11):1755–60. doi: 10.1038/s41594-023-01112-6 (PMC10643118; doi:10.1038/s41594-023-01112-6)
Supplement: Supplementary file 5 — Chromatography raw data. [file 41594_2023_1112_MOESM5_ESM.tar › SEC_submit/F11.csv]

Chrom.1		Chrom.1		Chrom.1		Chrom.1		Chrom.1		Chrom.1		Chrom.1
UV 1_280		Cond		Conc B		Injection		Run Log		Fraction		UV 1_280_CUT_TEMP@100,BASEM
ml	mAU	ml	mS/cm	ml	%	ml	Injection	ml	Logbook	ml	Fraction	ml	mAU
-0.156907	0.016528	-0.156907	10.258288	-0.156907	0	-0.000423		-0.156907	Method Settings	8.016613	1.H.1	0	-0.190469
-0.155581	0.299485	-0.154255	10.248866	-0.143645	0			-0.156828	Set autosampler to inject	9.016755	1.H.2	0.001326	-0.190468
-0.154255	0.317212	-0.151602	10.248458	-0.130383	0			-0.007754	Sample Application	10.016721	1.H.3	0.002652	-0.190467
-0.152928	0.332006	-0.14895	10.247788	-0.117121	0			8.007837	Elution	11.016459	1.H.4	0.003978	-0.190467
-0.151602	0.344507	-0.146298	10.247159	-0.103859	0			19.798291	Set autosampler to load next	12.016408	1.H.5	0.005305	-0.190466
-0.150276	0.355401	-0.143645	10.246547	-0.090597	0			20.198154	Dump	13.016355	1.H.6	0.006631	-0.190465
-0.14895	0.365295	-0.140993	10.246134	-0.077335	0					14.016306	1.H.7	0.007957	-0.190464
-0.147624	0.374427	-0.138341	10.245923	-0.064073	0					15.016039	1.H.8	0.009283	-0.190464
-0.146298	0.381879	-0.135689	10.245828	-0.050811	0					16.015992	1.H.9	0.010609	-0.190463
-0.144972	0.380353	-0.133036	10.245767	-0.03755	0					17.017265	1.H.10	0.011935	-0.190462
-0.143645	0.378901	-0.130384	10.245774	-0.024288	0					18.017192	1.H.11	0.013261	-0.190461
-0.142319	0.377466	-0.127732	10.245958	-0.011026	0					19.016963	1.H.12	0.014587	-0.190461
-0.140993	0.376029	-0.12508	10.24616	0.002236	0					19.79696	Waste(Frac)	0.015914	-0.19046
-0.139667	0.374593	-0.122427	10.245992	0.015498	0					20.301641	Waste	0.01724	-0.190459
-0.138341	0.373159	-0.119775	10.245128	0.02876	0							0.018566	-0.190458
-0.137015	0.371728	-0.117123	10.24347	0.042022	0							0.019892	-0.190458
-0.135689	0.370321	-0.114471	10.241132	0.055284	0							0.021218	-0.190457
-0.134363	0.369076	-0.111818	10.238263	0.068546	0							0.022544	-0.190456
-0.133036	0.367862	-0.109166	10.235093	0.081808	0							0.02387	-0.190455
-0.13171	0.366561	-0.106514	10.23177	0.09507	0							0.025197	-0.190455
-0.130384	0.365258	-0.103861	10.228405	0.108332	0							0.026523	-0.190454
-0.129058	0.363952	-0.101209	10.225122	0.121594	0							0.027849	-0.190453
-0.127732	0.362651	-0.098557	10.222006	0.134855	0							0.029175	-0.190452
-0.126406	0.361348	-0.095905	10.219097	0.148117	0							0.030501	-0.190452
-0.12508	0.360049	-0.093252	10.216414	0.161379	0							0.031827	-0.190451
-0.123753	0.358746	-0.0906	10.213862	0.174641	0							0.033153	-0.19045
-0.122427	0.35714	-0.087948	10.211494	0.187903	0							0.034479	-0.190449
-0.121101	0.35505	-0.085296	10.209366	0.201165	0							0.035806	-0.190449
-0.119775	0.35295	-0.082643	10.207448	0.214427	0							0.037132	-0.190448
-0.118449	0.350837	-0.079991	10.20577	0.227689	0							0.038458	-0.190447
-0.117123	0.348731	-0.077339	10.204275	0.240951	0							0.039784	-0.190446
-0.115797	0.346616	-0.074687	10.202968	0.254213	0							0.04111	-0.190445
-0.114471	0.344845	-0.072034	10.201842	0.267475	0							0.042436	-0.190445
-0.113144	0.343592	-0.069382	10.200933	0.280737	0							0.043762	-0.190444
-0.111818	0.34239	-0.06673	10.200297	0.293999	0							0.045089	-0.190443
-0.110492	0.341241	-0.064077	10.199917	0.30726	0							0.046415	-0.190442
-0.109166	0.340316	-0.061425	10.199724	0.320522	0							0.047741	-0.190441
-0.10784	0.339408	-0.058773	10.199567	0.333784	0							0.049067	-0.190441
-0.106514	0.338505	-0.056121	10.199392	0.347046	0							0.050393	-0.19044
-0.105188	0.337751	-0.053468	10.199326	0.360308	0							0.051719	-0.190439
-0.103861	0.337611	-0.050816	10.199404	0.37357	0							0.053045	-0.190438
-0.102535	0.337546	-0.048164	10.199514	0.386832	0							0.054371	-0.190438
-0.101209	0.337481	-0.045512	10.19968	0.400094	0							0.055698	-0.190437
-0.099883	0.337416	-0.042859	10.199871	0.413356	0							0.057024	-0.190436
-0.098557	0.33735	-0.040207	10.200112	0.426618	0							0.05835	-0.190435
-0.097231	0.337284	-0.037555	10.200389	0.43988	0							0.059676	-0.190435
-0.095905	0.337217	-0.034903	10.200682	0.453142	0							0.061002	-0.190434
-0.094579	0.337151	-0.03225	10.201073	0.466404	0							0.062328	-0.190433
-0.093252	0.337084	-0.029598	10.201497	0.479665	0							0.063654	-0.190432
-0.091926	0.336441	-0.026946	10.201948	0.492927	0							0.064981	-0.190432
-0.0906	0.335451	-0.024293	10.202365	0.506189	0							0.066307	-0.190431
-0.089274	0.334422	-0.021641	10.202777	0.519451	0							0.067633	-0.19043
-0.087948	0.333389	-0.018989	10.203262	0.532713	0							0.068959	-0.19043
-0.086622	0.332358	-0.016337	10.203719	0.545975	0							0.070285	-0.190429
-0.085296	0.331125	-0.013684	10.204192	0.559237	0							0.071611	-0.190428
-0.083969	0.329854	-0.011032	10.20453	0.572499	0							0.072937	-0.190428
-0.082643	0.32858	-0.00838	10.204844	0.585761	0							0.074263	-0.190427
-0.081317	0.327356	-0.005728	10.206483	0.599023	0							0.07559	-0.190426
-0.079991	0.326401	-0.003075	10.221752	0.612285	0							0.076916	-0.190426
-0.078665	0.325719	-0.000423	10.226771	0.625547	0							0.078242	-0.190425
-0.077339	0.325096	0.002229	10.230287	0.638808	0							0.079568	-0.190424
-0.076013	0.324473	0.004881	10.233121	0.65207	0							0.080894	-0.190423
-0.074687	0.323851	0.007534	10.235559	0.665332	0							0.08222	-0.190423
-0.07336	0.322846	0.010186	10.237914	0.678594	0							0.083546	-0.190422
-0.072034	0.321667	0.012838	10.240237	0.691856	0							0.084873	-0.190421
-0.070708	0.320474	0.015491	10.242351	0.705118	0							0.086199	-0.19042
-0.069382	0.319284	0.018143	10.244215	0.71838	0							0.087525	-0.190419
-0.068056	0.318041	0.020795	10.245779	0.731642	0							0.088851	-0.190418
-0.06673	0.316737	0.023447	10.247045	0.744904	0							0.090177	-0.190417
-0.065404	0.315416	0.0261	10.248013	0.758166	0							0.091503	-0.190416
-0.064077	0.314095	0.028752	10.248689	0.771428	0							0.092829	-0.190416
-0.062751	0.312769	0.031404	10.249193	0.78469	0							0.094155	-0.190415
-0.061425	0.311887	0.034056	10.249522	0.797952	0							0.095482	-0.190414
-0.060099	0.311355	0.036709	10.249714	0.811213	0							0.096808	-0.190413
-0.058773	0.31089	0.039361	10.249743	0.824475	0							0.098134	-0.190413
-0.057447	0.310424	0.042013	10.249639	0.837737	0							0.09946	-0.190412
-0.056121	0.310197	0.044666	10.249481	0.850999	0							0.100786	-0.190411
-0.054795	0.310414	0.047318	10.249199	0.864261	0							0.102112	-0.19041
-0.053468	0.310761	0.04997	10.248865	0.877523	0							0.103438	-0.19041
-0.052142	0.311108	0.052622	10.248535	0.890785	0							0.104765	-0.190409
-0.050816	0.311459	0.055275	10.248203	0.904047	0							0.106091	-0.190408
-0.04949	0.311798	0.057927	10.248004	0.917309	0							0.107417	-0.190407
-0.048164	0.31212	0.060579	10.247875	0.930571	0							0.108743	-0.190406
-0.046838	0.312439	0.063231	10.247778	0.943833	0							0.110069	-0.190406
-0.045512	0.312759	0.065884	10.247662	0.957095	0							0.111395	-0.190405
-0.044185	0.313033	0.068536	10.247503	0.970356	0							0.112721	-0.190404
-0.042859	0.313117	0.071188	10.247474	0.983618	0							0.114047	-0.190403
-0.041533	0.313136	0.07384	10.247418	0.99688	0							0.115374	-0.190403
-0.040207	0.313155	0.076493	10.247396	1.010142	0							0.1167	-0.190402
-0.038881	0.313174	0.079145	10.247234	1.023404	0							0.118026	-0.190401
-0.037555	0.313045	0.081797	10.246858	1.036666	0							0.119352	-0.1904
-0.036229	0.312639	0.084449	10.246236	1.049928	0							0.120678	-0.190399
-0.034903	0.31215	0.087102	10.245448	1.06319	0							0.122004	-0.190398
-0.033576	0.31166	0.089754	10.244429	1.076452	0							0.12333	-0.190398
-0.03225	0.311171	0.092406	10.243232	1.089714	0							0.124657	-0.190397
-0.030924	0.310683	0.095059	10.241858	1.102976	0							0.125983	-0.190396
-0.029598	0.310194	0.097711	10.240366	1.116238	0							0.127309	-0.190395
-0.028272	0.309731	0.100363	10.238814	1.1295	0							0.128635	-0.190394
-0.026946	0.309283	0.103015	10.237236	1.142761	0							0.129961	-0.190394
-0.02562	0.308745	0.105668	10.235631	1.156023	0							0.131287	-0.190393
-0.024293	0.307849	0.10832	10.233982	1.169285	0							0.132613	-0.190392
-0.022967	0.306719	0.110972	10.232335	1.182547	0							0.13394	-0.190391
-0.021641	0.305587	0.113624	10.230711	1.195809	0							0.135266	-0.190391
-0.020315	0.304455	0.116277	10.229233	1.209071	0							0.136592	-0.19039
-0.018989	0.303456	0.118929	10.227937	1.222333	0							0.137918	-0.190389
-0.017663	0.302566	0.121581	10.226616	1.235595	0							0.139244	-0.190389
-0.016337	0.301675	0.124234	10.225348	1.248857	0							0.14057	-0.190388
-0.015011	0.300785	0.126886	10.224193	1.262119	0							0.141896	-0.190387
-0.013684	0.299893	0.129538	10.223196	1.275381	0							0.143222	-0.190387
-0.012358	0.299175	0.13219	10.222328	1.288643	0							0.144549	-0.190386
-0.011032	0.298633	0.134843	10.221623	1.301905	0							0.145875	-0.190385
-0.009706	0.298107	0.137495	10.220908	1.315166	0							0.147201	-0.190385
-0.00838	0.297582	0.140147	10.220302	1.328428	0							0.148527	-0.190384
-0.007054	0.297328	0.142799	10.219663	1.34169	0							0.149853	-0.190383
-0.005728	0.296362	0.145452	10.219244	1.354952	0							0.151179	-0.190382
-0.004401	0.28596	0.148104	10.219013	1.368214	0							0.152505	-0.190381
-0.003075	0.283215	0.150756	10.218696	1.381476	0							0.153832	-0.19038
-0.001749	0.281032	0.153408	10.21842	1.394738	0							0.155158	-0.190379
-0.000423	0.279182	0.156061	10.218276	1.408	0							0.156484	-0.190378
0.000903	0.277739	0.158713	10.218152	1.421262	0							0.15781	-0.190377
0.002229	0.276942	0.161365	10.21807	1.434524	0							0.159136	-0.190377
0.003555	0.27621	0.164018	10.218098	1.447786	0							0.160462	-0.190376
0.004881	0.275531	0.16667	10.218129	1.461048	0							0.161788	-0.190375
0.006208	0.275034	0.169322	10.218113	1.47431	0							0.163114	-0.190375
0.007534	0.274959	0.171974	10.218054	1.487571	0							0.164441	-0.190374
0.00886	0.274998	0.174627	10.217999	1.500833	0							0.165767	-0.190373
0.010186	0.275038	0.177279	10.218085	1.514095	0							0.167093	-0.190373
0.011512	0.275175	0.179931	10.21815	1.527357	0							0.168419	-0.190372
0.012838	0.275732	0.182583	10.218238	1.540619	0							0.169745	-0.190371
0.014164	0.276416	0.185236	10.218251	1.553881	0							0.171071	-0.19037
0.015491	0.277097	0.187888	10.21822	1.567143	0							0.172397	-0.19037
0.016817	0.277777	0.19054	10.218262	1.580405	0							0.173723	-0.190369
0.018143	0.278364	0.193192	10.218369	1.593667	0							0.17505	-0.190368
0.019469	0.278058	0.195845	10.21858	1.606929	0							0.176376	-0.190368
0.020795	0.277461	0.198497	10.218634	1.620191	0							0.177702	-0.190367
0.022121	0.276868	0.201149	10.21867	1.633453	0							0.179028	-0.190366
0.023447	0.276273	0.203802	10.218661	1.646714	0							0.180354	-0.190366
0.024773	0.275452	0.206454	10.218596	1.659976	0							0.18168	-0.190365
0.0261	0.274588	0.209106	10.218563	1.673238	0							0.183006	-0.190364
0.027426	0.27368	0.211758	10.218447	1.6865	0							0.184333	-0.190364
0.028752	0.272727	0.214411	10.21837	1.699762	0							0.185659	-0.190363
0.030078	0.271768	0.217063	10.218313	1.713024	0							0.186985	-0.190362
0.031404	0.271176	0.219715	10.218226	1.726286	0							0.188311	-0.190361
0.03273	0.270901	0.222367	10.218056	1.739548	0							0.189637	-0.190361
0.034056	0.270656	0.22502	10.217886	1.75281	0							0.190963	-0.19036
0.035383	0.270412	0.227672	10.217786	1.766072	0							0.192289	-0.190359
0.036709	0.270232	0.230324	10.217603	1.779334	0							0.193615	-0.190359
0.038035	0.270129	0.232976	10.217461	1.792596	0							0.194942	-0.190358
0.039361	0.270045	0.235629	10.21726	1.805858	0							0.196268	-0.190357
0.040687	0.269962	0.238281	10.217052	1.819119	0							0.197594	-0.190356
0.042013	0.269879	0.240933	10.216905	1.832381	0							0.19892	-0.190356
0.043339	0.269649	0.243586	10.216708	1.845643	0							0.200246	-0.190355
0.044666	0.26926	0.246238	10.216512	1.858905	0							0.201572	-0.190354
0.045992	0.26884	0.24889	10.216324	1.872167	0							0.202898	-0.190353
0.047318	0.26842	0.251542	10.2161	1.885429	0							0.204225	-0.190352
0.048644	0.268028	0.254195	10.215951	1.898691	0							0.205551	-0.190351
0.04997	0.267679	0.256847	10.215833	1.911953	0							0.206877	-0.19035
0.051296	0.267348	0.259499	10.215858	1.925215	0							0.208203	-0.190349
0.052622	0.267017	0.262151	10.215792	1.938477	0							0.209529	-0.190348
0.053948	0.266686	0.264804	10.215729	1.951739	0							0.210855	-0.190347
0.055275	0.266384	0.267456	10.215617	1.965001	0							0.212181	-0.190346
0.056601	0.266128	0.270108	10.215538	1.978263	0							0.213508	-0.190345
0.057927	0.26589	0.27276	10.215381	1.991524	0							0.214834	-0.190344
0.059253	0.265653	0.275413	10.215268	2.004786	0							0.21616	-0.190344
0.060579	0.26543	0.278065	10.21525	2.018048	0							0.217486	-0.190343
0.061905	0.265242	0.280717	10.215205	2.03131	0							0.218812	-0.190342
0.063231	0.265072	0.28337	10.214981	2.044572	0							0.220138	-0.190342
0.064557	0.264903	0.286022	10.214867	2.057834	0							0.221464	-0.190341
0.065884	0.264733	0.288674	10.214749	2.071096	0							0.22279	-0.19034
0.06721	0.264494	0.291326	10.214577	2.084358	0							0.224117	-0.190339
0.068536	0.264099	0.293979	10.214494	2.09762	0							0.225443	-0.190339
0.069862	0.263619	0.296631	10.214288	2.110882	0							0.226769	-0.190338
0.071188	0.26314	0.299283	10.214243	2.124144	0							0.228095	-0.190337
0.072514	0.262577	0.301935	10.214259	2.137406	0							0.229421	-0.190336
0.07384	0.261715	0.304588	10.214259	2.150667	0							0.230747	-0.190336
0.075167	0.260601	0.30724	10.214208	2.163929	0							0.232073	-0.190335
0.076493	0.259489	0.309892	10.214162	2.177191	0							0.2334	-0.190334
0.077819	0.258383	0.312544	10.214197	2.190453	0							0.234726	-0.190333
0.079145	0.257267	0.315197	10.214324	2.203715	0							0.236052	-0.190333
0.080471	0.25602	0.317849	10.214331	2.216977	0							0.237378	-0.190332
0.081797	0.25457	0.320501	10.21433	2.230239	0							0.238704	-0.190331
0.083123	0.25312	0.323154	10.214488	2.243501	0							0.24003	-0.19033
0.084449	0.251714	0.325806	10.214712	2.256763	0							0.241356	-0.190329
0.085776	0.250778	0.328458	10.214979	2.270025	0							0.242682	-0.190329
0.087102	0.2506	0.33111	10.215183	2.283287	0							0.244009	-0.190328
0.088428	0.250422	0.333763	10.215364	2.296549	0							0.245335	-0.190327
0.089754	0.250244	0.336415	10.21563	2.309811	0							0.246661	-0.190326
0.09108	0.250101	0.339067	10.215846	2.323072	0							0.247987	-0.190326
0.092406	0.250339	0.341719	10.216065	2.336334	0							0.249313	-0.190325
0.093732	0.251242	0.344372	10.216234	2.349596	0							0.250639	-0.190324
0.095059	0.252146	0.347024	10.216516	2.362858	0							0.251965	-0.190323
0.096385	0.253046	0.349676	10.216803	2.37612	0							0.253292	-0.190323
0.097711	0.253755	0.352329	10.217015	2.389382	0							0.254618	-0.190322
0.099037	0.253994	0.354981	10.217216	2.402644	0							0.255944	-0.190321
0.100363	0.254183	0.357633	10.217443	2.415906	0							0.25727	-0.19032
0.101689	0.254372	0.360285	10.217661	2.429168	0							0.258596	-0.19032
0.103015	0.25456	0.362938	10.217732	2.44243	0							0.259922	-0.190319
0.104342	0.254648	0.36559	10.217802	2.455692	0							0.261248	-0.190318
0.105668	0.254474	0.368242	10.217838	2.468954	0							0.262574	-0.190317
0.106994	0.254301	0.370894	10.217919	2.482216	0							0.263901	-0.190316
0.10832	0.254127	0.373547	10.217993	2.495477	0							0.265227	-0.190316
0.109646	0.254026	0.376199	10.218071	2.508739	0							0.266553	-0.190315
0.110972	0.25414	0.378851	10.21806	2.522001	0							0.267879	-0.190314
0.112298	0.254304	0.381503	10.21804	2.535263	0							0.269205	-0.190313
0.113624	0.254468	0.384156	10.218067	2.548525	0							0.270531	-0.190313
0.114951	0.254631	0.386808	10.21799	2.561787	0							0.271857	-0.190312
0.116277	0.254785	0.38946	10.21787	2.575049	0							0.273184	-0.190311
0.117603	0.254906	0.392113	10.217783	2.588311	0							0.27451	-0.19031
0.118929	0.255023	0.394765	10.217725	2.601573	0							0.275836	-0.190309
0.120255	0.255141	0.397417	10.217634	2.614835	0							0.277162	-0.190309
0.121581	0.255246	0.400069	10.217496	2.628097	0							0.278488	-0.190308
0.122907	0.2553	0.402722	10.217322	2.641359	0							0.279814	-0.190307
0.124234	0.255324	0.405374	10.217177	2.654621	0							0.28114	-0.190306
0.12556	0.255349	0.408026	10.217058	2.667882	0							0.282466	-0.190306
0.126886	0.255374	0.410678	10.216915	2.681144	0							0.283793	-0.190305
0.128212	0.255467	0.413331	10.21673	2.694406	0							0.285119	-0.190304
0.129538	0.255845	0.415983	10.216531	2.707668	0							0.286445	-0.190303
0.130864	0.256332	0.418635	10.216421	2.72093	0							0.287771	-0.190302
0.13219	0.256811	0.421287	10.216308	2.734192	0							0.289097	-0.190302
0.133516	0.257302	0.42394	10.216193	2.747454	0							0.290423	-0.190301
0.134843	0.257966	0.426592	10.216175	2.760716	0							0.291749	-0.1903
0.136169	0.258763	0.429244	10.216228	2.773978	0							0.293076	-0.190299
0.137495	0.259562	0.431897	10.216285	2.78724	0							0.294402	-0.190298
0.138821	0.260358	0.434549	10.216372	2.800502	0							0.295728	-0.190298
0.140147	0.261121	0.437201	10.216471	2.813764	0							0.297054	-0.190297
0.141473	0.261613	0.439853	10.216507	2.827026	0							0.29838	-0.190296
0.142799	0.261868	0.442506	10.216464	2.840287	0							0.299706	-0.190295
0.144126	0.262123	0.445158	10.216475	2.853549	0							0.301032	-0.190295
0.145452	0.262386	0.44781	10.216533	2.866811	0							0.302358	-0.190294
0.146778	0.262741	0.450462	10.216546	2.880073	0							0.303685	-0.190293
0.148104	0.263333	0.453115	10.216564	2.893335	0							0.305011	-0.190292
0.14943	0.263926	0.455767	10.216622	2.906597	0							0.306337	-0.190291
0.150756	0.264519	0.458419	10.21669	2.919859	0							0.307663	-0.190291
0.152082	0.26513	0.461071	10.216687	2.933121	0							0.308989	-0.19029
0.153408	0.265928	0.463724	10.216638	2.946383	0							0.310315	-0.190289
0.154735	0.26723	0.466376	10.216607	2.959645	0							0.311641	-0.190288
0.156061	0.26853	0.469028	10.216652	2.972907	0							0.312968	-0.190287
0.157387	0.269819	0.47168	10.216721	2.986169	0							0.314294	-0.190287
0.158713	0.270906	0.474333	10.216786	2.99943	0							0.31562	-0.190286
0.160039	0.271125	0.476985	10.216892	3.012692	0							0.316946	-0.190285
0.161365	0.271342	0.479637	10.217	3.025954	0							0.318272	-0.190284
0.162691	0.271561	0.48229	10.217099	3.039216	0							0.319598	-0.190283
0.164018	0.271781	0.484942	10.217179	3.052478	0							0.320924	-0.190283
0.165344	0.27196	0.487594	10.217234	3.06574	0							0.32225	-0.190282
0.16667	0.271842	0.490246	10.217257	3.079002	0							0.323577	-0.190281
0.167996	0.271724	0.492899	10.217306	3.092264	0							0.324903	-0.19028
0.169322	0.271606	0.495551	10.21736	3.105526	0							0.326229	-0.190279
0.170648	0.271529	0.498203	10.217375	3.118788	0							0.327555	-0.190279
0.171974	0.271774	0.500855	10.217378	3.13205	0							0.328881	-0.190278
0.1733	0.27202	0.503508	10.217332	3.145312	0							0.330207	-0.190277
0.174627	0.272265	0.50616	10.217321	3.158574	0							0.331533	-0.190276
0.175953	0.27251	0.508812	10.217321	3.171835	0							0.33286	-0.190276
0.177279	0.2728	0.511464	10.217277	3.185097	0							0.334186	-0.190275
0.178605	0.273452	0.514117	10.217304	3.198359	0							0.335512	-0.190275
0.179931	0.274148	0.516769	10.217321	3.211621	0							0.336838	-0.190274
0.181257	0.274841	0.519421	10.217252	3.224883	0							0.338164	-0.190274
0.182583	0.275539	0.522074	10.217272	3.238145	0							0.33949	-0.190273
0.18391	0.276274	0.524726	10.217192	3.251407	0							0.340816	-0.190272
0.185236	0.277004	0.527378	10.217079	3.264669	0							0.342142	-0.190272
0.186562	0.277668	0.53003	10.217118	3.277931	0							0.343469	-0.190271
0.187888	0.27837	0.532683	10.217113	3.291193	0							0.344795	-0.190271
0.189214	0.27911	0.535335	10.217087	3.304455	0							0.346121	-0.19027
0.19054	0.27988	0.537987	10.216965	3.317717	0							0.347447	-0.190269
0.191866	0.280667	0.54064	10.216897	3.330979	0							0.348773	-0.190268
0.193192	0.281456	0.543292	10.216818	3.34424	0							0.350099	-0.190268
0.194519	0.282242	0.545944	10.21675	3.357502	0							0.351425	-0.190267
0.195845	0.282735	0.548596	10.216695	3.370764	0							0.352752	-0.190266
0.197171	0.283072	0.551249	10.216747	3.384026	0							0.354078	-0.190265
0.198497	0.283397	0.553901	10.216707	3.397288	0							0.355404	-0.190264
0.199823	0.283722	0.556553	10.216648	3.41055	0							0.35673	-0.190264
0.201149	0.284047	0.559205	10.216553	3.423812	0							0.358056	-0.190263
0.202475	0.284338	0.561858	10.216454	3.437074	0							0.359382	-0.190262
0.203802	0.284576	0.56451	10.216376	3.450336	0							0.360708	-0.190261
0.205128	0.284811	0.567162	10.21633	3.463598	0							0.362034	-0.19026
0.206454	0.285044	0.569814	10.216287	3.47686	0							0.363361	-0.19026
0.20778	0.285523	0.572467	10.216257	3.490122	0							0.364687	-0.190259
0.209106	0.286278	0.575119	10.216255	3.503384	0							0.366013	-0.190258
0.210432	0.287053	0.577771	10.216299	3.516645	0							0.367339	-0.190257
0.211758	0.287833	0.580423	10.216372	3.529907	0							0.368665	-0.190256
0.213084	0.288609	0.583076	10.216541	3.543169	0							0.369991	-0.190256
0.214411	0.289323	0.585728	10.216664	3.556431	0							0.371317	-0.190255
0.215737	0.289456	0.58838	10.216609	3.569693	0							0.372644	-0.190254
0.217063	0.289526	0.591033	10.216618	3.582955	0							0.37397	-0.190253
0.218389	0.289597	0.593685	10.216623	3.596217	0							0.375296	-0.190252
0.219715	0.28954	0.596337	10.216644	3.609479	0							0.376622	-0.190252
0.221041	0.288958	0.598989	10.216645	3.622741	0							0.377948	-0.190251
0.222367	0.288323	0.601642	10.216601	3.636003	0							0.379274	-0.19025
0.223694	0.287685	0.604294	10.216472	3.649265	0							0.3806	-0.190249
0.22502	0.287045	0.606946	10.216379	3.662527	0							0.381927	-0.190248
0.226346	0.286407	0.609598	10.216337	3.675789	0							0.383253	-0.190247
0.227672	0.286487	0.612251	10.216289	3.68905	0							0.384579	-0.190247
0.228998	0.286733	0.614903	10.21629	3.702312	0							0.385905	-0.190246
0.230324	0.286989	0.617555	10.21619	3.715574	0							0.387231	-0.190245
0.23165	0.287245	0.620207	10.216071	3.728836	0							0.388557	-0.190244
0.232976	0.287799	0.62286	10.216144	3.742098	0							0.389883	-0.190243
0.234303	0.288392	0.625512	10.216213	3.75536	0							0.391209	-0.190243
0.235629	0.288983	0.628164	10.216249	3.768622	0							0.392536	-0.190242
0.236955	0.289576	0.630817	10.216225	3.781884	0							0.393862	-0.190241
0.238281	0.290166	0.633469	10.216332	3.795146	0							0.395188	-0.19024
0.239607	0.289811	0.636121	10.216341	3.808408	0							0.396514	-0.190239
0.240933	0.289106	0.638773	10.216429	3.82167	0							0.39784	-0.190239
0.242259	0.288302	0.641426	10.216456	3.834932	0							0.399166	-0.190238
0.243586	0.287484	0.644078	10.216568	3.848193	0							0.400492	-0.190237
0.244912	0.286379	0.64673	10.216624	3.861455	0							0.401818	-0.190236
0.246238	0.285126	0.649382	10.216677	3.874717	0							0.403145	-0.190235
0.247564	0.283861	0.652035	10.216783	3.887979	0							0.404471	-0.190235
0.24889	0.282593	0.654687	10.216964	3.901241	0							0.405797	-0.190234
0.250216	0.281326	0.657339	10.21723	3.914503	0							0.407123	-0.190233
0.251542	0.280221	0.659992	10.217367	3.927765	0							0.408449	-0.190232
0.252868	0.279256	0.662644	10.217539	3.941027	0							0.409775	-0.190231
0.254195	0.278319	0.665296	10.217552	3.954289	0							0.411101	-0.190231
0.255521	0.27738	0.667948	10.217697	3.967551	0							0.412428	-0.19023
0.256847	0.276418	0.670601	10.217861	3.980813	0							0.413754	-0.190229
0.258173	0.275437	0.673253	10.217961	3.994075	0							0.41508	-0.190228
0.259499	0.274451	0.675905	10.218196	4.007337	0							0.416406	-0.190227
0.260825	0.273465	0.678557	10.218443	4.020599	0							0.417732	-0.190226
0.262151	0.272479	0.68121	10.218539	4.033861	0							0.419058	-0.190226
0.263478	0.271286	0.683862	10.218645	4.047122	0							0.420384	-0.190225
0.264804	0.269871	0.686514	10.218871	4.060384	0							0.42171	-0.190224
0.26613	0.268394	0.689166	10.219222	4.073647	0							0.423037	-0.190223
0.267456	0.266913	0.691819	10.219335	4.086908	0							0.424363	-0.190222
0.268782	0.265462	0.694471	10.21952	4.10017	0							0.425689	-0.190222
0.270108	0.264052	0.697123	10.219774	4.113432	0							0.427015	-0.190221
0.271434	0.262657	0.699775	10.219896	4.126694	0							0.428341	-0.190221
0.27276	0.261269	0.702428	10.219979	4.139956	0							0.429667	-0.19022
0.274087	0.259886	0.70508	10.21997	4.153218	0							0.430993	-0.19022
0.275413	0.258584	0.707732	10.219908	4.16648	0							0.43232	-0.190219
0.276739	0.257401	0.710385	10.219917	4.179742	0							0.433646	-0.190219
0.278065	0.256254	0.713037	10.21976	4.193004	0							0.434972	-0.190218
0.279391	0.255109	0.715689	10.219701	4.206265	0							0.436298	-0.190218
0.280717	0.254012	0.718341	10.219692	4.219528	0							0.437624	-0.190217
0.282043	0.253379	0.720994	10.219616	4.23279	0							0.43895	-0.190217
0.28337	0.252941	0.723646	10.219466	4.246051	0							0.440276	-0.190216
0.284696	0.252501	0.726298	10.219335	4.259313	0							0.441602	-0.190215
0.286022	0.252063	0.72895	10.219136	4.272575	0							0.442929	-0.190215
0.287348	0.251619	0.731603	10.218995	4.285837	0							0.444255	-0.190214
0.288674	0.251146	0.734255	10.218919	4.299099	0							0.445581	-0.190214
0.29	0.250664	0.736907	10.218766	4.312361	0							0.446907	-0.190213
0.291326	0.250182	0.73956	10.218754	4.325623	0							0.448233	-0.190213
0.292652	0.249729	0.742212	10.218687	4.338885	0							0.449559	-0.190212
0.293979	0.248848	0.744864	10.218687	4.352147	0							0.450885	-0.190212
0.295305	0.247556	0.747516	10.218554	4.365409	0							0.452212	-0.190211
0.296631	0.246178	0.750169	10.218408	4.378671	0							0.453538	-0.19021
0.297957	0.244802	0.752821	10.218417	4.391932	0							0.454864	-0.190209
0.299283	0.243425	0.755473	10.218462	4.405194	0							0.45619	-0.190207
0.300609	0.242001	0.758125	10.218416	4.418457	0							0.457516	-0.190206
0.301935	0.240532	0.760778	10.218403	4.431718	0							0.458842	-0.190205
0.303262	0.239063	0.76343	10.218434	4.44498	0							0.460168	-0.190204
0.304588	0.237598	0.766082	10.218371	4.458242	0							0.461494	-0.190203
0.305914	0.236688	0.768734	10.218291	4.471504	0							0.462821	-0.190202
0.30724	0.236486	0.771387	10.21829	4.484766	0							0.464147	-0.190201
0.308566	0.236426	0.774039	10.218218	4.498028	0							0.465473	-0.1902
0.309892	0.236367	0.776691	10.218103	4.51129	0							0.466799	-0.1902
0.311218	0.236307	0.779343	10.21805	4.524552	0							0.468125	-0.190199
0.312544	0.236123	0.781996	10.217952	4.537814	0							0.469451	-0.190199
0.313871	0.235793	0.784648	10.217865	4.551075	0							0.470777	-0.190198
0.315197	0.235448	0.7873	10.217752	4.564338	0							0.472104	-0.190198
0.316523	0.235104	0.789953	10.217643	4.5776	0							0.47343	-0.190197
0.317849	0.234649	0.792605	10.217767	4.590861	0							0.474756	-0.190197
0.319175	0.234028	0.795257	10.21779	4.604123	0							0.476082	-0.190196
0.320501	0.233355	0.797909	10.217801	4.617385	0							0.477408	-0.190196
0.321827	0.232682	0.800562	10.217893	4.630647	0							0.478734	-0.190195
0.323154	0.232011	0.803214	10.217896	4.643909	0							0.48006	-0.190194
0.32448	0.231231	0.805866	10.217872	4.657171	0							0.481387	-0.190193
0.325806	0.230283	0.808518	10.217873	4.670433	0							0.482713	-0.190191
0.327132	0.229285	0.811171	10.217912	4.683695	0							0.484039	-0.19019
0.328458	0.22829	0.813823	10.218028	4.696957	0							0.485365	-0.190189
0.329784	0.227434	0.816475	10.218177	4.710218	0							0.486691	-0.190188
0.33111	0.226826	0.819128	10.218077	4.723481	0							0.488017	-0.190187
0.332437	0.226322	0.82178	10.218106	4.736742	0							0.489343	-0.190186
0.333763	0.225818	0.824432	10.218165	4.750004	0							0.490669	-0.190185
0.335089	0.225313	0.827084	10.218132	4.763267	0							0.491996	-0.190185
0.336415	0.22475	0.829737	10.218056	4.776528	0							0.493322	-0.190184
0.337741	0.224083	0.832389	10.218019	4.78979	0							0.494648	-0.190183
0.339067	0.223373	0.835041	10.218066	4.803052	0							0.495974	-0.190183
0.340393	0.222663	0.837693	10.218016	4.816314	0							0.4973	-0.190182
0.341719	0.221897	0.840346	10.217863	4.829576	0							0.498626	-0.190182
0.343046	0.22101	0.842998	10.217742	4.842838	0							0.499952	-0.190181
0.344372	0.220058	0.84565	10.217735	4.8561	0							0.501279	-0.190181
0.345698	0.219147	0.848302	10.217714	4.869362	0							0.502605	-0.19018
0.347024	0.218274	0.850955	10.217738	4.882624	0							0.503931	-0.19018
0.34835	0.217386	0.853607	10.2178	4.895885	0							0.505257	-0.190179
0.349676	0.216505	0.856259	10.217811	4.909147	0							0.506583	-0.190178
0.351002	0.215677	0.858912	10.217801	4.92241	0							0.507909	-0.190177
0.352329	0.214849	0.861564	10.217807	4.935671	0							0.509235	-0.190176
0.353655	0.214023	0.864216	10.21783	4.948933	0							0.510561	-0.190175
0.354981	0.213215	0.866868	10.217829	4.962195	0							0.511888	-0.190173
0.356307	0.212431	0.869521	10.217813	4.975457	0							0.513214	-0.190172
0.357633	0.211649	0.872173	10.217825	4.988719	0							0.51454	-0.190171
0.358959	0.210868	0.874825	10.217878	5.001981	0							0.515866	-0.19017
0.360285	0.210093	0.877477	10.217872	5.015243	0							0.517192	-0.190169
0.361611	0.209354	0.88013	10.217805	5.028505	0							0.518518	-0.190169
0.362938	0.20866	0.882782	10.217731	5.041767	0							0.519844	-0.190168
0.364264	0.207967	0.885434	10.21771	5.055028	0							0.52117	-0.190168
0.36559	0.207272	0.888086	10.217691	5.068291	0							0.522497	-0.190167
0.366916	0.206604	0.890739	10.217655	5.081553	0							0.523823	-0.190167
0.368242	0.206	0.893391	10.217607	5.094814	0							0.525149	-0.190166
0.369568	0.205397	0.896043	10.217622	5.108076	0							0.526475	-0.190166
0.370894	0.204794	0.898695	10.217763	5.121338	0							0.527801	-0.190165
0.37222	0.204189	0.901348	10.217875	5.1346	0							0.529127	-0.190165
0.373547	0.20371	0.904	10.217956	5.147862	0							0.530453	-0.190164
0.374873	0.203559	0.906652	10.218076	5.161124	0							0.53178	-0.190163
0.376199	0.203408	0.909305	10.218248	5.174386	0							0.533106	-0.190162
0.377525	0.203256	0.911957	10.218375	5.187648	0							0.534432	-0.190161
0.378851	0.203175	0.914609	10.218456	5.20091	0							0.535758	-0.19016
0.380177	0.203287	0.917261	10.218534	5.214172	0							0.537084	-0.190159
0.381503	0.203421	0.919914	10.218634	5.227434	0							0.53841	-0.190158
0.38283	0.203554	0.922566	10.21873	5.240695	0							0.539736	-0.190157
0.384156	0.203688	0.925218	10.218757	5.253957	0							0.541062	-0.190156
0.385482	0.203847	0.927871	10.218796	5.26722	0							0.542389	-0.190155
0.386808	0.204079	0.930523	10.21886	5.280481	0							0.543715	-0.190154
0.388134	0.20432	0.933175	10.218853	5.293743	0							0.545041	-0.190153
0.38946	0.20456	0.935827	10.218831	5.307005	0							0.546367	-0.190153
0.390786	0.204861	0.93848	10.218816	5.320267	0							0.547693	-0.190152
0.392113	0.205355	0.941132	10.218783	5.333529	0							0.549019	-0.190152
0.393439	0.205921	0.943784	10.218811	5.346791	0							0.550345	-0.190151
0.394765	0.206487	0.946436	10.218833	5.360053	0							0.551672	-0.190151
0.396091	0.207052	0.949089	10.218798	5.373315	0							0.552998	-0.19015
0.397417	0.207433	0.951741	10.218757	5.386577	0							0.554324	-0.19015
0.398743	0.207248	0.954393	10.21871	5.399838	0							0.55565	-0.190149
0.400069	0.206949	0.957045	10.218647	5.413101	0							0.556976	-0.190149
0.401395	0.206647	0.959698	10.218589	5.426363	0							0.558302	-0.190148
0.402722	0.206332	0.96235	10.218613	5.439624	0							0.559628	-0.190147
0.404048	0.206136	0.965002	10.218638	5.452886	0							0.560955	-0.190145
0.405374	0.206016	0.967654	10.21862	5.466148	0							0.562281	-0.190144
0.4067	0.205896	0.970307	10.218563	5.47941	0							0.563607	-0.190143
0.408026	0.205775	0.972959	10.21845	5.492672	0							0.564933	-0.190142
0.409352	0.205632	0.975611	10.218362	5.505934	0							0.566259	-0.190141
0.410678	0.205191	0.978263	10.218305	5.519196	0							0.567585	-0.19014
0.412005	0.204564	0.980916	10.218302	5.532458	0							0.568911	-0.190139
0.413331	0.203931	0.983568	10.218376	5.54572	0							0.570237	-0.190138
0.414657	0.2033	0.98622	10.218431	5.558981	0							0.571564	-0.190138
0.415983	0.202614	0.988873	10.218447	5.572244	0							0.57289	-0.190137
0.417309	0.201861	0.991525	10.218457	5.585505	0							0.574216	-0.190137
0.418635	0.201109	0.994177	10.218401	5.598767	0							0.575542	-0.190136
0.419961	0.200356	0.996829	10.218338	5.61203	0							0.576868	-0.190136
0.421287	0.199602	0.999482	10.218249	5.625291	0							0.578194	-0.190135
0.422614	0.198794	1.002134	10.21823	5.638553	0							0.57952	-0.190135
0.42394	0.197932	1.004786	10.21826	5.651815	0							0.580847	-0.190134
0.425266	0.197075	1.007438	10.218215	5.665077	0							0.582173	-0.190134
0.426592	0.196213	1.010091	10.218122	5.678339	0							0.583499	-0.190133
0.427918	0.195326	1.012743	10.218035	5.691601	0							0.584825	-0.190132
0.429244	0.19438	1.015395	10.217935	5.704863	0							0.586151	-0.190131
0.43057	0.193435	1.018048	10.217821	5.718125	0							0.587477	-0.19013
0.431897	0.192489	1.0207	10.217687	5.731387	0							0.588803	-0.190129
0.433223	0.191538	1.023352	10.217595	5.744648	0							0.590129	-0.190128
0.434549	0.190584	1.026004	10.217455	5.75791	0							0.591456	-0.190127
0.435875	0.189609	1.028657	10.217336	5.771173	0							0.592782	-0.190126
0.437201	0.188632	1.031309	10.21733	5.784434	0							0.594108	-0.190125
0.438527	0.187655	1.033961	10.217361	5.797696	0							0.595434	-0.190124
0.439853	0.186664	1.036613	10.217352	5.810958	0							0.59676	-0.190123
0.441179	0.185234	1.039266	10.217283	5.82422	0							0.598086	-0.190123
0.442506	0.18381	1.041918	10.217233	5.837482	0							0.599412	-0.190122
0.443832	0.182385	1.04457	10.217265	5.850744	0							0.600739	-0.190122
0.445158	0.18094	1.047222	10.217261	5.864006	0							0.602065	-0.190121
0.446484	0.179286	1.049875	10.217246	5.877268	0							0.603391	-0.190121
0.44781	0.177161	1.052527	10.217183	5.89053	0							0.604717	-0.19012
0.449136	0.175033	1.055179	10.217188	5.903791	0							0.606043	-0.19012
0.450462	0.172905	1.057832	10.217166	5.917054	0							0.607369	-0.190119
0.451789	0.170783	1.060484	10.217046	5.930315	0							0.608695	-0.190119
0.453115	0.16872	1.063136	10.216992	5.943577	0							0.610021	-0.190118
0.454441	0.16668	1.065788	10.21701	5.956839	0							0.611348	-0.190117
0.455767	0.164473	1.068441	10.216968	5.970101	0							0.612674	-0.190116
0.457093	0.16224	1.071093	10.216784	5.983363	0							0.614	-0.190115
0.458419	0.160103	1.073745	10.216767	5.996625	0							0.615326	-0.190114
0.459745	0.15838	1.076397	10.216791	6.009887	0							0.616652	-0.190113
0.461071	0.156719	1.07905	10.216863	6.023149	0							0.617978	-0.190112
0.462398	0.15505	1.081702	10.216902	6.036411	0							0.619304	-0.190111
0.463724	0.153392	1.084354	10.216976	6.049673	0							0.620631	-0.19011
0.46505	0.152348	1.087006	10.217003	6.062935	0							0.621957	-0.190109
0.466376	0.151552	1.089659	10.217031	6.076197	0							0.623283	-0.190108
0.467702	0.150783	1.092311	10.217072	6.089458	0							0.624609	-0.190107
0.469028	0.150012	1.094963	10.217016	6.10272	0							0.625935	-0.190106
0.470354	0.149242	1.097616	10.216995	6.115983	0							0.627261	-0.190105
0.47168	0.148464	1.100268	10.216976	6.129244	0							0.628587	-0.190104
0.473007	0.147684	1.10292	10.216913	6.142506	0							0.629913	-0.190104
0.474333	0.146906	1.105572	10.216834	6.155768	0							0.63124	-0.190103
0.475659	0.146127	1.108225	10.216826	6.16903	0							0.632566	-0.190102
0.476985	0.14561	1.110877	10.216869	6.182292	0							0.633892	-0.190101
0.478311	0.145311	1.113529	10.216835	6.195554	0							0.635218	-0.1901
0.479637	0.145041	1.116181	10.216973	6.208816	0							0.636544	-0.190099
0.480963	0.144772	1.118834	10.217004	6.222078	0							0.63787	-0.190098
0.48229	0.144503	1.121486	10.216941	6.23534	0							0.639196	-0.190098
0.483616	0.144382	1.124138	10.216934	6.248601	0							0.640522	-0.190097
0.484942	0.144304	1.126791	10.216959	6.261864	0							0.641849	-0.190097
0.486268	0.144229	1.129443	10.217004	6.275126	0							0.643175	-0.190096
0.487594	0.144154	1.132095	10.216996	6.288387	0							0.644501	-0.190096
0.48892	0.144124	1.134747	10.216938	6.301649	0							0.645827	-0.190095
0.490246	0.144146	1.1374	10.216814	6.314911	0							0.647153	-0.190095
0.491573	0.144177	1.140052	10.216783	6.328173	0							0.648479	-0.190094
0.492899	0.144208	1.142704	10.21669	6.341435	0							0.649805	-0.190094
0.494225	0.144239	1.145356	10.216563	6.354697	0							0.651132	-0.190093
0.495551	0.143749	1.148009	10.216449	6.367959	0							0.652458	-0.190092
0.496877	0.142935	1.150661	10.216386	6.381221	0							0.653784	-0.190091
0.498203	0.142079	1.153313	10.216233	6.394483	0							0.65511	-0.19009
0.499529	0.141221	1.155965	10.216041	6.407744	0							0.656436	-0.190089
0.500855	0.140376	1.158618	10.216041	6.421007	0							0.657762	-0.190088
0.502182	0.139545	1.16127	10.215943	6.434268	0							0.659088	-0.190087
0.503508	0.138716	1.163922	10.215785	6.44753	0							0.660415	-0.190086
0.504834	0.137888	1.166574	10.215703	6.460793	0							0.661741	-0.190085
0.50616	0.137105	1.169227	10.215645	6.474054	0							0.663067	-0.190084
0.507486	0.136387	1.171879	10.215632	6.487316	0							0.664393	-0.190084
0.508812	0.13568	1.174531	10.215559	6.500578	0							0.665719	-0.190083
0.510138	0.134968	1.177184	10.215564	6.51384	0							0.667045	-0.190083
0.511464	0.134256	1.179836	10.215668	6.527102	0							0.668371	-0.190082
0.512791	0.133681	1.182488	10.215704	6.540364	0							0.669698	-0.190082
0.514117	0.133496	1.18514	10.215694	6.553626	0							0.671024	-0.190081
0.515443	0.133483	1.187793	10.215753	6.566888	0							0.67235	-0.190081
0.516769	0.13347	1.190445	10.2157	6.58015	0							0.673676	-0.190081
0.518095	0.133457	1.193097	10.215683	6.593411	0							0.675002	-0.19008
0.519421	0.133437	1.195749	10.215581	6.606673	0							0.676328	-0.19008
0.520747	0.1334	1.198402	10.215422	6.619936	0							0.677654	-0.190079
0.522074	0.133355	1.201054	10.215324	6.633197	0							0.67898	-0.190078
0.5234	0.13331	1.203706	10.215108	6.646459	0							0.680307	-0.190077
0.524726	0.133191	1.206359	10.214872	6.659721	0							0.681633	-0.190076
0.526052	0.132741	1.209011	10.214702	6.672983	0							0.682959	-0.190075
0.527378	0.132123	1.211663	10.214527	6.686245	0							0.684285	-0.190074
0.528704	0.131505	1.214315	10.214366	6.699507	0							0.685611	-0.190073
0.53003	0.130888	1.216968	10.214239	6.712769	0							0.686937	-0.190072
0.531357	0.130261	1.21962	10.214188	6.726031	0							0.688263	-0.190071
0.532683	0.129539	1.222272	10.214132	6.739293	0							0.68959	-0.19007
0.534009	0.128765	1.224924	10.214107	6.752554	0							0.690916	-0.190069
0.535335	0.127989	1.227577	10.213971	6.765817	0							0.692242	-0.190068
0.536661	0.127213	1.230229	10.213921	6.779078	0							0.693568	-0.190068
0.537987	0.126444	1.232881	10.213698	6.79234	0							0.694894	-0.190067
0.539313	0.125675	1.235533	10.213543	6.805602	0							0.69622	-0.190066
0.54064	0.124908	1.238186	10.21344	6.818864	0							0.697546	-0.190065
0.541966	0.124143	1.240838	10.213455	6.832126	0							0.698872	-0.190064
0.543292	0.123377	1.24349	10.213397	6.845388	0							0.700199	-0.190063
0.544618	0.1224	1.246143	10.213358	6.85865	0							0.701525	-0.190062
0.545944	0.121245	1.248795	10.213184	6.871912	0							0.702851	-0.190061
0.54727	0.120059	1.251447	10.213056	6.885174	0							0.704177	-0.190061
0.548596	0.118874	1.254099	10.212967	6.898436	0							0.705503	-0.19006
0.549922	0.117581	1.256752	10.212919	6.911698	0							0.706829	-0.19006
0.551249	0.116211	1.259404	10.21283	6.92496	0							0.708155	-0.190059
0.552575	0.114833	1.262056	10.212825	6.938221	0							0.709481	-0.190059
0.553901	0.113455	1.264708	10.212743	6.951483	0							0.710808	-0.190058
0.555227	0.112073	1.267361	10.212628	6.964746	0							0.712134	-0.190058
0.556553	0.110632	1.270013	10.212568	6.978007	0							0.71346	-0.190058
0.557879	0.109072	1.272665	10.212542	6.991269	0							0.714786	-0.190057
0.559205	0.107516	1.275317	10.212564	7.004531	0							0.716112	-0.190057
0.560531	0.106032	1.27797	10.212589	7.017793	0							0.717438	-0.190056
0.561858	0.104781	1.280622	10.212533	7.031055	0							0.718764	-0.190055
0.563184	0.103904	1.283274	10.212584	7.044317	0							0.720091	-0.190054
0.56451	0.103175	1.285927	10.212676	7.057579	0							0.721417	-0.190053
0.565836	0.102448	1.288579	10.212811	7.070841	0							0.722743	-0.190052
0.567162	0.10172	1.291231	10.213045	7.084103	0							0.724069	-0.190051
0.568488	0.100976	1.293883	10.213231	7.097364	0							0.725395	-0.19005
0.569814	0.100178	1.296536	10.213311	7.110627	0							0.726721	-0.190049
0.571141	0.099333	1.299188	10.213424	7.123888	0							0.728047	-0.190049
0.572467	0.098488	1.30184	10.213513	7.13715	0							0.729373	-0.190048
0.573793	0.097619	1.304492	10.213646	7.150412	0							0.7307	-0.190047
0.575119	0.096692	1.307145	10.213752	7.163674	0							0.732026	-0.190046
0.576445	0.095731	1.309797	10.213729	7.176936	0							0.733352	-0.190045
0.577771	0.09477	1.312449	10.213737	7.190198	0							0.734678	-0.190044
0.579097	0.093807	1.315102	10.213733	7.20346	0							0.736004	-0.190043
0.580423	0.092906	1.317754	10.213732	7.216722	0							0.73733	-0.190042
0.58175	0.092312	1.320406	10.213807	7.229984	0							0.738656	-0.190042
0.583076	0.092027	1.323058	10.213961	7.243246	0							0.739983	-0.190041
0.584402	0.091743	1.325711	10.214061	7.256507	0							0.741309	-0.19004
0.585728	0.091463	1.328363	10.214124	7.26977	0							0.742635	-0.190039
0.587054	0.091197	1.331015	10.214217	7.283031	0							0.743961	-0.190038
0.58838	0.090945	1.333667	10.214375	7.296293	0							0.745287	-0.190037
0.589706	0.090693	1.33632	10.214433	7.309556	0							0.746613	-0.190036
0.591033	0.090442	1.338972	10.214536	7.322817	0							0.747939	-0.190035
0.592359	0.09019	1.341624	10.214744	7.336079	0							0.749265	-0.190035
0.593685	0.089907	1.344276	10.214927	7.349341	0							0.750592	-0.190034
0.595011	0.089584	1.346929	10.215078	7.362603	0							0.751918	-0.190033
0.596337	0.08926	1.349581	10.215245	7.375865	0							0.753244	-0.190032
0.597663	0.088943	1.352233	10.215414	7.389127	0							0.75457	-0.190031
0.598989	0.088692	1.354885	10.215562	7.402389	0							0.755896	-0.19003
0.600315	0.088527	1.357538	10.215625	7.415651	0							0.757222	-0.190029
0.601642	0.088361	1.36019	10.215703	7.428913	0							0.758548	-0.190029
0.602968	0.088196	1.362842	10.215778	7.442174	0							0.759875	-0.190028
0.604294	0.08803	1.365494	10.215931	7.455436	0							0.761201	-0.190027
0.60562	0.087845	1.368147	10.216032	7.468699	0							0.762527	-0.190026
0.606946	0.087627	1.370799	10.216113	7.48196	0							0.763853	-0.190025
0.608272	0.087407	1.373451	10.216249	7.495222	0							0.765179	-0.190024
0.609598	0.087187	1.376104	10.216411	7.508484	0							0.766505	-0.190024
0.610925	0.087099	1.378756	10.216621	7.521746	0							0.767831	-0.190023
0.612251	0.087242	1.381408	10.21674	7.535008	0							0.769158	-0.190022
0.613577	0.087426	1.38406	10.216915	7.54827	0							0.770484	-0.190021
0.614903	0.087608	1.386713	10.217169	7.561532	0							0.77181	-0.190021
0.616229	0.087804	1.389365	10.217278	7.574794	0							0.773136	-0.190021
0.617555	0.087955	1.392017	10.217381	7.588056	0							0.774462	-0.19002
0.618881	0.087898	1.39467	10.217532	7.601317	0							0.775788	-0.19002
0.620207	0.087726	1.397322	10.217665	7.61458	0							0.777114	-0.190019
0.621534	0.087553	1.399974	10.217894	7.627841	0							0.77844	-0.190019
0.62286	0.0874	1.402626	10.218119	7.641103	0							0.779767	-0.190019
0.624186	0.087351	1.405279	10.218251	7.654365	0							0.781093	-0.190018
0.625512	0.087414	1.407931	10.218414	7.667627	0							0.782419	-0.190018
0.626838	0.087477	1.410583	10.218591	7.680889	0							0.783745	-0.190017
0.628164	0.087541	1.413235	10.218603	7.694151	0							0.785071	-0.190016
0.62949	0.087576	1.415888	10.218585	7.707413	0							0.786397	-0.190015
0.630817	0.087475	1.41854	10.218671	7.720675	0							0.787723	-0.190014
0.632143	0.087266	1.421192	10.218781	7.733937	0							0.78905	-0.190014
0.633469	0.087056	1.423844	10.21882	7.747199	0							0.790376	-0.190013
0.634795	0.086853	1.426497	10.218883	7.760461	0							0.791702	-0.190012
0.636121	0.086695	1.429149	10.219001	7.773723	0							0.793028	-0.190011
0.637447	0.086602	1.431801	10.219087	7.786984	0							0.794354	-0.19001
0.638773	0.086509	1.434453	10.219139	7.800246	0							0.79568	-0.190009
0.6401	0.086416	1.437106	10.219118	7.813509	0							0.797006	-0.190009
0.641426	0.086346	1.439758	10.219084	7.82677	0							0.798332	-0.190008
0.642752	0.086401	1.44241	10.219067	7.840032	0							0.799659	-0.190007
0.644078	0.086595	1.445063	10.219009	7.853294	0							0.800985	-0.190006
0.645404	0.08679	1.447715	10.218939	7.866556	0							0.802311	-0.190005
0.64673	0.086958	1.450367	10.2189	7.879817	0							0.803637	-0.190005
0.648056	0.086913	1.453019	10.218854	7.89308	0							0.804963	-0.190004
0.649382	0.086431	1.455672	10.218794	7.906342	0							0.806289	-0.190003
0.650709	0.085947	1.458324	10.218747	7.919604	0							0.807615	-0.190002
0.652035	0.085466	1.460976	10.218676	7.932866	0							0.808941	-0.190001
0.653361	0.084989	1.463628	10.218575	7.946127	0							0.810268	-0.190001
0.654687	0.08456	1.466281	10.21851	7.959389	0							0.811594	-0.19
0.656013	0.084198	1.468933	10.218477	7.972651	0							0.81292	-0.189999
0.657339	0.083836	1.471585	10.218393	7.985914	0							0.814246	-0.189998
0.658665	0.083474	1.474237	10.218317	7.999176	0							0.815572	-0.189997
0.659992	0.083124	1.47689	10.218239	8.012437	0							0.816898	-0.189997
0.661318	0.082834	1.479542	10.218067	8.025699	0							0.818224	-0.189996
0.662644	0.082544	1.482194	10.217923	8.03896	0							0.819551	-0.189995
0.66397	0.082254	1.484847	10.217731	8.052222	0							0.820877	-0.189994
0.665296	0.081959	1.487499	10.217496	8.065484	0							0.822203	-0.189993
0.666622	0.081618	1.490151	10.217406	8.078746	0							0.823529	-0.189993
0.667948	0.081056	1.492803	10.217315	8.092009	0							0.824855	-0.189992
0.669274	0.080433	1.495456	10.217246	8.10527	0							0.826181	-0.189991
0.670601	0.079807	1.498108	10.217231	8.118532	0							0.827507	-0.18999
0.671927	0.079179	1.50076	10.217226	8.131794	0							0.828833	-0.18999
0.673253	0.078603	1.503412	10.217199	8.145056	0							0.83016	-0.189989
0.674579	0.078031	1.506065	10.217172	8.158318	0							0.831486	-0.189988
0.675905	0.077459	1.508717	10.217159	8.171579	0							0.832812	-0.189987
0.677231	0.076885	1.511369	10.217085	8.184842	0							0.834138	-0.189987
0.678557	0.076315	1.514022	10.216992	8.198104	0							0.835464	-0.189986
0.679883	0.075661	1.516674	10.216895	8.211366	0							0.83679	-0.189985
0.68121	0.075008	1.519326	10.216817	8.224627	0							0.838116	-0.189984
0.682536	0.074354	1.521978	10.216724	8.237889	0							0.839443	-0.189983
0.683862	0.073699	1.524631	10.216587	8.251151	0							0.840769	-0.189983
0.685188	0.073269	1.527283	10.216518	8.264413	0							0.842095	-0.189982
0.686514	0.072984	1.529935	10.216458	8.277675	0							0.843421	-0.189981
0.68784	0.072701	1.532587	10.216402	8.290937	0							0.844747	-0.18998
0.689166	0.072416	1.53524	10.216334	8.304199	0							0.846073	-0.18998
0.690493	0.072134	1.537892	10.216252	8.317461	0							0.847399	-0.189979
0.691819	0.071809	1.540544	10.216167	8.330723	0							0.848725	-0.189978
0.693145	0.071479	1.543196	10.216094	8.343985	0							0.850052	-0.189977
0.694471	0.07115	1.545849	10.216023	8.357246	0							0.851378	-0.189977
0.695797	0.07082	1.548501	10.215924	8.370508	0							0.852704	-0.189976
0.697123	0.070622	1.551153	10.215802	8.383771	0							0.85403	-0.189975
0.698449	0.070564	1.553805	10.215745	8.397033	0							0.855356	-0.189974
0.699775	0.070506	1.556458	10.215683	8.410295	0							0.856682	-0.189974
0.701102	0.070449	1.55911	10.215611	8.423556	0							0.858008	-0.189973
0.702428	0.070392	1.561762	10.215601	8.436818	0							0.859335	-0.189972
0.703754	0.069759	1.564415	10.21559	8.45008	0							0.860661	-0.189972
0.70508	0.068971	1.567067	10.215521	8.463342	0							0.861987	-0.189971
0.706406	0.068187	1.569719	10.215516	8.476604	0							0.863313	-0.18997
0.707732	0.0674	1.572371	10.215539	8.489866	0							0.864639	-0.189969
0.709058	0.0665	1.575024	10.215538	8.503128	0							0.865965	-0.189969
0.710385	0.065431	1.577676	10.215586	8.51639	0							0.867291	-0.189968
0.711711	0.064357	1.580328	10.215627	8.529652	0							0.868618	-0.189967
0.713037	0.063283	1.582981	10.215649	8.542913	0							0.869944	-0.189966
0.714363	0.062213	1.585633	10.21564	8.556175	0							0.87127	-0.189966
0.715689	0.061543	1.588285	10.215608	8.569437	0							0.872596	-0.189965
0.717015	0.061055	1.590937	10.21559	8.5827	0							0.873922	-0.189964
0.718341	0.060572	1.59359	10.215666	8.595962	0							0.875248	-0.189964
0.719668	0.060107	1.596242	10.215689	8.609223	0							0.876574	-0.189963
0.720994	0.059643	1.598894	10.215652	8.622485	0							0.8779	-0.189962
0.72232	0.059069	1.601546	10.21564	8.635747	0							0.879227	-0.189961
0.723646	0.058464	1.604199	10.215652	8.649009	0							0.880553	-0.189961
0.724972	0.057859	1.606851	10.215599	8.662271	0							0.881879	-0.18996
0.726298	0.057255	1.609503	10.215574	8.675532	0							0.883205	-0.189959
0.727624	0.056779	1.612155	10.215544	8.688795	0							0.884531	-0.189959
0.72895	0.056463	1.614808	10.215493	8.702057	0							0.885857	-0.189958
0.730277	0.056182	1.61746	10.215346	8.715319	0							0.887183	-0.189957
0.731603	0.055899	1.620112	10.215179	8.72858	0							0.88851	-0.189956
0.732929	0.055643	1.622764	10.214951	8.741842	0							0.889836	-0.189956
0.734255	0.055633	1.625417	10.214844	8.755104	0							0.891162	-0.189955
0.735581	0.055687	1.628069	10.214678	8.768366	0							0.892488	-0.189954
0.736907	0.05574	1.630721	10.214519	8.781629	0							0.893814	-0.189954
0.738233	0.055794	1.633373	10.214412	8.79489	0							0.89514	-0.189953
0.73956	0.05569	1.636026	10.214355	8.808152	0							0.896466	-0.189952
0.740886	0.055177	1.638678	10.2143	8.821414	0							0.897792	-0.189952
0.742212	0.054562	1.64133	10.214217	8.834676	0							0.899119	-0.189951
0.743538	0.053952	1.643983	10.214252	8.847938	0							0.900445	-0.18995
0.744864	0.053339	1.646635	10.21424	8.861199	0							0.901771	-0.189949
0.74619	0.052789	1.649287	10.214361	8.874461	0							0.903097	-0.189949
0.747516	0.052256	1.651939	10.214438	8.887724	0							0.904423	-0.189948
0.748842	0.051727	1.654592	10.214553	8.900986	0							0.905749	-0.189947
0.750169	0.051193	1.657244	10.214614	8.914248	0							0.907075	-0.189947
0.751495	0.050736	1.659896	10.214734	8.927509	0							0.908401	-0.189946
0.752821	0.050587	1.662548	10.214919	8.940771	0							0.909728	-0.189945
0.754147	0.050522	1.665201	10.215047	8.954033	0							0.911054	-0.189945
0.755473	0.050456	1.667853	10.215158	8.967295	0							0.91238	-0.189944
0.756799	0.050391	1.670505	10.215178	8.980557	0							0.913706	-0.189943
0.758125	0.050357	1.673158	10.215295	8.993819	0							0.915032	-0.189943
0.759452	0.050337	1.67581	10.215336	9.007081	0							0.916358	-0.189941
0.760778	0.050318	1.678462	10.215341	9.020343	0							0.917684	-0.18994
0.762104	0.050299	1.681114	10.215419	9.033605	0							0.919011	-0.189939
0.76343	0.05028	1.683767	10.215455	9.046866	0							0.920337	-0.189937
0.764756	0.050064	1.686419	10.215542	9.060128	0							0.921663	-0.189936
0.766082	0.049767	1.689071	10.215553	9.07339	0							0.922989	-0.189935
0.767408	0.049464	1.691723	10.215522	9.086653	0							0.924315	-0.189933
0.768734	0.049161	1.694376	10.215527	9.099915	0							0.925641	-0.189932
0.770061	0.049301	1.697028	10.215411	9.113176	0							0.926967	-0.189931
0.771387	0.049693	1.69968	10.215364	9.126438	0							0.928293	-0.189929
0.772713	0.050106	1.702332	10.215237	9.1397	0							0.92962	-0.189929
0.774039	0.050493	1.704985	10.215119	9.152962	0							0.930946	-0.189928
0.775365	0.050897	1.707637	10.214963	9.166224	0							0.932272	-0.189928
0.776691	0.051157	1.710289	10.214824	9.179486	0							0.933598	-0.189927
0.778017	0.051265	1.712942	10.214584	9.192748	0							0.934924	-0.189926
0.779343	0.051343	1.715594	10.214605	9.20601	0							0.93625	-0.189926
0.78067	0.051422	1.718246	10.214459	9.219272	0							0.937576	-0.189925
0.781996	0.051259	1.720898	10.214319	9.232533	0							0.938903	-0.189924
0.783322	0.050822	1.723551	10.214398	9.245795	0							0.940229	-0.189924
0.784648	0.050312	1.726203	10.214269	9.259057	0							0.941555	-0.189923
0.785974	0.049802	1.728855	10.213982	9.272319	0							0.942881	-0.189922
0.7873	0.049293	1.731507	10.213861	9.285582	0							0.944207	-0.189922
0.788626	0.048731	1.73416	10.213767	9.298843	0							0.945533	-0.189921
0.789953	0.048083	1.736812	10.213614	9.312105	0							0.946859	-0.189921
0.791279	0.047395	1.739464	10.213481	9.325367	0							0.948186	-0.18992
0.792605	0.046708	1.742116	10.213399	9.338629	0							0.949512	-0.189919
0.793931	0.04593	1.744769	10.213344	9.351891	0							0.950838	-0.189919
0.795257	0.044989	1.747421	10.213263	9.365152	0							0.952164	-0.189918
0.796583	0.043977	1.750073	10.213259	9.378414	0							0.95349	-0.189918
0.797909	0.042965	1.752726	10.213216	9.391677	0							0.954816	-0.189917
0.799235	0.041957	1.755378	10.213187	9.404939	0							0.956142	-0.189916
0.800562	0.041019	1.75803	10.213117	9.4182	0							0.957468	-0.189916
0.801888	0.040238	1.760682	10.21291	9.431462	0							0.958795	-0.189915
0.803214	0.039536	1.763335	10.212838	9.444724	0							0.960121	-0.189915
0.80454	0.038834	1.765987	10.212815	9.457986	0							0.961447	-0.189914
0.805866	0.038247	1.768639	10.212688	9.471248	0							0.962773	-0.189913
0.807192	0.038009	1.771291	10.212586	9.48451	0							0.964099	-0.189913
0.808518	0.037975	1.773944	10.212548	9.497772	0							0.965425	-0.189912
0.809845	0.03794	1.776596	10.212525	9.511034	0							0.966751	-0.189912
0.811171	0.037906	1.779248	10.212362	9.524296	0							0.968078	-0.189911
0.812497	0.038023	1.781901	10.212317	9.537558	0							0.969404	-0.18991
0.813823	0.038615	1.784553	10.21217	9.550819	0							0.97073	-0.189909
0.815149	0.039484	1.787205	10.211942	9.564081	0							0.972056	-0.189907
0.816475	0.040355	1.789857	10.211805	9.577343	0							0.973382	-0.189906
0.817801	0.041172	1.79251	10.211687	9.590606	0							0.974708	-0.189905
0.819128	0.041741	1.795162	10.211597	9.603868	0							0.976034	-0.189904
0.820454	0.042144	1.797814	10.211484	9.617129	0							0.97736	-0.189903
0.82178	0.042548	1.800466	10.211451	9.630391	0							0.978687	-0.189902
0.823106	0.042952	1.803119	10.211394	9.643653	0							0.980013	-0.1899
0.824432	0.043283	1.805771	10.211337	9.656915	0							0.981339	-0.189899
0.825758	0.042927	1.808423	10.211299	9.670177	0							0.982665	-0.189899
0.827084	0.042096	1.811075	10.211308	9.683439	0							0.983991	-0.189898
0.828411	0.041266	1.813728	10.211304	9.696701	0							0.985317	-0.189898
0.829737	0.040377	1.81638	10.21129	9.709963	0							0.986643	-0.189897
0.831063	0.039576	1.819032	10.211217	9.723225	0							0.98797	-0.189896
0.832389	0.038946	1.821684	10.211213	9.736486	0							0.989296	-0.189896
0.833715	0.038334	1.824337	10.211252	9.749748	0							0.990622	-0.189895
0.835041	0.037722	1.826989	10.211381	9.76301	0							0.991948	-0.189895
0.836367	0.037111	1.829641	10.211474	9.776272	0							0.993274	-0.189894
0.837693	0.036711	1.832294	10.211473	9.789535	0							0.9946	-0.189894
0.83902	0.036701	1.834946	10.21157	9.802796	0							0.995926	-0.189893
0.840346	0.036732	1.837598	10.211727	9.816058	0							0.997252	-0.189891
0.841672	0.036762	1.84025	10.211836	9.82932	0							0.998579	-0.18989
0.842998	0.036893	1.842903	10.211869	9.842582	0							0.999905	-0.189889
0.844324	0.037226	1.845555	10.211898	9.855844	0							1.001231	-0.189888
0.84565	0.037604	1.848207	10.211851	9.869105	0							1.002557	-0.189887
0.846976	0.037982	1.850859	10.211882	9.882368	0							1.003883	-0.189886
0.848302	0.03836	1.853512	10.212033	9.89563	0							1.005209	-0.189885
0.849629	0.038654	1.856164	10.212142	9.908892	0							1.006535	-0.189884
0.850955	0.038762	1.858816	10.212184	9.922153	0							1.007861	-0.189883
0.852281	0.038806	1.861469	10.212253	9.935415	0							1.009188	-0.189882
0.853607	0.03885	1.864121	10.212334	9.948677	0							1.010514	-0.189882
0.854933	0.038926	1.866773	10.212375	9.961939	0							1.01184	-0.189881
0.856259	0.03909	1.869425	10.212446	9.975201	0							1.013166	-0.189881
0.857585	0.039311	1.872078	10.212578	9.988463	0							1.014492	-0.18988
0.858912	0.039533	1.87473	10.212569	10.001725	0							1.015818	-0.18988
0.860238	0.039754	1.877382	10.21261	10.014987	0							1.017144	-0.189879
0.861564	0.039934	1.880034	10.212621	10.028249	0							1.018471	-0.189879
0.86289	0.040006	1.882687	10.212618	10.041511	0							1.019797	-0.189878
0.864216	0.040025	1.885339	10.212606	10.054772	0							1.021123	-0.189878
0.865542	0.040044	1.887991	10.212632	10.068034	0							1.022449	-0.189877
0.866868	0.04002	1.890643	10.212658	10.081297	0							1.023775	-0.189876
0.868194	0.039852	1.893296	10.212702	10.094559	0							1.025101	-0.189875
0.869521	0.039563	1.895948	10.212811	10.107821	0							1.026427	-0.189874
0.870847	0.039274	1.8986	10.212934	10.121082	0							1.027753	-0.189873
0.872173	0.038984	1.901253	10.21307	10.134344	0							1.02908	-0.189872
0.873499	0.038589	1.903905	10.213158	10.147606	0							1.030406	-0.189871
0.874825	0.037876	1.906557	10.213232	10.160868	0							1.031732	-0.189869
0.876151	0.036952	1.909209	10.213238	10.174129	0							1.033058	-0.189868
0.877477	0.036025	1.911862	10.213307	10.187392	0							1.034384	-0.189867
0.878803	0.035023	1.914514	10.21349	10.200654	0							1.03571	-0.189867
0.88013	0.033723	1.917166	10.213609	10.213916	0							1.037036	-0.189867
0.881456	0.032067	1.919818	10.213626	10.227178	0							1.038363	-0.189867
0.882782	0.030266	1.922471	10.213583	10.240439	0							1.039689	-0.189867
0.884108	0.028441	1.925123	10.213588	10.253701	0							1.041015	-0.189867
0.885434	0.026679	1.927775	10.213528	10.266963	0							1.042341	-0.189867
0.88676	0.025359	1.930428	10.213506	10.280226	0							1.043667	-0.189867
0.888086	0.024557	1.93308	10.213511	10.293488	0							1.044993	-0.189867
0.889413	0.023755	1.935732	10.213479	10.306749	0							1.046319	-0.189867
0.890739	0.022973	1.938384	10.213486	10.320011	0							1.047646	-0.189867
0.892065	0.022487	1.941036	10.213526	10.333273	0							1.048972	-0.189867
0.893391	0.022985	1.943689	10.213543	10.346535	0							1.050298	-0.189866
0.894717	0.023484	1.946341	10.213587	10.359797	0							1.051624	-0.189865
0.896043	0.023983	1.948993	10.213581	10.373058	0							1.05295	-0.189864
0.897369	0.024475	1.951646	10.213614	10.386321	0							1.054276	-0.189863
0.898695	0.024865	1.954298	10.213744	10.399583	0							1.055602	-0.189862
0.900022	0.024906	1.95695	10.21382	10.412845	0							1.056929	-0.189861
0.901348	0.024946	1.959602	10.21397	10.426106	0							1.058255	-0.18986
0.902674	0.024987	1.962255	10.214167	10.439368	0							1.059581	-0.189859
0.904	0.024942	1.964907	10.214366	10.45263	0							1.060907	-0.189858
0.905326	0.024395	1.967559	10.214551	10.465892	0							1.062233	-0.189857
0.906652	0.023792	1.970212	10.214709	10.479155	0							1.063559	-0.189856
0.907978	0.023189	1.972864	10.2149	10.492416	0							1.064885	-0.189855
0.909305	0.022587	1.975516	10.215092	10.505678	0							1.066211	-0.189854
0.910631	0.021922	1.978168	10.215285	10.51894	0							1.067538	-0.189853
0.911957	0.020866	1.980821	10.215466	10.532202	0							1.068864	-0.189853
0.913283	0.019763	1.983473	10.215641	10.545464	0							1.07019	-0.189852
0.914609	0.018661	1.986125	10.215801	10.558725	0							1.071516	-0.189851
0.915935	0.017593	1.988777	10.215996	10.571987	0							1.072842	-0.18985
0.917261	0.016741	1.99143	10.216288	10.58525	0							1.074168	-0.189849
0.918588	0.015973	1.994082	10.216531	10.598512	0							1.075494	-0.189848
0.919914	0.015207	1.996734	10.21666	10.611773	0							1.07682	-0.189847
0.92124	0.014439	1.999386	10.21676	10.625035	0							1.078147	-0.189846
0.922566	0.013759	2.002039	10.216824	10.638297	0							1.079473	-0.189845
0.923892	0.013667	2.004691	10.216925	10.651559	0							1.080799	-0.189845
0.925218	0.013716	2.007343	10.21707	10.664821	0							1.082125	-0.189844
0.926544	0.013764	2.009995	10.217127	10.678083	0							1.083451	-0.189843
0.927871	0.013829	2.012648	10.217257	10.691345	0							1.084777	-0.189842
0.929197	0.01401	2.0153	10.217393	10.704607	0							1.086103	-0.189841
0.930523	0.014261	2.017952	10.217447	10.717869	0							1.08743	-0.18984
0.931849	0.014511	2.020605	10.217589	10.731131	0							1.088756	-0.18984
0.933175	0.014755	2.023257	10.217566	10.744392	0							1.090082	-0.189839
0.934501	0.014977	2.025909	10.217462	10.757654	0							1.091408	-0.189838
0.935827	0.014696	2.028561	10.21751	10.770916	0							1.092734	-0.189837
0.937153	0.01417	2.031214	10.217474	10.784179	0							1.09406	-0.189836
0.93848	0.013631	2.033866	10.217382	10.797441	0							1.095386	-0.189835
0.939806	0.013091	2.036518	10.217277	10.810702	0							1.096712	-0.189835
0.941132	0.012851	2.039171	10.217107	10.823964	0							1.098039	-0.189834
0.942458	0.012927	2.041823	10.216896	10.837226	0							1.099365	-0.189833
0.943784	0.013021	2.044475	10.216766	10.850488	0							1.100691	-0.189832
0.94511	0.013115	2.047127	10.216594	10.86375	0							1.102017	-0.189831
0.946436	0.013209	2.049779	10.216414	10.877011	0							1.103343	-0.189831
0.947762	0.013524	2.052432	10.216282	10.890274	0							1.104669	-0.18983
0.949089	0.014001	2.055084	10.216164	10.903536	0							1.105995	-0.189829
0.950415	0.014486	2.057736	10.216093	10.916798	0							1.107322	-0.189828
0.951741	0.014975	2.060389	10.216001	10.930059	0							1.108648	-0.189828
0.953067	0.015079	2.063041	10.215861	10.943321	0							1.109974	-0.189827
0.954393	0.014584	2.065693	10.215837	10.956583	0							1.1113	-0.189826
0.955719	0.014045	2.068345	10.215744	10.969845	0							1.112626	-0.189825
0.957045	0.013506	2.070998	10.215727	10.983108	0							1.113952	-0.189825
0.958372	0.012966	2.07365	10.215705	10.996369	0							1.115278	-0.189824
0.959698	0.012323	2.076302	10.215702	11.009631	0							1.116604	-0.189823
0.961024	0.011564	2.078954	10.215755	11.022893	0							1.117931	-0.189822
0.96235	0.010797	2.081607	10.21583	11.036155	0							1.119257	-0.189822
0.963676	0.010032	2.084259	10.215944	11.049417	0							1.120583	-0.189821
0.965002	0.009305	2.086911	10.216013	11.062678	0							1.121909	-0.18982
0.966328	0.008966	2.089564	10.216022	11.07594	0							1.123235	-0.18982
0.967654	0.008658	2.092216	10.216097	11.089203	0							1.124561	-0.189819
0.968981	0.008349	2.094868	10.216071	11.102465	0							1.125887	-0.189818
0.970307	0.008041	2.09752	10.216123	11.115726	0							1.127214	-0.189817
0.971633	0.007816	2.100173	10.216149	11.128988	0							1.12854	-0.189817
0.972959	0.00779	2.102825	10.216125	11.14225	0							1.129866	-0.189816
0.974285	0.007781	2.105477	10.21606	11.155512	0							1.131192	-0.189815
0.975611	0.007773	2.108129	10.215966	11.168774	0							1.132518	-0.189815
0.976937	0.007765	2.110782	10.215836	11.182036	0							1.133844	-0.189814
0.978263	0.008168	2.113434	10.215769	11.195298	0							1.13517	-0.189813
0.97959	0.008651	2.116086	10.215711	11.20856	0							1.136496	-0.189813
0.980916	0.009142	2.118738	10.215687	11.221822	0							1.137823	-0.189812
0.982242	0.00963	2.121391	10.215743	11.235084	0							1.139149	-0.189811
0.983568	0.010112	2.124043	10.215703	11.248345	0							1.140475	-0.189811
0.984894	0.010559	2.126695	10.215789	11.261607	0							1.141801	-0.18981
0.98622	0.010996	2.129348	10.215722	11.274869	0							1.143127	-0.189809
0.987546	0.011395	2.132	10.215607	11.288132	0							1.144453	-0.189809
0.988873	0.011818	2.134652	10.215542	11.301394	0							1.145779	-0.189808
0.990199	0.01178	2.137304	10.215543	11.314655	0							1.147106	-0.189807
0.991525	0.011452	2.139956	10.215585	11.327917	0							1.148432	-0.189807
0.992851	0.01108	2.142609	10.21583	11.341179	0							1.149758	-0.189806
0.994177	0.010708	2.145261	10.215915	11.354441	0							1.151084	-0.189805
0.995503	0.010336	2.147913	10.216145	11.367702	0							1.15241	-0.189805
0.996829	0.009884	2.150566	10.216376	11.380965	0							1.153736	-0.189804
0.998155	0.009402	2.153218	10.216543	11.394227	0							1.155062	-0.189803
0.999482	0.008921	2.15587	10.216797	11.407489	0							1.156389	-0.189802
1.000808	0.008441	2.158522	10.217019	11.420751	0							1.157715	-0.1898
1.002134	0.008364	2.161175	10.217274	11.434012	0							1.159041	-0.189799
1.00346	0.008608	2.163827	10.217475	11.447274	0							1.160367	-0.189798
1.004786	0.008918	2.166479	10.217618	11.460536	0							1.161693	-0.189797
1.006112	0.009228	2.169132	10.217936	11.473798	0							1.163019	-0.189796
1.007438	0.009537	2.171784	10.218125	11.487061	0							1.164345	-0.189794
1.008765	0.009762	2.174436	10.218204	11.500322	0							1.165671	-0.189793
1.010091	0.009946	2.177088	10.218453	11.513584	0							1.166998	-0.189792
1.011417	0.010126	2.179741	10.218635	11.526846	0							1.168324	-0.189791
1.012743	0.010306	2.182393	10.218794	11.540108	0							1.16965	-0.189791
1.014069	0.010316	2.185045	10.218823	11.55337	0							1.170976	-0.18979
1.015395	0.010148	2.187697	10.218963	11.566631	0							1.172302	-0.18979
1.016721	0.009934	2.19035	10.219223	11.579894	0							1.173628	-0.189789
1.018048	0.009721	2.193002	10.219371	11.593156	0							1.174954	-0.189789
1.019374	0.009507	2.195654	10.219511	11.606418	0							1.17628	-0.189788
1.0207	0.009348	2.198307	10.219478	11.619679	0							1.177607	-0.189788
1.022026	0.009224	2.200959	10.219401	11.632941	0							1.178933	-0.189787
1.023352	0.009105	2.203611	10.219245	11.646203	0							1.180259	-0.189787
1.024678	0.008986	2.206263	10.218995	11.659465	0							1.181585	-0.189785
1.026004	0.008947	2.208915	10.21867	11.672727	0							1.182911	-0.189784
1.027331	0.009024	2.211568	10.218503	11.685989	0							1.184237	-0.189783
1.028657	0.009133	2.21422	10.21822	11.699251	0							1.185563	-0.189782
1.029983	0.009243	2.216872	10.217968	11.712513	0							1.18689	-0.189781
1.031309	0.009352	2.219525	10.217763	11.725775	0							1.188216	-0.18978
1.032635	0.009238	2.222177	10.217466	11.739037	0							1.189542	-0.189779
1.033961	0.008879	2.224829	10.217205	11.752298	0							1.190868	-0.189778
1.035287	0.00846	2.227481	10.216941	11.76556	0							1.192194	-0.189777
1.036613	0.008039	2.230134	10.21673	11.778823	0							1.19352	-0.189776
1.03794	0.007556	2.232786	10.216525	11.792085	0							1.194846	-0.189775
1.039266	0.006907	2.235438	10.216288	11.805346	0							1.196172	-0.189775
1.040592	0.006246	2.238091	10.216108	11.818608	0							1.197499	-0.189774
1.041918	0.005574	2.240743	10.215967	11.83187	0							1.198825	-0.189773
1.043244	0.004864	2.243395	10.215789	11.845132	0							1.200151	-0.189772
1.04457	0.00415	2.246047	10.215787	11.858394	0							1.201477	-0.189771
1.045896	0.00345	2.248699	10.215769	11.871655	0							1.202803	-0.18977
1.047222	0.002756	2.251352	10.215682	11.884918	0							1.204129	-0.189769
1.048549	0.002062	2.254004	10.215703	11.89818	0							1.205455	-0.189768
1.049875	0.001373	2.256656	10.21564	11.911442	0							1.206782	-0.189767
1.051201	0.000707	2.259309	10.215639	11.924704	0							1.208108	-0.189767
1.052527	0.000057	2.261961	10.21572	11.937965	0							1.209434	-0.189766
1.053853	-0.000593	2.264613	10.215744	11.951227	0							1.21076	-0.189765
1.055179	-0.001242	2.267265	10.215808	11.964489	0							1.212086	-0.189764
1.056505	-0.001866	2.269918	10.21576	11.977752	0							1.213412	-0.189763
1.057832	-0.002421	2.27257	10.215801	11.991014	0							1.214738	-0.189763
1.059158	-0.002939	2.275222	10.215823	12.004275	0							1.216064	-0.189762
1.060484	-0.003459	2.277874	10.215821	12.017537	0							1.217391	-0.189761
1.06181	-0.003979	2.280527	10.215801	12.030799	0							1.218717	-0.18976
1.063136	-0.004444	2.283179	10.215833	12.044061	0							1.220043	-0.189759
1.064462	-0.004852	2.285831	10.215869	12.057323	0							1.221369	-0.189759
1.065788	-0.005263	2.288484	10.215904	12.070584	0							1.222695	-0.189758
1.067114	-0.005673	2.291136	10.215935	12.083847	0							1.224021	-0.189757
1.068441	-0.006055	2.293788	10.215999	12.097109	0							1.225347	-0.189757
1.069767	-0.00617	2.29644	10.216066	12.110371	0							1.226674	-0.189756
1.071093	-0.006043	2.299093	10.216166	12.123632	0							1.228	-0.189755
1.072419	-0.005918	2.301745	10.21611	12.136894	0							1.229326	-0.189755
1.073745	-0.005792	2.304397	10.216076	12.150156	0							1.230652	-0.189754
1.075071	-0.005608	2.30705	10.216116	12.163418	0							1.231978	-0.189753
1.076397	-0.005358	2.309702	10.21613	12.176681	0							1.233304	-0.189752
1.077724	-0.005102	2.312354	10.216075	12.189942	0							1.23463	-0.189752
1.07905	-0.004846	2.315006	10.216002	12.203204	0							1.235957	-0.189751
1.080376	-0.00459	2.317658	10.215852	12.216466	0							1.237283	-0.189751
1.081702	-0.004393	2.320311	10.215715	12.229728	0							1.238609	-0.18975
1.083028	-0.004263	2.322963	10.215542	12.24299	0							1.239935	-0.189749
1.084354	-0.00414	2.325615	10.215403	12.256251	0							1.241261	-0.189749
1.08568	-0.004018	2.328268	10.215185	12.269513	0							1.242587	-0.189748
1.087006	-0.003932	2.33092	10.21492	12.282776	0							1.243913	-0.189748
1.088333	-0.003894	2.333572	10.214732	12.296038	0							1.245239	-0.189747
1.089659	-0.003865	2.336224	10.214561	12.309299	0							1.246566	-0.189746
1.090985	-0.003836	2.338877	10.214396	12.322561	0							1.247892	-0.189746
1.092311	-0.003808	2.341529	10.214283	12.335823	0							1.249218	-0.189746
1.093637	-0.003771	2.344181	10.214131	12.349085	0							1.250544	-0.189746
1.094963	-0.003721	2.346833	10.213932	12.362347	0							1.25187	-0.189746
1.096289	-0.003664	2.349486	10.213758	12.375609	0							1.253196	-0.189746
1.097616	-0.003606	2.352138	10.213711	12.388871	0							1.254522	-0.189746
1.098942	-0.003449	2.35479	10.213734	12.402133	0							1.255849	-0.189746
1.100268	-0.003008	2.357442	10.213698	12.415395	0							1.257175	-0.189746
1.101594	-0.002419	2.360095	10.213644	12.428657	0							1.258501	-0.189746
1.10292	-0.00183	2.362747	10.21368	12.441918	0							1.259827	-0.189746
1.104246	-0.001241	2.365399	10.213746	12.45518	0							1.261153	-0.189745
1.105572	-0.000708	2.368052	10.213812	12.468442	0							1.262479	-0.189744
1.106899	-0.000323	2.370704	10.213801	12.481705	0							1.263805	-0.189743
1.108225	0.000009	2.373356	10.213743	12.494967	0							1.265131	-0.189742
1.109551	0.000342	2.376008	10.213758	12.508228	0							1.266458	-0.189741
1.110877	0.000671	2.378661	10.213818	12.52149	0							1.267784	-0.18974
1.112203	0.000985	2.381313	10.213831	12.534752	0							1.26911	-0.189739
1.113529	0.001291	2.383965	10.213784	12.548014	0							1.270436	-0.189738
1.114855	0.001598	2.386617	10.213764	12.561275	0							1.271762	-0.189737
1.116181	0.001904	2.38927	10.213738	12.574538	0							1.273088	-0.189735
1.117508	0.002169	2.391922	10.213828	12.5878	0							1.274414	-0.189735
1.118834	0.0023	2.394574	10.214032	12.601062	0							1.275741	-0.189734
1.12016	0.002334	2.397227	10.214108	12.614324	0							1.277067	-0.189733
1.121486	0.002369	2.399879	10.214194	12.627585	0							1.278393	-0.189732
1.122812	0.002388	2.402531	10.214277	12.640847	0							1.279719	-0.189731
1.124138	0.002347	2.405183	10.214323	12.654109	0							1.281045	-0.189731
1.125464	0.002252	2.407835	10.214424	12.667371	0							1.282371	-0.18973
1.126791	0.002157	2.410488	10.214561	12.680634	0							1.283697	-0.189729
1.128117	0.002062	2.41314	10.214643	12.693895	0							1.285023	-0.189728
1.129443	0.001985	2.415792	10.214798	12.707157	0							1.28635	-0.189727
1.130769	0.001983	2.418445	10.215011	12.720419	0							1.287676	-0.189726
1.132095	0.00205	2.421097	10.215158	12.733681	0							1.289002	-0.189725
1.133421	0.002117	2.423749	10.215306	12.746943	0							1.290328	-0.189724
1.134747	0.002168	2.426401	10.215403	12.760204	0							1.291654	-0.189722
1.136073	0.002041	2.429054	10.21556	12.773466	0							1.29298	-0.189721
1.1374	0.001572	2.431706	10.215753	12.786729	0							1.294306	-0.18972
1.138726	0.001103	2.434358	10.215894	12.799991	0							1.295632	-0.189719
1.140052	0.000634	2.437011	10.216074	12.813252	0							1.296959	-0.189717
1.141378	0.000107	2.439663	10.21619	12.826514	0							1.298285	-0.189716
1.142704	-0.000693	2.442315	10.216239	12.839776	0							1.299611	-0.189715
1.14403	-0.001825	2.444967	10.216283	12.853038	0							1.300937	-0.189714
1.145356	-0.002952	2.44762	10.216276	12.8663	0							1.302263	-0.189714
1.146683	-0.004041	2.450272	10.216289	12.879562	0							1.303589	-0.189713
1.148009	-0.005044	2.452924	10.216289	12.892824	0							1.304915	-0.189712
1.149335	-0.006017	2.455576	10.216287	12.906086	0							1.306242	-0.189712
1.150661	-0.007015	2.458229	10.216264	12.919348	0							1.307568	-0.189711
1.151987	-0.008012	2.460881	10.216265	12.93261	0							1.308894	-0.18971
1.153313	-0.009	2.463533	10.216303	12.945871	0							1.31022	-0.18971
1.154639	-0.009828	2.466185	10.216273	12.959133	0							1.311546	-0.189709
1.155965	-0.00993	2.468838	10.216249	12.972395	0							1.312872	-0.189709
1.157292	-0.010031	2.47149	10.216198	12.985658	0							1.314198	-0.189708
1.158618	-0.010132	2.474142	10.216121	12.998919	0							1.315524	-0.189707
1.159944	-0.010236	2.476794	10.216054	13.012181	0							1.316851	-0.189707
1.16127	-0.010361	2.479447	10.215938	13.025443	0							1.318177	-0.189706
1.162596	-0.010492	2.482099	10.215765	13.038705	0							1.319503	-0.189705
1.163922	-0.010623	2.484751	10.215559	13.051967	0							1.320829	-0.189705
1.165248	-0.010754	2.487404	10.215359	13.065228	0							1.322155	-0.189704
1.166574	-0.010967	2.490056	10.215238	13.078491	0							1.323481	-0.189704
1.167901	-0.011999	2.492708	10.215199	13.091753	0							1.324807	-0.189703
1.169227	-0.013026	2.49536	10.215214	13.105015	0							1.326134	-0.189702
1.170553	-0.014055	2.498013	10.215236	13.118277	0							1.32746	-0.189701
1.171879	-0.01507	2.500665	10.215266	13.131538	0							1.328786	-0.189701
1.173205	-0.015914	2.503317	10.215228	13.1448	0							1.330112	-0.1897
1.174531	-0.016689	2.50597	10.215184	13.158062	0							1.331438	-0.189699
1.175857	-0.017464	2.508622	10.215113	13.171324	0							1.332764	-0.189698
1.177184	-0.018237	2.511274	10.215011	13.184587	0							1.33409	-0.189697
1.17851	-0.018953	2.513926	10.214995	13.197848	0							1.335417	-0.189696
1.179836	-0.018996	2.516578	10.214925	13.21111	0							1.336743	-0.189695
1.181162	-0.018965	2.519231	10.214867	13.224372	0							1.338069	-0.189694
1.182488	-0.018934	2.521883	10.214773	13.237634	0							1.339395	-0.189693
1.183814	-0.018893	2.524535	10.214566	13.250896	0							1.340721	-0.189692
1.18514	-0.018716	2.527188	10.214352	13.264157	0							1.342047	-0.189691
1.186466	-0.018412	2.52984	10.214175	13.27742	0							1.343373	-0.189691
1.187793	-0.018111	2.532492	10.213972	13.290682	0							1.3447	-0.18969
1.189119	-0.017808	2.535144	10.213754	13.303944	0							1.346026	-0.189689
1.190445	-0.017517	2.537797	10.213603	13.317205	0							1.347352	-0.189688
1.191771	-0.017371	2.540449	10.213439	13.330467	0							1.348678	-0.189687
1.193097	-0.017319	2.543101	10.21326	13.343729	0							1.350004	-0.189686
1.194423	-0.017266	2.545753	10.213148	13.356991	0							1.35133	-0.189685
1.195749	-0.017219	2.548406	10.213195	13.370253	0							1.352656	-0.189684
1.197076	-0.017238	2.551058	10.213255	13.383515	0							1.353982	-0.189683
1.198402	-0.017347	2.55371	10.213219	13.396777	0							1.355309	-0.189682
1.199728	-0.017456	2.556363	10.213077	13.410039	0							1.356635	-0.189682
1.201054	-0.017553	2.559015	10.212953	13.423301	0							1.357961	-0.189681
1.20238	-0.017658	2.561667	10.212807	13.436563	0							1.359287	-0.18968
1.203706	-0.017667	2.564319	10.212615	13.449824	0							1.360613	-0.189679
1.205032	-0.017516	2.566972	10.212523	13.463086	0							1.361939	-0.189678
1.206359	-0.017347	2.569624	10.212465	13.476349	0							1.363265	-0.189677
1.207685	-0.017178	2.572276	10.212486	13.489611	0							1.364591	-0.189676
1.209011	-0.016832	2.574928	10.212523	13.502872	0							1.365918	-0.189675
1.210337	-0.016049	2.577581	10.212585	13.516134	0							1.367244	-0.189675
1.211663	-0.015218	2.580233	10.212605	13.529396	0							1.36857	-0.189675
1.212989	-0.014388	2.582885	10.212537	13.542658	0							1.369896	-0.189675
1.214315	-0.013557	2.585537	10.212606	13.55592	0							1.371222	-0.189675
1.215641	-0.012774	2.58819	10.212662	13.569181	0							1.372548	-0.189675
1.216968	-0.012191	2.590842	10.212723	13.582444	0							1.373874	-0.189675
1.218294	-0.011634	2.593494	10.212844	13.595706	0							1.375201	-0.189675
1.21962	-0.011077	2.596147	10.212999	13.608968	0							1.376527	-0.189675
1.220946	-0.010599	2.598799	10.21312	13.62223	0							1.377853	-0.189675
1.222272	-0.010842	2.601451	10.213293	13.635491	0							1.379179	-0.189675
1.223598	-0.011182	2.604103	10.213468	13.648753	0							1.380505	-0.189674
1.224924	-0.011521	2.606755	10.213646	13.662015	0							1.381831	-0.189673
1.226251	-0.01186	2.609408	10.213977	13.675278	0							1.383157	-0.189672
1.227577	-0.0122	2.61206	10.21413	13.68854	0							1.384483	-0.189671
1.228903	-0.012251	2.614712	10.214333	13.701801	0							1.38581	-0.18967
1.230229	-0.01226	2.617365	10.214378	13.715063	0							1.387136	-0.18967
1.231555	-0.01227	2.620017	10.21437	13.728325	0							1.388462	-0.189669
1.232881	-0.012279	2.622669	10.214394	13.741587	0							1.389788	-0.189668
1.234207	-0.011514	2.625321	10.214441	13.754848	0							1.391114	-0.189667
1.235533	-0.010626	2.627974	10.214509	13.76811	0							1.39244	-0.189666
1.23686	-0.009734	2.630626	10.214545	13.781373	0							1.393766	-0.189665
1.238186	-0.008846	2.633278	10.214514	13.794635	0							1.395092	-0.189664
1.239512	-0.007954	2.635931	10.214462	13.807897	0							1.396419	-0.189663
1.240838	-0.007201	2.638583	10.214475	13.821158	0							1.397745	-0.189662
1.242164	-0.006483	2.641235	10.214447	13.83442	0							1.399071	-0.189661
1.24349	-0.005767	2.643887	10.214482	13.847682	0							1.400397	-0.18966
1.244816	-0.005051	2.64654	10.214357	13.860944	0							1.401723	-0.189659
1.246143	-0.004952	2.649192	10.214377	13.874207	0							1.403049	-0.189658
1.247469	-0.00503	2.651844	10.214345	13.887468	0							1.404375	-0.189657
1.248795	-0.005119	2.654496	10.214424	13.90073	0							1.405702	-0.189657
1.250121	-0.005208	2.657149	10.214436	13.913992	0							1.407028	-0.189656
1.251447	-0.005297	2.659801	10.214414	13.927254	0							1.408354	-0.189655
1.252773	-0.005501	2.662453	10.214382	13.940516	0							1.40968	-0.189654
1.254099	-0.005774	2.665106	10.2143	13.953777	0							1.411006	-0.189653
1.255425	-0.006069	2.667758	10.214227	13.967039	0							1.412332	-0.189652
1.256752	-0.006379	2.67041	10.21412	13.980302	0							1.413658	-0.189651
1.258078	-0.006595	2.673062	10.214078	13.993564	0							1.414985	-0.18965
1.259404	-0.006694	2.675714	10.213965	14.006825	0							1.416311	-0.189649
1.26073	-0.006759	2.678367	10.21383	14.020087	0							1.417637	-0.189648
1.262056	-0.006824	2.681019	10.213844	14.033349	0							1.418963	-0.189647
1.263382	-0.00689	2.683671	10.213902	14.046611	0							1.420289	-0.189646
1.264708	-0.006862	2.686324	10.213853	14.059873	0							1.421615	-0.189645
1.266034	-0.006645	2.688976	10.213683	14.073135	0							1.422941	-0.189644
1.267361	-0.006356	2.691628	10.213637	14.086397	0							1.424268	-0.189643
1.268687	-0.006066	2.69428	10.213421	14.099659	0							1.425594	-0.189642
1.270013	-0.00585	2.696933	10.213394	14.112921	0							1.42692	-0.189641
1.271339	-0.005782	2.699585	10.213265	14.126183	0							1.428246	-0.18964
1.272665	-0.005771	2.702237	10.213216	14.139444	0							1.429572	-0.189639
1.273991	-0.00576	2.70489	10.213115	14.152706	0							1.430898	-0.189639
1.275317	-0.005749	2.707542	10.213125	14.165968	0							1.432224	-0.189638
1.276644	-0.005797	2.710194	10.213154	14.179231	0							1.43355	-0.189637
1.27797	-0.006014	2.712846	10.213215	14.192492	0							1.434877	-0.189636
1.279296	-0.006305	2.715498	10.213344	14.205754	0							1.436203	-0.189635
1.280622	-0.006596	2.718151	10.213251	14.219016	0							1.437529	-0.189634
1.281948	-0.006851	2.720803	10.21319	14.232278	0							1.438855	-0.189633
1.283274	-0.006945	2.723455	10.213156	14.24554	0							1.440181	-0.189632
1.2846	-0.006961	2.726108	10.213169	14.258801	0							1.441507	-0.189631
1.285927	-0.006978	2.72876	10.212995	14.272063	0							1.442833	-0.18963
1.287253	-0.006995	2.731412	10.212914	14.285326	0							1.44416	-0.189629
1.288579	-0.007012	2.734064	10.212786	14.298588	0							1.445486	-0.189628
1.289905	-0.006816	2.736717	10.21268	14.31185	0							1.446812	-0.189628
1.291231	-0.006501	2.739369	10.212738	14.325111	0							1.448138	-0.189628
1.292557	-0.006186	2.742021	10.212665	14.338373	0							1.449464	-0.189628
1.293883	-0.005872	2.744673	10.212535	14.351635	0							1.45079	-0.189628
1.295209	-0.005769	2.747326	10.212595	14.364897	0							1.452116	-0.189628
1.296536	-0.005784	2.749978	10.212502	14.37816	0							1.453442	-0.189628
1.297862	-0.005799	2.75263	10.212334	14.391421	0							1.454769	-0.189628
1.299188	-0.005815	2.755283	10.212233	14.404683	0							1.456095	-0.189628
1.300514	-0.00583	2.757935	10.212195	14.417945	0							1.457421	-0.189628
1.30184	-0.005872	2.760587	10.212183	14.431207	0							1.458747	-0.189628
1.303166	-0.005939	2.763239	10.212079	14.444468	0							1.460073	-0.189627
1.304492	-0.006013	2.765892	10.212044	14.45773	0							1.461399	-0.189626
1.305819	-0.006087	2.768544	10.212084	14.470992	0							1.462725	-0.189625
1.307145	-0.006067	2.771196	10.212055	14.484255	0							1.464051	-0.189624
1.308471	-0.005983	2.773849	10.211967	14.497517	0							1.465378	-0.189623
1.309797	-0.005886	2.776501	10.211959	14.510778	0							1.466704	-0.189622
1.311123	-0.005786	2.779153	10.211971	14.52404	0							1.46803	-0.189621
1.312449	-0.005686	2.781805	10.211947	14.537302	0							1.469356	-0.18962
1.313775	-0.005654	2.784457	10.211976	14.550564	0							1.470682	-0.189619
1.315102	-0.005752	2.78711	10.211942	14.563826	0							1.472008	-0.189618
1.316428	-0.005904	2.789762	10.211967	14.577088	0							1.473334	-0.189617
1.317754	-0.006057	2.792414	10.211995	14.59035	0							1.474661	-0.189616
1.31908	-0.006148	2.795067	10.21189	14.603612	0							1.475987	-0.189615
1.320406	-0.006124	2.797719	10.211865	14.616874	0							1.477313	-0.189614
1.321732	-0.00605	2.800371	10.211804	14.630136	0							1.478639	-0.189613
1.323058	-0.005976	2.803023	10.211716	14.643397	0							1.479965	-0.189612
1.324384	-0.005902	2.805676	10.21172	14.656659	0							1.481291	-0.189611
1.325711	-0.005888	2.808328	10.211677	14.669921	0							1.482617	-0.18961
1.327037	-0.006008	2.81098	10.211549	14.683184	0							1.483943	-0.189609
1.328363	-0.006202	2.813632	10.211535	14.696445	0							1.48527	-0.189608
1.329689	-0.006396	2.816285	10.211527	14.709707	0							1.486596	-0.189607
1.331015	-0.006653	2.818937	10.211461	14.722969	0							1.487922	-0.189606
1.332341	-0.007084	2.821589	10.211364	14.736231	0							1.489248	-0.189605
1.333667	-0.007632	2.824242	10.21137	14.749493	0							1.490574	-0.189604
1.334993	-0.008181	2.826894	10.211396	14.762754	0							1.4919	-0.189603
1.33632	-0.00873	2.829546	10.211343	14.776017	0							1.493226	-0.189602
1.337646	-0.009273	2.832198	10.211189	14.789279	0							1.494552	-0.189601
1.338972	-0.009767	2.834851	10.211125	14.802541	0							1.495879	-0.1896
1.340298	-0.010204	2.837503	10.211148	14.815803	0							1.497205	-0.189599
1.341624	-0.010642	2.840155	10.211056	14.829064	0							1.498531	-0.189598
1.34295	-0.01104	2.842807	10.210942	14.842326	0							1.499857	-0.189597
1.344276	-0.011295	2.84546	10.210947	14.855588	0							1.501183	-0.189596
1.345603	-0.011431	2.848112	10.210889	14.86885	0							1.502509	-0.189595
1.346929	-0.011567	2.850764	10.210867	14.882113	0							1.503835	-0.189594
1.348255	-0.011703	2.853416	10.210836	14.895374	0							1.505162	-0.189593
1.349581	-0.011839	2.856069	10.210794	14.908636	0							1.506488	-0.189592
1.350907	-0.011708	2.858721	10.210825	14.921898	0							1.507814	-0.189591
1.352233	-0.01122	2.861373	10.210964	14.93516	0							1.50914	-0.18959
1.353559	-0.010731	2.864026	10.211104	14.948421	0							1.510466	-0.189589
1.354885	-0.010243	2.866678	10.211175	14.961683	0							1.511792	-0.189588
1.356212	-0.009895	2.86933	10.211278	14.974946	0							1.513118	-0.189586
1.357538	-0.009738	2.871982	10.211353	14.988208	0							1.514445	-0.189585
1.358864	-0.009581	2.874635	10.21147	15.00147	0							1.515771	-0.189584
1.36019	-0.00943	2.877287	10.21163	15.014731	0							1.517097	-0.189583
1.361516	-0.009286	2.879939	10.211857	15.027993	0							1.518423	-0.189582
1.362842	-0.009197	2.882591	10.212137	15.041255	0							1.519749	-0.189581
1.364168	-0.009295	2.885244	10.212335	15.054517	0							1.521075	-0.18958
1.365494	-0.009414	2.887896	10.212504	15.067779	0							1.522401	-0.189579
1.366821	-0.009533	2.890548	10.212746	15.081041	0							1.523728	-0.189578
1.368147	-0.009642	2.8932	10.213003	15.094303	0							1.525054	-0.189577
1.369473	-0.009716	2.895853	10.213241	15.107565	0							1.52638	-0.189577
1.370799	-0.009777	2.898505	10.213465	15.120827	0							1.527706	-0.189577
1.372125	-0.009838	2.901157	10.213628	15.134089	0							1.529032	-0.189577
1.373451	-0.009899	2.90381	10.213744	15.14735	0							1.530358	-0.189577
1.374777	-0.0099	2.906462	10.213789	15.160612	0							1.531684	-0.189577
1.376104	-0.009663	2.909114	10.213818	15.173875	0							1.53301	-0.189577
1.37743	-0.009293	2.911766	10.213906	15.187137	0							1.534337	-0.189577
1.378756	-0.008924	2.914419	10.214002	15.200398	0							1.535663	-0.189577
1.380082	-0.008521	2.917071	10.214172	15.21366	0							1.536989	-0.189577
1.381408	-0.007978	2.919723	10.214324	15.226922	0							1.538315	-0.189577
1.382734	-0.007355	2.922375	10.21438	15.240184	0							1.539641	-0.189576
1.38406	-0.006734	2.925028	10.214449	15.253446	0							1.540967	-0.189575
1.385387	-0.006111	2.92768	10.214477	15.266707	0							1.542293	-0.189574
1.386713	-0.00555	2.930332	10.214506	15.27997	0							1.54362	-0.189573
1.388039	-0.00529	2.932985	10.21455	15.293232	0							1.544946	-0.189572
1.389365	-0.005345	2.935637	10.214588	15.306494	0							1.546272	-0.18957
1.390691	-0.005399	2.938289	10.21465	15.319756	0							1.547598	-0.189569
1.392017	-0.005425	2.940941	10.214748	15.333017	0							1.548924	-0.189568
1.393343	-0.005317	2.943594	10.214892	15.346279	0							1.55025	-0.189567
1.39467	-0.005103	2.946246	10.214961	15.359541	0							1.551576	-0.189566
1.395996	-0.00489	2.948898	10.215018	15.372804	0							1.552902	-0.189565
1.397322	-0.004677	2.95155	10.215136	15.386065	0							1.554229	-0.189564
1.398648	-0.004447	2.954203	10.215263	15.399327	0							1.555555	-0.189563
1.399974	-0.004117	2.956855	10.215444	15.412589	0							1.556881	-0.189562
1.4013	-0.003643	2.959507	10.215619	15.425851	0							1.558207	-0.189561
1.402626	-0.003168	2.962159	10.215722	15.439113	0							1.559533	-0.18956
1.403952	-0.002696	2.964812	10.215758	15.452374	0							1.560859	-0.189558
1.405279	-0.002256	2.967464	10.21579	15.465636	0							1.562185	-0.189557
1.406605	-0.001893	2.970116	10.215845	15.478899	0							1.563511	-0.189556
1.407931	-0.001531	2.972769	10.215902	15.492161	0							1.564838	-0.189555
1.409257	-0.001169	2.975421	10.215996	15.505423	0							1.566164	-0.189554
1.410583	-0.000788	2.978073	10.216088	15.518684	0							1.56749	-0.189553
1.411909	-0.000257	2.980725	10.216154	15.531946	0							1.568816	-0.189552
1.413235	0.000546	2.983377	10.216124	15.545208	0							1.570142	-0.189551
1.414562	0.001292	2.98603	10.216034	15.55847	0							1.571468	-0.18955
1.415888	0.00206	2.988682	10.215996	15.571733	0							1.572794	-0.189548
1.417214	0.002859	2.991334	10.216042	15.584994	0							1.574121	-0.189547
1.41854	0.003054	2.993987	10.21603	15.598256	0							1.575447	-0.189546
1.419866	0.00325	2.996639	10.216037	15.611518	0							1.576773	-0.189545
1.421192	0.003445	2.999291	10.21611	15.62478	0							1.578099	-0.189544
1.422518	0.003641	3.001943	10.216209	15.638041	0							1.579425	-0.189543
1.423844	0.003828	3.004596	10.21621	15.651303	0							1.580751	-0.189542
1.425171	0.00374	3.007248	10.216152	15.664565	0							1.582077	-0.189541
1.426497	0.003533	3.0099	10.216134	15.677828	0							1.583403	-0.189539
1.427823	0.003328	3.012552	10.216122	15.69109	0							1.58473	-0.189538
1.429149	0.003127	3.015205	10.216112	15.704351	0							1.586056	-0.189537
1.430475	0.003171	3.017857	10.216084	15.717613	0							1.587382	-0.189536
1.431801	0.003241	3.020509	10.216005	15.730875	0							1.588708	-0.189535
1.433127	0.003311	3.023162	10.21594	15.744137	0							1.590034	-0.189534
1.434453	0.003381	3.025814	10.215962	15.757399	0							1.59136	-0.189532
1.43578	0.003451	3.028466	10.21596	15.770661	0							1.592686	-0.189531
1.437106	0.003501	3.031118	10.21594	15.783923	0							1.594013	-0.18953
1.438432	0.00352	3.033771	10.216014	15.797185	0							1.595339	-0.189529
1.439758	0.003539	3.036423	10.216196	15.810447	0							1.596665	-0.189528
1.441084	0.003554	3.039075	10.216323	15.823709	0							1.597991	-0.189527
1.44241	0.003314	3.041728	10.216415	15.83697	0							1.599317	-0.189525
1.443736	0.002903	3.04438	10.216521	15.850232	0							1.600643	-0.189524
1.445063	0.002491	3.047032	10.216661	15.863494	0							1.601969	-0.189523
1.446389	0.002081	3.049684	10.216788	15.876756	0							1.603296	-0.189522
1.447715	0.00167	3.052336	10.217026	15.890018	0							1.604622	-0.189521
1.449041	0.001214	3.054989	10.217264	15.903279	0							1.605948	-0.189521
1.450367	0.000657	3.057641	10.217471	15.916541	0							1.607274	-0.189521
1.451693	0.000104	3.060293	10.217733	15.929805	0							1.6086	-0.189521
1.453019	-0.000453	3.062946	10.217942	15.943067	0							1.609926	-0.189521
1.454345	-0.000737	3.065598	10.218044	15.956328	0							1.611252	-0.189521
1.455672	-0.000617	3.06825	10.218221	15.96959	0							1.612578	-0.189521
1.456998	-0.000497	3.070902	10.218431	15.982852	0							1.613905	-0.189521
1.458324	-0.000376	3.073555	10.218586	15.996114	0							1.615231	-0.189521
1.45965	-0.000256	3.076207	10.218645	16.009377	0							1.616557	-0.189521
1.460976	-0.000067	3.078859	10.218674	16.022638	0							1.617883	-0.189521
1.462302	0.000744	3.081511	10.218695	16.0359	0							1.619209	-0.18952
1.463628	0.001554	3.084164	10.218638	16.049162	0							1.620535	-0.189518
1.464955	0.002364	3.086816	10.218567	16.062424	0							1.621861	-0.189517
1.466281	0.003098	3.089468	10.218343	16.075686	0							1.623188	-0.189516
1.467607	0.003603	3.09212	10.218027	16.088947	0							1.624514	-0.189515
1.468933	0.004111	3.094773	10.217867	16.102209	0							1.62584	-0.189514
1.470259	0.004652	3.097425	10.217822	16.115471	0							1.627166	-0.189512
1.471585	0.005202	3.100077	10.217649	16.128735	0							1.628492	-0.189511
1.472911	0.005753	3.10273	10.217546	16.141996	0							1.629818	-0.18951
1.474237	0.005909	3.105382	10.217406	16.155258	0							1.631144	-0.189509
1.475564	0.00593	3.108034	10.217299	16.16852	0							1.63247	-0.189508
1.47689	0.00594	3.110686	10.217194	16.181782	0							1.633797	-0.189506
1.478216	0.005877	3.113339	10.21707	16.195044	0							1.635123	-0.189505
1.479542	0.0055	3.115991	10.21705	16.208305	0							1.636449	-0.189504
1.480868	0.005054	3.118643	10.216885	16.221567	0							1.637775	-0.189503
1.482194	0.004607	3.121295	10.216768	16.234829	0							1.639101	-0.189501
1.48352	0.004161	3.123948	10.216648	16.248091	0							1.640427	-0.1895
1.484847	0.003714	3.1266	10.21649	16.261353	0							1.641753	-0.189499
1.486173	0.003194	3.129252	10.216317	16.274614	0							1.64308	-0.189498
1.487499	0.002625	3.131905	10.216147	16.287876	0							1.644406	-0.189496
1.488825	0.00205	3.134557	10.216066	16.301138	0							1.645732	-0.189495
1.490151	0.001474	3.137209	10.215868	16.3144	0							1.647058	-0.189494
1.491477	0.001122	3.139861	10.215735	16.327663	0							1.648384	-0.189493
1.492803	0.000922	3.142514	10.215635	16.340925	0							1.64971	-0.189491
1.49413	0.000747	3.145166	10.215458	16.354187	0							1.651036	-0.18949
1.495456	0.000572	3.147818	10.215388	16.367449	0							1.652362	-0.189489
1.496782	0.000396	3.15047	10.215154	16.380711	0							1.653689	-0.189488
1.498108	0.000387	3.153123	10.214937	16.393972	0							1.655015	-0.189486
1.499434	0.00053	3.155775	10.214852	16.407234	0							1.656341	-0.189485
1.50076	0.000701	3.158427	10.214703	16.420496	0							1.657667	-0.189484
1.502086	0.000872	3.161079	10.214506	16.433758	0							1.658993	-0.189483
1.503412	0.00106	3.163732	10.214277	16.44702	0							1.660319	-0.189481
1.504739	0.001276	3.166384	10.213958	16.460281	0							1.661645	-0.18948
1.506065	0.001498	3.169036	10.213802	16.473543	0							1.662971	-0.189479
1.507391	0.001722	3.171689	10.213588	16.486805	0							1.664298	-0.189477
1.508717	0.001944	3.174341	10.213446	16.500067	0							1.665624	-0.189476
1.510043	0.002117	3.176993	10.213372	16.513329	0							1.66695	-0.189475
1.511369	0.002223	3.179645	10.213243	16.526592	0							1.668276	-0.189474
1.512695	0.002317	3.182298	10.213208	16.539854	0							1.669602	-0.189472
1.514022	0.002409	3.18495	10.213157	16.553116	0							1.670928	-0.189471
1.515348	0.002536	3.187602	10.213045	16.566378	0							1.672254	-0.189471
1.516674	0.002753	3.190254	10.212862	16.579639	0							1.673581	-0.189471
1.518	0.00299	3.192907	10.21291	16.592901	0							1.674907	-0.189471
1.519326	0.003229	3.195559	10.212785	16.606163	0							1.676233	-0.189471
1.520652	0.003453	3.198211	10.212675	16.619425	0							1.677559	-0.189471
1.521978	0.003654	3.200863	10.212528	16.632687	0							1.678885	-0.189471
1.523304	0.003834	3.203516	10.212578	16.645948	0							1.680211	-0.189471
1.524631	0.004004	3.206168	10.212627	16.65921	0							1.681537	-0.189471
1.525957	0.004175	3.20882	10.212594	16.672472	0							1.682863	-0.189471
1.527283	0.004303	3.211473	10.212594	16.685734	0							1.68419	-0.189471
1.528609	0.00403	3.214125	10.212594	16.698996	0							1.685516	-0.18947
1.529935	0.003508	3.216777	10.212602	16.712257	0							1.686842	-0.189468
1.531261	0.002988	3.219429	10.21264	16.725521	0							1.688168	-0.189467
1.532587	0.002468	3.222082	10.212649	16.738783	0							1.689494	-0.189466
1.533913	0.001899	3.224734	10.212664	16.752045	0							1.69082	-0.189464
1.53524	0.001184	3.227386	10.212774	16.765306	0							1.692146	-0.189463
1.536566	0.000393	3.230038	10.212924	16.778568	0							1.693473	-0.189462
1.537892	-0.000397	3.232691	10.21304	16.79183	0							1.694799	-0.189461
1.539218	-0.001187	3.235343	10.213154	16.805092	0							1.696125	-0.189459
1.540544	-0.00169	3.237995	10.213218	16.818354	0							1.697451	-0.189458
1.54187	-0.001963	3.240648	10.213392	16.831615	0							1.698777	-0.189457
1.543196	-0.002214	3.2433	10.213442	16.844877	0							1.700103	-0.189455
1.544523	-0.002465	3.245952	10.213519	16.858139	0							1.701429	-0.189454
1.545849	-0.002703	3.248604	10.213614	16.871401	0							1.702756	-0.189453
1.547175	-0.002811	3.251256	10.213819	16.884663	0							1.704082	-0.189451
1.548501	-0.002835	3.253909	10.213912	16.897924	0							1.705408	-0.18945
1.549827	-0.002859	3.256561	10.213957	16.911186	0							1.706734	-0.189448
1.551153	-0.002883	3.259213	10.214061	16.92445	0							1.70806	-0.189447
1.552479	-0.002854	3.261866	10.214053	16.937712	0							1.709386	-0.189446
1.553805	-0.002764	3.264518	10.214082	16.950974	0							1.710712	-0.189444
1.555132	-0.002658	3.26717	10.214069	16.964235	0							1.712039	-0.189443
1.556458	-0.002552	3.269822	10.214131	16.977497	0							1.713365	-0.189442
1.557784	-0.002446	3.272475	10.214197	16.990759	0							1.714691	-0.18944
1.55911	-0.00237	3.275127	10.214189	17.004021	0							1.716017	-0.189439
1.560436	-0.002318	3.277779	10.214207	17.017282	0							1.717343	-0.189438
1.561762	-0.00227	3.280432	10.214293	17.030544	0							1.718669	-0.189436
1.563088	-0.002221	3.283084	10.214364	17.043806	0							1.719995	-0.189435
1.564415	-0.002291	3.285736	10.214433	17.057068	0							1.721321	-0.189433
1.565741	-0.00253	3.288388	10.214462	17.07033	0							1.722648	-0.189432
1.567067	-0.002828	3.291041	10.214556	17.083591	0							1.723974	-0.189431
1.568393	-0.003126	3.293693	10.214637	17.096853	0							1.7253	-0.189429
1.569719	-0.003423	3.296345	10.21474	17.110115	0							1.726626	-0.189428
1.571045	-0.003523	3.298997	10.214875	17.123379	0							1.727952	-0.189426
1.572371	-0.003388	3.30165	10.215023	17.136641	0							1.729278	-0.189425
1.573698	-0.003198	3.304302	10.215137	17.149902	0							1.730604	-0.189424
1.575024	-0.003015	3.306954	10.215373	17.163164	0							1.73193	-0.189422
1.57635	-0.002801	3.309606	10.215509	17.176426	0							1.733257	-0.189421
1.577676	-0.002512	3.312259	10.215676	17.189688	0							1.734583	-0.189419
1.579002	-0.002183	3.314911	10.21582	17.20295	0							1.735909	-0.189418
1.580328	-0.001855	3.317563	10.216009	17.216211	0							1.737235	-0.189417
1.581654	-0.001526	3.320215	10.216235	17.229473	0							1.738561	-0.189417
1.582981	-0.001225	3.322868	10.216389	17.242735	0							1.739887	-0.189417
1.584307	-0.000996	3.32552	10.216507	17.255997	0							1.741213	-0.189417
1.585633	-0.00081	3.328172	10.216694	17.269258	0							1.74254	-0.189417
1.586959	-0.000624	3.330825	10.216804	17.28252	0							1.743866	-0.189417
1.588285	-0.000428	3.333477	10.216946	17.295782	0							1.745192	-0.189417
1.589611	-0.0002	3.336129	10.217111	17.309044	0							1.746518	-0.189417
1.590937	0.000053	3.338781	10.217217	17.322308	0							1.747844	-0.189417
1.592263	0.000307	3.341434	10.217237	17.335569	0							1.74917	-0.189417
1.59359	0.000561	3.344086	10.217321	17.348831	0							1.750496	-0.189417
1.594916	0.000766	3.346738	10.217355	17.362093	0							1.751822	-0.189415
1.596242	0.000814	3.349391	10.217302	17.375355	0							1.753149	-0.189414
1.597568	0.000737	3.352043	10.217189	17.388617	0							1.754475	-0.189412
1.598894	0.000661	3.354695	10.217062	17.401878	0							1.755801	-0.189411
1.60022	0.000615	3.357347	10.216879	17.41514	0							1.757127	-0.189409
1.601546	0.00069	3.359999	10.216704	17.428402	0							1.758453	-0.189408
1.602872	0.000884	3.362652	10.216513	17.441664	0							1.759779	-0.189406
1.604199	0.001078	3.365304	10.216311	17.454926	0							1.761105	-0.189405
1.605525	0.001272	3.367956	10.216136	17.468187	0							1.762432	-0.189404
1.606851	0.001435	3.370609	10.215989	17.481449	0							1.763758	-0.189402
1.608177	0.001473	3.373261	10.21573	17.494711	0							1.765084	-0.189401
1.609503	0.001385	3.375913	10.215517	17.507973	0							1.76641	-0.189399
1.610829	0.001296	3.378565	10.215311	17.521236	0							1.767736	-0.189398
1.612155	0.0012	3.381218	10.215029	17.534498	0							1.769062	-0.189396
1.613482	0.001016	3.38387	10.214742	17.54776	0							1.770388	-0.189395
1.614808	0.000699	3.386522	10.214524	17.561022	0							1.771714	-0.189393
1.616134	0.000384	3.389174	10.214312	17.574284	0							1.773041	-0.189392
1.61746	0.000069	3.391827	10.214087	17.587545	0							1.774367	-0.18939
1.618786	-0.00022	3.394479	10.213902	17.600807	0							1.775693	-0.189389
1.620112	-0.000212	3.397131	10.213832	17.614069	0							1.777019	-0.189387
1.621438	0.000239	3.399784	10.213841	17.627331	0							1.778345	-0.189386
1.622764	0.00069	3.402436	10.213763	17.640593	0							1.779671	-0.189384
1.624091	0.001141	3.405088	10.213668	17.653854	0							1.780997	-0.189383
1.625417	0.001611	3.40774	10.213637	17.667116	0							1.782324	-0.189381
1.626743	0.002106	3.410393	10.213598	17.680378	0							1.78365	-0.18938
1.628069	0.002577	3.413045	10.213543	17.69364	0							1.784976	-0.189378
1.629395	0.003046	3.415697	10.213443	17.706902	0							1.786302	-0.189377
1.630721	0.003555	3.418349	10.213364	17.720165	0							1.787628	-0.189375
1.632047	0.00401	3.421002	10.213298	17.733427	0							1.788954	-0.189374
1.633373	0.004218	3.423654	10.21318	17.746689	0							1.79028	-0.189372
1.6347	0.004427	3.426306	10.213015	17.759951	0							1.791606	-0.189371
1.636026	0.004636	3.428958	10.212893	17.773212	0							1.792933	-0.189369
1.637352	0.004783	3.431611	10.212772	17.786474	0							1.794259	-0.189368
1.638678	0.004617	3.434263	10.212686	17.799736	0							1.795585	-0.189366
1.640004	0.004329	3.436915	10.212618	17.812998	0							1.796911	-0.189364
1.64133	0.004042	3.439568	10.212453	17.82626	0							1.798237	-0.189363
1.642656	0.003753	3.44222	10.212296	17.839521	0							1.799563	-0.189361
1.643983	0.003432	3.444872	10.212144	17.852783	0							1.800889	-0.18936
1.645309	0.002941	3.447524	10.211992	17.866045	0							1.802216	-0.189358
1.646635	0.002434	3.450176	10.211881	17.879307	0							1.803542	-0.189357
1.647961	0.001924	3.452829	10.211828	17.892569	0							1.804868	-0.189357
1.649287	0.001429	3.455481	10.211766	17.90583	0							1.806194	-0.189357
1.650613	0.001003	3.458133	10.211679	17.919094	0							1.80752	-0.189357
1.651939	0.000637	3.460786	10.211672	17.932356	0							1.808846	-0.189357
1.653266	0.000271	3.463438	10.211669	17.945618	0							1.810172	-0.189357
1.654592	-0.000095	3.46609	10.211668	17.958879	0							1.811499	-0.189357
1.655918	-0.000435	3.468742	10.211624	17.972141	0							1.812825	-0.189357
1.657244	-0.000634	3.471395	10.211551	17.985403	0							1.814151	-0.189357
1.65857	-0.000776	3.474047	10.211478	17.998665	0							1.815477	-0.189357
1.659896	-0.000919	3.476699	10.211408	18.011927	0							1.816803	-0.189357
1.661222	-0.001042	3.479352	10.211411	18.025188	0							1.818129	-0.189355
1.662548	-0.001022	3.482004	10.21148	18.03845	0							1.819455	-0.189354
1.663875	-0.000836	3.484656	10.211565	18.051712	0							1.820781	-0.189352
1.665201	-0.000648	3.487308	10.211622	18.064974	0							1.822108	-0.18935
1.666527	-0.000462	3.489961	10.211688	18.078236	0							1.823434	-0.189349
1.667853	-0.000231	3.492613	10.211794	18.091497	0							1.82476	-0.189347
1.669179	0.000275	3.495265	10.21191	18.104759	0							1.826086	-0.189346
1.670505	0.000945	3.497917	10.212066	18.118023	0							1.827412	-0.189344
1.671831	0.001617	3.50057	10.212174	18.131285	0							1.828738	-0.189342
1.673158	0.002299	3.503222	10.212168	18.144547	0							1.830064	-0.189341
1.674484	0.003082	3.505874	10.212127	18.157808	0							1.831391	-0.189339
1.67581	0.004036	3.508527	10.212111	18.17107	0							1.832717	-0.189338
1.677136	0.004992	3.511179	10.212068	18.184332	0							1.834043	-0.189336
1.678462	0.005944	3.513831	10.212038	18.197594	0							1.835369	-0.189334
1.679788	0.006812	3.516483	10.212026	18.210855	0							1.836695	-0.189333
1.681114	0.007141	3.519135	10.211934	18.224117	0							1.838021	-0.189331
1.682441	0.00699	3.521788	10.211843	18.237379	0							1.839347	-0.189329
1.683767	0.006825	3.52444	10.211869	18.250641	0							1.840673	-0.189328
1.685093	0.006658	3.527092	10.21197	18.263903	0							1.842	-0.189326
1.686419	0.006417	3.529745	10.21207	18.277164	0							1.843326	-0.189325
1.687745	0.005511	3.532397	10.212157	18.290426	0							1.844652	-0.189323
1.689071	0.004581	3.535049	10.212248	18.303688	0							1.845978	-0.189321
1.690397	0.003647	3.537701	10.212315	18.316952	0							1.847304	-0.18932
1.691723	0.002708	3.540354	10.212403	18.330214	0							1.84863	-0.189318
1.69305	0.00204	3.543006	10.212501	18.343475	0							1.849956	-0.189316
1.694376	0.001781	3.545658	10.212569	18.356737	0							1.851283	-0.189315
1.695702	0.00154	3.548311	10.212606	18.369999	0							1.852609	-0.189313
1.697028	0.001297	3.550963	10.212612	18.383261	0							1.853935	-0.189311
1.698354	0.001056	3.553615	10.212622	18.396523	0							1.855261	-0.18931
1.69968	0.0011	3.556267	10.212629	18.409784	0							1.856587	-0.189308
1.701006	0.001158	3.558919	10.212682	18.423046	0							1.857913	-0.189306
1.702332	0.001216	3.561572	10.212699	18.436308	0							1.859239	-0.189305
1.703659	0.001274	3.564224	10.212718	18.44957	0							1.860565	-0.189303
1.704985	0.001401	3.566876	10.212731	18.462831	0							1.861892	-0.189301
1.706311	0.001803	3.569529	10.212717	18.476093	0							1.863218	-0.189299
1.707637	0.00222	3.572181	10.212662	18.489355	0							1.864544	-0.189298
1.708963	0.00264	3.574833	10.212632	18.502617	0							1.86587	-0.189296
1.710289	0.003057	3.577485	10.212626	18.515881	0							1.867196	-0.189294
1.711615	0.003661	3.580138	10.21259	18.529142	0							1.868522	-0.189293
1.712942	0.004298	3.58279	10.212523	18.542404	0							1.869848	-0.189291
1.714268	0.004938	3.585442	10.212462	18.555666	0							1.871175	-0.189291
1.715594	0.005576	3.588094	10.212409	18.568928	0							1.872501	-0.189291
1.71692	0.006213	3.590747	10.212333	18.58219	0							1.873827	-0.189291
1.718246	0.00686	3.593399	10.212346	18.595451	0							1.875153	-0.189291
1.719572	0.00751	3.596051	10.21233	18.608713	0							1.876479	-0.189291
1.720898	0.008159	3.598704	10.212327	18.621975	0							1.877805	-0.189291
1.722224	0.008808	3.601356	10.212269	18.635237	0							1.879131	-0.189291
1.723551	0.009312	3.604008	10.212276	18.648499	0							1.880457	-0.189291
1.724877	0.009742	3.60666	10.212285	18.66176	0							1.881783	-0.189291
1.726203	0.010169	3.609313	10.212317	18.675022	0							1.88311	-0.189291
1.727529	0.010596	3.611965	10.212327	18.688284	0							1.884436	-0.189289
1.728855	0.01102	3.614617	10.212242	18.701546	0							1.885762	-0.189288
1.730181	0.011412	3.61727	10.212168	18.714808	0							1.887088	-0.189286
1.731507	0.011775	3.619922	10.212143	18.728071	0							1.888414	-0.189284
1.732834	0.012139	3.622574	10.212153	18.741333	0							1.88974	-0.189282
1.73416	0.012484	3.625226	10.212098	18.754595	0							1.891067	-0.189281
1.735486	0.012584	3.627878	10.212115	18.767857	0							1.892393	-0.189279
1.736812	0.012508	3.630531	10.212173	18.781118	0							1.893719	-0.189277
1.738138	0.012386	3.633183	10.212215	18.79438	0							1.895045	-0.189275
1.739464	0.012265	3.635835	10.212307	18.807642	0							1.896371	-0.189274
1.74079	0.012143	3.638488	10.212479	18.820904	0							1.897697	-0.189272
1.742116	0.012015	3.64114	10.212612	18.834166	0							1.899023	-0.18927
1.743443	0.011879	3.643792	10.212766	18.847427	0							1.900349	-0.189268
1.744769	0.011741	3.646444	10.212814	18.860689	0							1.901675	-0.189267
1.746095	0.011603	3.649097	10.212863	18.873951	0							1.903002	-0.189265
1.747421	0.011883	3.651749	10.212935	18.887213	0							1.904328	-0.189263
1.748747	0.012723	3.654401	10.21294	18.900475	0							1.905654	-0.189261
1.750073	0.013704	3.657053	10.213031	18.913736	0							1.90698	-0.189259
1.751399	0.014685	3.659706	10.213193	18.927	0							1.908306	-0.189258
1.752726	0.015667	3.662358	10.213165	18.940262	0							1.909632	-0.189256
1.754052	0.016668	3.66501	10.213193	18.953524	0							1.910959	-0.189254
1.755378	0.01773	3.667662	10.213151	18.966785	0							1.912285	-0.189252
1.756704	0.018809	3.670315	10.213151	18.980047	0							1.913611	-0.18925
1.75803	0.01989	3.672967	10.213148	18.993309	0							1.914937	-0.189249
1.759356	0.020767	3.675619	10.213053	19.006571	0							1.916263	-0.189247
1.760682	0.021265	3.678272	10.213059	19.019833	0							1.917589	-0.189245
1.762009	0.021652	3.680924	10.213067	19.033094	0							1.918915	-0.189243
1.763335	0.02204	3.683576	10.212958	19.046356	0							1.920241	-0.189241
1.764661	0.022432	3.686228	10.212929	19.059618	0							1.921568	-0.189239
1.765987	0.022905	3.688881	10.212835	19.07288	0							1.922894	-0.189238
1.767313	0.023737	3.691533	10.212822	19.086142	0							1.92422	-0.189236
1.768639	0.02469	3.694185	10.212764	19.099403	0							1.925546	-0.189234
1.769965	0.02564	3.696837	10.212702	19.112665	0							1.926872	-0.189232
1.771291	0.026536	3.69949	10.212701	19.125929	0							1.928198	-0.18923
1.772618	0.027203	3.702142	10.212636	19.139191	0							1.929524	-0.189228
1.773944	0.027793	3.704794	10.212678	19.152452	0							1.930851	-0.189226
1.77527	0.028385	3.707447	10.212704	19.165714	0							1.932177	-0.189225
1.776596	0.028976	3.710099	10.212656	19.178976	0							1.933503	-0.189223
1.777922	0.029567	3.712751	10.212573	19.192238	0							1.934829	-0.189221
1.779248	0.030123	3.715403	10.212561	19.2055	0							1.936155	-0.189219
1.780574	0.030669	3.718055	10.212543	19.218761	0							1.937481	-0.189219
1.781901	0.031215	3.720708	10.212517	19.232023	0							1.938807	-0.189219
1.783227	0.03176	3.72336	10.212529	19.245285	0							1.940133	-0.189219
1.784553	0.0323	3.726012	10.212597	19.258547	0							1.94146	-0.189219
1.785879	0.032834	3.728665	10.21256	19.271809	0							1.942786	-0.189219
1.787205	0.03335	3.731317	10.212551	19.28507	0							1.944112	-0.189219
1.788531	0.033839	3.733969	10.212599	19.298332	0							1.945438	-0.189219
1.789857	0.034346	3.736621	10.212701	19.311594	0							1.946764	-0.189219
1.791183	0.03429	3.739274	10.212685	19.324858	0							1.94809	-0.189219
1.79251	0.033684	3.741926	10.2126	19.33812	0							1.949416	-0.189219
1.793836	0.033023	3.744578	10.212651	19.351381	0							1.950742	-0.189217
1.795162	0.032362	3.747231	10.212689	19.364643	0							1.952069	-0.189215
1.796488	0.031723	3.749883	10.212756	19.377905	0							1.953395	-0.189213
1.797814	0.031114	3.752535	10.212743	19.391167	0							1.954721	-0.189211
1.79914	0.030519	3.755187	10.212753	19.404428	0							1.956047	-0.18921
1.800466	0.029922	3.75784	10.212784	19.41769	0							1.957373	-0.189208
1.801793	0.029323	3.760492	10.212845	19.430952	0							1.958699	-0.189206
1.803119	0.02906	3.763144	10.212767	19.444214	0							1.960026	-0.189204
1.804445	0.029165	3.765796	10.212727	19.457476	0							1.961352	-0.189202
1.805771	0.029343	3.768449	10.212606	19.470737	0							1.962678	-0.1892
1.807097	0.029521	3.771101	10.212523	19.483999	0							1.964004	-0.189198
1.808423	0.029702	3.773753	10.21252	19.497261	0							1.96533	-0.189196
1.809749	0.029892	3.776406	10.212458	19.510523	0							1.966656	-0.189194
1.811075	0.030086	3.779058	10.212422	19.523787	0							1.967982	-0.189192
1.812402	0.030281	3.78171	10.212518	19.537048	0							1.969308	-0.18919
1.813728	0.030475	3.784362	10.212604	19.55031	0							1.970634	-0.189188
1.815054	0.030649	3.787014	10.212601	19.563572	0							1.971961	-0.189186
1.81638	0.030797	3.789667	10.212585	19.576834	0							1.973287	-0.189185
1.817706	0.030938	3.792319	10.212599	19.590096	0							1.974613	-0.189183
1.819032	0.031078	3.794971	10.212709	19.603357	0							1.975939	-0.189181
1.820358	0.031204	3.797624	10.212763	19.616619	0							1.977265	-0.189179
1.821684	0.031278	3.800276	10.212756	19.629881	0							1.978591	-0.189177
1.823011	0.03132	3.802928	10.212849	19.643143	0							1.979918	-0.189175
1.824337	0.031362	3.80558	10.212852	19.656404	0							1.981244	-0.189173
1.825663	0.031403	3.808233	10.212868	19.669666	0							1.98257	-0.189171
1.826989	0.031389	3.810885	10.212856	19.682928	0							1.983896	-0.189169
1.828315	0.031194	3.813537	10.21287	19.69619	0							1.985222	-0.189167
1.829641	0.030878	3.81619	10.212806	19.709452	0							1.986548	-0.189165
1.830967	0.030563	3.818842	10.212811	19.722715	0							1.987874	-0.189163
1.832294	0.030189	3.821494	10.212814	19.735977	0							1.9892	-0.189161
1.83362	0.02953	3.824146	10.212813	19.749239	0							1.990526	-0.189159
1.834946	0.028652	3.826798	10.212784	19.762501	0							1.991853	-0.189157
1.836272	0.027774	3.829451	10.212749	19.775763	0							1.993179	-0.189155
1.837598	0.026898	3.832103	10.212722	19.789024	0							1.994505	-0.189153
1.838924	0.026068	3.834755	10.212689	19.802286	0							1.995831	-0.189151
1.84025	0.025487	3.837408	10.212635	19.815548	0							1.997157	-0.189149
1.841576	0.025115	3.84006	10.212596	19.82881	0							1.998483	-0.189147
1.842903	0.024743	3.842712	10.212557	19.842072	0							1.99981	-0.189145
1.844229	0.024344	3.845364	10.212488	19.855333	0							2.001136	-0.189143
1.845555	0.023957	3.848017	10.212405	19.868595	0							2.002462	-0.189141
1.846881	0.023602	3.850669	10.2123	19.881857	0							2.003788	-0.189141
1.848207	0.023245	3.853321	10.212135	19.895119	0							2.005114	-0.189141
1.849533	0.022889	3.855973	10.211997	19.908381	0							2.00644	-0.189141
1.850859	0.022533	3.858626	10.212002	19.921644	0							2.007766	-0.189141
1.852185	0.022131	3.861278	10.211921	19.934906	0							2.009092	-0.189141
1.853512	0.021642	3.86393	10.211824	19.948168	0							2.010418	-0.189141
1.854838	0.021152	3.866583	10.211732	19.96143	0							2.011745	-0.189141
1.856164	0.020664	3.869235	10.211658	19.974691	0							2.013071	-0.189141
1.85749	0.020527	3.871887	10.211519	19.987953	0							2.014397	-0.189141
1.858816	0.021153	3.874539	10.211415	20.001215	0							2.015723	-0.189141
1.860142	0.021858	3.877192	10.211341	20.014477	0							2.017049	-0.189138
1.861469	0.022565	3.879844	10.211236	20.027739	0							2.018375	-0.189136
1.862795	0.023272	3.882496	10.211152	20.041	0							2.019701	-0.189134
1.864121	0.024095	3.885148	10.211144	20.054262	0							2.021028	-0.189132
1.865447	0.025188	3.8878	10.211115	20.067524	0							2.022354	-0.18913
1.866773	0.026305	3.890453	10.21104	20.080786	0							2.02368	-0.189128
1.868099	0.027422	3.893105	10.211039	20.094048	0							2.025006	-0.189126
1.869425	0.028345	3.895757	10.211023	20.107309	0							2.026332	-0.189124
1.870751	0.028795	3.89841	10.211094	20.120573	0							2.027658	-0.189122
1.872078	0.029139	3.901062	10.211176	20.133835	0							2.028984	-0.18912
1.873404	0.029483	3.903714	10.211234	20.147097	0							2.030311	-0.189118
1.87473	0.029827	3.906367	10.211286	20.160358	0							2.031637	-0.189116
1.876056	0.030072	3.909019	10.211384	20.17362	0							2.032963	-0.189113
1.877382	0.030002	3.911671	10.211475	20.186882	0							2.034289	-0.189111
1.878708	0.029714	3.914324	10.211518	20.200144	0							2.035615	-0.189109
1.880034	0.029426	3.916976	10.21164	20.213406	0							2.036941	-0.189107
1.881361	0.029149	3.919628	10.211765	20.226667	0							2.038267	-0.189105
1.882687	0.028903	3.92228	10.211901	20.239929	0							2.039593	-0.189103
1.884013	0.028669	3.924932	10.212089	20.253191	0							2.04092	-0.189101
1.885339	0.028434	3.927585	10.212234	20.266453	0							2.042246	-0.189099
1.886665	0.028199	3.930237	10.212298	20.279715	0							2.043572	-0.189096
1.887991	0.028007	3.932889	10.212362	20.292976	0							2.044898	-0.189094
1.889317	0.027976	3.935541	10.212478	20.306238	0							2.046224	-0.189092
1.890643	0.028092	3.938194	10.212602	20.319502	0							2.04755	-0.18909
1.89197	0.028208	3.940846	10.21273	20.332764	0							2.048876	-0.189088
1.893296	0.028352	3.943498	10.212829	20.346025	0							2.050203	-0.189086
1.894622	0.02862	3.946151	10.212873	20.359287	0							2.051529	-0.189084
1.895948	0.029047	3.948803	10.212946	20.372549	0							2.052855	-0.189081
1.897274	0.029515	3.951455	10.213028	20.385811	0							2.054181	-0.189079
1.8986	0.029988	3.954108	10.213078	20.399073	0							2.055507	-0.189077
1.899926	0.030462	3.95676	10.213132	20.412334	0							2.056833	-0.189077
1.901253	0.030972	3.959412	10.213187	20.425596	0							2.058159	-0.189077
1.902579	0.031623	3.962064	10.213232	20.438858	0							2.059485	-0.189077
1.903905	0.032273	3.964716	10.2132	20.45212	0							2.060812	-0.189077
1.905231	0.032911	3.967369	10.213057	20.465382	0							2.062138	-0.189077
1.906557	0.033423	3.970021	10.212935	20.478643	0							2.063464	-0.189077
1.907883	0.033597	3.972673	10.212833	20.491905	0							2.06479	-0.189077
1.909209	0.033771	3.975325	10.212662	20.505167	0							2.066116	-0.189077
1.910536	0.033945	3.977978	10.212481	20.518431	0							2.067442	-0.189077
1.911862	0.034119	3.98063	10.212318	20.531693	0							2.068769	-0.189077
1.913188	0.034287	3.983282	10.212154	20.544954	0							2.070095	-0.189075
1.914514	0.034412	3.985934	10.212032	20.558216	0							2.071421	-0.189073
1.91584	0.034537	3.988587	10.211923	20.571478	0							2.072747	-0.18907
1.917166	0.034662	3.991239	10.211838	20.58474	0							2.074073	-0.189068
1.918492	0.034801	3.993891	10.21181	20.598001	0							2.075399	-0.189066
1.919818	0.03506	3.996544	10.211733	20.611263	0							2.076725	-0.189064
1.921144	0.035319	3.999196	10.211654	20.624525	0							2.078051	-0.189062
1.922471	0.035577	4.001848	10.211655	20.637787	0							2.079377	-0.189059
1.923797	0.035834	4.004501	10.211579	20.651049	0							2.080703	-0.189057
1.925123	0.036086	4.007153	10.211457	20.66431	0							2.08203	-0.189055
1.926449	0.036264	4.009805	10.211383	20.677572	0							2.083356	-0.189053
1.927775	0.036413	4.012457	10.211386	20.690834	0							2.084682	-0.189051
1.929101	0.036562	4.01511	10.211278	20.704096	0							2.086008	-0.189048
1.930428	0.036675	4.017762	10.211129	20.71736	0							2.087334	-0.189046
1.931754	0.03645	4.020414	10.211041	20.730621	0							2.08866	-0.189044
1.93308	0.036187	4.023067	10.210984	20.743883	0							2.089987	-0.189042
1.934406	0.035924	4.025719	10.210947	20.757145	0							2.091313	-0.189039
1.935732	0.03566	4.028371	10.210863	20.770407	0							2.092639	-0.189037
1.937058	0.035411	4.031024	10.210761	20.783669	0							2.093965	-0.189035
1.938384	0.035316	4.033676	10.210634	20.79693	0							2.095291	-0.189033
1.93971	0.035317	4.036328	10.210546	20.810192	0							2.096617	-0.18903
1.941036	0.035318	4.03898	10.210499	20.823454	0							2.097943	-0.189028
1.942363	0.035348	4.041633	10.210472	20.836716	0							2.099269	-0.189026
1.943689	0.035691	4.044285	10.210456	20.849977	0							2.100596	-0.189023
1.945015	0.036325	4.046937	10.21048	20.863239	0							2.101922	-0.189021
1.946341	0.036958	4.049589	10.210494	20.876501	0							2.103248	-0.189019
1.947667	0.037569	4.052241	10.210386	20.889763	0							2.104574	-0.189017
1.948993	0.038131	4.054894	10.210266	20.903025	0							2.1059	-0.189014
1.95032	0.038612	4.057546	10.210221	20.916288	0							2.107226	-0.189012
1.951646	0.038882	4.060198	10.210183	20.92955	0							2.108552	-0.18901
1.952972	0.039132	4.06285	10.21019	20.942812	0							2.109879	-0.189007
1.954298	0.039383	4.065503	10.21021	20.956074	0							2.111205	-0.189005
1.955624	0.039506	4.068155	10.21028	20.969336	0							2.112531	-0.189003
1.95695	0.039425	4.070807	10.210369	20.982597	0							2.113857	-0.189
1.958276	0.039325	4.07346	10.210519	20.995859	0							2.115183	-0.188998
1.959602	0.039225	4.076112	10.21055	21.009121	0							2.116509	-0.188996
1.960928	0.039125	4.078764	10.210519	21.022383	0							2.117835	-0.188993
1.962255	0.039022	4.081417	10.210478	21.035645	0							2.119161	-0.188991
1.963581	0.038889	4.084069	10.210518	21.048906	0							2.120488	-0.188989
1.964907	0.038753	4.086721	10.210479	21.062168	0							2.121814	-0.188986
1.966233	0.038617	4.089373	10.210468	21.07543	0							2.12314	-0.188986
1.967559	0.038466	4.092025	10.210521	21.088692	0							2.124466	-0.188986
1.968885	0.038169	4.094678	10.210505	21.101954	0							2.125792	-0.188986
1.970212	0.037855	4.09733	10.21059	21.115217	0							2.127118	-0.188986
1.971538	0.037542	4.099982	10.210636	21.128479	0							2.128444	-0.188986
1.972864	0.03723	4.102634	10.210628	21.141741	0							2.129771	-0.188986
1.97419	0.036916	4.105287	10.210739	21.155003	0							2.131097	-0.188986
1.975516	0.036917	4.107939	10.210813	21.168264	0							2.132423	-0.188986
1.976842	0.036955	4.110591	10.210851	21.181526	0							2.133749	-0.188986
1.978168	0.036992	4.113244	10.210895	21.194788	0							2.135075	-0.188986
1.979494	0.03703	4.115896	10.210969	21.20805	0							2.136401	-0.188984
1.980821	0.037112	4.118548	10.211062	21.221312	0							2.137727	-0.188982
1.982147	0.037199	4.121201	10.211168	21.234573	0							2.139054	-0.188979
1.983473	0.037286	4.123853	10.211213	21.247835	0							2.14038	-0.188977
1.984799	0.037372	4.126505	10.211294	21.261097	0							2.141706	-0.188974
1.986125	0.037459	4.129157	10.211399	21.274359	0							2.143032	-0.188972
1.987451	0.038215	4.13181	10.211493	21.287621	0							2.144358	-0.18897
1.988777	0.039146	4.134462	10.211665	21.300882	0							2.145684	-0.188967
1.990103	0.040086	4.137114	10.211796	21.314146	0							2.14701	-0.188965
1.99143	0.041025	4.139766	10.211915	21.327408	0							2.148336	-0.188962
1.992756	0.04203	4.142418	10.212093	21.34067	0							2.149662	-0.18896
1.994082	0.043077	4.145071	10.212294	21.353931	0							2.150989	-0.188958
1.995408	0.044127	4.147723	10.212469	21.367193	0							2.152315	-0.188955
1.996734	0.045175	4.150375	10.212627	21.380455	0							2.153641	-0.188953
1.99806	0.046225	4.153028	10.212772	21.393717	0							2.154967	-0.18895
1.999386	0.046891	4.15568	10.212852	21.406979	0							2.156293	-0.188948
2.000713	0.047394	4.158332	10.212994	21.42024	0							2.157619	-0.188945
2.002039	0.047844	4.160985	10.213145	21.433502	0							2.158946	-0.188943
2.003365	0.048319	4.163637	10.213199	21.446764	0							2.160272	-0.188941
2.004691	0.048707	4.166289	10.213265	21.460026	0							2.161598	-0.188938
2.006017	0.048974	4.168941	10.213328	21.473288	0							2.162924	-0.188936
2.007343	0.049209	4.171594	10.213408	21.486549	0							2.16425	-0.188933
2.008669	0.049443	4.174246	10.213471	21.499811	0							2.165576	-0.188931
2.009995	0.049678	4.176898	10.213565	21.513075	0							2.166902	-0.188928
2.011322	0.049873	4.17955	10.213567	21.526337	0							2.168228	-0.188926
2.012648	0.050031	4.182203	10.213524	21.539598	0							2.169554	-0.188923
2.013974	0.050181	4.184855	10.213504	21.55286	0							2.170881	-0.188921
2.0153	0.050331	4.187507	10.213612	21.566122	0							2.172207	-0.188918
2.016626	0.050584	4.190159	10.213679	21.579384	0							2.173533	-0.188916
2.017952	0.051042	4.192811	10.213637	21.592646	0							2.174859	-0.188913
2.019279	0.051576	4.195464	10.213663	21.605907	0							2.176185	-0.188911
2.020605	0.052109	4.198116	10.213671	21.619169	0							2.177511	-0.188908
2.021931	0.052643	4.200768	10.213682	21.632431	0							2.178838	-0.188906
2.023257	0.053113	4.203421	10.213742	21.645693	0							2.180164	-0.188903
2.024583	0.053507	4.206073	10.21369	21.658955	0							2.18149	-0.188901
2.025909	0.053881	4.208725	10.2137	21.672216	0							2.182816	-0.188898
2.027235	0.054256	4.211378	10.213717	21.685478	0							2.184142	-0.188896
2.028561	0.054633	4.21403	10.213719	21.69874	0							2.185468	-0.188893
2.029887	0.05503	4.216682	10.21377	21.712004	0							2.186794	-0.188891
2.031214	0.055441	4.219334	10.213775	21.725266	0							2.18812	-0.188888
2.03254	0.055851	4.221987	10.213807	21.738527	0							2.189446	-0.188888
2.033866	0.05626	4.224639	10.213602	21.751789	0							2.190773	-0.188888
2.035192	0.05653	4.227291	10.213534	21.765051	0							2.192099	-0.188888
2.036518	0.05659	4.229943	10.213456	21.778313	0							2.193425	-0.188888
2.037844	0.056579	4.232595	10.213326	21.791574	0							2.194751	-0.188888
2.039171	0.056567	4.235248	10.213215	21.804836	0							2.196077	-0.188888
2.040497	0.056555	4.2379	10.213061	21.818098	0							2.197403	-0.188888
2.041823	0.056312	4.240552	10.212945	21.83136	0							2.19873	-0.188888
2.043149	0.055949	4.243205	10.212877	21.844622	0							2.200056	-0.188888
2.044475	0.055586	4.245857	10.21279	21.857883	0							2.201382	-0.188888
2.045801	0.055223	4.248509	10.212653	21.871145	0							2.202708	-0.188886
2.047127	0.055007	4.251162	10.212547	21.884407	0							2.204034	-0.188883
2.048453	0.055212	4.253814	10.212543	21.897669	0							2.20536	-0.18888
2.049779	0.055601	4.256466	10.21251	21.910931	0							2.206686	-0.188878
2.051106	0.055992	4.259119	10.212514	21.924194	0							2.208012	-0.188875
2.052432	0.056381	4.261771	10.212396	21.937456	0							2.209339	-0.188873
2.053758	0.056278	4.264423	10.212177	21.950718	0							2.210665	-0.18887
2.055084	0.055883	4.267075	10.212022	21.96398	0							2.211991	-0.188868
2.05641	0.055451	4.269727	10.2118	21.977242	0							2.213317	-0.188865
2.057736	0.054993	4.27238	10.211632	21.990503	0							2.214643	-0.188862
2.059062	0.054545	4.275032	10.211541	22.003765	0							2.215969	-0.18886
2.060389	0.05426	4.277684	10.211388	22.017027	0							2.217295	-0.188857
2.061715	0.054136	4.280336	10.211251	22.030289	0							2.218621	-0.188855
2.063041	0.054012	4.282989	10.211201	22.04355	0							2.219948	-0.188852
2.064367	0.053888	4.285641	10.211164	22.056812	0							2.221274	-0.188849
2.065693	0.053972	4.288293	10.211123	22.070074	0							2.2226	-0.188847
2.067019	0.054339	4.290946	10.211061	22.083336	0							2.223926	-0.188844
2.068345	0.054766	4.293598	10.211016	22.096598	0							2.225252	-0.188841
2.069671	0.055192	4.29625	10.210965	22.109859	0							2.226578	-0.188839
2.070998	0.055618	4.298903	10.210915	22.123123	0							2.227905	-0.188836
2.072324	0.055881	4.301555	10.210927	22.136385	0							2.229231	-0.188834
2.07365	0.055956	4.304207	10.210888	22.149647	0							2.230557	-0.188831
2.074976	0.056031	4.306859	10.210907	22.162909	0							2.231883	-0.188828
2.076302	0.056106	4.309511	10.21094	22.17617	0							2.233209	-0.188826
2.077628	0.056209	4.312164	10.210999	22.189432	0							2.234535	-0.188823
2.078954	0.056354	4.314816	10.210975	22.202694	0							2.235861	-0.18882
2.080281	0.056514	4.317468	10.210955	22.215956	0							2.237187	-0.188818
2.081607	0.056673	4.32012	10.21103	22.229218	0							2.238513	-0.188815
2.082933	0.056833	4.322773	10.21102	22.242479	0							2.23984	-0.188812
2.084259	0.056934	4.325425	10.210973	22.255741	0							2.241166	-0.18881
2.085585	0.056939	4.328077	10.210983	22.269003	0							2.242492	-0.188807
2.086911	0.056914	4.330729	10.211019	22.282265	0							2.243818	-0.188804
2.088237	0.056889	4.333382	10.210999	22.295527	0							2.245144	-0.188801
2.089564	0.056907	4.336034	10.211061	22.308788	0							2.24647	-0.188799
2.09089	0.057007	4.338686	10.211094	22.322052	0							2.247797	-0.188796
2.092216	0.057141	4.341339	10.211188	22.335314	0							2.249123	-0.188793
2.093542	0.057276	4.343991	10.211197	22.348576	0							2.250449	-0.188791
2.094868	0.057411	4.346643	10.211194	22.361837	0							2.251775	-0.188788
2.096194	0.057682	4.349296	10.211245	22.375099	0							2.253101	-0.188785
2.09752	0.058214	4.351948	10.211379	22.388361	0							2.254427	-0.188782
2.098846	0.05886	4.3546	10.211584	22.401623	0							2.255753	-0.188782
2.100173	0.059508	4.357252	10.211712	22.414885	0							2.257079	-0.188782
2.101499	0.060248	4.359904	10.21173	22.428146	0							2.258405	-0.188782
2.102825	0.061198	4.362557	10.2118	22.441408	0							2.259732	-0.188782
2.104151	0.062267	4.365209	10.211862	22.45467	0							2.261058	-0.188782
2.105477	0.063334	4.367861	10.211787	22.467932	0							2.262384	-0.188782
2.106803	0.064392	4.370513	10.211755	22.481194	0							2.26371	-0.188782
2.108129	0.065419	4.373166	10.211669	22.494455	0							2.265036	-0.188782
2.109456	0.066462	4.375818	10.211601	22.507717	0							2.266362	-0.188782
2.110782	0.067622	4.37847	10.211529	22.520981	0							2.267689	-0.188782
2.112108	0.068804	4.381123	10.211521	22.534243	0							2.269015	-0.18878
2.113434	0.069927	4.383775	10.211515	22.547504	0							2.270341	-0.188777
2.11476	0.070749	4.386427	10.211514	22.560766	0							2.271667	-0.188774
2.116086	0.071178	4.38908	10.211497	22.574028	0							2.272993	-0.188771
2.117412	0.071609	4.391732	10.211417	22.58729	0							2.274319	-0.188769
2.118738	0.07204	4.394384	10.211501	22.600552	0							2.275645	-0.188766
2.120064	0.072438	4.397036	10.211608	22.613813	0							2.276971	-0.188763
2.121391	0.072699	4.399689	10.211655	22.627075	0							2.278297	-0.18876
2.122717	0.07282	4.402341	10.211701	22.640337	0							2.279624	-0.188758
2.124043	0.072941	4.404993	10.211755	22.653599	0							2.28095	-0.188755
2.125369	0.073055	4.407645	10.211826	22.666861	0							2.282276	-0.188752
2.126695	0.073068	4.410297	10.211943	22.680122	0							2.283602	-0.188749
2.128021	0.07285	4.41295	10.212003	22.693384	0							2.284928	-0.188746
2.129348	0.072632	4.415602	10.212035	22.706646	0							2.286254	-0.188744
2.130674	0.072414	4.418254	10.212067	22.71991	0							2.28758	-0.188741
2.132	0.072174	4.420907	10.21209	22.733171	0							2.288907	-0.188738
2.133326	0.071775	4.423559	10.212144	22.746433	0							2.290233	-0.188735
2.134652	0.0711	4.426211	10.212196	22.759695	0							2.291559	-0.188732
2.135978	0.070423	4.428864	10.212232	22.772957	0							2.292885	-0.18873
2.137304	0.069745	4.431516	10.212264	22.786219	0							2.294211	-0.188727
2.13863	0.069151	4.434168	10.212247	22.79948	0							2.295537	-0.188724
2.139956	0.068828	4.43682	10.212202	22.812742	0							2.296863	-0.188721
2.141283	0.068503	4.439473	10.212121	22.826004	0							2.29819	-0.188718
2.142609	0.068178	4.442125	10.21209	22.839266	0							2.299516	-0.188715
2.143935	0.067853	4.444777	10.21212	22.852528	0							2.300842	-0.188712
2.145261	0.067811	4.447429	10.212161	22.865789	0							2.302168	-0.18871
2.146587	0.068724	4.450081	10.212278	22.879051	0							2.303494	-0.188707
2.147913	0.069636	4.452734	10.212368	22.892313	0							2.30482	-0.188704
2.14924	0.070545	4.455386	10.21244	22.905575	0							2.306146	-0.188701
2.150566	0.071481	4.458038	10.212469	22.918839	0							2.307472	-0.188698
2.151892	0.072532	4.46069	10.2125	22.9321	0							2.308799	-0.188695
2.153218	0.073629	4.463343	10.212578	22.945362	0							2.310125	-0.188692
2.154544	0.074724	4.465995	10.212599	22.958624	0							2.311451	-0.188689
2.15587	0.075818	4.468647	10.212624	22.971886	0							2.312777	-0.188687
2.157196	0.076786	4.4713	10.212648	22.985147	0							2.314103	-0.188684
2.158522	0.07729	4.473952	10.212619	22.998409	0							2.315429	-0.188681
2.159849	0.077684	4.476604	10.21255	23.011671	0							2.316755	-0.188678
2.161175	0.078063	4.479257	10.212458	23.024933	0							2.318082	-0.188675
2.162501	0.078393	4.481909	10.212296	23.038195	0							2.319408	-0.188672
2.163827	0.078468	4.484561	10.212116	23.051456	0							2.320734	-0.188669
2.165153	0.07835	4.487213	10.211976	23.064718	0							2.32206	-0.188669
2.166479	0.078232	4.489866	10.211812	23.07798	0							2.323386	-0.188669
2.167805	0.078114	4.492518	10.211618	23.091242	0							2.324712	-0.188669
2.169132	0.07801	4.49517	10.211525	23.104504	0							2.326038	-0.188669
2.170458	0.078216	4.497822	10.211489	23.117767	0							2.327364	-0.188669
2.171784	0.078553	4.500474	10.211369	23.131029	0							2.328691	-0.188669
2.17311	0.078888	4.503127	10.211164	23.144291	0							2.330017	-0.188669
2.174436	0.079222	4.505779	10.211039	23.157553	0							2.331343	-0.188669
2.175762	0.079498	4.508431	10.210981	23.170815	0							2.332669	-0.188669
2.177088	0.079719	4.511084	10.210882	23.184076	0							2.333995	-0.188669
2.178414	0.079941	4.513736	10.210741	23.197338	0							2.335321	-0.188666
2.179741	0.080162	4.516388	10.210496	23.2106	0							2.336648	-0.188663
2.181067	0.080376	4.519041	10.210272	23.223862	0							2.337974	-0.18866
2.182393	0.080375	4.521693	10.210262	23.237123	0							2.3393	-0.188657
2.183719	0.080234	4.524345	10.210253	23.250385	0							2.340626	-0.188654
2.185045	0.080094	4.526997	10.210253	23.263647	0							2.341952	-0.188651
2.186371	0.079958	4.52965	10.210301	23.276909	0							2.343278	-0.188648
2.187697	0.079946	4.532302	10.210325	23.290171	0							2.344604	-0.188645
2.189023	0.080114	4.534954	10.210288	23.303432	0							2.34593	-0.188643
2.19035	0.080282	4.537606	10.21032	23.316696	0							2.347256	-0.18864
2.191676	0.080452	4.540259	10.210427	23.329958	0							2.348583	-0.188637
2.193002	0.080621	4.542911	10.210384	23.34322	0							2.349909	-0.188634
2.194328	0.080833	4.545563	10.210407	23.356482	0							2.351235	-0.188631
2.195654	0.081086	4.548215	10.210382	23.369743	0							2.352561	-0.188628
2.19698	0.081341	4.550868	10.210418	23.383005	0							2.353887	-0.188625
2.198307	0.081596	4.55352	10.210415	23.396267	0							2.355213	-0.188622
2.199633	0.081955	4.556172	10.21046	23.409529	0							2.356539	-0.188619
2.200959	0.082668	4.558825	10.210415	23.422791	0							2.357866	-0.188616
2.202285	0.083378	4.561477	10.210351	23.436052	0							2.359192	-0.188613
2.203611	0.08409	4.564129	10.210332	23.449314	0							2.360518	-0.18861
2.204937	0.084802	4.566782	10.210324	23.462576	0							2.361844	-0.188606
2.206263	0.085475	4.569434	10.210337	23.475838	0							2.36317	-0.188603
2.207589	0.08609	4.572086	10.210286	23.4891	0							2.364496	-0.1886
2.208915	0.086708	4.574738	10.210355	23.502361	0							2.365822	-0.188597
2.210242	0.087326	4.57739	10.210565	23.515625	0							2.367148	-0.188594
2.211568	0.087914	4.580043	10.21069	23.528887	0							2.368475	-0.188591
2.212894	0.087297	4.582695	10.210761	23.542149	0							2.369801	-0.188588
2.21422	0.086687	4.585347	10.210728	23.55541	0							2.371127	-0.188585
2.215546	0.086137	4.587999	10.210666	23.568672	0							2.372453	-0.188582
2.216872	0.085547	4.590652	10.210669	23.581934	0							2.373779	-0.188579
2.218199	0.085121	4.593304	10.21074	23.595196	0							2.375105	-0.188576
2.219525	0.085163	4.595956	10.210709	23.608458	0							2.376431	-0.188573
2.220851	0.085288	4.598608	10.210637	23.621719	0							2.377758	-0.18857
2.222177	0.085413	4.601261	10.210697	23.634981	0							2.379084	-0.188567
2.223503	0.085538	4.603913	10.21067	23.648243	0							2.38041	-0.188563
2.224829	0.086131	4.606565	10.210685	23.661505	0							2.381736	-0.18856
2.226155	0.086934	4.609218	10.210752	23.674767	0							2.383062	-0.188557
2.227481	0.087758	4.61187	10.210782	23.688028	0							2.384388	-0.188554
2.228807	0.088585	4.614522	10.210895	23.70129	0							2.385714	-0.188551
2.230134	0.089358	4.617175	10.211086	23.714554	0							2.38704	-0.188548
2.23146	0.08967	4.619827	10.211283	23.727816	0							2.388367	-0.188548
2.232786	0.089889	4.622479	10.21155	23.741077	0							2.389693	-0.188548
2.234112	0.090108	4.625131	10.211729	23.754339	0							2.391019	-0.188548
2.235438	0.090327	4.627783	10.21182	23.767601	0							2.392345	-0.188548
2.236764	0.090284	4.630436	10.211897	23.780863	0							2.393671	-0.188548
2.238091	0.090074	4.633088	10.211999	23.794125	0							2.394997	-0.188548
2.239417	0.089839	4.63574	10.211998	23.807386	0							2.396323	-0.188548
2.240743	0.089603	4.638392	10.212034	23.820648	0							2.39765	-0.188548
2.242069	0.089369	4.641045	10.212078	23.83391	0							2.398976	-0.188548
2.243395	0.089438	4.643697	10.212162	23.847172	0							2.400302	-0.188548
2.244721	0.089572	4.646349	10.212233	23.860434	0							2.401628	-0.188545
2.246047	0.089707	4.649002	10.212166	23.873695	0							2.402954	-0.188542
2.247373	0.089842	4.651654	10.212173	23.886957	0							2.40428	-0.188539
2.248699	0.090153	4.654306	10.212132	23.900219	0							2.405606	-0.188535
2.250026	0.090623	4.656959	10.212066	23.913483	0							2.406933	-0.188532
2.251352	0.091121	4.659611	10.212029	23.926744	0							2.408259	-0.188529
2.252678	0.091618	4.662263	10.211927	23.940006	0							2.409585	-0.188526
2.254004	0.092114	4.664915	10.211821	23.953268	0							2.410911	-0.188523
2.25533	0.093017	4.667567	10.211689	23.96653	0							2.412237	-0.18852
2.256656	0.094284	4.67022	10.211514	23.979792	0							2.413563	-0.188516
2.257982	0.095616	4.672872	10.211292	23.993053	0							2.414889	-0.188513
2.259309	0.096956	4.675524	10.211132	24.006315	0							2.416215	-0.18851
2.260635	0.098256	4.678176	10.211026	24.019577	0							2.417542	-0.188507
2.261961	0.099506	4.680829	10.21091	24.032839	0							2.418868	-0.188504
2.263287	0.100754	4.683481	10.210718	24.046101	0							2.420194	-0.1885
2.264613	0.102	4.686133	10.210686	24.059362	0							2.42152	-0.188497
2.265939	0.103248	4.688786	10.210574	24.072624	0							2.422846	-0.188494
2.267265	0.103927	4.691438	10.210482	24.085886	0							2.424172	-0.188491
2.268592	0.10393	4.69409	10.210315	24.099148	0							2.425498	-0.188488
2.269918	0.103786	4.696743	10.210248	24.112411	0							2.426825	-0.188484
2.271244	0.103634	4.699395	10.210302	24.125673	0							2.428151	-0.188481
2.27257	0.103505	4.702047	10.210198	24.138935	0							2.429477	-0.188478
2.273896	0.103425	4.704699	10.210036	24.152197	0							2.430803	-0.188475
2.275222	0.103366	4.707352	10.21012	24.165459	0							2.432129	-0.188471
2.276548	0.103308	4.710004	10.21	24.17872	0							2.433455	-0.188468
2.277874	0.10325	4.712656	10.210019	24.191982	0							2.434781	-0.188465
2.279201	0.103335	4.715308	10.210089	24.205244	0							2.436107	-0.188462
2.280527	0.104078	4.71796	10.210121	24.218506	0							2.437433	-0.188458
2.281853	0.105163	4.720613	10.210093	24.231768	0							2.43876	-0.188455
2.283179	0.106248	4.723265	10.210112	24.245029	0							2.440086	-0.188452
2.284505	0.107193	4.725917	10.210123	24.258291	0							2.441412	-0.188452
2.285831	0.107732	4.72857	10.210077	24.271553	0							2.442738	-0.188452
2.287157	0.108074	4.731222	10.210162	24.284815	0							2.444064	-0.188452
2.288484	0.108415	4.733874	10.210135	24.298077	0							2.44539	-0.188452
2.28981	0.108757	4.736526	10.210201	24.31134	0							2.446717	-0.188452
2.291136	0.109043	4.739179	10.210318	24.324602	0							2.448043	-0.188452
2.292462	0.108797	4.741831	10.210511	24.337864	0							2.449369	-0.188452
2.293788	0.108241	4.744483	10.210605	24.351126	0							2.450695	-0.188452
2.295114	0.107685	4.747136	10.210833	24.364388	0							2.452021	-0.188452
2.29644	0.107165	4.749788	10.210992	24.377649	0							2.453347	-0.188452
2.297766	0.107005	4.75244	10.211074	24.390911	0							2.454673	-0.188449
2.299093	0.107054	4.755092	10.21116	24.404173	0							2.455999	-0.188445
2.300419	0.107105	4.757745	10.211234	24.417435	0							2.457325	-0.188442
2.301745	0.107155	4.760397	10.211266	24.430696	0							2.458652	-0.188439
2.303071	0.107205	4.763049	10.211202	24.443958	0							2.459978	-0.188435
2.304397	0.106929	4.765701	10.211351	24.45722	0							2.461304	-0.188432
2.305723	0.106406	4.768353	10.211503	24.470482	0							2.46263	-0.188429
2.30705	0.105859	4.771006	10.211661	24.483744	0							2.463956	-0.188426
2.308376	0.105312	4.773658	10.211769	24.497005	0							2.465282	-0.188422
2.309702	0.104541	4.77631	10.211875	24.510269	0							2.466609	-0.188419
2.311028	0.103626	4.778963	10.211896	24.523531	0							2.467935	-0.188416
2.312354	0.102711	4.781615	10.211912	24.536793	0							2.469261	-0.188412
2.31368	0.101795	4.784267	10.212028	24.550055	0							2.470587	-0.188409
2.315006	0.10088	4.78692	10.212082	24.563316	0							2.471913	-0.188406
2.316332	0.1004	4.789572	10.212141	24.576578	0							2.473239	-0.188402
2.317658	0.100323	4.792224	10.212317	24.58984	0							2.474565	-0.188399
2.318985	0.10032	4.794876	10.21234	24.603102	0							2.475891	-0.188396
2.320311	0.100316	4.797529	10.212447	24.616364	0							2.477218	-0.188392
2.321637	0.10005	4.800181	10.212577	24.629625	0							2.478544	-0.188389
2.322963	0.099435	4.802833	10.212738	24.642887	0							2.47987	-0.188386
2.324289	0.098618	4.805485	10.212852	24.656149	0							2.481196	-0.188382
2.325615	0.09778	4.808137	10.212929	24.669411	0							2.482522	-0.188379
2.326941	0.096941	4.81079	10.213035	24.682673	0							2.483848	-0.188375
2.328268	0.096003	4.813442	10.213097	24.695934	0							2.485174	-0.188372
2.329594	0.094825	4.816094	10.213191	24.709198	0							2.486501	-0.188369
2.33092	0.093511	4.818747	10.213275	24.72246	0							2.487827	-0.188365
2.332246	0.092197	4.821399	10.213326	24.735722	0							2.489153	-0.188362
2.333572	0.091167	4.824051	10.213425	24.748983	0							2.490479	-0.188358
2.334898	0.090835	4.826704	10.213352	24.762245	0							2.491805	-0.188355
2.336224	0.090919	4.829356	10.213403	24.775507	0							2.493131	-0.188352
2.33755	0.091004	4.832008	10.213475	24.788769	0							2.494457	-0.188348
2.338877	0.091088	4.834661	10.213524	24.802031	0							2.495783	-0.188345
2.340203	0.091218	4.837313	10.21355	24.815292	0							2.49711	-0.188341
2.341529	0.091518	4.839965	10.213573	24.828554	0							2.498436	-0.188338
2.342855	0.091974	4.842617	10.213665	24.841816	0							2.499762	-0.188334
2.344181	0.092431	4.845269	10.213744	24.855078	0							2.501088	-0.188331
2.345507	0.092796	4.847922	10.213796	24.86834	0							2.502414	-0.188327
2.346833	0.092659	4.850574	10.213863	24.881601	0							2.50374	-0.188324
2.34816	0.091971	4.853226	10.213926	24.894863	0							2.505066	-0.188321
2.349486	0.091285	4.855878	10.214014	24.908127	0							2.506392	-0.188317
2.350812	0.090599	4.858531	10.21413	24.921389	0							2.507719	-0.188317
2.352138	0.08991	4.861183	10.214189	24.93465	0							2.509045	-0.188317
2.353464	0.089211	4.863835	10.214256	24.947912	0							2.510371	-0.188317
2.35479	0.088502	4.866488	10.214281	24.961174	0							2.511697	-0.188317
2.356116	0.08779	4.86914	10.214273	24.974436	0							2.513023	-0.188317
2.357442	0.087116	4.871792	10.214317	24.987698	0							2.514349	-0.188317
2.358769	0.08681	4.874444	10.214431	25.000959	0							2.515676	-0.188317
2.360095	0.086998	4.877097	10.214523	25.014221	0							2.517002	-0.188317
2.361421	0.087186	4.879749	10.214528	25.027483	0							2.518328	-0.188317
2.362747	0.087374	4.882401	10.214507	25.040745	0							2.519654	-0.188317
2.364073	0.087574	4.885053	10.214603	25.054007	0							2.52098	-0.188314
2.365399	0.087893	4.887706	10.214638	25.067268	0							2.522306	-0.18831
2.366725	0.088374	4.890358	10.214606	25.08053	0							2.523632	-0.188307
2.368052	0.088855	4.89301	10.214573	25.093792	0							2.524958	-0.188303
2.369378	0.089337	4.895662	10.21453	25.107056	0							2.526284	-0.1883
2.370704	0.090023	4.898315	10.214533	25.120317	0							2.527611	-0.188296
2.37203	0.091065	4.900967	10.214596	25.133579	0							2.528937	-0.188293
2.373356	0.092143	4.903619	10.214646	25.146841	0							2.530263	-0.188289
2.374682	0.093173	4.906271	10.214626	25.160103	0							2.531589	-0.188286
2.376008	0.094154	4.908924	10.214591	25.173365	0							2.532915	-0.188282
2.377335	0.095261	4.911576	10.214539	25.186626	0							2.534241	-0.188279
2.378661	0.096689	4.914228	10.214531	25.199888	0							2.535568	-0.188275
2.379987	0.098151	4.916881	10.214577	25.21315	0							2.536894	-0.188271
2.381313	0.099611	4.919533	10.214657	25.226412	0							2.53822	-0.188268
2.382639	0.100925	4.922185	10.214705	25.239674	0							2.539546	-0.188264
2.383965	0.101618	4.924838	10.214708	25.252935	0							2.540872	-0.188261
2.385291	0.102167	4.92749	10.214729	25.266197	0							2.542198	-0.188257
2.386617	0.102715	4.930142	10.214733	25.279459	0							2.543524	-0.188254
2.387944	0.103263	4.932794	10.214693	25.292721	0							2.54485	-0.18825
2.38927	0.103716	4.935446	10.214675	25.305984	0							2.546176	-0.188247
2.390596	0.103754	4.938099	10.214652	25.319246	0							2.547503	-0.188243
2.391922	0.103631	4.940751	10.214672	25.332508	0							2.548829	-0.188239
2.393248	0.103507	4.943403	10.214716	25.34577	0							2.550155	-0.188236
2.394574	0.103429	4.946055	10.214758	25.359032	0							2.551481	-0.188232
2.3959	0.10359	4.948708	10.214844	25.372293	0							2.552807	-0.188229
2.397227	0.103942	4.95136	10.214917	25.385555	0							2.554133	-0.188225
2.398553	0.104294	4.954012	10.214975	25.398817	0							2.555459	-0.188221
2.399879	0.104647	4.956665	10.215058	25.412079	0							2.556786	-0.188218
2.401205	0.105016	4.959317	10.215168	25.425341	0							2.558112	-0.188214
2.402531	0.105495	4.961969	10.215265	25.438602	0							2.559438	-0.188211
2.403857	0.106092	4.964622	10.215424	25.451864	0							2.560764	-0.188207
2.405183	0.106687	4.967274	10.215574	25.465126	0							2.56209	-0.188203
2.406509	0.107259	4.969926	10.215672	25.478388	0							2.563416	-0.1882
2.407835	0.107699	4.972578	10.215733	25.49165	0							2.564742	-0.188196
2.409162	0.107925	4.975231	10.215781	25.504911	0							2.566068	-0.188192
2.410488	0.10815	4.977883	10.215862	25.518175	0							2.567395	-0.188189
2.411814	0.108375	4.980535	10.215913	25.531437	0							2.568721	-0.188185
2.41314	0.108599	4.983187	10.216001	25.544699	0							2.570047	-0.188182
2.414466	0.108807	4.985839	10.216114	25.557961	0							2.571373	-0.188178
2.415792	0.108967	4.988492	10.216242	25.571222	0							2.572699	-0.188174
2.417119	0.109127	4.991144	10.216356	25.584484	0							2.574025	-0.188174
2.418445	0.109287	4.993796	10.216473	25.597746	0							2.575351	-0.188174
2.419771	0.109454	4.996449	10.21656	25.611008	0							2.576678	-0.188174
2.421097	0.109637	4.999101	10.216632	25.624269	0							2.578004	-0.188174
2.422423	0.109819	5.001753	10.216789	25.637531	0							2.57933	-0.188174
2.423749	0.110001	5.004405	10.216928	25.650793	0							2.580656	-0.188174
2.425075	0.110183	5.007058	10.217034	25.664055	0							2.581982	-0.188174
2.426401	0.110381	5.00971	10.217113	25.677317	0							2.583308	-0.188174
2.427727	0.110673	5.012362	10.217197	25.690578	0							2.584634	-0.188174
2.429054	0.110976	5.015015	10.217279	25.70384	0							2.585961	-0.188174
2.43038	0.111292	5.017667	10.217378	25.717104	0							2.587287	-0.188171
2.431706	0.111599	5.020319	10.217521	25.730366	0							2.588613	-0.188167
2.433032	0.111647	5.022971	10.217669	25.743628	0							2.589939	-0.188163
2.434358	0.11169	5.025623	10.217773	25.756889	0							2.591265	-0.188159
2.435684	0.111733	5.028276	10.217846	25.770151	0							2.592591	-0.188156
2.437011	0.111776	5.030928	10.217861	25.783413	0							2.593917	-0.188152
2.438337	0.111819	5.03358	10.217834	25.796675	0							2.595243	-0.188148
2.439663	0.111877	5.036232	10.217805	25.809937	0							2.59657	-0.188145
2.440989	0.111948	5.038885	10.217779	25.823198	0							2.597896	-0.188141
2.442315	0.112018	5.041537	10.217688	25.83646	0							2.599222	-0.188137
2.443641	0.112088	5.044189	10.217621	25.849722	0							2.600548	-0.188134
2.444967	0.111825	5.046842	10.217607	25.862984	0							2.601874	-0.18813
2.446293	0.111515	5.049494	10.217628	25.876245	0							2.6032	-0.188126
2.44762	0.111202	5.052146	10.217659	25.889507	0							2.604526	-0.188122
2.448946	0.11089	5.054799	10.217735	25.902769	0							2.605853	-0.188119
2.450272	0.110578	5.057451	10.217752	25.916033	0							2.607179	-0.188115
2.451598	0.110277	5.060103	10.217775	25.929295	0							2.608505	-0.188111
2.452924	0.109988	5.062755	10.217753	25.942556	0							2.609831	-0.188107
2.45425	0.109698	5.065408	10.217698	25.955818	0							2.611157	-0.188104
2.455576	0.109408	5.06806	10.217648	25.96908	0							2.612483	-0.1881
2.456903	0.10957	5.070712	10.217546	25.982342	0							2.613809	-0.188096
2.458229	0.109943	5.073364	10.217469	25.995604	0							2.615135	-0.188092
2.459555	0.110326	5.076016	10.217479	26.008865	0							2.616462	-0.188088
2.460881	0.110709	5.078669	10.217446	26.022127	0							2.617788	-0.188085
2.462207	0.111091	5.081321	10.217339	26.035389	0							2.619114	-0.188081
2.463533	0.111392	5.083973	10.217286	26.048651	0							2.62044	-0.188077
2.464859	0.111564	5.086626	10.217338	26.061913	0							2.621766	-0.188073
2.466185	0.111731	5.089278	10.217288	26.075174	0							2.623092	-0.18807
2.467512	0.111898	5.09193	10.21729	26.088436	0							2.624418	-0.188066
2.468838	0.111971	5.094583	10.21734	26.101698	0							2.625745	-0.188062
2.470164	0.111901	5.097235	10.217312	26.114962	0							2.627071	-0.188058
2.47149	0.111824	5.099887	10.217252	26.128223	0							2.628397	-0.188054
2.472816	0.111746	5.10254	10.217187	26.141485	0							2.629723	-0.18805
2.474142	0.111669	5.105192	10.217178	26.154747	0							2.631049	-0.188047
2.475468	0.111651	5.107844	10.217247	26.168009	0							2.632375	-0.188043
2.476794	0.111874	5.110496	10.217399	26.181271	0							2.633701	-0.188039
2.478121	0.112112	5.113148	10.217565	26.194532	0							2.635027	-0.188035
2.479447	0.112348	5.115801	10.217706	26.207794	0							2.636353	-0.188031
2.480773	0.112591	5.118453	10.217881	26.221056	0							2.63768	-0.188027
2.482099	0.112863	5.121105	10.217995	26.234318	0							2.639006	-0.188023
2.483425	0.113145	5.123757	10.218185	26.24758	0							2.640332	-0.18802
2.484751	0.113443	5.12641	10.218285	26.260841	0							2.641658	-0.188016
2.486078	0.113746	5.129062	10.218423	26.274103	0							2.642984	-0.188012
2.487404	0.114049	5.131714	10.218541	26.287365	0							2.64431	-0.188008
2.48873	0.114435	5.134367	10.218584	26.300627	0							2.645637	-0.188004
2.490056	0.114857	5.137019	10.21865	26.31389	0							2.646963	-0.188
[truncated: 20,462 more rows]
