# Supplementary material for: Hallucination of closed repeat proteins containing central pockets
Source: Nat Struct Mol Biol. 2023 Sep 28;30(11):1755–60. doi: 10.1038/s41594-023-01112-6 (PMC10643118; doi:10.1038/s41594-023-01112-6)
Supplement: Supplementary file 5 — Chromatography raw data. [file 41594_2023_1112_MOESM5_ESM.tar › SEC_submit/F7[20220202].csv]

time (min)	raw light scattering data: detector voltage (V) detector 2	raw light scattering data: detector voltage (V) detector 3	raw light scattering data: detector voltage (V) detector 4	raw light scattering data: detector voltage (V) detector 5	raw light scattering data: detector voltage (V) detector 6	raw light scattering data: detector voltage (V) detector 7	raw light scattering data: detector voltage (V) detector 8	raw light scattering data: detector voltage (V) detector 9	raw light scattering data: detector voltage (V) detector 10	raw light scattering data: detector voltage (V) detector 11	raw light scattering data: detector voltage (V) detector 13	raw light scattering data: detector voltage (V) detector 14	raw light scattering data: detector voltage (V) detector 15	raw light scattering data: detector voltage (V) detector 16	raw light scattering data: detector voltage (V) detector 17	raw light scattering data: detector voltage (V) detector 18	raw UV absorbance data: detector voltage (V) channel 1	raw UV absorbance data: detector voltage (V) channel 2	differential refractive index data: differential refractive index (RIU)	Forward Laser Monitor: Forward Laser Monitor (V)	Auto-inject Signal: Auto-inject Signal	Auto-inject Signal: Auto-inject Signal	absolute refractive index data: absolute refractive index (RIU)
-0.01262247981677453	6.203677105225756	5.114640625978232	1.520460818977365	0.6267974961433723	0.9719046374161261	0.6549539396314223	0.6637545290223346	0.3618626873026332	0.2534573663347861	0.2739585066096796	0.325214142944699	0.3998833665174278	0.494110290737499	0.9229746110377962	0.2007874556783906	1.849181896809128			0.0005569553985371716	0.8078102548058231			1.261663893750038
-0.004432695971495801	6.135547698689872	4.886589071593459	1.479086477134601	0.5993254935096363	0.9588865313229769	0.6439661727022385	0.6606069601544862	0.3578322315311911	0.2482436275657747	0.2699551311889133	0.3237217458328562	0.3992423698141556	0.4933656460726596	0.9218051378237967	0.1994375169897476	1.876841602028009			0.0005569556731372415	0.8077743085385061			1.261662642906934
0.003757087873782925	6.147403514853484	4.918589851420036	1.520567822409641	0.6068151374146458	0.9624008101146381	0.6498539241502488	0.6618834800078217	0.3567563104451056	0.2465936033016414	0.269202454271474	0.323256010852112	0.3995406025965761	0.4935083990930972	0.9218344772988231	0.1992807477301549	1.941895858987523	0.05362609212388675	0.05183048335448201	0.0005569556867925082	0.807604329600358			1.26166187306567
0.01194687171906165	6.420579548007953	5.36787678800143	1.632066062342323	0.7048337402387094	1.023439503894128	0.6889272965670662	0.6750702753170004	0.3692643645287697	0.2512860152430557	0.2768823505076134	0.3271824598678153	0.4015709728699502	0.4966597540556627	0.9257208065327992	0.201351940204658	1.87861248601297	0.0536352202023841	0.05183281777999232	0.0005569532723787015	0.8072856226569791			1.261661605431286
0.02013665556434038	6.177729698000373	5.046474172461608	1.514966491862697	0.6595283065747164	0.9886622146577547	0.6694978625286018	0.6697838807197184	0.3659476775958184	0.2512480571530227	0.2749820092049198	0.3272189160205373	0.4007498305326523	0.495831147744393	0.9239093843324262	0.200985412476069	1.84009555426782	0.05364191064694512	0.05183615200038695	0.0005569499290933195	0.8071537412925714			1.261661641739947
0.0283264394096191	6.215141008813103	5.092589971384296	1.521150266121925	0.6315258914283459	0.9574020479792558	0.6495562657251647	0.6614435306909541	0.3647376628398702	0.2520951369392548	0.2759395986778463	0.3275332087693885	0.401105130920976	0.4959708860141475	0.924333052891941	0.2010806373292499	1.841841544808264	0.05364513648941482	0.05183468969848308	0.0005569474822014957	0.80701698338603			1.261661815188933
0.03651622325489783	6.267744306868922	5.161910009613376	1.547568295863962	0.6297628618595433	0.9571981644974232	0.6477022353322079	0.6624968810212321	0.3636274802791971	0.2525303507144649	0.2761173186009539	0.3259887999993613	0.4000337692895731	0.4949578809682531	0.9231234707209826	0.2011887402030989	1.859720225172828	0.05364303848952021	0.05183322331438629	0.0005569458907756504	0.8070314933039063			1.261662025187539
0.04470600710017655	6.096105696004042	4.801212900129195	1.455911882328317	0.6005599322539014	0.9438372696675331	0.6472387081381842	0.6651779206947723	0.3602394709119603	0.2496818028266646	0.2750666944087272	0.3250857228826466	0.3994474638075791	0.4942053043966201	0.9214733158458083	0.2007811778519313	1.863034596800381	0.05363665748924489	0.05183388475298454	0.0005569432065150861	0.8071436591852332			1.261662238767423
0.05289579094545528	5.969109223417576	4.744316394701273	1.388969321140216	0.6040477610470714	0.9041324302170692	0.6434278780131494	0.6551439379331206	0.3574703576816023	0.2456382940810193	0.2728398614177972	0.3245197211128081	0.399142818503328	0.4935011812448665	0.9212367841638585	0.200241016648605	1.864384319673674	0.0536319194887671	0.05183709563086887	0.0005569384552973652	0.8073047299334128			1.261662477478876
0.06108557479073401	5.985321029238672	4.832147072466368	1.408449169893555	0.6077419495094563	0.9109865009401926	0.648395275145734	0.6552108901831249	0.3590709800506044	0.2455829347211436	0.2711478822505143	0.3237600654280374	0.3993804229832757	0.4934081184340591	0.9216255659211522	0.199980747757167	1.870617165358467	0.05362937314657967	0.0518379202476081	0.000556934106278088	0.8074032446753093			1.261662751588621
0.06927535863601274	6.124365557447227	4.938504900252407	1.502283349231356	0.5931248484130163	0.94037768703859	0.6488971933374738	0.6632918636455714	0.36030338566059	0.249254430047315	0.2717445554585853	0.3248243305300744	0.4005980425602955	0.4952672479939914	0.9235774435668749	0.2007529006194788	1.871146176665126	0.05362872421102201	0.05183929267276829	0.0005569330246137258	0.8073834825651449			1.261663025727813
0.07746514248129147	6.132902143698194	4.995551651964367	1.476243616076859	0.6100474739953928	0.9148661332837886	0.6415737023332785	0.6595694495230119	0.3584421061205895	0.2487306028180833	0.2720593491993046	0.3253232710439342	0.4002945138833034	0.4949666227602678	0.9234308449973209	0.2009426210128638	1.878933455082214	0.0536332671844752	0.0518487659638986	0.0005569328544425795	0.8074808746652231			1.261663285343157
0.08565492632657018	6.153716610574592	5.275154459491094	1.483750095038888	0.6977199721899425	0.9346824699043359	0.6550911679809295	0.6640976103223134	0.3681321544532854	0.2535958187241087	0.2781389602743182	0.3272473247804059	0.4007988355226331	0.4954078635485057	0.9237019247096868	0.2007059930950879	1.879499521186082	0.05364393169777004	0.05185774074799697	0.00055692860125477	0.8075969822740056			1.261663588970454
0.09384471017184891	6.17486976058477	5.380446314808386	1.586193956263923	0.7070444304647417	0.9759308903918998	0.6783306545782271	0.6671562859950694	0.3757229373997193	0.2558066461572889	0.2821444364638628	0.3291324350884267	0.4019528572952744	0.4965622866027083	0.92493098668314	0.2008988019159761	1.868713390843527	0.05365327468904237	0.0518651493123472	0.0005569221164098668	0.8075807225804966			1.261663922431999
0.1020344940171276	6.193319167615448	5.147492841577741	1.547695285214141	0.6432494268456711	0.9616502995906639	0.6633996558529757	0.6611666264014365	0.3625401004921429	0.2492327332258568	0.2764543273866722	0.3272258723731469	0.4005822335701167	0.49527679619252	0.923638298741138	0.2005966012735903	1.86077825427158	0.05365701592954942	0.05187999681091999	0.0005569203583677812	0.8076231707521683			1.261664222284296
0.1102242778624064	6.10243869418867	5.038266562062123	1.473541021397778	0.6318447004609553	0.9508684513664225	0.6523361885002598	0.6572561076441726	0.3557072765782112	0.2458719086640456	0.2721864014937256	0.3257304069452611	0.3994990896844375	0.4936828073502204	0.9226282052832683	0.200191886553597	1.860186790733669	0.05365830671000327	0.05190010333881081	0.0005569231123470912	0.8077573148014695			1.261664446431369
0.1184140617076851	6.126632574038184	5.087460527553731	1.517115679548493	0.6400693025467825	0.9542638191797149	0.6506452100848165	0.6615467185798274	0.3578599481585001	0.2477609964124332	0.2718842460715692	0.3246721164789355	0.3992122210381234	0.4935876669224443	0.9221696630853902	0.200417882002783	1.862375576576537	0.05366176376064916	0.05192756733514103	0.000556922909195274	0.8078296737091142			1.26166465500489
0.1266038455529638	6.180938421974628	5.015555015954378	1.542545873716261	0.6367240677394123	0.954346522409193	0.6624994823653851	0.6651672459805563	0.361321905760996	0.2516722522545997	0.2725540090893557	0.325015408288132	0.3994465686715439	0.4951740367887996	0.9225519975085847	0.2006741640073339	1.876141968181202	0.05366683544637739	0.05196002221000622	0.0005569180173392065	0.8078369042482407			1.261664880192394
0.1347936293982425	6.237194298412941	5.054589907261114	1.555210227746325	0.6223242540620167	0.9557585291999879	0.6644857998305783	0.6673080899786896	0.3623732277670439	0.2528830153702094	0.2719819407068984	0.3253607032225843	0.4008423631036251	0.4960040934874515	0.924179926199709	0.2007033764900884	1.874046333886509	0.05367207863641408	0.05199703941530276	0.0005569149607627142	0.8077678226631653			1.261665101321678
0.1429834132435213	6.252923166981132	5.143398050368638	1.571011643488453	0.6213148676356142	0.9905068248247657	0.6572938922990944	0.6773218835028944	0.3638255655610271	0.2525328142270519	0.2740201781128515	0.3262820724813186	0.4010902408412189	0.4959070243165791	0.9245770235131877	0.200868533886697	1.860311719023911	0.05368015155836914	0.05202703391940236	0.0005569155116763193	0.8077615476894173			1.261665304864599
0.1511731970888	6.321543675587458	5.271647307123803	1.591535525831393	0.6735872255658756	1.008137217500817	0.6816291348947078	0.6812616565760004	0.3752412958854314	0.2546424116042939	0.2810131891180125	0.3287598357728068	0.4014455119462649	0.4973106745748629	0.9257105525353786	0.2014264566040995	1.854711784619294	0.05368920659089032	0.05203897722513207	0.0005569162021838752	0.8076861528705688			1.261665454571988
0.1593629809340787	6.249709281066873	5.160662095299608	1.515819465947164	0.6474522218321853	0.979833215041954	0.6676565386965901	0.675123005636892	0.371600506246954	0.2557177562620157	0.2805048059530262	0.3271944586684088	0.4016985628024924	0.4965919777592039	0.9262090396783507	0.2011535400129656	1.865174728353648	0.05369697473155619	0.05204424262431416	0.0005569140770561503	0.8076175830112305			1.261665578333278
0.1675527647793575	6.228836608354913	4.908941720799392	1.474896163985406	0.6056627384775314	0.9685017920214496	0.6492431013112527	0.6653414675887047	0.3630318341561667	0.25304438885488	0.275369587264935	0.3257409917777131	0.4006823803422783	0.4961253535782416	0.9245690732262025	0.2008205892215009	1.881931161445374	0.05369854690701458	0.05204261021275675	0.0005569101901028626	0.8076684467092031			1.26166572572222
0.1757425486246362	6.549705291203848	5.083950576536066	1.598181743768542	0.6337212815561388	1.025313941328304	0.6619726837072845	0.6668403985230362	0.3624168145475904	0.253454672483578	0.274401975409201	0.3263907187837381	0.4013645501160257	0.49754125951517	0.9255708250792787	0.2016111752459256	1.850985646837059	0.05369013888184846	0.05202780230323999	0.0005569085146387432	0.8075798170433046			1.261665891772656
0.1839323324699149	6.81960945967193	5.562184830283346	1.630638423893614	0.714782564262194	1.033492362471958	0.6878294276407996	0.6729313012150794	0.3761193411669734	0.2559384779694828	0.280423988214726	0.3287890202655565	0.4031360888051047	0.4997476212227315	0.9297862208626698	0.2022520006953681	1.84949604039261	0.05368284134088017	0.05201282509229285	0.0005569100377010033	0.8074640513050126			1.261666043110202
0.1921221163151936	6.562247367057601	5.463158076176525	1.636727798068885	0.7090359875001309	1.020144258978436	0.6831737429268038	0.6689834981659762	0.3760744677785399	0.2554252118533052	0.2809139625573443	0.3284991789646203	0.4021583627883594	0.4982489500276198	0.9287506396761522	0.2016659840437089	1.869561168884385	0.05367982875044609	0.05200272611600203	0.0005569092016230137	0.8075177941401968			1.261666183067766
0.2003119001604723	6.373791306602017	5.299091373822913	1.686165231116663	0.6763529722776966	1.027092056101794	0.6840273555947508	0.6714742969259517	0.3738591161167724	0.256175564304312	0.2818407906926225	0.3290618407749109	0.4021651937914241	0.4980363861114879	0.9277806066775784	0.2016359642787891	1.883059930202736	0.05367768697755846	0.05199036372792707	0.0005569027846972813	0.8074906082403639			1.261666367673703
0.2085016840057511	6.559651019457019	5.56979981351713	1.674836884788586	0.7001589757720267	1.010905457777959	0.6827648458260223	0.6728118671137812	0.3780425450218252	0.2567173582990134	0.2833210408686269	0.3305462321023695	0.4036743089665942	0.4993866583427442	0.9297917943819758	0.2021594252318989	1.864636934720635	0.05368049967774491	0.05198219160165612	0.0005568972577084076	0.8073706369995944			1.261666601056564
0.2166914678510298	6.47428870956487	5.529331303061567	1.641195015555189	0.6939613999847858	1.022762716588532	0.6743095522058093	0.6734968614808428	0.3650284022316977	0.2535742792087716	0.2756976929829629	0.3274436282086017	0.402548385328911	0.497091131785561	0.9283700357790724	0.2016996352202796	1.855207030325521	0.05368322986557161	0.05197594935280014	0.0005568980820556675	0.8073728345022517			1.261666802678566
0.2248812516963085	6.127183832942905	4.995604082123901	1.540462270666187	0.6306170843983158	1.004187551510634	0.6715239266033967	0.6728164372198454	0.361617033319822	0.2490105157852716	0.2719849352387446	0.3248732854844161	0.4007574599844037	0.4948620160607245	0.9236849166182116	0.2008939135582583	1.854334571320414	0.05368004627044037	0.05196207332033582	0.0005568993991367401	0.8075227455553584			1.261667002159097
0.2330710355415873	6.169646103433609	5.045291285003331	1.4928538512734	0.6206190330939816	0.9522702429277581	0.6549785158714311	0.6599656754641131	0.3615867931410097	0.2467095141656637	0.2733760427607697	0.3248961821811925	0.4001420563380755	0.4946260353323069	0.9232842036593384	0.2005857744499456	1.860651114147352	0.05367344452045104	0.05194647246532464	0.0005568949571649061	0.8076463526464924			1.261667222506705
0.241260819386866	6.391890403934213	5.340003504254319	1.550059954383789	0.6514017080492821	0.9683174155270571	0.6548855452621468	0.6630653155581722	0.3652503727629379	0.2537678072272682	0.2765577904165618	0.3266467391113633	0.4009361125039853	0.4953033507829804	0.9246524413351795	0.200966928108999	1.872619237071321	0.05366671324709892	0.05193459454318102	0.000556889592757432	0.8076052906935823			1.261667462514091
0.2494506032321447	6.191282508151295	5.165502630258954	1.545655466113085	0.6232804998376124	0.9545546158435252	0.6492744265962821	0.665848168121924	0.3619009238529242	0.2531830947139244	0.272597320634117	0.32454312416365	0.4010333129549956	0.4949351874285136	0.9235506265092096	0.200934399749724	1.856335556697474	0.053664611172796	0.05193246239171839	0.0005568883174374248	0.8075961909548302			1.261667731301549
0.2576403870774235	6.173724869800188	5.138365176517827	1.524312077838512	0.6132473825292376	0.9430191219961617	0.6460815898476671	0.6631325640759007	0.3622337159303176	0.2508357070412967	0.2733815735214635	0.3248734822754009	0.4007211587505183	0.4956007896767223	0.9236036284536386	0.2007753823317069	1.857187896244261	0.05366187110271429	0.05193266361096822	0.0005568890189506078	0.8076542896964116			1.261667979287579
0.2658301709227022	6.341324131900423	5.215472888084782	1.604370395675235	0.6249855542735244	0.9783526199787494	0.6550189205985602	0.667185181407616	0.3674476957013169	0.2552721062918085	0.2786662753704966	0.3271089553351325	0.4012570917976281	0.4960606472771334	0.9245089725962723	0.2010486353542421	1.877228737286646	0.05365855707784278	0.05192333945687828	0.0005568871182888616	0.8076962207254615			1.261668189331411
0.2740199547679809	6.402310798036042	5.086328007795411	1.597157328648979	0.6194350217669359	0.9799779910532623	0.6506894095805754	0.6645668900602424	0.3612311778671108	0.2515029206744952	0.2745073403473137	0.3254895662732384	0.4005876853001419	0.4946715432984032	0.9229101034632659	0.2009904165767089	1.88521950559366	0.05366332763884945	0.05191124367163925	0.0005568826087405164	0.8077447467453931			1.261668396712235
0.2822097386132597	6.405886342008328	5.105919281409695	1.563735751249775	0.6266032816808903	0.9453880282104183	0.6482454481538411	0.6549330191465498	0.360788941617636	0.2481836754975715	0.2729785937257949	0.324933234007086	0.3998655977924496	0.4943545664610886	0.9230608088193453	0.2011152760675966	1.86493475761177	0.05366287455939377	0.05189666611837134	0.0005568798617636412	0.8077125809185773			1.261668618806996
0.2903995224585384	6.352647808696366	5.192843177358641	1.559424409692382	0.6372328062830536	0.9457349556499732	0.6511030224384974	0.6565134534030291	0.3668156844176893	0.2515008278880163	0.2761743990777507	0.3263709804650616	0.4005306387120586	0.4952094069259041	0.9239462367101855	0.2013359485774993	1.85265367480899	0.05365542683732701	0.05188237279808357	0.0005568809857612547	0.8076762494461771			1.261668821357955
0.2985893063038171	6.207613246263288	4.994839680528667	1.456048183220899	0.5969729088622582	0.9231123447147377	0.6390497009829561	0.6591230483944096	0.3592653358221013	0.2499214982157016	0.2729030238520943	0.3250389558882225	0.4007989836796244	0.4944526380255548	0.9230449600937799	0.2006075763665994	1.852218286197901	0.05364956880094343	0.05186765198449005	0.0005568820059388316	0.8077115448872324			1.261668989685464
0.3067790901490958	6.216082740213768	5.005781764653712	1.424037910982948	0.6112708899832939	0.9229685256860924	0.6446591642463526	0.6607839306568499	0.3567608945141227	0.24794637786854	0.2700112173392483	0.3237901121791907	0.4006321352105883	0.4938077448491962	0.9235770194569465	0.2002119670877966	1.868341931756154	0.05364118846913427	0.05185840676193747	0.0005568787459829093	0.8077135170540621			1.261669156385871
0.3149688739943746	6.196097841968538	5.079043708106349	1.430373960636925	0.6504054348614006	0.9376013112248446	0.6699493292019368	0.6622581217913266	0.357904925046696	0.2473137037025334	0.269801224715758	0.3239907366440728	0.3995478449428336	0.4933408903582699	0.9230112016586649	0.2003252308102771	1.86263293548311	0.05363663365949825	0.0518572460765833	0.0005568747343880589	0.807748366341727			1.261669320461774
0.3231586578396533	6.289206603525779	5.179068377895778	1.507781788281631	0.6429550198254445	0.9432452851832606	0.6602460907697594	0.6662968996030885	0.3592223803432266	0.2495224703100931	0.2718194861154389	0.3242333865623671	0.3993662520904711	0.4936911583385696	0.9228469966838853	0.2007705930527352	1.840835831624765	0.05363580988307028	0.05186265016074878	0.0005568761275940871	0.8077903169775492			1.261669448301838
0.331348441684932	6.268118688652016	5.109748951873559	1.558278298224433	0.6495466718184809	0.9691228895685645	0.6630531345954896	0.6705646038706344	0.3639894871796722	0.2528723185089861	0.2737655285064428	0.3257431630829853	0.4001928213724403	0.4952512891704649	0.9233074595592784	0.2012207755093065	1.844259922624655	0.05363685521779048	0.05186938986183887	0.0005568796618056901	0.8077631127963162			1.261669543290671
0.3395382255302107	6.288724943281026	5.197651268398345	1.536181548862191	0.6729415276228448	0.9825240371035479	0.6846591964065767	0.6689503261991154	0.3661132549440713	0.2512108074978803	0.2749240190082393	0.3258055058227912	0.4007930042259071	0.4959509852380196	0.9248972114915729	0.2012538847453941	1.866130187842885	0.05364416057406454	0.05187125745156205	0.0005568788084171417	0.8077421627051661			1.261669609526666
0.3477280093754895	6.560943919667415	5.365076731877181	1.631967711563482	0.6662363315553057	1.007364018527727	0.6748688430288527	0.6767393705921856	0.3691526278939176	0.252940749871514	0.2771088990496794	0.3263025233949224	0.4013799913736515	0.4968377097964152	0.9264042711759404	0.2017341518288674	1.87999454498453	0.05364731335384774	0.05187433298693195	0.0005568735371239718	0.8077666256289902			1.261669707524727
0.3559177932207682	6.572813578292588	5.254676066526802	1.644900431508977	0.6510727599922137	1.003149525857474	0.6724937655220026	0.6763142573416492	0.37151795558724	0.2553021252222973	0.2776957279563	0.3274132367262549	0.4018678840800535	0.4977887116598811	0.9259848634184978	0.2021500968080493	1.873484906922058	0.05364664632845949	0.05187866446796513	0.0005568715919804217	0.8077372887935903			1.261669807602591
0.3641075770660469	6.457304272086223	5.286822516884645	1.589923886047475	0.6465353368701783	0.9870058122028942	0.6675957544678265	0.671510672822869	0.3667459573374016	0.253928586181407	0.2776267969723262	0.3269147929021994	0.4011396409406259	0.4963868851613014	0.9249506074043387	0.2017446307461581	1.873614342483194	0.05364507977095045	0.05187887156392971	0.0005568745827520536	0.8077245152346214			1.261669892121037
0.3722973609113256	6.405599511887947	5.168220928450802	1.568575190152382	0.6401677382618686	0.9870514454882233	0.65814558380656	0.6702222232759255	0.3632293913981983	0.2528962399603929	0.2806391389908162	0.3280801911995372	0.4012479218934516	0.4960587535550465	0.9250027931580652	0.2014689678263205	1.86882317640644	0.05364085217930358	0.05187120635565122	0.0005568759923549598	0.8077057821535334			1.261669923388603
0.3804871447566043	6.062279187837833	4.858445891040589	1.450796129964603	0.6032342063718806	0.9227364950098926	0.6394930240220588	0.6591886670127933	0.3574725563233536	0.2486303001779996	0.2729993032566657	0.3248141179059781	0.3998263109773247	0.4934526262885256	0.9215272558833131	0.200207553116007	1.875807096610692	0.0536373341319419	0.05186259931141261	0.0005568727113386978	0.8077642243707792			1.261669974399065
0.3886769286018831	5.877585046233118	4.659828197304329	1.374251764787447	0.5672124288495186	0.8930630694213829	0.6349397734946265	0.653462052787265	0.3543684430388496	0.2500574218325951	0.2690987224355669	0.3235348601780497	0.3986673398157863	0.4924355519563012	0.9200786205019736	0.1998789887857886	1.889604144687249	0.05363898588355676	0.05185424458233466	0.0005568690349397292	0.8078929219773929			1.261670077330939
0.3968667124471618	5.955425460971583	4.80831722527446	1.430850577018389	0.5636759295368604	0.9060929886063143	0.6388600743867333	0.6554204031537323	0.3556430808589471	0.2494927016325097	0.2686626106820623	0.3238855820773074	0.3984540918145764	0.4926945132772583	0.9198984154178282	0.1999343281333567	1.858492768727506	0.05364465099190018	0.05184744129218029	0.0005568693201544707	0.8079092867170777			1.261670185254128
0.4050564962924406	6.033104948370113	4.967685835304541	1.476670377165323	0.5851850328113484	0.908561552696088	0.6337711203990934	0.6575070894093796	0.3565751715006751	0.246243456827982	0.2695072304964367	0.3233255310414158	0.3980867998233247	0.4921014690986093	0.9196701358133248	0.1997423019802212	1.857886959477678	0.05365034846879558	0.05184712105918775	0.0005568713668618278	0.8079052500610391			1.261670265241602
0.4132462801377192	5.990999587778621	4.785377100807469	1.430692288069802	0.5635238143318092	0.9146564064024244	0.6359716543585749	0.6555028943079618	0.3556487710620857	0.2453196516758702	0.268923975570005	0.322871575070813	0.3984514389310596	0.4927074963011925	0.9202814919909996	0.199824000725276	1.877526107440972	0.05365304853366439	0.05185165530741791	0.000556870585504837	0.8079088633904192			1.261670324694893
0.421436063982998	5.990048653353079	4.679934975757042	1.418291461538761	0.5505421057313272	0.9125898355414719	0.6338360757943587	0.6535448903209654	0.354325659205297	0.243912697725409	0.2686878618070452	0.3225480920238157	0.3991367602877029	0.4930030955682825	0.9205926258778843	0.1999046947083892	1.877693157796168	0.05365061377024933	0.0518497366217839	0.0005568670191051452	0.8078933354320449			1.261670400031844
0.4296258478282767	6.184752713888276	4.755868627473775	1.446777433945506	0.5766685202013357	0.9169628011977563	0.6379700452629139	0.6551640726333128	0.3556474465305841	0.2463580778464337	0.2729031734508294	0.3244920073489181	0.3993490901032054	0.4934869739292198	0.9210716051802182	0.2002714352265891	1.856839908562097	0.05364206766596695	0.05183760891872539	0.0005568652297589478	0.8078521133631789			1.261670504716492
0.4378156316735555	6.118208067273033	4.893072545956687	1.438867398050543	0.6233445629994262	0.9336295476887535	0.6614511611578707	0.6634525063350416	0.3618159914628337	0.2497658844383279	0.2770686627483689	0.3265334575948234	0.4001161885922909	0.4944410505522477	0.9227639406595018	0.2008505666838081	1.852393031363958	0.0536308459785996	0.05182592201034929	0.0005568674113112189	0.8078098558567632			1.261670592384885
0.4460054155188342	6.198109843049456	5.028682576826435	1.488420544735854	0.6384497905497176	0.9539023800595947	0.6643711535905052	0.6655000898679954	0.3645213604791384	0.2510990205879357	0.2764807934057169	0.3259187893051251	0.400100871551988	0.4943907777732173	0.9229449419027974	0.2011496700533757	1.880882699172004	0.05362682371901889	0.05181936515864084	0.0005568689635087486	0.8078042479897667			1.261670657537352
0.4541951993641129	6.312964525112693	5.064344606881238	1.521811406948326	0.6327368367560093	0.9608598615437342	0.6543641599083674	0.6634827907070594	0.3603759680742413	0.2465367622322978	0.273430733687797	0.3245903703480365	0.3994565036402469	0.4935147248834725	0.9217634666891745	0.2008021594911019	1.905430789008186	0.05362703589756805	0.05181825810344328	0.000556865894045562	0.8078104627787549			1.261670709620718
0.4623849832093916	6.288631075711025	5.19221115766785	1.557626374896971	0.6486691762458238	0.9851780171492192	0.6679150415580228	0.6659403180753746	0.3645243065905658	0.2475601178201069	0.2753944480038413	0.3261739095987884	0.4002534067488445	0.4948568499653061	0.9233277578142668	0.20119472350819	1.886472964215391	0.05362919170431056	0.05182353117386192	0.0005568623209174861	0.8077269098752973			1.26167079282911
0.4705747670546703	6.162060200800153	5.12352291982868	1.569405982674823	0.6089658501824964	0.9958977567589318	0.6538362783071564	0.6647444178934919	0.3639210339347178	0.2509055913569248	0.2735114561419231	0.3252584513151943	0.3995383176193709	0.4945031412411991	0.9222350082149221	0.2008078628760533	1.860833808463066	0.05363246441160711	0.05182907851835303	0.0005568639582397427	0.8077084511557183			1.261670866198575
0.4787645508999491	6.185444185195399	5.119770962988505	1.55147956578524	0.6052613907330541	0.9448749584354923	0.639267324322412	0.6595473564359504	0.3604424381112199	0.249273540238801	0.2720081366055876	0.3242883736621963	0.3992550589989873	0.4934379804594511	0.9214825611322361	0.2004428159706175	1.864487223336478	0.05363933933720323	0.05183370190360289	0.0005568672476037953	0.8077728551868766			1.261670904621493
0.4869543347452278	6.296804489161383	5.124003053931887	1.556880120057801	0.6298297228535361	0.943735325458837	0.649652692109886	0.6636039118000544	0.3601730727850215	0.2515009959343468	0.2726116976977704	0.3247244373285748	0.399523206703529	0.4937325921898437	0.9217872418631238	0.2006309350141276	1.891731855917569	0.05364519558465497	0.05183846242588899	0.0005568661143685428	0.8077681671142226			1.261670931295997
0.4951441185905065	6.192731883296853	5.020838574333269	1.459007646659896	0.6269452992093878	0.9348138875106446	0.6482992287977271	0.6530097458599795	0.3578289453483124	0.2471092295550481	0.2715738432819563	0.3243142848965132	0.3990660646516842	0.4930265238289083	0.9218692374914913	0.2004291512068677	1.900620296087632	0.05364566228838956	0.05184241237253646	0.0005568622583670832	0.8077439388218651			1.26167098255254
0.5033339024357852	6.18329328933578	5.158416229573638	1.458549916853112	0.6512797148101099	0.9437689144054711	0.649969879379746	0.6516579189656431	0.3604021013635031	0.2455789738398714	0.2743519431895374	0.3254975866430382	0.3990677229986067	0.4933078680006532	0.9224210322258194	0.2005876781067701	1.861354433884877	0.05364485283315667	0.05184369819492273	0.0005568617041324657	0.8077228956038183			1.261671041772169
0.5115236862810639	6.250458608468042	5.187311497415127	1.561919959503665	0.666098625535439	0.9828593640742938	0.6725383995783608	0.6704415103447736	0.3698443638857442	0.2560021559077674	0.2774892772437086	0.3272548633676737	0.4009012186210996	0.4962886450357982	0.92450387729309	0.2015959779112985	1.856894966661858	0.05364706481656356	0.05184043752250005	0.0005568650553956944	0.80771945933605			1.261671062869189
0.5197134701263426	6.243991480766597	5.029229049156978	1.51665909526142	0.6389324185543169	0.9578951828572374	0.6564363647398828	0.6645372714795075	0.3645789271400744	0.2527755224182224	0.27595707995989	0.3266899970614695	0.4003218891941833	0.495462393807881	0.9234462366400903	0.2010492828762365	1.890728589537145	0.05364830798465984	0.05184084893360875	0.0005568670316145654	0.8077571407917207			1.261671049786237
0.5279032539716214	6.353396542072563	4.945582891960132	1.51863477885684	0.6067854762381782	0.9764428950909166	0.6543692504692479	0.6683389177292308	0.3622723254949849	0.2503962647755033	0.2762613715621929	0.3266494150174863	0.4004587109041365	0.4955411285566004	0.9233364308294748	0.2008866467387891	1.895599316705087	0.05364776510797535	0.05183884624794581	0.0005568650661206467	0.8076855930064527			1.261671042513994
0.5360930378169001	6.37554314065544	5.150774259253894	1.492029518133015	0.6333668060470998	0.9676937843927323	0.6664642253864587	0.6745111563217017	0.3673785836824472	0.2552880094368106	0.2773392513244406	0.3273507566912384	0.4015221879323428	0.4967070595416294	0.9268516095226198	0.2014092364338478	1.861128386150695	0.05365225496681807	0.0518371888500815	0.000556863097290592	0.8076089979235755			1.261671051251235
0.5442828216621788	6.199881795366397	5.200320494771577	1.474365054802388	0.6562037830894777	0.9537133638537466	0.6569526641711625	0.6630870012881495	0.3623397302487823	0.2495359555143853	0.2746570444065536	0.3255229849337324	0.4004054563453798	0.4950034014388349	0.9242309023652776	0.2009496937423271	1.831093829632152	0.05365505269134249	0.05184091635829131	0.000556865055138945	0.8077257941673894			1.261671048725428
0.5524726055074576	6.076966925768534	4.885683358584593	1.512458473262871	0.6033715742929261	0.9414119075600844	0.6400363345938033	0.6538179469312111	0.3571159507585992	0.2457534107773127	0.2721864282972319	0.3234946079815311	0.3994331485861651	0.4929791007768365	0.9216791431088157	0.2003481689072295	1.838359076928374	0.05365296727019413	0.05184019157720344	0.0005568685396592704	0.8077342381099263			1.261671012206659
0.5606623893527363	6.171808825996836	4.926564876653241	1.500039687526767	0.5959475861182785	0.9321448155663371	0.6403025113498281	0.6545283430165552	0.3570240069112434	0.2458559077316196	0.2725103690316593	0.3236841017514486	0.3997333358657236	0.4929900744264374	0.9221124926697162	0.2003908394728743	1.881254491558373	0.05364664532693702	0.05183204165641895	0.0005568686101795958	0.8076739061380424			1.26167095196671
0.5688521731980151	6.125032758221984	4.94731406370154	1.442558596954146	0.6001142204740061	0.9255580133428732	0.6591995558500529	0.6608419346125638	0.3594033357085941	0.2468416857910741	0.2731149976510221	0.3242569626032299	0.3999613349524497	0.4941487036376702	0.9227060810848616	0.2004572147343249	1.892984444372436	0.05364020662543879	0.05182311233809132	0.0005568657659102712	0.807712800974714			1.261670905713098
0.5770419570432938	6.310056221667121	5.056706850705948	1.514948996446358	0.613851660983061	0.9526035913907471	0.6607173976224957	0.6661613355715167	0.3628597880368079	0.2509007017701334	0.2743487367743022	0.3257782190230069	0.4003161985920769	0.4953261426975124	0.9228316010888606	0.2010413092567105	1.864432766060503	0.0536365272354781	0.05182131217305071	0.0005568657551510203	0.8077069246753271			1.261670873258648
0.5852317408885724	6.516052189774577	5.379269807159366	1.630919282729561	0.6597513838094363	1.019292114687651	0.6655067052314598	0.6719971846471171	0.367346083872986	0.2546333295244448	0.2758983263988278	0.3265928857474523	0.4006690745715139	0.4958585985837137	0.9237269293444648	0.2017416685292397	1.843361489520561	0.05363342413265353	0.05182124450179349	0.0005568698254920433	0.8076783603274188			1.261670834818493
0.5934215247338512	6.380046848341824	5.230993952301127	1.563074945383542	0.6550081728507028	0.9750864740610791	0.6669780065865603	0.6671929006053989	0.3674703682197164	0.2509933449081448	0.2777852232778222	0.3261677894655829	0.4004576018532501	0.4944259940008569	0.9234395432629381	0.2012505304765853	1.831802067167078	0.0536336076464451	0.05182281022839232	0.000556871592815812	0.8076742977863344			1.261670763534948
0.6016113085791299	6.463299308334944	5.28812372823351	1.605491031843385	0.6728920354288271	0.9668381870827888	0.6740342219525227	0.6628876402942467	0.3698498345604773	0.2533157250315441	0.2801051476018478	0.3271404664159532	0.4013117669977853	0.4953592465249244	0.9249911511555496	0.2015993154415655	1.832330501274163	0.05363715466478331	0.05182280231058111	0.000556869150559808	0.8076658359848593			1.261670692674464
0.6098010924244086	6.478119709967212	5.253402159421054	1.597882199854352	0.6640976307801713	0.9920359821749689	0.6772141409002601	0.6649262127793468	0.3733940393170487	0.2551564160263003	0.2806139617342651	0.3274261690542966	0.4022765363223655	0.4973950192323215	0.9258563229542305	0.2021169410628552	1.842687724001071	0.05364254413554374	0.05182239498166533	0.0005568675783403378	0.8075832916877177			1.26167066165418
0.6179908762696874	6.16657573764237	4.831735074928632	1.489163382151253	0.6027933042022584	0.9723313029734957	0.6504308625199763	0.6652784250590417	0.3666528793078761	0.2529920400787841	0.2777005558751213	0.3267403366257935	0.4009084582318353	0.4958879504281828	0.9226497204094406	0.201205871600998	1.832390016871412	0.05364925361881221	0.05182089333728011	0.0005568707230453505	0.8076603975934398			1.261670607317699
0.6261806601149661	6.159000720159867	4.916933154228546	1.517639424587701	0.6214730056227871	0.973911307876444	0.6509003209073504	0.6632214225174631	0.3652632293997952	0.2515150820035524	0.2777733935529054	0.3270772058468464	0.4008704845211847	0.4952997704411259	0.922373394198191	0.2009310359419119	1.828414494123229	0.05364795187327707	0.0518133351427402	0.0005568741234816579	0.8077754552615861			1.261670534808359
0.6343704439602448	6.105694481173402	5.005263336428468	1.506054299516538	0.6070634403481777	0.9542467486813168	0.6434984308375892	0.6593336787678248	0.3547010898210229	0.2461415115967305	0.2719105897315843	0.3237465996920783	0.3994581626934348	0.4930495069533716	0.9213999988380347	0.200230726195621	1.844950028809159	0.05364352663141629	0.0518098083606309	0.0005568734581725645	0.8077796452082806			1.261670453827234
0.6425602278055236	6.049758396719157	4.910528933490085	1.496711344493092	0.5932290198852023	0.9642803708304	0.6466539651940615	0.6605771233084997	0.3550697078808062	0.2456344265787189	0.2697127993030824	0.3228429130118236	0.3987539618645393	0.4927469927745659	0.9209424419088362	0.2002108178729412	1.876884239132271	0.05364505650037054	0.05180887240138552	0.0005568711119035449	0.8077230045286717			1.261670402383356
0.6507500116508023	6.209896227245683	5.035040386915804	1.501733075311636	0.6150770468828431	0.9624366002668194	0.6462143607214016	0.6611703283998207	0.3599440422954085	0.2479292393018196	0.271893259930531	0.3237446810401885	0.3990113442995261	0.4934920830434179	0.9216742377903876	0.2006947889155491	1.858566762767907	0.05364418914269138	0.05181090879938974	0.0005568717222748065	0.8076821100758989			1.261670358008202
0.6589397954960809	6.295435099747768	4.982014087709215	1.492007767633605	0.6073643369089046	0.9503635934319643	0.6447756964727634	0.6614886739166534	0.3596526544106927	0.2486989163139331	0.2719151717041522	0.3241343984558929	0.3992676122788776	0.49382344757281	0.9218361199828833	0.2006261711362184	1.850066330082402	0.05364498078332063	0.05181499971869173	0.0005568753631023057	0.8076464949928793			1.261670283683323
0.6671295793413597	6.426231351693889	5.025636840219402	1.525985186496125	0.6292715945209649	0.9860792260672968	0.6598877203028858	0.6705354830781991	0.3654152914781704	0.250664880570122	0.2743507360166105	0.3255035247406995	0.4010319227176682	0.4961854434414303	0.9256690139987411	0.20125137055768	1.859226381793142	0.05364961586836611	0.05181901121330702	0.0005568774120103665	0.8075635923363378			1.261670191173876
0.6753193631866384	6.404968851413932	5.153969859088663	1.520380277879391	0.6403781115896621	0.9781812566585986	0.6575992917521891	0.6747288558389053	0.3659689378826461	0.2537740003430874	0.2756830152556965	0.3260668152637612	0.4016612887882568	0.4968518882641716	0.9262649544226651	0.2013847768394214	1.867611467797808	0.05364869066209447	0.05182189622805873	0.0005568754406345207	0.8076070605371187			1.261670115749183
0.6835091470319172	6.244089686688436	5.07576030094706	1.516319015825819	0.6409288432003226	0.9718246819894695	0.6638854429804601	0.6712424079089523	0.3669005852965232	0.2542661894534118	0.2766351584632566	0.3270071751896758	0.4014723409536287	0.496721027715858	0.9243472957541393	0.201337313913216	1.864449365467108	0.05364639908656157	0.05182372194105477	0.0005568736605556353	0.8076729254580334			1.261670067193814
0.6916989308771959	6.339868464892567	5.104181548162519	1.509236082442541	0.657984927923564	0.9690980389670611	0.6681576285036652	0.666565462397059	0.3711892888251995	0.2525794022892465	0.2789565796649321	0.3279685576178408	0.4016876802420699	0.4965320212847971	0.9246999515410361	0.201494682402078	1.843388294211873	0.05364615083879918	0.05182770788771465	0.0005568766267815904	0.8076707543004334			1.261670012161139
0.6998887147224746	6.48307809559642	5.188261711955611	1.531319902791034	0.6570170381745218	0.973331469839934	0.6662178383012802	0.6665786881019676	0.3714712291618866	0.2517114131400552	0.2769539027489757	0.3272387042228525	0.4013820349377475	0.4960985877097435	0.9244696094209016	0.2013534282931777	1.842561293313038	0.05364320728594595	0.05182587017471448	0.0005568808170994087	0.8076965076181647			1.261669920506752
0.7080784985677534	6.452149988362712	5.115256934864925	1.558876709270122	0.63410573143838	0.9770748673486807	0.6545859453949522	0.666960663710008	0.3651859431859151	0.2500760038712568	0.2743400379580751	0.325820761282644	0.4005100111426939	0.4952741661725768	0.9243724999317579	0.2010641445970641	1.851166515274343	0.05364106830304503	0.05182187068010332	0.0005568804792603618	0.8076769463689805			1.261669816879287
0.7162682824130321	6.495042203915286	5.394470805724912	1.574263068578572	0.6822788597260442	0.9842919849622422	0.6550964154910456	0.6665805541211606	0.3693877261878791	0.2525634160816411	0.2787030944746569	0.3274714558004587	0.4018613685250469	0.4960127712700722	0.9262929413654848	0.2013982900107916	1.868892942076623	0.05363779327407737	0.0518171579112591	0.0005568773092798421	0.8076069307213463			1.261669750279993
0.7244580662583108	6.010569567167999	4.79827709016619	1.442598294283287	0.6134122108981634	0.9369045811572827	0.6379263602911307	0.6550160959014966	0.3590723881127445	0.2494117946407126	0.2723589388703204	0.3249244534129265	0.3998773880340351	0.4929028051323504	0.9203522638124313	0.2006923468979372	1.854520408929762	0.05363569448685858	0.05181234759443466	0.000556878050955094	0.8077229737065451			1.261669701769986
0.7326478501035896	5.959867168448757	4.617668206944071	1.388339648126879	0.5630092372131081	0.9033601709714105	0.6330888650975621	0.6533957998659323	0.3545687978837647	0.2481740967289097	0.2692680205875804	0.3231927229794614	0.3987592395510335	0.4924760315025037	0.9195675846570968	0.2005187737089971	1.85239121860418	0.05363952965470569	0.05181152860783552	0.0005568818846445468	0.8076845832667416			1.261669639188636
0.7408376339488683	6.10985446926258	4.762784682210731	1.446814627794829	0.5881875701310145	0.9302769426670425	0.646710901926325	0.6618205810647442	0.3602795025160379	0.2523598741186334	0.2703305010880699	0.3242024949233667	0.3992388952923849	0.4937967776577013	0.9213156099185261	0.2004297447983426	1.884070561399439	0.05364613141109344	0.05181806913077223	0.0005568828346346482	0.8076399243011941			1.261669553811542
0.7490274177941469	6.256347379423421	4.985259485944683	1.534733527290926	0.6258995898339763	0.9730003994349825	0.6575204913242577	0.6628755666839999	0.3645589436022882	0.2549221896794358	0.2745233733692051	0.3261196536049651	0.3999023580486764	0.4950348026829277	0.9232002550141108	0.2006968129497139	1.894153499067516	0.05365286271360368	0.05182650761330446	0.0005568801111014732	0.8076509009527471			1.261669491956476
0.7572172016394257	6.170505654757312	4.932982656375357	1.499641221723993	0.6180828492020294	0.9378988787842499	0.6461402828260022	0.6574353310522438	0.3587520659367941	0.251128727384783	0.2733218031470446	0.3258051387369569	0.3992087204935961	0.4934579978834318	0.9209208947043581	0.2005559210976723	1.861670122066455	0.05365451790912638	0.05182905884711235	0.0005568784303050586	0.8077460516463653			1.261669472277638
0.7654069854847044	5.974365796868124	4.762501134706794	1.393742711336251	0.5794791810949579	0.9090388225185044	0.6391576599533814	0.6583262794514437	0.3577971042764772	0.2478923932453453	0.2723017738351091	0.3249762116600195	0.398823465867401	0.4929087258741809	0.9196762988179027	0.2000630414639259	1.842757973777835	0.0536532197408922	0.05182843928524124	0.0005568807770650567	0.8078178570689721			1.261669445080966
0.7735967693299831	6.210065078180027	4.939140331447425	1.497658320387771	0.5908979753207138	0.9459974840201051	0.6465109843103646	0.6637313469953058	0.3660524609908533	0.2560963125823162	0.2784560520575999	0.3260757967653124	0.4010527010518398	0.4948083502372196	0.9229062753674031	0.2006895608670267	1.853245738688522	0.0536477507217005	0.05182204765277023	0.0005568833496253423	0.8076075851855803			1.261669405072697
0.7817865531752619	6.28211284442844	4.889512547585725	1.566418017185156	0.586118619264271	0.9773025295560718	0.6437078149440567	0.6620782346733046	0.3617515286868103	0.256453306871751	0.2739871299592255	0.3247388738930376	0.4009644149338641	0.4949213809223459	0.9233126855848153	0.2006864885476602	1.855528402040707	0.05364465053906246	0.05181543717090517	0.0005568818909344869	0.8075853963904599			1.261669379340843
0.7899763370205406	5.979854101250243	4.695097538439153	1.416616271906602	0.5706010115187302	0.9157565364960215	0.6331882138023299	0.6522490817016738	0.3580118324073006	0.246451422072925	0.2696457008413304	0.3219662373448899	0.3987549853702266	0.4925393432104155	0.9203927584131034	0.1999421177222158	1.847296455670972	0.05364347215796095	0.05181338852632215	0.0005568782339371336	0.8076509047828069			1.261669393001598
0.7981661208658194	6.082608145072437	4.875862233398237	1.429094677520565	0.5958984350794755	0.914252703324097	0.6465694054864882	0.6575621642088254	0.3679541368098389	0.2491517987714053	0.2735113728401696	0.3236216391755657	0.3993991581224325	0.4931536377065911	0.9215278223025106	0.2005037383528108	1.833391876758238	0.05363982695660111	0.05181507326666368	0.0005568773525079847	0.8075960090765548			1.261669436462457
0.8063559047110981	6.235180464354517	4.990768656271247	1.49105731072317	0.60266074797591	0.9437023723342834	0.6466274143320291	0.6591116616134077	0.3651196486362676	0.250671441128187	0.2762647318699643	0.3261278982266451	0.4004010419516191	0.4948570024845446	0.9226576842610374	0.2008915909706789	1.832597465583385	0.05363869310289013	0.05181858600767237	0.0005568800750154888	0.8075622974043334			1.261669452992218
0.8145456885563768	6.167254288558455	4.966368326758245	1.483029162795214	0.6190059862054894	0.9356384997724162	0.6536285862600916	0.6548009435022389	0.3616289205920566	0.2460987084456984	0.2715368554647645	0.3241393907808345	0.3993712321483319	0.4941085586565675	0.9222901672783627	0.2004297863849612	1.853027693530811	0.05363597434153624	0.05182158236493025	0.0005568818694815104	0.8075697034445446			1.261669441507794
0.8227354724016556	6.13912817930194	4.947622694108012	1.471472471397919	0.6117982663962438	0.9195595818535296	0.6474427748612434	0.655421444570823	0.3605375674886699	0.2470084756238919	0.2684362981972664	0.3229729004165341	0.3987992051652257	0.493241030121684	0.9219896397674227	0.2003998702198277	1.872935172950625	0.053634204533019	0.05182076795367335	0.0005568790006919857	0.8076130127412285			1.261669451378734
0.8309252562469343	6.018200289136175	4.842908684763286	1.445673181728486	0.5880236577523217	0.9055132005649464	0.6299330550680518	0.6504655143612271	0.3521903587870865	0.2442377439844385	0.2674336548177528	0.3224654304257198	0.3978948696288013	0.492054056710768	0.9196460801475836	0.1998920636324656	1.863354469968305	0.05363690850341295	0.05181615860952409	0.0005568759648690222	0.8076749049437414			1.261669501818336
0.8391150400922129	6.040896136424921	4.914294470284919	1.46084044364005	0.5996901784716583	0.9264981388520984	0.630911929117135	0.652948750629051	0.3504872271241242	0.2428309087033123	0.2674038562683284	0.3220741279141639	0.3977404769907592	0.4917122914476645	0.9194634714790756	0.1996474222019472	1.847202522366027	0.05363630852843296	0.05180865837390838	0.0005568781704513734	0.807659565656037			1.261669560497358
0.8473048239374917	6.086830602809735	4.874150938909786	1.452007580842753	0.5873747325351735	0.9471883384605376	0.6363253923683425	0.6637105340235488	0.3569147496489933	0.2482772079353054	0.270348416793101	0.3230026721544665	0.3991623681577186	0.4928049579171824	0.9209869887870218	0.1999199704633452	1.850115687974895	0.05363407490435308	0.05179874608261748	0.0005568804341721205	0.8075689429015193			1.261669581686429
0.8554946077827704	6.143001201734515	4.8694741785087	1.499218734083777	0.5882103123045896	0.9700475159783881	0.643560723838123	0.6643243056149249	0.3589336828449531	0.2482965364761388	0.2716026956375042	0.3244015542746695	0.3993859287562724	0.4936880053393008	0.9210452225422049	0.200210014423694	1.860290633708678	0.05363828832166636	0.05178858890082779	0.0005568772754162822	0.8075461085301439			1.261669622738567
0.8636843916280491	6.444309435800723	5.087178651629204	1.610936570283005	0.6135143947350354	0.9926435403637879	0.659722147253049	0.6640988656119936	0.3584044402316251	0.2473465076521	0.2716610409034705	0.3250749908528633	0.399938359065767	0.4948798237338242	0.9229294043242965	0.2009091512427729	1.864717745691561	0.05363958229989605	0.05178731074967806	0.0005568732102734677	0.807531902693397			1.261669679152529
0.8718741754733279	6.55850559566378	5.043442826245995	1.605530439634626	0.600213956402715	0.9650743066386952	0.6573959566029191	0.6626847996857043	0.3595638543008242	0.2509762309879157	0.2732461552638293	0.3259140464324409	0.4008127756121761	0.4960248648589393	0.9251260825352071	0.2013864171182283	1.849837914980749	0.05364001672050457	0.05179558809516577	0.0005568738294220502	0.8075053825139143			1.261669737043725
0.8800639593186066	6.200369499444062	5.044356878470187	1.543247213429342	0.6180517515237539	0.9415810792007618	0.6588578864036768	0.6591328085530844	0.359929756433368	0.2519974411171608	0.2737757503782646	0.3250458097198541	0.3999461908229367	0.4945299884240406	0.9236267458898801	0.200771345520051	1.856111591313117	0.05364432900289773	0.05180110376841208	0.0005568767860017433	0.8074914695763521			1.261669787039079
0.8882537431638854	6.061496811089995	5.049348668834952	1.528699549106417	0.6257843691880899	0.9677144004423226	0.6620647280090513	0.6613990492694083	0.3614203578649888	0.2524809909105072	0.2738108787636056	0.325243678985974	0.3999010797913103	0.4942294557995887	0.9228097783635922	0.2003524001497948	1.880263182256112	0.05364654337935382	0.05180338276924396	0.0005568767593475576	0.8074277622643482			1.261669829208177
0.8964435270091641	6.044875781875694	4.811653044654992	1.423792014894244	0.5808845364155421	0.9286860212033167	0.642391683283976	0.6561897146073516	0.3581348788848175	0.2497806644675832	0.2721855258668379	0.3245570307551737	0.3999199348467994	0.49351243569361	0.921654161746415	0.2000664632963023	1.883093973412231	0.05364566000271986	0.05180479527660948	0.0005568736192626192	0.8074483494222383			1.261669882657634
0.9046333108544428	6.066181642918959	4.839096103355438	1.443984609935191	0.5953791893659891	0.9277873797569326	0.6422842000474257	0.6566680450036481	0.3584440530816723	0.2495550182980608	0.270878854244809	0.3233582525591513	0.3991721477496737	0.4927785038195121	0.9215466522483525	0.2001420871165438	1.865235361456284	0.05363999677722573	0.0518076943324618	0.0005568721821708992	0.8074430709446235			1.261669945531289
0.9128230946997216	6.192428597888524	5.146391838948389	1.608191509549961	0.6576599115381189	0.9607324033999027	0.6565285621473298	0.6624539710755332	0.3657954092896915	0.2528846582385435	0.2736437005292607	0.3245863507640153	0.3996820359680856	0.4935242454748875	0.9219983175576082	0.2007116243401285	1.854118911377417	0.05363410327413753	0.05180620827712432	0.0005568744008596837	0.8074099334118418			1.261669995643904
0.9210128785450002	6.158575101589842	5.201805708312738	1.573409848648392	0.6577430906867014	0.9499111708763408	0.6616930472703173	0.6619342463402811	0.3691904303026478	0.2507489090594013	0.2742712304249431	0.3257535901069288	0.4006287338325183	0.4943193673956502	0.9221351832652617	0.2008636880252483	1.860996825378191	0.05363479615114936	0.05180543271519947	0.0005568762528383606	0.8074663223456215			1.261670018331756
0.9292026623902789	6.081333386795031	4.942043886285236	1.449931205042983	0.6113908311388628	0.9273495620234801	0.6486938304882659	0.6579683671380451	0.3626137436253177	0.2487299910484035	0.2709595081968683	0.3247359258365818	0.3997343457442523	0.4936746555661888	0.9217289680424101	0.2003935794623271	1.876636808363598	0.05364079204542899	0.05181525791056713	0.0005568742883295075	0.8075188190377459			1.261670023451635
0.9373924462355577	6.093524879327341	4.774015211718297	1.408951475797943	0.5724513865753769	0.9096942071227608	0.6314168912560076	0.6525292170040599	0.3525410151577243	0.2446306693410445	0.2671277112688086	0.3226069242669467	0.3987513375468526	0.4930162956595291	0.9208317927566898	0.2001659529549799	1.881953975368687	0.0536435742294515	0.0518195937203679	0.0005568712219993051	0.8075105666535052			1.261670054619254
0.9455822300808364	6.054864535348753	4.719183714336057	1.441024159309203	0.5582406864184769	0.9153369075580357	0.6284039123647072	0.6537864762179969	0.3509695559251237	0.2457240484231749	0.2661298613523328	0.3217956081242082	0.3981533741625748	0.4922436185016521	0.9194505003397418	0.1999734851112923	1.860530572855845	0.05364301528672635	0.05181547700653584	0.0005568715248758865	0.8074556106015978			1.261670106708457
0.9537720139261151	6.102656804383683	4.922316970389296	1.495492867512918	0.5987771238310244	0.9432875157036047	0.6545495231322352	0.6669439890848494	0.3608802026468697	0.2512723124702769	0.269709448172738	0.3231850729036788	0.3988581104412087	0.492462059426955	0.9207298783805993	0.2000777212621873	1.859357267552904	0.05364008018528978	0.05181033315534224	0.0005568749634997053	0.807401215619639			1.261670123850777
0.9619617977713939	6.365222664343303	5.150430745515059	1.599223925247456	0.648916115098331	0.9681612531617243	0.6760302340661858	0.6751518228003067	0.373215596779119	0.2535361771847655	0.2742345353277302	0.325303371191053	0.4007189661556148	0.4950419781025739	0.9241954255155773	0.2010124661370599	1.866831767406311	0.05363068540466545	0.05180446174224031	0.0005568749354247214	0.8073864695994462			1.261670126811579
0.9701515816166726	6.189843192177129	4.803639791673081	1.509290301048613	0.5903809831261538	0.9437603107281216	0.6375771907387209	0.6664257085941357	0.3635689082107568	0.2512679208184906	0.2716037632073152	0.3237258968427911	0.3994158289720303	0.4938558408293553	0.9218720050630733	0.2005940008805995	1.862634852585611	0.05362703984198033	0.05180428656409521	0.0005568701213157606	0.807381942817475			1.261670167820675
0.9783413654619513	6.201083516339793	4.829005116225235	1.480669470821885	0.5830736972399787	0.9426482393895393	0.6359708214353395	0.6611705258928267	0.3581093029621239	0.2489407336875537	0.2723107569136631	0.3240780192400445	0.3992903704464976	0.4936412932103586	0.9214303466734994	0.2004230469625101	1.838710604837321	0.0536285509371501	0.05180934715498386	0.0005568684978247371	0.8074106601536666			1.261670236745976
0.9865311493072301	6.386969965588256	5.17983826291771	1.551135012679176	0.646206032934167	0.9498695573131239	0.6528999814278195	0.6632296757268553	0.3626776223227695	0.2495791327508225	0.2754563434533077	0.3259223954025403	0.4001295848836086	0.4950859077100866	0.9236131682293118	0.2008590552633381	1.831337466273061	0.05363355600511913	0.05181266529318142	0.0005568720682717088	0.8074185903067569			1.261670260091629
0.9947209331525088	6.312957409435483	5.274675720189889	1.573359786455813	0.6625192675917597	0.9624872375425143	0.6564241296401645	0.6663892674832859	0.3716791295216819	0.2534642683371733	0.2803333027378594	0.3266702564574547	0.4009248158654062	0.496041691316669	0.9241383437323818	0.2012329078178798	1.854382597566186	0.05364278525960577	0.05181530158181608	0.0005568747581838599	0.8074249645790953			1.261670250165998
1.002910716997788	6.318909636124727	5.219842521297696	1.571573530310861	0.6609562450833161	0.9837108368648123	0.654681823933849	0.6651303601011495	0.3688035364028529	0.2536808216110291	0.2767533804892642	0.3252546519021134	0.4004971331145581	0.4947814860561556	0.9238903202316857	0.2004777692292721	1.87644538815481	0.05364832992719152	0.05182234494055234	0.0005568727370325198	0.8074160163342458			1.261670256400231
1.011100500843066	6.244180581669262	4.990517602581511	1.502300202295871	0.6227819968122263	0.9340197675406342	0.6400888038661268	0.6577313409833884	0.3595559237618091	0.2483705834082754	0.2727866199199287	0.3240813817928889	0.3994314024166642	0.4936872276250985	0.9223837998799519	0.2002132516054587	1.875033179267737	0.05365471699652225	0.05182784706584734	0.0005568694106045984	0.8074332992526955			1.261670297649357
1.019290284688345	6.370191758856801	5.141226282400445	1.521460875969638	0.6370939099266119	0.9332413808941147	0.6456775140972205	0.657540976574797	0.3624469517922881	0.2472890529945538	0.274135908688714	0.3247421120222415	0.3993514167652933	0.4941211136251748	0.9228897952036499	0.2005612425950267	1.854655402015892	0.05365586360203423	0.05182350407795935	0.0005568700112711018	0.807453151010434			1.261670333153201
1.027480068533624	6.332519706102454	5.452763533646694	1.568482654405251	0.6944978553046266	0.961269059809938	0.6666393813111138	0.6579845657127962	0.3631029422143645	0.2460744727000079	0.2737276032051051	0.3254781894931164	0.3997785958024834	0.4941066493524843	0.9236590662002671	0.2003632067993961	1.85324366865804	0.05365066195771565	0.05181458317059225	0.0005568734634846794	0.8074837283836781			1.261670328062942
1.035669852378903	5.952607039846733	4.950615612447224	1.419729682060176	0.6125207757293769	0.9128460596279694	0.6488015615503963	0.6504070947692476	0.3571045085742549	0.2425592275721693	0.2705974864360102	0.3238142464177686	0.3987922470909482	0.4922426542827522	0.9206789329905755	0.1996526145451596	1.863631160951314	0.05364414136860023	0.05180488335883135	0.0005568741773018676	0.8075611687527839			1.261670298303486
1.043859636224181	5.969630486393062	4.791938039911431	1.422847803921464	0.5627700537226263	0.9141705897905424	0.6406318949383766	0.6521924247573311	0.3555914924621594	0.2444957272143713	0.2688883063645954	0.322738095993912	0.398489083886936	0.4921133989198823	0.9195230242648249	0.199808814038337	1.873912869530295	0.05363710631434009	0.05179602579395388	0.0005568711858348326	0.8075652309772348			1.261670281990588
1.05204942006946	5.998648267554076	4.856843251083086	1.457024672782501	0.5869361191568988	0.9227867974469876	0.6529220771066807	0.6574308055910285	0.3595369440337821	0.2492280501220411	0.2700582191570564	0.3231291217277606	0.3989430497940975	0.4925538490932074	0.9201028847093576	0.2000928026410934	1.856242791806167	0.05363516013195377	0.05179242701181978	0.0005568697919575628	0.8075812346152779			1.261670294610132
1.060239203914739	5.937568505377044	4.840467667584113	1.410280668185053	0.6014510136135409	0.9268628826969334	0.6525066610633121	0.6579671724272764	0.3608246105886072	0.248369244418208	0.2732131462130044	0.3242621805309039	0.3995794520672571	0.4931171196184343	0.9213071895712673	0.2001722109677241	1.846106004329948	0.05364192265371996	0.05180065202852337	0.0005568721754718777	0.8075045867953952			1.261670316429965
1.068428987760017	6.253148919297464	5.055351738747813	1.481778222441481	0.6200160840496205	0.9461058471655674	0.656772558088504	0.6609794438054637	0.359478415507017	0.2492763899273945	0.2734198327773999	0.3248318405755102	0.4005048872994841	0.4938760223605076	0.9236889272173913	0.2005598511800256	1.87210393827746	0.05364944013752071	0.05181698019886822	0.000556873990945488	0.8074779767435836			1.261670315004043
1.076618771605296	6.516585134709272	5.118840324064015	1.534983559808055	0.6200495622127724	0.9546377796425949	0.6528023229578978	0.66072030082554	0.3586109104976784	0.2519878964810228	0.2724033481324426	0.3244117611198605	0.4005648545517344	0.4944022734576274	0.9247021195175122	0.2007617770865981	1.878366653715305	0.05365176828980743	0.0518275030794212	0.0005568709482979751	0.8074921930088603			1.261670321018321
1.084808555450575	6.461425965783432	5.118642638076476	1.559565422499138	0.6181749649200635	0.9548108226865425	0.648778561766631	0.6603090036881516	0.3644213511596928	0.2535441539301434	0.275615728731622	0.3251915374022932	0.4014412259060666	0.4953359436565963	0.9250103149022857	0.2011814455077435	1.852136621991475	0.05365299518497134	0.05182651243522137	0.0005568668174489186	0.8074083647746203			1.261670347886313
1.092998339295854	6.410619447443272	5.221419546532154	1.537170553317891	0.6494754723617286	0.9420306556795529	0.6662521139726792	0.661187575138841	0.3720391170585498	0.2522735783685058	0.2785533848337861	0.3263986215639701	0.4010971429780013	0.4948253733610677	0.9236702491887613	0.2011152137874821	1.829798695879435	0.05364871608554835	0.05181102929258041	0.0005568689352798984	0.8074786981191499			1.261670386201728
1.101188123141132	6.433933137142098	5.327444050559336	1.511150395907544	0.6685786012988609	0.9437568162435849	0.6785546656387356	0.6626819091667976	0.367415334375358	0.2509068401301118	0.2752572988556355	0.3255642230629871	0.3998777832725046	0.4943145309888318	0.9230350966732827	0.2008542249570036	1.848311782490627	0.05363725789850353	0.05179141849090108	0.0005568719267894392	0.8074960981571702			1.261670420852225
1.109377906986411	6.23571510904214	5.350397693563375	1.52913497487493	0.6422938194006538	0.9374383068026252	0.6572090964366577	0.6636062317518032	0.3638654338538605	0.2526997124024374	0.2768394926833118	0.326382322308318	0.4002701071871094	0.4944095711545911	0.9223451930512366	0.2006212927569606	1.877029083370822	0.05362776400253369	0.05178369303602726	0.0005568706811309748	0.8074866079007254			1.26167043617106
1.11756769083169	6.403634956972322	5.310327870611968	1.56620121557848	0.6408518626439502	0.9641569658394044	0.6519257215041966	0.663959940201725	0.3649744305109444	0.2529711003724953	0.2789294681754273	0.3270224949547222	0.4007615095801754	0.4950853429582011	0.9234145200266478	0.200754309374809	1.886210368709508	0.05362780278439271	0.05178731458529633	0.0005568671399519866	0.8074908096767349			1.261670489590796
1.125757474676969	6.407933432740253	5.227931835486976	1.556547810133897	0.647874132059989	0.9709856014897583	0.6544070509301732	0.6606607451192614	0.3640656911312987	0.2517716020574777	0.273982944823304	0.3254488927538109	0.4004483814730221	0.4947877269207416	0.9241024940733149	0.2007189150641138	1.861489710137138	0.05363541362774886	0.05179946400069198	0.0005568663004021167	0.807452652175689			1.26167055065308
1.133947258522247	6.140664988800036	5.096692610385263	1.523583379851311	0.6169579113299086	0.9410197535139765	0.6353504129579857	0.6538044178750526	0.3580544636937155	0.2481743672914359	0.2696993949531024	0.3230647727761991	0.3988564198588065	0.4928434166987056	0.9211678220836332	0.1999958400762997	1.854032653783921	0.05364291899101165	0.05181353512911674	0.0005568689938689416	0.8074846684440264			1.261670589866117
1.142137042367526	6.250557061384346	5.008040316613871	1.539156376457593	0.6123025642652222	0.9540377784853301	0.6412935201071055	0.6568681385169926	0.358889779988693	0.2466844508215829	0.2706019061010028	0.3229832241973866	0.3994194195483801	0.4936990605799996	0.9218702711141188	0.2001608450798903	1.877180045289271	0.05364609032614118	0.05182265496806255	0.0005568708069470646	0.8074619416019829			1.261670591205289
1.150326826212805	6.389728284092024	5.136536856315213	1.553925955590435	0.6321858959909972	0.971847025305811	0.6623485370609852	0.6664401819388475	0.3670961322074588	0.2475042107956854	0.27882831754065	0.3269143788735031	0.4011637440363637	0.4955479016319602	0.924544145142315	0.2007868773962908	1.893137105985324	0.05364664586861864	0.05182746144926872	0.0005568686385668949	0.8074708357529399			1.261670599627965
1.158516610058083	6.212140857655864	5.177746934315553	1.520930297923571	0.6484737717581321	0.9503876720651342	0.6606632804844301	0.6609487800500407	0.3649310262134323	0.2462011112875439	0.2756137714746205	0.3254333817718729	0.3999978199675559	0.4942344406662263	0.9231372256788049	0.2007399334509593	1.881904001678281	0.05364529591587421	0.05182667487363836	0.0005568656135275758	0.8074648152875037			1.261670646877153
1.166706393903362	6.057639644669921	5.027309166009418	1.483990460322623	0.6175467948103329	0.937147997173458	0.6479831205363952	0.6566271643708642	0.3584925350899204	0.2474148030053144	0.2706738337281357	0.3233158469661334	0.3993954627413763	0.4931922172235634	0.9221006281742535	0.2002200224465034	1.861354907340854	0.05364226108948797	0.0518226613379266	0.0005568666203743534	0.8074870178401932			1.261670686064469
1.174896177748641	5.947105708007423	4.899689999919975	1.420723764060326	0.6008135774518968	0.9054112279806974	0.6487890226127669	0.653945308688121	0.3566202920107499	0.2448307386988672	0.269448083907448	0.3230625809777704	0.3992134549544737	0.4933069124650966	0.9218314771254851	0.1998926068057831	1.864955629399474	0.05363871302081044	0.05182040225491006	0.0005568702222236808	0.8074597720708658			1.261670680563755
1.18308596159392	5.9094756930653	4.81098751145083	1.387726461480653	0.5786694123441212	0.8888428284193114	0.6289911994269208	0.6470237548419153	0.3520416617850652	0.2405512356682403	0.268421262413521	0.3219216515517038	0.3976227990059559	0.4914077285498607	0.9199365394923721	0.199276703218259	1.885742670259702	0.05363462892714892	0.05181819500752832	0.0005568700636635483	0.8075095322877688			1.261670669314665
1.191275745439198	5.98168344298803	4.840624262585598	1.421111241793091	0.5897148888522894	0.9218932601323879	0.6391195082650092	0.6529604106722949	0.3556037059319519	0.2429568337129044	0.2718357876820747	0.3232237077047374	0.3984390329825079	0.4924272269035052	0.9204309947691923	0.1996790215272941	1.872608129203448	0.05363512044369999	0.05181514477353917	0.0005568656647962556	0.8075761145050919			1.261670691767165
1.199465529284477	6.064282928628272	4.848299059925042	1.492407650124662	0.6074660868095417	0.9545158099993369	0.6529517862600221	0.6610803967443897	0.3582854632348423	0.2476259089042496	0.2725362906740499	0.3251874389353394	0.3997356755923229	0.4941918300160852	0.921605857661375	0.2005770416209109	1.82633176805858	0.05364321798469966	0.05181959118612212	0.0005568633108695955	0.8075091596057861			1.261670754859386
1.207655313129756	6.266875869624898	5.063768421174515	1.595707108655691	0.6058588918712533	0.9938404886726718	0.6411190906638141	0.6680106739553024	0.3611586476520041	0.2508979062429622	0.2741303213485531	0.3251967597063946	0.4000387020413121	0.4940725858137652	0.9224847747137955	0.2007127262882889	1.817393737385731	0.05365382163964062	0.05182589368157343	0.0005568655959680811	0.8074231346354771			1.261670815229741
1.215845096975035	6.096063604105947	5.151270696454684	1.498643199398826	0.6155043908304587	0.9693155393166724	0.6411019925075384	0.6655387963311274	0.3625975012651206	0.2491066995209796	0.2737378973789655	0.3242568115516619	0.3995481596469634	0.4926472315868392	0.9216676790106532	0.1999320836648043	1.830486693095772	0.0536577776547458	0.05182818468240945	0.0005568652814111213	0.8074251951508953			1.261670889092929
1.224034880820313	6.045289581270541	5.002213796845347	1.441250265988208	0.6146318321274011	0.9261818941158684	0.6449236118089968	0.6564689609978832	0.356280693236829	0.2467681579937274	0.2685242995886399	0.3221325188353237	0.3983480901981445	0.4912847021713482	0.9197786580225837	0.1993856945877991	1.845435728910444	0.05365731024428684	0.0518269292298955	0.0005568608205974357	0.8074952629132572			1.261670957420822
1.232224664665592	6.285221844144901	5.046866972431302	1.4950121939718	0.6171794854523126	0.9256359955800758	0.6412302467076351	0.654983886733799	0.3559627829836	0.2483201981672397	0.2705975020070236	0.3235389919507588	0.3989017748318934	0.4935115495218918	0.9214758740108324	0.2003748664218819	1.840761415849527	0.05365051147957656	0.05182242485838834	0.0005568585725921931	0.8074332544807513			1.261671050427929
1.240414448510871	6.228305004616569	5.089809194385369	1.502322865725638	0.6226877495917162	0.9265750545948281	0.6370932810935324	0.6558817435559388	0.3600863217895371	0.2489774296552818	0.2742553599082671	0.3250853513477971	0.3994808125097158	0.4942771090892744	0.9221584905160566	0.200849999913224	1.82960944216668	0.05364091980365835	0.05182098835101455	0.0005568601975501348	0.8073750592515848			1.261671164223164
1.248604232356149	6.166827104677462	5.121735799741492	1.486943996996392	0.6383273486214334	0.9485717871315964	0.6490071044035832	0.6637766865453699	0.363291957536964	0.2523473732065522	0.2739253650613655	0.3242122689055978	0.3994822914342445	0.49387215047918	0.9220693577041458	0.2006141762666713	1.84375414730765	0.05364075153935301	0.05182013589864879	0.0005568610577189742	0.8073717631892184			1.261671283400054
1.256794016201428	6.237476300792248	5.146633413268295	1.547401835203678	0.6538683554674034	1.011987507510199	0.6584047777661819	0.6700901598521549	0.3605422805543457	0.2529142114569959	0.2737986119889622	0.3250184127143845	0.3998761746993352	0.4950336429711685	0.9233773026667185	0.2007553873553604	1.868589577533329	0.05364298650005089	0.0518208134194441	0.0005568587612012867	0.8074156187793131			1.261671386790988
1.264983800046707	6.070381609285265	4.91902759293763	1.478505598275862	0.6169621307113301	0.9701968753377461	0.6498316848898469	0.6599093233644358	0.3569826607317884	0.2444204178014923	0.2684629059149112	0.3235802786921533	0.3988092800700141	0.4932322572787199	0.9204898787984052	0.2000031838771049	1.863320991880675	0.05364286324526742	0.05182062289882591	0.0005568553552639976	0.8075151932444042			1.261671502837178
1.273173583891986	6.074252987204749	4.929395137694699	1.463106857998519	0.5923253773183879	0.9346254345698084	0.6439174921131285	0.6555939443588686	0.3550704044423878	0.241909963182825	0.2676260255051347	0.322467589501253	0.3980683914241391	0.4920904452882215	0.9191919718054217	0.1996744236570877	1.843420904586996	0.05364141723265761	0.05181650822609032	0.0005568544059594596	0.8075634177085298			1.26167162830609
1.281363367737264	6.255883362424182	5.112049349535098	1.517361841732535	0.6194769227308579	0.9558548514731258	0.6537176872617358	0.6634999177570364	0.3578606905650008	0.2444252151872187	0.2718369654562541	0.3241830210955596	0.3988998783503441	0.4937483766096018	0.9218499249666929	0.2002633547968136	1.842790987214578	0.05364101634520031	0.05181157864894852	0.0005568563663483737	0.8075744032320553			1.261671718654274
1.289553151582543	6.109195243846567	4.957846139677287	1.441803218462453	0.6197611759581996	0.9325495429637271	0.658204416860059	0.6615768969619225	0.3573525471674517	0.2446868732270633	0.2705030369913571	0.3241001530002726	0.3989031668409477	0.4930857315081232	0.921447296443634	0.1998992771871488	1.853874388679892	0.05364195898756015	0.05180963163453866	0.0005568576205558998	0.8075781756309505			1.261671765076945
1.297742935427822	6.01263892900711	4.929670757728281	1.421373747180092	0.6191803136578089	0.9246285902016717	0.6584960298844503	0.6561821860721524	0.3580770964788179	0.243433301660477	0.270489209271812	0.3228499745862943	0.3983121031917614	0.4921486006903965	0.921106209685393	0.1995961629749322	1.871853543480705	0.05364151155520783	0.05180537598914856	0.0005568553252823092	0.8075791208322386			1.261671820705564
1.305932719273101	6.156324335366541	5.2129252043083	1.486698689492894	0.6566007832739307	0.9289295102016877	0.6556769985372181	0.6597266182109984	0.3639872433721744	0.2484020376476845	0.2757286682909244	0.3249356344724861	0.3997572397569794	0.4932648494322076	0.9232644833475562	0.2001206566164929	1.874398152651116	0.05364419333784624	0.05179872183603455	0.0005568522037320133	0.8075325736708017			1.261671927690297
1.314122503118379	5.947670276922297	4.944920205392751	1.435857804683116	0.6243278361891306	0.8934169744111662	0.6323631128357906	0.6536446200968484	0.3567720150949175	0.247442503803853	0.2720671067258124	0.3235980142371325	0.399467240835516	0.4927261566617417	0.9208458061246111	0.1999265306373519	1.851648199025377	0.05364844540111057	0.05179587053362411	0.00055685310349725	0.8074875436773068			1.261672007980152
1.322312286963658	5.822968455008151	4.61619574091554	1.354499134964636	0.5570376107264715	0.8756135600973072	0.6228742954178016	0.648912551457237	0.3518338162721763	0.2435088020275851	0.2671306023693366	0.3214521441867901	0.398098022898065	0.4916727095664134	0.9188348531687852	0.1995149938490994	1.85549849834531	0.05365493938468646	0.05179624594472042	0.0005568557090342317	0.8075288778965904			1.261672048360316
1.330502070808937	6.067818688546319	4.836692840599733	1.437097852640478	0.593440553130173	0.9157360824279613	0.6410119660548128	0.6565791115482994	0.3583734541174612	0.2450689497414987	0.270534916140295	0.3235822083422897	0.3991059069852418	0.4933824101562377	0.9214816839903776	0.2000897340136145	1.883536225809277	0.05365642948999114	0.05179913658961222	0.0005568534323411309	0.8074383339373307			1.261672097963629
1.338691854654215	6.435879874567042	5.310057295827837	1.53929390551534	0.6804675271502654	0.9699217819488664	0.658541149907144	0.6678342999453526	0.3681170235850184	0.2524798520594327	0.2772213085789119	0.3263940375285639	0.4012215656382767	0.4957106219914845	0.9254567654916673	0.2012896356945022	1.895541747448899	0.05365441969431449	0.05180610435928004	0.0005568495382252255	0.8073167442119782			1.26167215668577
1.346881638499494	6.073632789357755	4.913950245216083	1.426041220828909	0.6176164454012235	0.9045113975598891	0.6456795887643052	0.6560463647918202	0.3625285931188707	0.2484664371972266	0.2731635900712405	0.3245472146297653	0.3994511439521182	0.4923219445627532	0.921273185017513	0.2002065612239148	1.871949571379271	0.05365754830097122	0.05181380173195266	0.000556850025229315	0.8074243862255623			1.261672219075874
1.355071422344773	6.031465466301972	4.674978228958419	1.422135469730783	0.5690821459220329	0.9003935239808587	0.6336646632175553	0.6536701097820875	0.3575929078250113	0.2472749885353972	0.2687135004635953	0.3228538183725843	0.3983335021691894	0.4915123589021599	0.9184846575771783	0.1997537400563797	1.865004073435215	0.05365265868680719	0.05181476577339925	0.000556853499324895	0.8074597339034849			1.261672253079678
1.363261206190052	6.249291335296463	4.84985613513413	1.523179037408544	0.5926113913696549	0.9572567602602197	0.6432212040113384	0.6642107404876727	0.3571942160318503	0.2487095166766895	0.2693408473650749	0.3226694910284567	0.398544487574006	0.4924698233946123	0.9198108849766765	0.2000848616302532	1.877155688941308	0.05364401453430053	0.05180921638781167	0.0005568545422436668	0.8073576268860119			1.261672271529271
1.37145099003533	6.212405515992988	5.061098224076729	1.537869047485506	0.6335498448795274	0.9666492236717938	0.6494153696882436	0.6596804365504459	0.358642413460344	0.2468745745389889	0.2715530355083778	0.3234691983291161	0.3989159981284693	0.4925081367784184	0.9216625988910464	0.2001968004214027	1.88055724892906	0.05363973518262949	0.05180616640039718	0.0005568514002630249	0.8073580701635513			1.26167230484409
1.379640773880609	6.241710623969439	5.032538752595407	1.613670628244207	0.6276650659591375	1.001268317309868	0.6506132091739244	0.6628602394644071	0.3600490298412363	0.2482487514009307	0.2727622293439161	0.3242409399071742	0.4001003048528048	0.4935094900660994	0.9224202231271355	0.2007104282332862	1.867952044153812	0.05363718218388743	0.05180552079742134	0.0005568488310273243	0.8073371578799803			1.261672362834885
1.387830557725888	6.104741734958193	4.82795363311967	1.494576416937942	0.5951635132291647	0.965295602005918	0.6452021658952808	0.6688227869297597	0.3606168215392173	0.2466814089983234	0.2717565835161436	0.3233281461959334	0.3990742888700559	0.4925905039534295	0.9207868051517887	0.2002867857924888	1.838275654227198	0.05363771492603046	0.05180269553611563	0.0005568504020026461	0.8072837545766213			1.261672401254077
1.396020341571167	6.181465223570369	4.90440130904451	1.473285968937148	0.5932956785698726	0.9603133640505102	0.6454703803206073	0.6677184079535479	0.3592493757203963	0.2473045880375344	0.2714669421369388	0.3236350458482624	0.3993333456728035	0.4933000469816742	0.9215263895340021	0.2003915578890655	1.836742689809364	0.05364301431174847	0.05179887889088612	0.0005568530036662324	0.8072334080077889			1.261672397623146
1.404210125416445	6.292161964893592	4.98496157051107	1.473057373388325	0.5903307381573185	0.9431540226086337	0.6408977907109612	0.6593458560780689	0.3590935591240471	0.2488746749996117	0.2720770084684915	0.3251163449013477	0.3999153373939269	0.4946566623887776	0.9231918439294252	0.2008536026781242	1.86676999781482	0.05364645944919624	0.0517942473412504	0.0005568522195586389	0.8072019011837247			1.261672387269128
1.412399909261724	6.156670304669566	4.90036661202334	1.437147296728771	0.5844484795330338	0.9103525454726972	0.6346596037557388	0.6538166342479862	0.3597046925069773	0.2483125177585049	0.2751754165332629	0.3259669602415102	0.3993634037108403	0.4940017697957659	0.9220844695086806	0.2006360409697328	1.889648470671404	0.05364905587618517	0.05179306314903728	0.0005568491275889594	0.8072308741689579			1.261672411293319
1.420589693107003	6.217877246736213	5.057804032939337	1.549688245030565	0.6223641172620549	0.961698195317034	0.6492753915124034	0.6609177629785833	0.3595314618487739	0.2500339952395277	0.2751604122264289	0.3255511300218409	0.4003190952212661	0.494809540977225	0.9233475790490133	0.2010621257176944	1.860538042237974	0.05365166732582106	0.05179206384730227	0.0005568485820839936	0.8072180736394959			1.261672455088859
1.428779476952281	6.175526292035288	4.987209337336168	1.508576181068321	0.6121682417063893	0.9572497887081314	0.6529153237280428	0.6689324292132847	0.3630973393846684	0.2543931893476085	0.2751443705829477	0.3255240393534267	0.4008904933884091	0.4951721007063666	0.9238919179515704	0.2012068096504144	1.844533376934206	0.0536489834371234	0.05179023380553865	0.0005568519978464729	0.8072038072725685			1.261672465905982
1.43696926079756	6.021763443176705	4.792374907781339	1.410524660616437	0.5841041602051612	0.932577601194383	0.6435225716468665	0.6643000692895547	0.3616540936887258	0.2520162153247413	0.274018602227119	0.3252191858234186	0.3996952544480903	0.4938261263923907	0.9211867698876045	0.2002724668679072	1.852687016951843	0.05364305740288097	0.05179185879243416	0.0005568538686627167	0.8072684697163482			1.261672455535091
1.445159044642839	6.143860259439789	4.834511901382087	1.43730707339904	0.5879838754690664	0.9267686463597307	0.6450047780150175	0.6604498353479199	0.3564868434915151	0.2474312779833958	0.2715458702187381	0.325513345483422	0.3996944939744153	0.4941999137165556	0.9212655899315731	0.2001359181715214	1.874524073278055	0.05364228357586875	0.05179823842490103	0.0005568504109014767	0.807313143742898			1.261672447838924
1.453348828488118	6.186131920586969	4.999503608980636	1.490918559146192	0.6224067866504729	0.9324588974658862	0.6513594311681088	0.6575412723369853	0.3572565956024339	0.2477690259842467	0.2730107361275275	0.3264353729818273	0.4000119462548909	0.4943356047370319	0.9218629020593067	0.2005844991705459	1.869329638118108	0.05364845027696127	0.05180678392117183	0.000556847913625411	0.8073342166578358			1.261672464430202
1.461538612333396	6.055575287906644	5.044140462313415	1.4766914880189	0.6401452372998637	0.944912212258158	0.6619757762142759	0.6608987198772309	0.3608002391505957	0.2494461155793039	0.2738378116146202	0.3255713797199355	0.400169991484611	0.493853936022183	0.9220753476328584	0.2004973507794677	1.856297682218743	0.05365602709879506	0.05181416514304484	0.0005568509193959355	0.8072826699514812			1.261672477452588
1.469728396178675	5.909490355347995	4.845361701543625	1.396414847770788	0.6058051022734332	0.9091060251881614	0.6485252333044393	0.6539707081040008	0.3562703549016478	0.2449392475537947	0.2713761386521162	0.3235752234695051	0.3997750478900917	0.4927533253399243	0.9224492612343916	0.1998242001108632	1.861298686168598	0.053658434059421	0.05181885848722304	0.0005568535076978753	0.8072080403413557			1.261672463270114
1.477918180023954	5.950683883338589	4.904055648968517	1.405588209418924	0.6064019482129058	0.9034746413562927	0.6476647126710987	0.6559058058393523	0.3572465716369131	0.2475212177545017	0.2719219355701981	0.3243672732372563	0.4000096576582686	0.4931028761347116	0.9225340632679767	0.2001494516116009	1.872178549967046	0.05365520252423994	0.05181522697904629	0.0005568514337579705	0.8072241035907123			1.261672455924836
1.486107963869232	6.147737581900499	5.097342266080162	1.506203263068725	0.6367256494297486	0.9517372178011199	0.6610818214737513	0.6663323401899658	0.366366739670862	0.2584212144829122	0.2746473815324613	0.3265143060440189	0.4008640698886914	0.4952412727221924	0.9222028547472664	0.2010937712331935	1.872763757473348	0.05365134732146688	0.05180570952351772	0.0005568488611700993	0.8073382213436087			1.261672448601455
1.494297747714511	6.017564059679516	4.969618770630511	1.441442045734749	0.6085325372630528	0.9129195010033581	0.6383347674273914	0.6553716047467401	0.3622366555856592	0.2514683748648966	0.2743720515374433	0.3260194122779125	0.3999979704014548	0.494306848944338	0.9219766123647469	0.2007743261664245	1.85399144843781	0.05364255028916316	0.05180432844082235	0.0005568494931041827	0.8073685646229011			1.261672473223164
1.50248753155979	5.800683200995911	4.779505261946356	1.367998228329301	0.5794179377159594	0.9037188414887188	0.6345934820623507	0.6538334968278202	0.3594434539235083	0.2460385338098411	0.2739743014684567	0.3251659007785044	0.399213013860413	0.4936187803686831	0.9206564858209613	0.2004436391957271	1.842257164607197	0.05363907237345136	0.05180571948242539	0.0005568520771904748	0.8073718732773332			1.261672478034763
1.510677315405069	5.874464089445637	4.75056452677856	1.399781697153698	0.5909700245610285	0.9179754535113357	0.643191318364326	0.655136727595513	0.3600885440941631	0.2476061961224817	0.273011267893479	0.3246063864876907	0.3993177854049553	0.4935276432532271	0.9198120239974603	0.2002013453506143	1.853136602505498	0.05364272508343958	0.05180437798878604	0.0005568526247557296	0.8074066787425973			1.261672460700841
1.518867099250347	5.996010191458125	4.769222929053837	1.383766227147952	0.5787040739658984	0.8945651080006224	0.6411356786843251	0.6502490761431532	0.3580007026620524	0.2448452728901246	0.2698656566038118	0.3231609781739493	0.3989251614813557	0.4923613569619574	0.9206481011085712	0.1999339080400906	1.87650504205463	0.0536481380770425	0.05180962910029287	0.0005568498851122168	0.8073507842676911			1.261672465733788
1.527056883095626	5.991839836334539	4.888061801250778	1.422839016651081	0.5911621902027547	0.8954825273829603	0.6371780969762724	0.6525909371455587	0.3560665712586892	0.2451282628353556	0.2705917962145543	0.3237690770622543	0.3989573984467413	0.4926029590344059	0.9217202869812132	0.2003756476305628	1.861531860217066	0.05365258834422354	0.05181718704825813	0.0005568478236546245	0.8072837032489977			1.261672498873489
1.535246666940905	6.165262403849988	5.119037658375294	1.566630986006998	0.6373170452333986	0.9676103569780117	0.6469581352085813	0.6665685424807082	0.3585638946629344	0.2524570629983517	0.2730038618372419	0.3251180183881109	0.3998123165292464	0.4942752720020678	0.9226167595371195	0.201035112948973	1.831576156071214	0.05365197904678694	0.05182416118779002	0.0005568500055582312	0.8073032966662529			1.261672514191899
1.543436450786184	6.286870375254323	5.151622386663768	1.579385549947691	0.6337907815947322	0.9990591443330614	0.6532424947772857	0.6644007009854728	0.3583236980364725	0.2534104265130853	0.2733836133988265	0.3254675763314593	0.3995904328042561	0.4942252498876158	0.9218804643476474	0.2007476204518963	1.838541957009262	0.05365317340329016	0.05182503176344931	0.0005568530711088777	0.8074467903349186			1.261672493436917
1.551626234631462	6.180597163631611	5.13786234987893	1.516613623367206	0.6194100573100706	0.9630934959370396	0.6513576993919822	0.6578691263400739	0.3568109176087245	0.249506885688943	0.2731146060168534	0.3265217637684572	0.3988177217598898	0.4934303076940855	0.9208757240932173	0.2002700223627353	1.861364097138468	0.05365182687902941	0.05182018389866533	0.0005568512813878948	0.8074230674829078			1.261672491610904
1.559816018476741	6.303969579077966	5.126159764883385	1.543642689905108	0.6222603133808045	0.9621098386714986	0.6541400214503774	0.6650272625613708	0.3626475765322963	0.2529243936941192	0.2748724725904027	0.3280835580193592	0.4000936339877124	0.4945889094612292	0.9233786255425113	0.2007296968738439	1.864204435997714	0.05364842037263468	0.05181378843057604	0.0005568470491972784	0.8073149831281217			1.261672530428147
1.56800580232202	6.156579277603395	4.997211665380354	1.539355375467897	0.6197960497801621	0.9784582879180871	0.6583863479835679	0.6700324523078084	0.3680073092149159	0.2584953587586903	0.278257351264174	0.3281273485412091	0.4012829484791272	0.4954942303180577	0.9245595940508277	0.2010151470576846	1.847964454096847	0.05365055498071596	0.05180492882460211	0.0005568474943500121	0.8072751378502694			1.261672560508774
1.576195586167298	6.14956718281304	4.95696253017137	1.554723187043472	0.6145384594536627	0.9801036886723313	0.6531008135318822	0.6719390872793833	0.3647000715599525	0.2547922573916726	0.2748193365599225	0.3250273378355839	0.400170367499269	0.4942676714516857	0.9227097216588606	0.2007587138256849	1.840858158477333	0.05364911586733014	0.05180088337107087	0.0005568509526186896	0.8072505756434738			1.26167258805301
1.584385370012577	6.386824897313798	5.092398481334548	1.63629551086706	0.6408393381154065	1.018358515114775	0.6582941521082649	0.6781755951091786	0.3643117183982481	0.253495655487082	0.2742560114220874	0.3254620334524434	0.4007067477786476	0.4952253515613014	0.9240274624227818	0.2011750829293378	1.853931701277621	0.05364626863697939	0.05180112164513095	0.000556850999922641	0.8072221986225616			1.261672584041006
1.592575153857856	6.230956708905392	4.94400563289088	1.555837771254533	0.6302683694569903	0.981919787012979	0.6595618843009818	0.6689544691226791	0.3626284885764343	0.2496354645488814	0.2738904722341983	0.3258786809540516	0.400591901835035	0.4948183083441337	0.9235565998228125	0.2009835237044218	1.865014421045786	0.05365032180914418	0.05180362512549696	0.0005568472578866884	0.8071964435531301			1.261672605107002
1.600764937703135	6.087210296586338	4.837208677639756	1.471465848937772	0.5996180833499745	0.9181785059018351	0.6516707415783336	0.660517659461576	0.362508993734341	0.2478031792479581	0.2731675862891291	0.3255070744230091	0.4002540169223149	0.4942420903442062	0.9224971801320094	0.2007050743347996	1.854878293675074	0.0536536692925714	0.0518048849067785	0.0005568458691111658	0.8072184423346135			1.261672644173971
1.608954721548413	6.140493250987855	4.87828729270875	1.465844011931032	0.600913337341888	0.9251877504739161	0.6405131729513687	0.6590086830469968	0.3610773335878332	0.2497088552435422	0.2730314586188992	0.325791021831449	0.4009918467195966	0.4945695973599931	0.9228684451960226	0.2009507617313904	1.842715950194024	0.05365477352444883	0.05180376046801138	0.0005568490403877387	0.8071785212637821			1.261672678456314
1.617144505393692	6.234413113257486	4.930520365028336	1.465880429210952	0.6051507487639188	0.9257750886085775	0.6366726774855324	0.6562322844618237	0.3586537510969298	0.2472323517132768	0.2724219157808339	0.324862382911172	0.3996017506138325	0.4936056993695249	0.922071157590856	0.2005135528315892	1.847513670697991	0.05365850527135644	0.05180023393247676	0.0005568504241235258	0.8072059935326009			1.261672696209986
1.625334289238971	6.184127000665645	4.856228662351776	1.491309739745825	0.5855936087619077	0.9527712577471062	0.6381785574113907	0.6618344057094946	0.3540137661819497	0.2439553913054332	0.2675094594014292	0.3223142038415374	0.3983356674880842	0.4922749963907154	0.9207256923852568	0.1999613791720947	1.858979285112556	0.05366100992459424	0.05179613664331072	0.0005568478146645268	0.807249606950262			1.261672708000239
1.63352407308425	6.148653180529497	4.783333782840439	1.487134721191455	0.5715870293857673	0.9507958619797385	0.6317722494544562	0.6576245506853683	0.3518612616780064	0.2422035259691187	0.2659698241752158	0.3209198633179433	0.3975850956526009	0.4908056505356759	0.9190281352121656	0.1998393330739962	1.856707828544587	0.05366123337657357	0.05179939886368055	0.0005568455024928514	0.8072781715486834			1.261672736687277
1.641713856929528	6.033177768016725	4.787712019443958	1.400895682067296	0.5804894971158924	0.8981143646116324	0.6317017717357882	0.6500974080569197	0.3548008421277424	0.2439817839778488	0.2696812613554452	0.3221459485387649	0.3977442617498298	0.4910986504779569	0.91888427355944	0.1999893659629668	1.845155639756152	0.05366152499547467	0.0518047378108346	0.0005568467951868211	0.8073063003427946			1.261672762729827
1.649903640774807	6.089697131700397	4.959423973366296	1.479022524486418	0.6151046922197471	0.9335567936306638	0.6428824319392634	0.6552734534540828	0.3606796930592728	0.2512640487121332	0.2747094197556892	0.3245175213638396	0.3989807155461138	0.4927158504799231	0.9199655731848324	0.2002304636005571	1.847054029687368	0.05365502457242653	0.05180611252366591	0.0005568498141142421	0.8072083549035962			1.261672760609611
1.658093424620086	6.158397466900232	4.945659596528492	1.533481001297873	0.601157653808209	0.945050180830474	0.6395563896838324	0.655443726150532	0.3629764832391974	0.2521323598721925	0.2761359455726307	0.3255731420410977	0.3999163041832836	0.4940884878152949	0.9210871050482707	0.2003522701726126	1.861099473846673	0.05364846402872904	0.05181077958016472	0.0005568503324109838	0.8071871144394331			1.261672740968407
1.666283208465364	6.104872552012538	4.890517903089041	1.46296613070927	0.5944200213258313	0.9068234897495595	0.633945151647638	0.6536504788335015	0.3616012568635179	0.2494992232176987	0.2735072254857401	0.3249373973014322	0.3994458954745526	0.4942485766322054	0.9211733307648029	0.2003630235150423	1.868140377737904	0.05365039113313103	0.05181646789731034	0.000556847382177121	0.8073129142073716			1.261672738327339
1.674472992310643	6.194832110264031	5.044167304191763	1.505283652366803	0.6089662272747678	0.9095294978042682	0.6447702491338615	0.6566882637130667	0.365126272126021	0.2488494452062021	0.2739320691533896	0.3254590129420279	0.3996503393794906	0.4954626399814048	0.922643273898198	0.2009378233756878	1.851830685571056	0.05364960075492205	0.05182217229665301	0.0005568454021557819	0.8072632833595055			1.26167277471161
1.682662776155922	6.244270571391328	5.206736448893099	1.501767297352762	0.6429450360949299	0.9072179801345449	0.6581023003489315	0.6568184467007884	0.3683684678885709	0.2487051939736548	0.2776904427319657	0.3266278808594297	0.4002270464477977	0.4946118040323684	0.9243357505793232	0.2009916209471944	1.836059200966096	0.0536488427319027	0.05182442166733656	0.0005568481969871097	0.8071217233017676			1.261672786595176
1.690852560001201	6.465575787976879	5.582108000395706	1.55798578677559	0.6829787953805677	0.9435089818567922	0.6789273352289145	0.6639067831275515	0.3704810747641561	0.2503625306051644	0.2831944908173261	0.3282218320423978	0.4010504207090677	0.4956501689999013	0.9254497028550861	0.2011833315617278	1.844023064820614	0.05365167290914871	0.05182327502308298	0.0005568512906252911	0.8071688632060401			1.261672743341385
1.699042343846479	6.170746285270464	5.172546453827538	1.471486811860302	0.631158312656107	0.9280170745207352	0.6585630810701159	0.6600721436309338	0.362070114526851	0.2466046610507725	0.2755552180310987	0.325205632832104	0.3994864374611425	0.4932604671021379	0.9219486459189484	0.2001837919001813	1.859512099222933	0.05365232672721914	0.05182638631189063	0.0005568497117187434	0.8072981071648002			1.261672697933917
1.707232127691758	6.00066112956445	4.95188822569301	1.414455466403244	0.6107493592403958	0.9173116640464754	0.6370666921891115	0.6544211402634725	0.3565052853042434	0.2451383169697893	0.2708328428982337	0.3238151425095154	0.3985557891713614	0.4920805701097091	0.9202519826152455	0.1998477487054605	1.851620783288649	0.05365586308642632	0.05183130976574304	0.0005568466043479599	0.8072600499812064			1.261672710998071
1.715421911537037	6.354260426115576	5.407920827182377	1.56381323704831	0.6784028148867449	0.9850233645647957	0.6511940253357639	0.6639092166370888	0.3640223733777587	0.2512627720725719	0.2752281854696156	0.3265204179910733	0.4009787683708314	0.4956837577614915	0.9241739376222191	0.2012672824028038	1.850569319757254	0.0536567584518516	0.05183459827379226	0.0005568479940360442	0.807176693923252			1.261672711988906
1.723611695382316	6.490769964168814	5.456030997910656	1.68988748178969	0.6489238143827181	0.9997306518626793	0.6483926974249816	0.6712379846683891	0.3682929865610232	0.2560242899898448	0.277677569351581	0.3269443090987271	0.4017973263361051	0.4959363278509099	0.9236121490866789	0.2013816567605746	1.856749308801182	0.05365743881029347	0.05183387095845859	0.0005568509995828457	0.8072190342826182			1.261672705281747
1.731801479227594	6.238854805292998	5.149158667886851	1.619148299354555	0.6107372222325431	0.9875045871612909	0.6391644821442252	0.6646321854587097	0.3589005027221281	0.2535104264145635	0.2734579464233776	0.3246287463205301	0.4008756996253329	0.4940370078755522	0.9222410165562827	0.200622234949374	1.860999107727499	0.05366004813899347	0.05183540476723795	0.0005568496759699405	0.8071763927934441			1.261672697536657
1.739991263072873	6.205453981291471	5.20979715465069	1.537207139047138	0.6485802382432347	0.9827419563403432	0.6582426701359757	0.6597644902660268	0.3605784832147411	0.2513132147428886	0.2729289662377095	0.3247013923099137	0.4005860054793293	0.4940828765149131	0.923463214290003	0.2005153317911264	1.868242230315035	0.05365677780445314	0.05183639256211814	0.0005568468039442151	0.8071179084962486			1.261672684796163
1.748181046918152	6.266155825069932	5.120317197549176	1.493290171896437	0.6433803413509035	0.9545031216537249	0.6698656861714334	0.6636847402971651	0.366248051975383	0.2513943095657123	0.2732371005300757	0.3251180657528446	0.4006973619811919	0.4944859345011399	0.9246679250607656	0.2008678581120829	1.878873487452779	0.05365174732513135	0.05183133221780416	0.0005568470405749042	0.8071726790609951			1.26167268612282
1.75637083076343	6.207944887657126	4.955771687841539	1.458283602543629	0.6259807439812429	0.9370746981328908	0.6503854351560791	0.6628164838304849	0.3593154247596003	0.2474732208298253	0.270834803747613	0.3236451899990007	0.399830139698043	0.4934141435721898	0.9227454850631553	0.2003170660631143	1.861363817211828	0.05365132839671244	0.05182277905029682	0.0005568502425398988	0.8072210968240361			1.261672672785805
1.764560614608709	6.282333682730753	5.195627193515038	1.523651698418173	0.6796889609318577	0.9671095915034581	0.664603142273454	0.6634197010439903	0.3635235841628422	0.2488111715340141	0.2738499488411054	0.3251561051088678	0.4003194515343805	0.4941782643417867	0.9230485776906283	0.200519508180026	1.855082631868179	0.0536514748447514	0.05181079231989282	0.0005568520882685407	0.8072244108955144			1.261672646625892
1.772750398453988	6.244293709834094	5.130838841221177	1.508583352728283	0.6386150703261715	0.9445306771788394	0.6540255516652098	0.663618225155395	0.3633814630004562	0.2483415645176745	0.2747608568530004	0.3249076911301915	0.400153013719078	0.4951322917045892	0.922863138170442	0.2009440631466924	1.86088924199503	0.05364791470576327	0.05180095512452102	0.0005568502234110056	0.8072681201550509			1.26167262929812
1.780940182299267	6.243716366814843	4.935331580970578	1.492167421849628	0.6042375261213391	0.9330906798982185	0.6375562765371925	0.6627913026082931	0.3581275737325062	0.2471018111413188	0.2732230167703523	0.3242862610618232	0.3996706766675084	0.4945021650873135	0.92172564116637	0.2008082917256698	1.862744940583955	0.05365199441959245	0.05179749960271256	0.0005568477038472275	0.8073056778759784			1.261672632243481
1.789129966144545	6.343831152343999	5.06841968109347	1.535443660849522	0.6232292614391414	0.9610493647844167	0.6461187118852226	0.6646724680211571	0.357437281796067	0.2518402229039345	0.2731367538405781	0.3253049433878689	0.4006931287364853	0.4939379694048125	0.9231304418912878	0.2008632669996176	1.851438698293216	0.05365929783387664	0.05180117706980937	0.0005568486024420221	0.8072409275954288			1.261672645635635
1.797319749989824	6.040550822085463	4.889986688302675	1.423299435219463	0.6059345554202311	0.8995768450473043	0.6464024194257643	0.6572947668733345	0.358113687560008	0.2500358448056992	0.2713597402810617	0.3242897393935769	0.3999010558006341	0.4927703001002283	0.9223066576370265	0.200108836597949	1.852444463788624	0.0536648973046005	0.05180778142838503	0.0005568515229084066	0.8071703746603567			1.261672617621403
1.805509533835103	6.008732685416076	4.885057580175673	1.414382342613034	0.6064661119272441	0.8996658944625909	0.6461717119277718	0.6569689841497252	0.3634136895157132	0.2496065096290611	0.2724724819883149	0.324800498744733	0.3996775451732105	0.4928590499819857	0.9221441203145198	0.1998777545961763	1.854523387660179	0.0536707637888254	0.05181253019724166	0.0005568515824483122	0.8072228923699537			1.261672569579466
1.813699317680382	6.22856535624345	5.114591047460787	1.545386267103954	0.6352690117807358	0.9887013261845016	0.656062797344021	0.668283961977695	0.3660201323060085	0.2549452428609298	0.274795143031516	0.3256158702911241	0.4003592212461478	0.494196690566628	0.9236705946109725	0.2005090243987154	1.867601950372396	0.05367009995418825	0.0518124114300736	0.0005568484018612372	0.8072767494328126			1.261672561328275
1.82188910152566	6.091727752412945	5.064915234928725	1.560124748263326	0.6245243302135353	0.9687353747001864	0.6571529090327833	0.663759912619757	0.362459439017492	0.255046591933395	0.2740816201096265	0.3250702930286636	0.399817050896868	0.4936973807438651	0.9223530648170314	0.2007240074323569	1.868622886874379	0.05366590901686501	0.05180528252336127	0.0005568486220010231	0.8072334042142228			1.261672552730907
1.830078885370939	5.973064855762825	4.870265607110504	1.433743615756349	0.5997811966646673	0.9199591818207166	0.6448955281516416	0.6524915829246354	0.3580900629065105	0.2486238549275085	0.2721615522832359	0.3238250231304697	0.3996903661140567	0.4927165372342415	0.9212814212907604	0.200173638535311	1.855423774365828	0.05365924310329218	0.05180094287794223	0.0005568532314374686	0.807210630536918			1.261672530938565
1.838268669216218	6.039017771049664	4.735334222312683	1.428800182525107	0.5906265949087961	0.9176442207717262	0.6429582502624374	0.6545513338913606	0.3581798183469463	0.2492611152354634	0.2717959683489107	0.3233811313000352	0.3998126333823931	0.4927127619821791	0.9214256747949601	0.2001063082527295	1.854798627875761	0.05365231202066073	0.05180248868672571	0.0005568550662961231	0.8072597292679907			1.261672473771036
1.846458453061496	6.140639297150845	4.891582715317347	1.492736826564844	0.6019025254307291	0.9454078776753287	0.6514150187662195	0.6625451077015914	0.3605157049214011	0.2531385426948037	0.2726430501178617	0.3242740934923408	0.3999392938937261	0.4937447142528845	0.922189412977682	0.2005590778445983	1.870799716851483	0.05364756523933376	0.05180290009783442	0.0005568523594187916	0.807302972115568			1.261672436197743
1.854648236906775	6.11896205988709	4.881790114111845	1.423863680795775	0.5963591376219014	0.926607575837323	0.649823920388342	0.659734529174133	0.3583437749951096	0.252492885412947	0.2712071708809947	0.3246270648226869	0.3995975390582474	0.4941110484291442	0.9211456368687133	0.2004399126553475	1.879255850994223	0.05364963333613097	0.05180245268671331	0.0005568503719760946	0.8073486785584834			1.261672411083413
1.862838020752054	5.956475930375763	4.634238652604372	1.375133657843759	0.5584311648718925	0.9031566227872151	0.6308972509831632	0.6547347195235278	0.3569898647974905	0.2492308927770589	0.270489462409007	0.3232825639409888	0.3991675063103426	0.4925867937061667	0.9197235955034977	0.1995928758844729	1.864961317468316	0.05365607850313436	0.05180772192151368	0.0005568527772968326	0.8073595883323065			1.261672373041921
1.871027804597333	6.115111444022583	4.978650810831863	1.461807980737202	0.6111558659246499	0.9519468983272547	0.6393035057219602	0.6622064533460845	0.3619440471787084	0.2495227170631164	0.2725412103802596	0.3240851233737456	0.3999225413332903	0.493468698397643	0.9216138245759675	0.1998802677906419	1.865201964294871	0.05365532086002836	0.05180994753876361	0.0005568560505623428	0.8072244598418208			1.261672305277618
1.879217588442611	6.281871759923376	5.365732080793365	1.558934307854569	0.6869731012664907	0.9779922660087425	0.6619783983614934	0.6671653285582191	0.3637293195610479	0.2531953825795989	0.2729950186925204	0.3249817320785966	0.4014553303136738	0.4954002367653468	0.9248314383874711	0.2007865952942055	1.871804384647394	0.05365065623216143	0.05180681020885122	0.0005568559827086035	0.8071775066876969			1.261672227239957
1.88740737228789	6.178742194808617	5.071432283990758	1.540062755694163	0.6377899740742251	0.9643398051656527	0.6511745440687725	0.6619582703676541	0.3608392299817887	0.252822912168021	0.2721412548335725	0.3241373754759189	0.3999051108076497	0.4938852495673395	0.9217742348885846	0.2005742967957285	1.885251348336578	0.05364621616414816	0.05180452353678279	0.0005568533094852368	0.8072557404402468			1.261672192241851
1.895597156133169	6.214699138668784	5.046907578199888	1.525252731888032	0.6313227458013205	0.9761024185850598	0.6500105795202932	0.6611918474507916	0.3597321306308505	0.2499409710416901	0.2733395132320728	0.3246764319165227	0.3993925141636737	0.4935597046569252	0.9210385966545638	0.2005652129168426	1.881516983609992	0.05364253271279942	0.05179877367166936	0.000556852095140289	0.8071904972416702			1.261672199819009
1.903786939978448	6.228313260077124	5.252280788604628	1.547672600136781	0.6621871169751828	0.971978160771651	0.6540977061352131	0.6626530650727912	0.3620105894656879	0.248167706693419	0.2752813001065398	0.3252699628023868	0.3996541206068788	0.493481734007582	0.9226261595277977	0.2003740874637888	1.86943553357098	0.05363802612277584	0.05179141644980462	0.0005568537116655584	0.8071784507793136			1.261672202337085
1.911976723823726	5.992800010794999	5.06607099290946	1.477934324325799	0.6093144233877298	0.9141000668940572	0.631548944418675	0.6532284911822892	0.3577133118092169	0.2453281549543476	0.2725943455299578	0.3236368999808714	0.3982452531640753	0.4920038600957535	0.9196049861361124	0.1993650270140817	1.869910678857655	0.05363796883484098	0.05178555246136458	0.0005568547055321067	0.8072608057671791			1.261672187180813
1.920166507669005	5.836921300041692	4.725664250151158	1.395808367643228	0.5652327821867994	0.8997811772908586	0.6239123815653376	0.6500917546808097	0.352087943959608	0.2444557447460231	0.2689446355317451	0.3221864379871575	0.3977770333420083	0.4912363778880384	0.9182130646044592	0.1994114185328937	1.883143202567115	0.05364596980207249	0.05179421672480342	0.0005568522090845735	0.8072475323118098			1.261672180847427
1.928356291514284	6.01325874911632	4.821632787956646	1.455419908517915	0.5878941917612819	0.9357946075794408	0.6368119835998636	0.6532786711844606	0.3528691375815909	0.2465961731302369	0.2692696759280584	0.3223905778044756	0.3984798281112914	0.4919272191884759	0.9195719865740694	0.2000996917104592	1.885862323353214	0.05365111011518436	0.0518070643185337	0.0005568492326177998	0.8072410169736461			1.261672223800483
1.936546075359562	6.251807864574577	4.990372595663854	1.537434422956567	0.6041321739543519	0.9839583933491309	0.6465178940365109	0.6643011701655495	0.3552220566537417	0.2497992247136069	0.2709815585414109	0.3238593224314999	0.3994124334396821	0.4938751455598137	0.9213341164699678	0.2007845452860034	1.878969520579709	0.05365816741532028	0.05180932544264671	0.0005568503991049263	0.8071991267686484			1.261672277730677
1.944735859204841	6.09042104224841	4.953601541519769	1.500105489955	0.6128678708193377	0.9484849207123272	0.6475556951932342	0.6610529789774684	0.3572429533230075	0.2507247118869147	0.272180454443529	0.3252345488615063	0.3996802717326228	0.49391974836947	0.9207791224952272	0.2005223356315126	1.879483386009765	0.05366269373549036	0.05180920847000047	0.0005568531218182401	0.8072161857861977			1.261672322042878
1.95292564305012	6.091002898212485	4.978519875078332	1.466968141225667	0.6074333392606814	0.9099377562801634	0.6353197988625258	0.65542691847895	0.3572010637522705	0.2490604465765194	0.2731654785214008	0.3244155027903696	0.3996056097459659	0.4936234757888742	0.9206734778001331	0.2002713820617486	1.883280482093411	0.05365983147699403	0.05180411441334521	0.000556851271678738	0.8072286287344552			1.261672367675865
1.961115426895399	6.127885045932368	4.967597633846135	1.450150622743449	0.5959600760491902	0.9167770340639737	0.6310716459713077	0.6556095984784741	0.3572450424742409	0.248592993138317	0.2733204641959714	0.3244954457567391	0.3997400787101394	0.493512382105363	0.9217577131178093	0.2001083085211778	1.881096826900068	0.05365575753983069	0.05179582710894982	0.0005568476876472809	0.8072361079760907			1.261672425891947
1.969305210740677	6.186417992533966	4.926497746180129	1.456945151770096	0.6027152450883559	0.9255830607909007	0.6358460077534688	0.6577995072526973	0.3598416248033883	0.2506324609316744	0.2725424309133694	0.3250251335008456	0.3998807701138073	0.49361980424909	0.9220590049529668	0.200222778847617	1.871600349829167	0.05364717456184537	0.0517911736004023	0.0005568479282065279	0.8073164880375266			1.26167248177961
1.977494994585956	6.500103170841703	5.106430600800245	1.537436391088737	0.613750847818722	0.9429785916892326	0.6406448561599561	0.6636405569497765	0.3622168601771701	0.2526114936638508	0.2726345758577686	0.3253865312450409	0.4008641704289863	0.4953184835870812	0.9232501792627852	0.2009086259996896	1.872849968704733	0.05364536888722915	0.05179326925870322	0.0005568509292557374	0.8072663087263251			1.261672515061327
1.985684778431235	6.363815728234802	5.154312820368255	1.51708855049898	0.6380648169319861	0.9965236356060677	0.6537838450673011	0.673066623151058	0.3625018688650749	0.2514566858446378	0.2732810846427143	0.3256007541722934	0.4013364943871265	0.4959031640583415	0.9242963637785362	0.2009270923819061	1.877798818158087	0.05364748150676295	0.05180433766000605	0.000556852059898031	0.8072206232018004			1.261672518285181
1.993874562276513	6.319941430640481	5.159893818250445	1.492297222701882	0.6569922213344487	0.9661698879509417	0.6594610331194519	0.6628084161782554	0.3651823367318963	0.2483141440757828	0.2727016366939479	0.3244709504929141	0.4006457428776923	0.4947928673109921	0.9243766355529985	0.200640486895262	1.878495537414818	0.05365387958270741	0.05181902500783296	0.0005568497187772307	0.8073063429514173			1.261672533917678
2.002064346121792	6.379638568417753	5.162478397758937	1.526396547933896	0.6372949591507263	0.9565462207257686	0.6542120739995366	0.6593956744012249	0.3625336731018833	0.2481134561534839	0.2722610166496791	0.3242281989471743	0.399656075149088	0.4939168660736955	0.9237672252735943	0.2007610319458593	1.875337706328146	0.053660859896144	0.05182314017371787	0.000556848277048367	0.8073233201284055			1.261672555027981
2.010254129967071	6.186927247392058	5.237679538400378	1.545694200868865	0.6637518539190755	0.9676757866192444	0.6661657309774671	0.6618503166802427	0.3618072431594545	0.2501085176829592	0.2742150019560385	0.3257387321415485	0.3995728353310322	0.4943728033508569	0.9230816526025596	0.2005672258808063	1.858682754396627	0.05365887052758336	0.05182015606303878	0.0005568508410590453	0.8073182996887293			1.261672549741741
2.018443913812349	6.14202536932411	5.133260494808493	1.531538377140435	0.6561842215090108	0.9370769522599525	0.6513681799714186	0.6580962931066985	0.3595566428636633	0.2494041495932047	0.2729582140367265	0.324648049331046	0.3991779539499287	0.4940544820256901	0.9217731048838999	0.2002064770960629	1.86237196240919	0.05365475913772932	0.05181396132105003	0.0005568540721714026	0.8073770668707272			1.261672507570369
2.026633697657628	6.063536220801201	4.911615047879875	1.493275865305803	0.5998676080294136	0.9371377191926337	0.6340711767580699	0.6604286297656931	0.3550742846250501	0.2474555174437292	0.2693704153083708	0.3231918651926403	0.3987904817316571	0.4930994574666001	0.9211757809693263	0.1999076532531638	1.884131768728966	0.0536517600905394	0.051804531454594	0.0005568535136596674	0.8074199908063959			1.261672457491653
2.034823481502907	6.027384068953276	4.878878943164307	1.477073803838846	0.5857825608709951	0.9337939686992047	0.6383632195954467	0.6578932404645776	0.3544353511055164	0.2455444518689018	0.2694675689477977	0.3226362306323535	0.3987235314939456	0.4928093667003733	0.9215383792495611	0.1999915833774136	1.885926580052597	0.05365084300611415	0.0518007183984081	0.000556850697741032	0.8074155069989178			1.261672433115109
2.043013265348186	6.229265135862609	5.054056035140821	1.471463246435681	0.613560643153631	0.9215695087866284	0.64800639217369	0.6567008803494147	0.3604040750411717	0.247867160796781	0.2731446303009538	0.3238891786491235	0.3995572934785173	0.4940378865960079	0.9230999588543263	0.2004730301861869	1.865684015325384	0.05365299946295483	0.05180344586515893	0.0005568508117340972	0.807385317050639			1.261672412959023
2.051203049193465	6.128322325067885	5.21110786631136	1.423587506588075	0.6753372699764822	0.9274543715929378	0.6642001899576664	0.6606808190403164	0.3627992215688255	0.2480944476189409	0.2735230053091334	0.3255961840355869	0.400336198162814	0.4945097126740814	0.9241160254003083	0.2004955954859663	1.854179091410797	0.05366104989049024	0.05181409338959469	0.0005568549480304281	0.8073787774276834			1.261672356763021
2.059392833038743	6.106943315783342	5.08499142724609	1.461638928487683	0.6264411912284259	0.9410885785226217	0.6504502348367234	0.658725221159903	0.3572504257048837	0.2468271185503345	0.2724307225771438	0.3249372434274717	0.3996853093079684	0.4938434453856211	0.9219833097121843	0.2002310638896828	1.865963632438162	0.05366686040547756	0.05182319559839629	0.0005568575035794424	0.8073975813323458			1.261672273592376
2.067582616884022	6.164080041610704	5.15697200945701	1.53040515581389	0.6320154241758309	0.9455195256286469	0.6563804629673974	0.6614648247923617	0.3570739234368258	0.2488821106097515	0.2726438188356747	0.3245279313930162	0.3996269261387477	0.4936395508354527	0.9222312378443974	0.2002398472683724	1.877068334685484	0.05366759752908962	0.05182407996858152	0.0005568548948103389	0.8074435389639621			1.261672196239524
2.075772400729301	6.163168132796825	5.139176117708637	1.530567103975415	0.6326093138843863	0.9513378454264867	0.6605531308142087	0.6626993693199029	0.3593548203255141	0.2483798636993763	0.2715316005873085	0.3239144151421964	0.3994039534285471	0.4933549727087629	0.9227235568231422	0.2006164628956953	1.855242846656746	0.05366522205922503	0.05181997550132826	0.0005568528605409697	0.8073983423951649			1.261672168234412
2.083962184574579	6.471031253791132	5.27950645787334	1.626815691934834	0.6653498648567516	0.9948615450050997	0.6689588569843234	0.6660002960705129	0.3687233933961139	0.253368097526658	0.2781552291686324	0.3271400654347802	0.4006793016229904	0.495193967336993	0.9238314851767111	0.2015166555572803	1.844862420072795	0.05366446081099236	0.05180941352486858	0.0005568559524772298	0.807311397076948			1.261672128534647
2.092151968419858	6.847314230284652	5.567122817231437	1.800191210361782	0.7055881003666994	1.077548664670015	0.6849591342100816	0.6812707976755228	0.3774194371130161	0.2613612831324434	0.2861202315802582	0.3300584010600556	0.4030636481034652	0.497766044864561	0.9258986215267696	0.2024810391499332	1.847387936951846	0.05366377529505761	0.0517983265071229	0.0005568596553444275	0.8072843695710058			1.261672041855696
2.100341752265137	6.333770146901126	5.114559481553324	1.560041414637775	0.6310206987695453	0.9853647185806303	0.6625897931897687	0.6705902893262964	0.3658301770320037	0.2505131171901456	0.2754901367873822	0.3268528373713815	0.4006824823287952	0.4949204328756552	0.9231438361169222	0.2006634652412298	1.864718882828897	0.05365889578001568	0.05179477572500535	0.0005568590444475675	0.8073198069142378			1.261671952530864
2.108531536110415	6.059784598478945	4.865362061595986	1.44107779497282	0.5977127675589039	0.9317981738837152	0.6388695844489757	0.6592169255335317	0.3566524759312795	0.246224365001169	0.270249429877932	0.3244748774489409	0.3988991196141699	0.4927868621235224	0.9211028749339044	0.1998681821910442	1.88315706429984	0.0536560892231343	0.05179642267081267	0.0005568562317356107	0.8073187460168593			1.261671899564117
2.116721319955694	6.052406103585393	4.953542167232696	1.459698937667674	0.6209526506740112	0.9557371160335959	0.6385066049343773	0.6612229537071553	0.3584313264950282	0.2498761891406148	0.2715240703865793	0.3243987326309357	0.3995763339642012	0.4933695601324846	0.9221005330288988	0.2003654859332464	1.871724963036333	0.05365703367728019	0.05180098834371298	0.0005568563249550653	0.8072986768898294			1.261671871305712
2.124911103800973	5.971506440856432	4.895831873546408	1.437102736006274	0.6189951048045985	0.9328893646601688	0.6458327577491692	0.6600299265733719	0.361208302723291	0.2493025238545352	0.2723449093254543	0.3239337381993666	0.3991546932040417	0.4928313878593631	0.9212422127771221	0.1999886321803231	1.867859426367944	0.05365777827719573	0.05180747140087481	0.0005568584674910713	0.8073047116905554			1.261671848755177
2.133100887646252	6.036261386080338	4.938440821758263	1.55925333976275	0.6028120105533691	0.961147765206198	0.6473520003834521	0.6625071595482728	0.3588969809932855	0.2490106457626276	0.2740038586939172	0.3244201231518292	0.3988773528511012	0.4930664211005046	0.9206772861368065	0.1999921633948868	1.874753886977763	0.05365159668940073	0.05181368451273177	0.0005568585622588921	0.8072951405478725			1.26167181813481
2.141290671491531	6.270378387561183	5.191360124351178	1.594134716284879	0.6180352504824501	0.9810318028983376	0.6498920156211946	0.6640198010640678	0.3625187088505408	0.251490663693556	0.276999193288738	0.3258055275676538	0.3998415695329088	0.494332045133819	0.9222180240441101	0.2005178201321363	1.890928752325805	0.0536440556964213	0.05181603297934267	0.0005568559862936829	0.8072910908169776			1.261671801327178
2.149480455336809	6.342908916975743	5.404354917158428	1.541651585421099	0.6638211083386045	0.9519983296377855	0.6558427816927569	0.6594511964638455	0.3666246948646422	0.2516359338151626	0.2772717796102204	0.3252852801660303	0.4001343700846477	0.4938630993350257	0.9232414142613093	0.2006188029965801	1.873849217051851	0.05364739866840225	0.05181780734985322	0.0005568543251608782	0.8072690896144081			1.261671816031483
2.157670239182088	6.441302997816106	5.395022470166433	1.612663131800557	0.658517264397377	0.985353974006814	0.6618468773549318	0.6619069922460527	0.3669754412302092	0.2525393078123032	0.2763305595606694	0.3259589135211757	0.4001444792267099	0.4948883869436672	0.9237130718866365	0.2008054983958732	1.861984650921447	0.053649913054903	0.05181702869203407	0.0005568561218684754	0.8072697157128604			1.261671836125952
2.165860023027367	6.305396231517236	5.002460781541462	1.517325893228828	0.6096841020842974	0.9476203885282527	0.646262807637883	0.6572189833665069	0.3582948297938309	0.2482949091699291	0.2717992192829453	0.325115611555712	0.3996809026682238	0.4938321156814649	0.9220900679647337	0.2001387931453072	1.871095347179355	0.05364966781456131	0.05181445933493265	0.0005568587609160011	0.807306140571949			1.261671844203085
2.174049806872645	5.994275820831041	4.646922493798033	1.39495797655476	0.5627594661791167	0.8854091375562416	0.6242484068365579	0.6486842258025272	0.3505364616944474	0.2424310149482919	0.2686809204105983	0.3232614380480449	0.3987704865340937	0.4919118776504109	0.9198050315199516	0.1994146768369226	1.875760374737498	0.05365031081291236	0.05181789061015818	0.0005568574927784767	0.8073416699379304			1.261671849378126
2.182239590717924	6.08371540993048	4.851812913536495	1.466797391934797	0.5934192355695831	0.9249964914417148	0.6318142132718403	0.6527767406065459	0.3528764164681896	0.2429886803538542	0.2697615669424881	0.3237016069481394	0.3991156093349648	0.4925709819988613	0.9206537717448288	0.1998524049446762	1.869906860838263	0.05365104840535981	0.05182081546054057	0.0005568539719488043	0.8073126710268997			1.261671878787299
2.190429374563203	6.36892190074979	5.151463123241624	1.532942143820778	0.6355829160188627	0.9649991592838815	0.6527523258596774	0.6595422194240355	0.3597135642658943	0.2484500274107653	0.2723985513711008	0.324929322754082	0.4003714042796865	0.4945885636658101	0.92357300528058	0.2008171714569997	1.867551845282958	0.05365653041426958	0.05182046176178141	0.0005568551121570679	0.8072592971606984			1.261671896317041
2.198619158408481	6.154797741208374	5.008668928041824	1.461413005409459	0.6061228416969388	0.9176963614103167	0.6383350745726268	0.6527946984013346	0.3600979417095572	0.2447011729736527	0.272573094065941	0.3239553641523941	0.3989389647245634	0.4929754181124545	0.9218270632071222	0.1999864621675379	1.859664255253949	0.05365784026086876	0.0518215106114801	0.0005568598061499644	0.8072843793047926			1.261671867681651
2.20680894225376	5.85457273744132	4.815534919430938	1.404007847889785	0.5800288828604963	0.9124000212042673	0.6346948446995775	0.6539782563693723	0.3567837297045809	0.2446391747282644	0.2712458623043302	0.3238598398182964	0.398598899149906	0.4923175731811567	0.9192036056022934	0.1992798040129159	1.86305985076422	0.0536580143551992	0.05182644581876198	0.0005568608353311997	0.8074153714904367			1.261671813732462
2.214998726099039	5.952457412055388	4.819192789948607	1.412134915431382	0.5894397348249826	0.9177967250197407	0.6409319474069901	0.6583230130718747	0.3586122402454867	0.2475008226410401	0.2709996006420236	0.3241593775739369	0.3991559186340807	0.4928613405728721	0.919224716411457	0.1995255165674015	1.883061167612722	0.05365564632118795	0.05183208687561504	0.000556858813800775	0.807455654804061			1.261671762665215
2.223188509944318	6.33336036887666	5.205752441725812	1.541453346752099	0.6795462945944137	0.9681156029807608	0.6757028213259055	0.6687199588382483	0.3694655013365535	0.2525517418481052	0.2741657918307028	0.325090126015321	0.400417431617285	0.4948024377432729	0.9230498532598396	0.2004717202454302	1.866152807244008	0.05364936743859362	0.05183018377902878	0.0005568586557162731	0.8073873742647306			1.261671720717611
2.231378293789597	6.162855168143182	5.042663130517377	1.487474020316755	0.6383196855015277	0.9397262251442438	0.6516733328548936	0.6596932857570342	0.3631564163782869	0.2492661887372457	0.2716162242646983	0.323613126537329	0.3994340851331991	0.4934997700422248	0.9213868077937966	0.1998829323934312	1.846544331295171	0.05364817628342662	0.05182330131076237	0.0005568621697785828	0.8074046152709246			1.261671654963939
2.239568077634875	5.93010295841517	4.785094678989219	1.404383245369312	0.5760242128902243	0.8874499363425451	0.627707376871479	0.6489421410981117	0.3534640471218206	0.2454424030917118	0.2685141203745788	0.3221316963695063	0.3980748297624043	0.4918745702329759	0.91925103624621	0.1994572887039852	1.849292410998908	0.0536499824508318	0.05181611902046807	0.0005568652485363457	0.8074876487845614			1.261671551277139
2.247757861480154	6.058199622189226	4.945665476171586	1.463450229462231	0.6018759266698168	0.915938172635843	0.6369554360713187	0.6538145400273141	0.3562293314429574	0.246024886000352	0.2716545922216433	0.3239420187233885	0.3993532457941004	0.4937048214663516	0.9215649837817552	0.2002306844044298	1.858117010336067	0.0536508349614119	0.05180529885213299	0.0005568641434522355	0.8075221659581444			1.26167144989959
2.255947645325433	6.360377819720778	5.100981253848749	1.529843969815463	0.629269006402924	0.9711033435413726	0.650255334906463	0.6640515369582675	0.3606083797140779	0.2468462143268992	0.2732022471486147	0.3254042484568312	0.4008485242238194	0.4955127923720615	0.9247673024504051	0.2010506668548805	1.869167647457982	0.0536521629813874	0.0517924494638809	0.0005568617266712487	0.8074516251931964			1.261671380004876
2.264137429170711	6.302400012983003	5.077048240628022	1.53398805548769	0.6343751463365592	0.9654991806565776	0.6478220391871236	0.6622374629890421	0.3623816742009162	0.2480297373967865	0.2723597902574413	0.3245104379037518	0.3999562404005758	0.4941149703848318	0.9233723592617498	0.2007257460737943	1.850549392743293	0.05365777303407507	0.05178863616112035	0.0005568629932992575	0.8074808407249419			1.261671311848631
2.27232721301599	6.228086119962491	5.024256814899928	1.542237331051501	0.6288611987198931	0.9449702667993818	0.6390721455468527	0.6585002901641775	0.3634712668657165	0.2481112697601806	0.2745484364889799	0.3243879975147835	0.3990461510790552	0.4934194525201181	0.9217776931269471	0.2004708479513831	1.844007598541882	0.05365827531685028	0.0517938456424747	0.0005568670485334182	0.8074995258825924			1.261671214897468
2.280516996861269	6.195489836921636	5.066216026063016	1.534847610038385	0.6178512256385623	0.9492338759542875	0.6419236815906372	0.6638639286746806	0.3651869513364889	0.2472246194444812	0.2769846820648029	0.3252601123465667	0.3993304431882041	0.4944427978724847	0.9219070746004439	0.2004445037593278	1.845224610802507	0.05365307682031504	0.05180033253525481	0.0005568683571383305	0.8075542690279371			1.261671113775493
2.288706780706547	6.086735580246669	5.025746355669621	1.460177573478822	0.606858688381691	0.9257955590751844	0.6438180638445943	0.6603620492172986	0.3613658585454612	0.2469087164959554	0.2744721016506328	0.3257259306436647	0.3999468694807758	0.4943530850661301	0.9225630282125153	0.2002782960187551	1.851507069051586	0.05364926501807542	0.05181070758013991	0.0005568656875748759	0.8075704796448127			1.261671044083573
2.296896564551826	6.051908371660376	4.866340443422601	1.439681252204041	0.595485584018618	0.9221453826345337	0.6412938032057317	0.6591597668012752	0.3598193256328805	0.2496980698611586	0.2735076958471835	0.3252615450233472	0.3999174086732379	0.4934416632815295	0.9219524929963054	0.2002575945389471	1.853465153723291	0.05364915062724564	0.05182571825685366	0.0005568643054676188	0.807488724474285			1.261671002149389
2.305086348397105	6.060901879493509	4.959920925530593	1.516828433835389	0.6073573084254134	0.9562071030832709	0.6504817111316542	0.6657538094013681	0.3614201824855439	0.2515633538635675	0.2732978221966281	0.3248156082565793	0.4004442251152452	0.493630316918676	0.9222331741496841	0.2004731942969661	1.852091098779988	0.05365250365560194	0.05183780098729073	0.0005568674450319537	0.8074660077718457			1.261670959536175
2.313276132242384	6.066710346371715	5.063094691377821	1.527170151869196	0.6290314233757418	0.9740428005181868	0.6575140318113073	0.6680189168151859	0.3608773324679118	0.2505670822495224	0.2721564712672824	0.3247355338271978	0.4007451821659424	0.4935653353296617	0.9235483445627886	0.2004615944634259	1.856726135048234	0.05365794855250677	0.05183736019260834	0.0005568700871515713	0.8073997578290191			1.26167090468878
2.321465916087663	6.247127400801516	5.004783166260896	1.545998901351993	0.6345690890373378	0.9757864947985059	0.6431840336541979	0.6638775694480468	0.3592094094622998	0.2506212015763415	0.2719826341864432	0.3237535010736759	0.3992544572965588	0.4927489827071455	0.9213718734901174	0.2001982258264507	1.866466216637189	0.05366463721847777	0.05183239102641052	0.0005568681745064356	0.8074483223146793			1.26167082502943
2.329655699932941	6.301845087725259	5.134749381804745	1.62218491217311	0.6533187383247121	1.001919876516725	0.6545620671791768	0.6712698520569427	0.3662589429632814	0.2529827048444087	0.2765308379228972	0.3251074257591465	0.3995670724759848	0.494220768640548	0.9216097860142634	0.2004364403813746	1.878927210126896	0.05366837976595933	0.05182783531241788	0.0005568651731190742	0.8074641883868819			1.261670807348655
2.33784548377822	6.207169920564556	5.136406238839408	1.562766478062995	0.6267400982206167	0.9647898945711181	0.6497054269722558	0.6639378701612044	0.3643246651036628	0.2518337577111459	0.2767785730819774	0.3263250737109757	0.4000697972972811	0.4948794171592473	0.9219305437251676	0.2002510757846084	1.849907252312641	0.05366827297986295	0.05182032920008742	0.0005568667840858962	0.8073667813049757			1.261670789915701
2.346035267623499	6.032713526965141	4.962719837038171	1.485893802861092	0.6011187125101469	0.9345681997339208	0.6364962728996675	0.6569690279501109	0.357394960007577	0.2489340189258941	0.271763809206941	0.3235922796814653	0.3991931332597861	0.4932231824720066	0.9208295632129703	0.1997884736915225	1.849181364664081	0.05366714110585378	0.05180897248361153	0.0005568709692145963	0.8073461674611462			1.261670743763112
2.354225051468777	6.072799049420912	4.897489357274965	1.457303137707547	0.5930712468546271	0.935288251061994	0.6399589538894382	0.6570006351962215	0.3558685974268193	0.2472383054253066	0.2720974244643415	0.3231364843588672	0.3986004530685581	0.4927898313218365	0.9209535382216426	0.1996844633631358	1.869091554054763	0.05366329545248659	0.0517971086025685	0.0005568713726150109	0.8073337121419265			1.261670683933781
2.362414835314056	6.338068123691954	5.126077785010744	1.537022008287435	0.6146529538909128	0.9766729766033414	0.6597498544761496	0.6635547675007293	0.3595507423860194	0.2530549619862877	0.2786986080912031	0.3261481407064467	0.4000637859043254	0.4947186464968393	0.9234301682115866	0.2006322978721123	1.886451118123687	0.05365846032740825	0.0517938456424747	0.0005568679838145554	0.8073376371805548			1.261670666311877
2.370604619159335	5.920833080661446	4.749954235655017	1.411618442029549	0.5784834769469671	0.9372394877848836	0.6384270371251866	0.6650911008813423	0.3556384136735528	0.2518697681177482	0.2731749624832993	0.3238309251872852	0.3991006022351931	0.4930345960942693	0.9201816137653874	0.2001907383343026	1.873596376703756	0.05365620918532821	0.05180043979556804	0.0005568663084695851	0.8073952515923343			1.261670676496265
2.378794403004613	5.875593726023178	4.70199099302459	1.385205023425684	0.5871792807742839	0.9204188932212103	0.6327738486647371	0.6617834067098125	0.3569768080984089	0.2466125909079039	0.2691629085176058	0.3215784653668917	0.397991557368938	0.4917045014944202	0.9191303460175201	0.1998534579491085	1.854640960897155	0.05366112830789255	0.05180921205904408	0.0005568683815617386	0.807310068938089			1.261670672450896
2.386984186849892	6.143191726697118	5.056842924342014	1.507863207674242	0.6336363858469957	0.9634239162422172	0.6510468022212361	0.6601937002155908	0.3613907094423721	0.2478969491009371	0.2717335960418949	0.3236101041252743	0.3989143718018129	0.4933648375291076	0.9218479336051223	0.2002252303072383	1.85224389594568	0.05366600260576646	0.05181265329317729	0.0005568696807707378	0.8072503180075965			1.261670663666441
2.395173970695171	6.45072451181238	5.177053832235442	1.682209329010477	0.6171951342047904	1.014641711332845	0.6502016755430179	0.663824076871052	0.3604390190807324	0.2542910609698311	0.2729022683038402	0.3258111564526016	0.4003548805625708	0.4951078643945413	0.9233252890571936	0.2009297382018881	1.85662235367139	0.05366556272103833	0.05181641426715371	0.0005568668008803507	0.8072729297757848			1.261670678000432
2.40336375454045	6.459712458975709	5.243894650403732	1.671322523091164	0.6464223454538902	1.009915547575575	0.6611399137356393	0.6659094046045759	0.3669083588139208	0.255521929620771	0.2768426996833805	0.326755964021034	0.4004145631483844	0.4954060311298818	0.9238123031565831	0.2011969114606089	1.858389187795516	0.05366464719440825	0.05182115920039206	0.0005568631811701657	0.8072967847229539			1.261670723460834
2.411553538385729	6.226113006659569	5.138659293900841	1.524796183488904	0.6416157542200623	0.9586032420272479	0.6513317236137531	0.6604033397736948	0.3624339534530507	0.2486358307289518	0.2735905747049441	0.3245759348410623	0.3994679108618345	0.4934537707295077	0.9224189414103408	0.200516886551305	1.852463654476923	0.05366028202820097	0.05181943487099452	0.0005568637149944532	0.8073057143186342			1.26167079272217
2.419743322231007	6.04231515063473	5.096625410509738	1.454927390782082	0.6276211665835139	0.9295677833610422	0.6448683528957415	0.6568747812951707	0.358639184477041	0.2451310240778325	0.2708823032803679	0.3231102073595185	0.3994300929874603	0.4920292159857912	0.9217164322378981	0.1999977991993335	1.84313740947193	0.05365481874414152	0.05181379610181258	0.0005568672937087515	0.8073196114148865			1.261670832686285
2.427933106076286	5.906317198969375	4.762588817840643	1.384301172660393	0.5864040573275059	0.9022805680096839	0.6336660824286473	0.6536142539793516	0.3544742315168174	0.2439045766879834	0.2694907517135475	0.3222942541282125	0.3983063874028543	0.4909714926937294	0.9201457621235223	0.1995057651774392	1.846853158555483	0.05364893161025928	0.05180994549766714	0.000556866949439149	0.8073545729876157			1.261670880135959
2.436122889921565	5.999436225065497	4.780224226212566	1.439302913023116	0.5836826640501267	0.9290003626231964	0.6348311926036053	0.6568167135229908	0.3539273564545318	0.2464784112601125	0.26963589712776	0.3227448532312112	0.3981493008294518	0.4916023991463758	0.9197776724241342	0.1997451975565666	1.874273211167092	0.05364694103230348	0.0518079366887148	0.0005568622455689625	0.8073585457727257			1.261670927522237
2.444312673766843	6.206658343432809	5.106478824594007	1.526643966013472	0.6204615389492742	0.935326463398641	0.637659051200811	0.658410354565846	0.3566321180484983	0.2498757113412363	0.2723238939063257	0.3240272317597171	0.398621650584759	0.4928567150682085	0.9206641934992095	0.200378923281928	1.874111289104491	0.05365347761520226	0.05180799619558615	0.0005568604388047078	0.8074237820198417			1.261671027146234
2.452502457612122	6.104657533146309	5.076464666914792	1.481798576642683	0.6155003633911598	0.9226382472639363	0.6336304469583984	0.6576079435024279	0.3552563984148814	0.2479074346588246	0.2716934222024635	0.3237868509847441	0.3984335359285284	0.4927137819780767	0.920527646293114	0.2001111611136701	1.866666976615145	0.05366083895319849	0.05181061460750194	0.0005568627355485001	0.8073739767491256			1.261671106123167
2.460692241457401	6.109982541357571	5.02190519969032	1.48563132157856	0.6237397227822838	0.9544483969198473	0.6518007495736825	0.6638518067810857	0.3634011050555574	0.248908129993421	0.2748972162742874	0.3248092345466794	0.3997041122419746	0.4939112211769603	0.9225719426585677	0.2000224135449372	1.86669229478673	0.05366366518349594	0.05181700444545114	0.0005568639510328636	0.8073140503114764			1.261671143514688
2.468882025302679	6.24265057946742	5.034583931511618	1.524885231775577	0.6231899040544703	0.9744514887098192	0.6663650489166298	0.6674127340862147	0.3709703289330066	0.248637596734571	0.2758040531435931	0.3251479360292367	0.4008250128817635	0.4949566520429033	0.9244085884194869	0.2004870874792659	1.87166202466825	0.05366303068024862	0.05181941699427565	0.0005568601234353667	0.8073169212770891			1.261671211666062
2.477071809147958	6.294936461962657	5.179460474805742	1.562678909411424	0.6190454519159246	0.9741124522631828	0.6608591197813546	0.6650835300654125	0.3652944455873915	0.245886408884102	0.2723921625221069	0.3233111077498941	0.3997625827797183	0.4939730688989792	0.9228428789445845	0.2005435746878678	1.872038764631104	0.0536585794487229	0.05181271353977262	0.0005568559633728875	0.807308859972638			1.261671317206553
2.485261592993237	6.133904242124355	4.980785300032607	1.546760162801848	0.6320882303559493	0.9616056933425827	0.6545029896925132	0.6640333859180607	0.3592453142936866	0.2467298460755797	0.2717148759706997	0.3234173488737989	0.3988920036190714	0.4929406645668885	0.9208685421998616	0.2002103769203071	1.853428575609718	0.05365697958910425	0.05180348848161004	0.0005568558114952629	0.8074019627682718			1.261671452334989
2.493451376838515	6.0632496240329	5.042753114211496	1.495712402206986	0.646385124990155	0.9387727586740099	0.6511892137541212	0.6599881656915781	0.3589382171825789	0.248129179312068	0.2730541496183735	0.3249142838554887	0.3989773907504108	0.493281070129297	0.9208338404711331	0.2000138248311236	1.856947259959837	0.05365899972201739	0.05179726336974896	0.0005568571923073853	0.8074460173976159			1.261671562972661
2.501641160683794	5.961629157829922	4.95240522165229	1.424801650647619	0.6142082106573659	0.9179258637364305	0.6482380464464614	0.6582637845418472	0.3582255575280476	0.2479497858284088	0.2712673341097992	0.3241871065743541	0.3994086606592965	0.49306389123938	0.9215282130011411	0.199617854142324	1.871595491738697	0.05365765129835495	0.05179790464395721	0.0005568560181801202	0.8073958893781178			1.261671660078081
2.509830944529073	6.244256472670736	5.089223318933701	1.56417033034868	0.6317949448821558	0.9720735317645757	0.6612049236662276	0.6664255636026246	0.3636862993781396	0.2515455641760008	0.2733662509498382	0.3252554626595913	0.4008138539642372	0.4945140769859924	0.9236580096586543	0.2005402762092277	1.874539665481008	0.05365965859382044	0.05180739556523174	0.0005568522256149391	0.8073162992243923			1.2616717884159
2.518020728374352	6.479089944125021	5.483463142478813	1.660770889316342	0.6794097323147656	1.002859646862941	0.6689623703398383	0.6692494436090597	0.3708913774982867	0.256771709658162	0.2780247433231439	0.3265863319698528	0.4013246330663442	0.4962605322807796	0.9248445266454954	0.201388397717772	1.860407272381813	0.05366575850379875	0.05182111478941914	0.0005568499178229901	0.8072846431233783			1.261671939339738
2.526210512219631	6.242260180891472	5.334316553108533	1.498337066837061	0.6585135225295625	0.9485247193504863	0.6594174337002451	0.6589225807709723	0.363731825404572	0.2485052346996359	0.2735599213485664	0.3240194414239375	0.3998358194425644	0.4937352090790064	0.9231237364930209	0.2005363422020277	1.85360849544896	0.05367212266492374	0.05183321106780749	0.000556851146365382	0.8073234993966349			1.2616720804684
2.534400296064909	6.235914283794638	5.130284726957025	1.45863180295185	0.6151779597880663	0.9181007361803882	0.6434776613846903	0.6513051819542435	0.3577731296454459	0.2450084461076565	0.2710159948280762	0.323652823468025	0.3993197939868792	0.4927890833251579	0.9221938299174204	0.1999736767096737	1.85878862266078	0.05368023883948519	0.0518380515079296	0.0005568513265336041	0.8073764875180743			1.261672217450978
2.542590079910188	6.264293730032783	5.116506041811848	1.513995682902409	0.6257071594423399	0.9286273774512774	0.6434559735758157	0.6548418870456905	0.3598049542973117	0.24767054151688	0.2728485997190727	0.3251116412577565	0.3999568661373085	0.4938985766082621	0.9222960263010456	0.2003202371098411	1.871751903996155	0.05368385986257179	0.0518341773969252	0.0005568464934503	0.8074201519802289			1.261672362297866
2.550779863755467	6.153748596196072	5.094500977035172	1.526219811121025	0.6281595606997742	0.9235389555909373	0.6394439791349258	0.6601567673578785	0.362584012077084	0.2502664706397556	0.2746356283456937	0.3249484601750551	0.3998557192219386	0.493403638742903	0.9213636185340621	0.2004990833576668	1.853229148691276	0.05367735854574715	0.05182583670894786	0.0005568416254306928	0.8074467645252114			1.261672539348788
2.558969647600745	6.100073029411	4.92638349663878	1.478978487162794	0.6017153681732357	0.9176099627577478	0.6365299779680929	0.6546494398762481	0.3581359177850131	0.2469813549865629	0.271208935674318	0.3240457473608131	0.3989843751670852	0.4928001783701062	0.9206382755398547	0.2001632780253728	1.842165723695733	0.05367030285185471	0.05181611493827514	0.0005568421169137388	0.8074431022900697			1.261672707804041
2.567159431446024	5.989183319161866	4.742650216787689	1.39830172740484	0.5809636466382937	0.9003962753812337	0.6256416002033752	0.6512901899581011	0.3548130414229401	0.2444937131390651	0.2702125614571129	0.3238398551577654	0.3979835753443479	0.4920296423077735	0.9196701105980888	0.1997720660727456	1.851204886035299	0.05366748351718195	0.05180948249749828	0.0005568441311306085	0.8073668624761964			1.261672865001205
2.575349215291303	6.067063748085658	4.92206839165244	1.410103117074574	0.5910060590737276	0.8888415004837883	0.6303750832700973	0.651345960769785	0.3591773602343423	0.2433717244743763	0.272523025573777	0.3246018462549252	0.3982030177470895	0.492271524724506	0.9202388626713854	0.1997165186418274	1.855860448679967	0.05366409221591481	0.05180903329185536	0.0005568409800432258	0.8073756280730411			1.261673035601059
2.583538999136581	6.077319983498834	5.022666010176047	1.504925459756554	0.6378349625745658	0.9376715995162996	0.6528964421709954	0.6638280084106385	0.366607486845061	0.2484452424453753	0.2762344926074076	0.3263154520144699	0.4003093841168464	0.4940812119452224	0.9228587509616706	0.2004860436562677	1.856708517438997	0.05366395577122307	0.05181158836128153	0.0005568358725362066	0.8074246067103245			1.261673215028652
2.59172878298186	5.950829606904868	4.834848691517623	1.430561510554479	0.6138762716031844	0.9411909089916569	0.6466504290700336	0.663974404282341	0.3640832050324501	0.2497970208393959	0.2757470333248762	0.3254371453887588	0.400332351225883	0.4932783392682364	0.9218767830725958	0.2005708274212545	1.840727878902307	0.05366737243413259	0.05181430840337047	0.0005568343647967829	0.8073000767243432			1.261673422471193
2.599918566827139	5.942201440008803	4.769810889315504	1.419202617554812	0.5775809989603329	0.9231626711135839	0.6340339791931183	0.656021563066242	0.3551231970847994	0.2491041077615997	0.2696825833587236	0.3230526602262016	0.3995750430821636	0.4925028692330187	0.9208052493576943	0.2003724872737846	1.836267764429201	0.05366403512895695	0.05181466847199369	0.000556835773485468	0.8072730907411584			1.261673605518833
2.608108350672418	5.980736854192968	4.722743733867297	1.436684805098034	0.5698841401093422	0.9122131763889498	0.6293837646645357	0.6520006192969097	0.3518492745335828	0.2475908797893041	0.268217127231653	0.3223320954598025	0.3987532592671958	0.4917424162745172	0.9199329760342374	0.1998913423373732	1.857781138502372	0.05365717514995967	0.05180634590730988	0.0005568347768326338	0.8073801565162841			1.261673766553188
2.616298134517697	6.007170511894531	4.823940441112773	1.435903092363811	0.5832459872640068	0.9114439685226636	0.6300137723774445	0.6516988554897252	0.3533469335051435	0.2442754007009798	0.2677883587183226	0.3218244118875566	0.3978323898992808	0.4913621408946647	0.9196511752225534	0.1998173416249647	1.881541814474537	0.05365609173351702	0.05179261468311834	0.0005568298263679694	0.8074499080814223			1.261673948977003
2.624487918362975	6.135998781814909	4.981197092342382	1.503110562796797	0.5977522780844082	0.9304346262935782	0.6435740599988243	0.6581696129942074	0.3584363605177139	0.2457158094845772	0.2717688726490865	0.323811843286838	0.3984947117321169	0.4932797808920538	0.9207662541301977	0.2004343324511147	1.855419151406116	0.05365481779974034	0.05178184561069409	0.0005568249722638011	0.8074430995503606			1.261674178168656
2.632677702208254	6.235060783409464	5.081935260110158	1.53122887778725	0.6346620520270659	0.9447735701935029	0.6553274543460036	0.6622181225393395	0.3608114602821592	0.2504929104134141	0.2734279018556445	0.326203490096056	0.4003968352866508	0.4943383523255485	0.9230255280642479	0.2005696401683902	1.838721191603562	0.05365487721724824	0.05177792325309849	0.000556823590437498	0.8073330559018037			1.261674420293585
2.640867486053533	5.948855188635293	4.868900209364891	1.411762944768882	0.60624211908769	0.9119779663704096	0.637802641173988	0.6538732963961458	0.3562241801738442	0.2462277054008852	0.2697580029283318	0.3230922475826746	0.399011043982845	0.4924913949821426	0.9204233341802871	0.1996844039661004	1.852529290245096	0.05365717220084577	0.05178034093891376	0.0005568233964943536	0.8073241576179986			1.261674643976725
2.649057269898811	5.992728859417586	4.896181927707437	1.394536471353311	0.606117406722147	0.8979843587347245	0.637907955848536	0.6507650117595185	0.3584323541919011	0.2442500232842766	0.2717895600257187	0.3227298038832798	0.3985800795186885	0.4922373774559967	0.9203948002786689	0.1995758292647683	1.86071627390342	0.05366218606089142	0.05178785521563008	0.0005568200466477103	0.8073289988486717			1.261674873490013
2.65724705374409	6.114571383484838	4.973739330181323	1.44364666358012	0.6078669418243116	0.9157587058965466	0.6363333718442279	0.6509969529658802	0.3525225842608806	0.2448484894704639	0.2703697567280545	0.3233769281559904	0.3992042544252078	0.4924175489241212	0.9216757020481152	0.2000122531971722	1.863088770950666	0.0536664364969045	0.05179633279406899	0.0005568142416629459	0.8072985074036916			1.261675141734942
2.665436837589369	6.139049727789708	4.970775771695655	1.477889443054212	0.6265426403483219	0.9483355173907906	0.645636385920882	0.6551503321807753	0.3545120697383854	0.2476927308088837	0.2710778423485748	0.3239322509173089	0.3996402889090438	0.4931913613539243	0.922009891110805	0.2003902085020186	1.854714017302495	0.05366787462909944	0.05180928127824844	0.0005568110869430314	0.807260374405074			1.261675442340123
2.673626621434647	6.270459383069596	5.152897211722161	1.538351396120601	0.6567480950795844	0.9806145083757629	0.6642585345379091	0.6677492724519162	0.3637719250378771	0.2507228287788527	0.2742729941225212	0.3244555658280831	0.3997444462059753	0.4941465148123126	0.9229650237364678	0.200916562921614	1.855041464614351	0.05366575932410053	0.05181683792484122	0.0005568118012248054	0.8072680009777897			1.26167572638464
2.681816405279926	6.106451056517238	4.996042588868314	1.470886353036376	0.6115758010883533	0.9468381039604248	0.6451979041298297	0.6653301917877302	0.3596725414779446	0.2483778964337926	0.2709193094137942	0.3237844189182408	0.3992654066981499	0.4935228215831407	0.9218015573231798	0.2006272259158029	1.869352935238969	0.05365731761779154	0.05181393503337063	0.0005568101975286598	0.8072945247442538			1.261676003413054
2.690006189125205	6.263316571939065	4.994808735538266	1.501527811881608	0.6056422741039401	0.9696047414340682	0.6516412171716374	0.66801060686694	0.359797578090542	0.2507119648161675	0.2710004166357998	0.3246706514734169	0.3999095941888128	0.4950506265594959	0.9229210820191677	0.2009544816291655	1.87624476654711	0.05365339181405114	0.05181286806037841	0.000556803631710717	0.8073053962543971			1.261676288612192
2.698195972970484	6.400100572969294	5.072163768598182	1.52471181423598	0.6180366737235924	0.9624744542689986	0.6623516658022294	0.6611559072582629	0.3611693229215975	0.2490369971364573	0.2721022503875506	0.3253043466099258	0.4001663683124538	0.4948879343420568	0.9232230195017426	0.2010896721608608	1.871165852691639	0.05365809565700933	0.05181283614255894	0.0005567989665853995	0.807305849613699			1.261676596109869
2.706385756815763	6.134614898016955	4.994537869962234	1.492516585172763	0.6198080720419669	0.9505305007937533	0.6522627522163507	0.6597509179465808	0.359221832169114	0.2488466965619952	0.27137321849419	0.3242261588893518	0.3997419287387834	0.4936724415204153	0.9215897206682619	0.2005273408157168	1.86121147759875	0.0536633691983197	0.05181547651338652	0.0005567988816572635	0.8072438472445835			1.261676894737563
2.714575540661041	6.197425723674017	5.031775294906329	1.485187705565417	0.6099292079909678	0.9474604006830918	0.6411790728536474	0.6637324658514548	0.3602462473876737	0.2507525935100175	0.2728464611337039	0.323725187596585	0.3999446602218503	0.4934610284339204	0.9221916973072219	0.200310237479445	1.861915125209776	0.05366609465224884	0.05182032054255224	0.00055679826439161	0.8072761418971254			1.261677178943917
2.72276532450632	6.247663607297548	5.135752507452886	1.469777778790846	0.6289878561570681	0.9426103515779279	0.6499970617529831	0.6610219858553569	0.3623319742610857	0.2482904849561191	0.2738432145029332	0.3241313484214011	0.3996057477848947	0.4934323609113878	0.9223302894584554	0.1999457094611304	1.866322923597841	0.05366772584439532	0.05182303674902291	0.0005567939471011679	0.8073462689297837			1.261677453963363
2.730955108351599	6.048845162956068	4.844822532049783	1.403463522565645	0.5800099077925724	0.9167333793318165	0.6371455489954807	0.6552971746625664	0.3584297992866713	0.2443126595276493	0.2711353669202207	0.3233757007340002	0.3985291933322506	0.4929987047034	0.9206248863696669	0.1998524263467477	1.865047419105459	0.05367145470008697	0.05182161248822791	0.0005567892014762497	0.8073225332007145			1.261677738508184
2.739144892196877	6.283465208169099	4.875405148748625	1.454980884352232	0.5865284557892976	0.9221697742352656	0.6407279455534913	0.6537414595579936	0.3601050899917547	0.2470145989141923	0.2723197407098022	0.3240934308040006	0.3988546997049168	0.4937203077622779	0.9217707318246732	0.2004429834198724	1.848634354748732	0.0536727643853399	0.05181582458200561	0.0005567876619014737	0.8072853960643174			1.261678029413359
2.747334676042156	6.548144503179161	5.416319030912398	1.617937436654278	0.6666904979743085	0.9847298699426308	0.6715082828205974	0.6630354860352817	0.3659342452342375	0.2506650277075543	0.2737834024208429	0.325309494371585	0.4003116301858707	0.4954715968217109	0.9248067485299313	0.20098869275494	1.850662559923814	0.05366978079027045	0.05181404025258739	0.0005567883376061101	0.8071216165732624			1.26167828648273
2.755524459887435	6.607796734574947	5.510323342168904	1.750832216396405	0.6658577606186311	1.013264961320139	0.6736596634081617	0.666927821981409	0.3694432343800697	0.2529426830957915	0.2734446283707323	0.3260943796234421	0.4013160197342981	0.4964943778985608	0.9257951363193184	0.2015026199069609	1.854294461133042	0.0536653725689109	0.05181328559477651	0.0005567869934580047	0.8070724843952436			1.26167851290614
2.763714243732713	6.616327873439723	5.401403797541795	1.813915428935204	0.6625554427525918	1.032944204241515	0.6614569666655076	0.6639572475362887	0.3635100982461852	0.2524029047997143	0.2728259534645392	0.3252057237044071	0.4012665063779777	0.4955405923654251	0.9252149174252594	0.20129398837923	1.863322107547719	0.05366169744564742	0.051807489770743	0.0005567828068547469	0.807207758253319			1.261678737809963
2.771904027577992	6.232838003413824	5.050748932743771	1.544427518158974	0.6140716593070412	0.9537112495472981	0.641319703589783	0.65673539168805	0.3564266346312052	0.247263724189165	0.2709552110913078	0.3242444985343688	0.3998335486808314	0.4940367063789452	0.9220647136360156	0.2005674825727706	1.863745725950229	0.05366221934919404	0.05180508359178255	0.0005567798641254763	0.8072717222717121			1.26167896487929
2.780093811423271	5.856501565898743	4.824617026837609	1.381911119950995	0.5959054917042284	0.8935519540468204	0.6341607705986833	0.6512128282406797	0.3541280602473074	0.2447393688839756	0.2711426451168255	0.324341726283867	0.399299878956652	0.4929236512459397	0.9206797112204474	0.1997898320042384	1.855263614043515	0.05366266835730565	0.05180513901646097	0.0005567803104400742	0.8072986989147112			1.261679180616121
2.78828359526855	5.829837923385199	4.696486522031976	1.350990277233105	0.576342224808562	0.9090922812371588	0.6389038732916487	0.6539174835722233	0.354850230710215	0.2454860910564093	0.2714447203765123	0.3244983887636863	0.3999794177761688	0.4936404019648727	0.9209441703020247	0.199952475238857	1.862858683653069	0.05366070552995604	0.05180786518183931	0.0005567808202101941	0.8072787443492839			1.261679349874287
2.796473379113829	6.060832514344912	4.724793948618268	1.421343060401477	0.5820510247025813	0.9262442645699679	0.6390290663277962	0.6543933989781553	0.3562479780670456	0.2449000918814165	0.2703329335761388	0.322770626952812	0.3984101439546542	0.4924074119315807	0.9203847291408407	0.199843326350628	1.87061478874462	0.05366070708385378	0.05180624019494379	0.0005567785314576617	0.8073275057078162			1.261679495498477
2.804663162959107	6.019891188256853	4.899646967928909	1.417611038766165	0.6182044594287719	0.9037486978589447	0.6349993375007809	0.6558868018283156	0.3569944061705695	0.2454767160850769	0.2706566521949006	0.322027250969475	0.397616938971866	0.4911027211000605	0.9199203484307032	0.1994921524682909	1.868823903563521	0.05365813019164031	0.05179989631591466	0.0005567740712808269	0.8074101987683642			1.2616796763321
2.812852946804386	6.127803591169837	5.102300973058505	1.493393009321232	0.6479199089996963	0.9324323077402079	0.6555496653449813	0.6649854205984211	0.3632773954898946	0.250241561728019	0.2747403178267963	0.3242777979596382	0.3986598078643055	0.4929963681072032	0.9218025095032306	0.2000140014980884	1.847944346706642	0.05365351451168288	0.05179165676496115	0.0005567731512713676	0.8073720185049049			1.261679847304114
2.821042730649665	6.139979058751553	5.271247089236356	1.54951305913514	0.6528830065604433	0.951170247002361	0.6685510831415472	0.6629181186644756	0.3646329176481489	0.2521789860850312	0.2758614532440916	0.3272299188736348	0.4001038754913836	0.4945418170422863	0.9225418208159066	0.2001441271059299	1.841481643440031	0.05365573533466644	0.0517855529545139	0.0005567768185199557	0.8073620669125986			1.261679959114673
2.829232514494943	5.959270869901084	4.966406252097199	1.443622877577334	0.6168502030905124	0.930812949924818	0.6585526058828711	0.6603474605064917	0.3623873588346534	0.2511523739012567	0.2751022617391523	0.3263427033360105	0.4004367933810499	0.4938872960549583	0.9216933717400171	0.1998003180504494	1.852616374972407	0.05365690306392133	0.05178237015883076	0.0005567773963553767	0.8073751053315512			1.261680026215982
2.837422298340222	6.10488707328774	4.990056246703926	1.474734006518481	0.612322808162974	0.9503236500986497	0.6414482794866952	0.661353112839526	0.3607403556366591	0.251259020624859	0.2741175560971542	0.325326023471418	0.39982723281787	0.4945385031476788	0.9221232228211241	0.2002300154165571	1.870203422717907	0.05365798214919234	0.05177930180154808	0.0005567740607498595	0.807343321656988			1.261680118582391
2.845612082185501	6.287887930235286	5.085989936323392	1.530372102084733	0.6267631255924678	0.9420192647453961	0.6403840423430186	0.659178930850657	0.363653214712805	0.2506549872782572	0.2761004046876535	0.3259433796618696	0.3996937381013204	0.4948805983174228	0.923036937665594	0.2009928941340958	1.861377370651715	0.05366465461605764	0.05178845485968585	0.0005567723579974067	0.8072663995728658			1.261680213057716
2.853801866030779	6.346304890984698	5.130874915655439	1.555449827139598	0.6532019116426642	0.9552306526958722	0.6532828877439388	0.6625009325220941	0.3659711273845322	0.2519395484784483	0.2782786763771437	0.3270151359446772	0.4006138263629814	0.4950638821333133	0.9240120251237719	0.2013475814747887	1.843229463153577	0.05366788788342248	0.05180292923483346	0.000556775117843121	0.8071597614805862			1.261680250538144
2.861991649876058	6.106514044114307	4.976367672932542	1.475505437073649	0.6278979132957382	0.9426017227454718	0.6524013896497461	0.6615337698273155	0.3630796016745055	0.2498730067489362	0.2744283767890486	0.3258119120424847	0.399826122477137	0.4941700564437986	0.9219018345918721	0.2002970085228203	1.841948473164677	0.05366982913090531	0.05181337244412509	0.0005567780108119696	0.8071826796151155			1.261680250225985
2.870181433721337	6.141811442694082	5.003030407839454	1.479146026695852	0.6178501240158556	0.939827098824352	0.6495997286121699	0.6606187713704347	0.359373742797315	0.249148366316275	0.27228340740968	0.3246721290891714	0.3996211749992291	0.4936306844975532	0.9214868271916391	0.2000489397933807	1.847794288057005	0.05367249743536069	0.05181888582970025	0.0005567768763998722	0.8072545701134411			1.261680239805192
2.878371217566616	6.343788356061149	5.264660896408266	1.611503879871595	0.6495485850639522	0.9702716510912207	0.6507092447695882	0.6638633394755155	0.3615216160609769	0.2532404362603743	0.275670860797532	0.3264263857637709	0.4007426414771862	0.4940871501008307	0.9233208739950916	0.2007768324676205	1.834583054329136	0.05367311284140569	0.0518266325037619	0.000556774094817813	0.807251504056931			1.261680240619533
2.886561001411895	6.101159076207215	5.188334187314159	1.509112797511129	0.6448033221281302	0.9275939262533642	0.6517651354918335	0.6571067331113605	0.3660292653904237	0.2492097573000816	0.2771762777369879	0.3263135909983316	0.3993887788410794	0.4925961134294855	0.9213351980087989	0.2001228032597563	1.817330845361144	0.05367346899106126	0.0518342384517437	0.0005567740685025032	0.8072672461182566			1.261680257111059
2.894750785257173	6.020174412068156	4.92495181502867	1.431496963388675	0.6050165470027977	0.9072433326342288	0.6430794656151545	0.6534703291303638	0.3625859732910801	0.2463132981770036	0.2731346063093263	0.3234824642428576	0.3988729402846518	0.4917327698192948	0.9205795256718042	0.1994801278075969	1.819625819017308	0.05367627567113206	0.05183652945257972	0.0005567764241209557	0.8072199165503683			1.261680260005468
2.902940569102452	6.464055795567297	5.244259620678072	1.592189086868601	0.6346100252580487	0.9497280929213534	0.6486207079326902	0.6578432491961097	0.3667374071362393	0.2500105807059745	0.2763809977638341	0.3243944452265584	0.4004268118029468	0.4935879886282182	0.9227675281200255	0.2003480076287282	1.848792482289839	0.05367894013039266	0.05183523824662803	0.0005567772039781212	0.8071670924482477			1.261680232807422
2.911130352947731	6.245190176763688	5.059973627972125	1.474952290007091	0.5913407384342648	0.9091006230046953	0.6329123448315644	0.6535248985251709	0.3599633736450199	0.247225983862815	0.2741399234732396	0.3234666007441241	0.3986863290978662	0.4917722387761372	0.9202520494641816	0.1997301270072795	1.865828839120993	0.05368238248128364	0.051830231285896	0.0005567750040333868	0.8072584091042958			1.261680210131403
2.919320136793009	6.164759213413941	4.877500582429753	1.395668493617318	0.5763243491802905	0.8966591399223494	0.6293827601573247	0.6532143167138414	0.3548784245669976	0.2457473304370538	0.2714107586785544	0.3227676213369886	0.3978877768988762	0.4916007179258235	0.9198589957885372	0.1996494071689671	1.840929793691529	0.05368399459876106	0.05182676425723272	0.0005567742754706605	0.8072227821139755			1.261680193297017
2.927509920638288	6.351463385974824	5.017134298643275	1.499004894371359	0.6236089263515006	0.9452131737733487	0.6512639273295262	0.6585296954257495	0.3586917442012767	0.2475479251793772	0.2727081725117264	0.3238666751329003	0.3993471103989605	0.4940893114171585	0.9230823449192924	0.2004209743614168	1.835925111324192	0.05367783646094997	0.0518234977080953	0.0005567788512122246	0.8071067087888845			1.261680161876743
2.935699704483567	6.125927364297045	4.905476047624417	1.447850166098753	0.5993897488653532	0.9144926445717431	0.6458142154349745	0.6544327006573111	0.3552880496218738	0.2457085395467289	0.2705365497473689	0.3233706878039276	0.3996608261048719	0.4932924153242844	0.9229511593021816	0.2003069201920085	1.839517417341171	0.0536711396180141	0.05182276859823983	0.0005567835097683486	0.8071021857921237			1.261680077317032
2.943889488328845	6.034755532515323	4.876934598742019	1.432499524800185	0.5868862962599656	0.9066462901340927	0.6326894382104877	0.6509060240505685	0.3533679583854241	0.2442478687668342	0.2694073835845061	0.3230358764228877	0.3995287970845784	0.4928464169203187	0.9216996516697359	0.2002828902639907	1.845713058413977	0.05366666799928754	0.05182137372101852	0.0005567828724935038	0.8071860791051083			1.261679973502445
2.952079272174124	6.208683910721382	5.083641848913031	1.529880006618514	0.6219579154250987	0.9425516469067006	0.6380428732880201	0.6529198984517487	0.3567943290806685	0.2471950849468708	0.2723113064737435	0.3236806913300643	0.3998658291574187	0.4933714635434443	0.921662209890306	0.2005656925462108	1.864524457342765	0.05366446702896519	0.05182289732431555	0.000556780726060036	0.807255293252876			1.261679898274388
2.960269056019403	6.176836680401786	5.301391343749146	1.572311553297426	0.687098425787479	0.9849558920735426	0.6649492424102049	0.6594692760804312	0.3649174889211188	0.2493405455857409	0.2789967059198851	0.3257258102972884	0.4008634584067106	0.4946102000558298	0.9239683011174575	0.2011400963138557	1.846294977041993	0.0536610239676809	0.05182878457303988	0.0005567834409721619	0.8072214508677283			1.261679775478118
2.968458839864682	5.932526256243746	4.960056165034691	1.456787677024087	0.6302148490561409	0.959961189369809	0.6505154702594603	0.6580977885883289	0.3603336734797741	0.2491196686358646	0.276631336169901	0.3246603844682088	0.3997029088726425	0.4933913297034481	0.9222464599590129	0.200373811250317	1.84555357527989	0.05366191192791642	0.05183127605340176	0.0005567884306533651	0.8072035787764096			1.261679620409269
2.976648623709961	5.915320036604067	4.775143170981601	1.395215771724158	0.5771912843023245	0.9053734389879038	0.6323957943375221	0.6516300858666684	0.3515620012895328	0.2475984775161882	0.2681707254583656	0.3223008290974309	0.399076842879615	0.4917595528091582	0.9208594657477924	0.1998109013248445	1.856699885019281	0.0536693666590166	0.0518341133147116	0.0005567902501407352	0.8072490128087764			1.261679431815601
2.984838407555239	5.83799956735661	4.631313736653029	1.347646332538575	0.5533556976711314	0.8908495991019424	0.6242693141195154	0.6525721445161239	0.3506419306135439	0.2462176249353855	0.2673082750217559	0.3214886936334625	0.3981035065998834	0.4911023710451576	0.919262621518477	0.1995006814735682	1.863476047058334	0.05367600603709136	0.0518359770688165	0.0005567897619604591	0.8072822019486476			1.26167924689673
2.993028191400518	5.921041972196863	4.810470958649319	1.392457976383351	0.5916251844184791	0.9300171057926737	0.6459274188461931	0.6609643074758473	0.3671329496371013	0.2488181375915146	0.2759643267181897	0.3242594037873578	0.3989390405861286	0.4924078030756134	0.9208065055910482	0.200018510064871	1.854617831453899	0.05368234580348458	0.05183515882194133	0.0005567914337402456	0.8072922000427355			1.261679068976707
3.001217975245797	6.177310383408983	5.068302452768405	1.46610476538077	0.6349879646919552	0.9541571759623237	0.6699306449979617	0.6676877309769025	0.3740186948903367	0.2542261909892199	0.2787428782321498	0.3262913796342442	0.4013603037551561	0.4948859685586791	0.9250315799160902	0.2011466987053171	1.84046628419783	0.05368363483001468	0.05182821097008884	0.0005567963401032054	0.8072642024828652			1.261678873069746
3.009407759091075	6.417083772113288	5.097816493109093	1.540650547031842	0.6231255827085239	0.9757469789023699	0.6595778244682796	0.6750618722678242	0.3655143216309396	0.2567286849830736	0.2773259614107351	0.3261034040094598	0.4012728710599872	0.4959885911164962	0.9250517888169725	0.2014479090268713	1.846166642175638	0.05367721106721426	0.05181836022676575	0.0005568006262258045	0.8072927926397407			1.261678648075375
3.017597542936354	6.500145996955689	5.167274419256565	1.584889528556932	0.6346932984807736	0.9872871522038965	0.6576784773317966	0.6675741467150124	0.3638102258411499	0.2527218300128069	0.2761650010792597	0.3258401804242874	0.3999659029486125	0.4945444620685204	0.922776293992508	0.200922959516649	1.869473584510134	0.05367331267452988	0.0518082290860808	0.000556801111861697	0.8074123587217239			1.261678411734519
3.025787326781633	6.328040165668193	5.21781964959744	1.533616914180315	0.6538534379355229	0.946544783509813	0.6582868596642847	0.6616029686876014	0.3693541077079165	0.2519350838267733	0.277165683170667	0.3265340732369286	0.3996792827057677	0.4938848650300584	0.921973343854579	0.2007422775421436	1.864416628632518	0.0536709858310327	0.05180238346750895	0.0005568004067223925	0.8074135466815847			1.261678191366713
3.033977110626911	6.112519122584521	5.129921218631858	1.474506903504869	0.6438814010339521	0.934633962019916	0.6487668272986317	0.6636981119582844	0.3690163513186773	0.2519789085059623	0.2769761958301315	0.3264387966671992	0.3997656244030051	0.4942368981128634	0.9219275898884791	0.2006825099680886	1.839628416117796	0.05366532700274011	0.05180330489250442	0.0005568036025020133	0.8073102553893143			1.261677974126005
3.04216689447219	6.077108492105506	4.957045994450365	1.464255173188077	0.6203959030292312	0.9298828157660169	0.6363090536368432	0.6562357616816693	0.3591636335481136	0.2475492139180563	0.2718264314278812	0.3239722535215988	0.3988546668755341	0.4929990396060767	0.92057322642981	0.2002194001921835	1.830477925433456	0.0536671120786469	0.05181333415644156	0.0005568100710604976	0.8072793746020281			1.261677706002402
3.050356678317469	6.372973274221654	5.032706103292525	1.553676018451648	0.6403980561580767	0.9539462412357504	0.6453520326703917	0.6595392644564363	0.3596782044451008	0.2498005502124092	0.2719925967622071	0.3245098976632109	0.3993980391826875	0.493876751193184	0.9220123943243655	0.2007080060379116	1.832258226025733	0.05367295517252244	0.05182744128487872	0.0005568129573265327	0.8073157062421679			1.26167742783911
3.058546462162748	6.390949666575029	5.031734824818414	1.540498969420545	0.6317511901345372	0.9551952323687641	0.6517002621940504	0.6665301821293375	0.3594388030217159	0.2510069931220336	0.2725317727296591	0.325066539440112	0.3997286620531105	0.4950214615271358	0.9224100548286949	0.2007870403441787	1.837948201944846	0.05367392826193721	0.05183195382077174	0.0005568110202711316	0.8073788308413261			1.261677187686085
3.066736246008027	6.279448905981436	4.943642835258994	1.514057886674351	0.6199413816084631	0.952979681866978	0.6627093569419296	0.6663878496980462	0.3628531232734872	0.2511304003783552	0.2741528949212812	0.3262336642613353	0.4002441166360108	0.4953420266154104	0.922568987396729	0.2008139741319958	1.835559118071693	0.05367050132527084	0.05182988550494804	0.0005568118410874061	0.8073209958706552			1.26167698154744
3.074926029853305	6.193117339928679	4.905640314049648	1.430092207372448	0.6009072410192472	0.9273006252634167	0.6511986284781693	0.6619674806326715	0.3614421910458208	0.2533480616544909	0.2732580511744209	0.3263007730875227	0.4002929472703062	0.4943505857262673	0.9221452693602434	0.200481700497669	1.821644002009736	0.05366221572862979	0.05182854221678688	0.0005568172677272112	0.8072028280919665			1.261676750498162
3.083115813698584	6.043707534494945	4.768822997570903	1.387461966713643	0.574549195746576	0.9129085304184362	0.6365975814911786	0.6532658089742986	0.3567421580693135	0.2481362169311671	0.2701608862915874	0.3238810946457899	0.3985712164138128	0.493275202919056	0.9200798503309402	0.2001428645670114	1.827879302052512	0.05365787171736362	0.05182984566931736	0.0005568212011956253	0.8072297480784938			1.26167649896389
3.091305597543863	6.270512153918038	4.926491440926893	1.47048659049164	0.6091386306517942	0.9437232726155049	0.6504574958344436	0.6577134591802586	0.3629691108423939	0.2492395768982527	0.273409301743015	0.3246605419159497	0.3993795340338981	0.4942804012341157	0.9215185454482769	0.2006618474719001	1.847635753823673	0.05366434748304493	0.0518305786147911	0.0005568210758606397	0.8071725408481047			1.261676249279375
3.099495381389141	6.163727959142444	5.044241440404256	1.450331376245473	0.6252600447577382	0.9177592422267667	0.6577368108918874	0.6595463047205319	0.3665259690269711	0.24977502977322	0.2781814825566036	0.3263429746317835	0.4000250970040207	0.4945433519769105	0.9223369769619266	0.2009622726702252	1.833726974702744	0.05367306716326369	0.05183611754832169	0.0005568211562588016	0.8071343369169615			1.261676026003507
3.10768516523442	6.113887513412161	5.008299365809405	1.462699483632102	0.6019478409469765	0.9215558158208237	0.6446856872659005	0.6592475282523639	0.3626774515581242	0.2492183939941552	0.2766371268181157	0.3258419271750547	0.3998324687416602	0.4937641716083754	0.9212946098427282	0.2008229407973722	1.81742112421196	0.05368588212992177	0.05184817578560118	0.0005568248866337855	0.807139279035933			1.261675813486335
3.115874949079699	6.453037258822316	5.24978948680838	1.589210788881262	0.6501904471632064	0.979914240521801	0.664622777128563	0.6665867687719481	0.3664195807136686	0.2549141122576044	0.2802669117865056	0.327933658875375	0.4023322564789769	0.495745726190701	0.9252499144400615	0.2013350865401651	1.824507782127439	0.05369917828430125	0.05185746288488088	0.0005568298632427769	0.807021083273689			1.261675581656658
3.124064732924977	6.350573465087153	5.178691355084649	1.550318261407927	0.6511229509740919	0.9716167364205861	0.6731628123747774	0.67068435045251	0.3708332375250319	0.2538900428731505	0.2789735378261498	0.3275830006528411	0.4020746277463931	0.49626544259581	0.9257436296060451	0.2014504301534816	1.848823994859286	0.05370124367245999	0.05185615788440325	0.0005568317748175951	0.8070600854439857			1.261675337539418
3.132254516770256	6.213605785909465	5.090035106439079	1.533722191393917	0.6398833264730194	0.9540968598405118	0.6671599656572973	0.6650156026891187	0.3653622297901122	0.2521019348695183	0.2743371332459277	0.3260443349899178	0.4006115402288292	0.4952537239342241	0.923654683667699	0.2010513968161552	1.855854878863001	0.05369942620955546	0.0518486377309722	0.0005568306866623292	0.8071163476046408			1.261675118709904
3.140444300615535	6.089487345887969	5.046944336996757	1.450677797995658	0.6403274983664554	0.9170932568025517	0.6548857354927	0.6520182676971671	0.3584110019743825	0.2470912457681079	0.2721823014971864	0.3244948205885186	0.399181617612672	0.4937284424620552	0.9231532923900924	0.2005514566826553	1.852621793695393	0.05369357554550241	0.05183901963156911	0.0005568311695772377	0.8069584440518447			1.261674927824083
3.148634084460814	5.94202455970121	4.778755976349346	1.38993625483202	0.5818282228056679	0.896631030421459	0.6360346977595067	0.6513456575447504	0.3538449106777985	0.2442037389655331	0.2680898854264562	0.3223783476417262	0.3983566391809663	0.4918048638890025	0.9206361820498361	0.1998206712803907	1.828268667319411	0.05368232482603019	0.05182532032519704	0.0005568355263998539	0.8068717921274341			1.26167472399906
3.156823868306093	5.896087352934058	4.71243840547378	1.381501826093247	0.5682208752128238	0.8952919735571887	0.6271643517220099	0.6519224000401231	0.3515616493904403	0.2423228918211228	0.2672440784427117	0.3223286149904536	0.3980623604367751	0.4916731179363113	0.9193443642744547	0.1995539838479541	1.826126933419308	0.05367143051686311	0.05181167848459987	0.0005568393082671499	0.8069286172849696			1.261674503901815
3.165013652151371	6.09899249636205	4.966891964467388	1.462546225871173	0.6194003552341204	0.9212638652734655	0.6474600787405759	0.656336463935836	0.3594415783309124	0.2450230248471615	0.2743090096149874	0.3252501018953961	0.3994109061663656	0.4938777996599614	0.9217643655153558	0.2004444640968977	1.844387670930701	0.05366468572765207	0.05180280050875774	0.0005568384334971551	0.8068387883176605			1.261674301115861
3.17320343599665	6.29572302060249	5.089312513566778	1.467241747592242	0.6334840431879789	0.9236732468712955	0.6572769717728115	0.6596379669219503	0.3659938770714452	0.2515618668908532	0.27639087565368	0.3259968700893682	0.400207957504725	0.4943409320023229	0.9243678618627155	0.2010134918296878	1.847606782269811	0.05366692962601904	0.05180723083914362	0.0005568372260711415	0.8068545310115063			1.261674134375316
3.181393219841929	6.210454492839728	4.954418185146147	1.439624751460535	0.5924121423363191	0.9186241345985103	0.6377297819808583	0.6571711535988973	0.3573026544834228	0.2479603060632113	0.27041619119938	0.323204187390316	0.3989883038253279	0.4927949073687696	0.9214782233224486	0.2004057276312291	1.839601594515545	0.05367405524091638	0.05181652356856341	0.0005568411052243949	0.806912979188442			1.261673969001244
3.189583003687207	6.09547852993671	5.029137986426767	1.474980358433146	0.598260201874624	0.954447097025634	0.6440187708050727	0.6631873521013776	0.3562090968066646	0.2485202875167328	0.2715214639068293	0.3239369792693036	0.399256473924175	0.4931684702154869	0.921408097349106	0.2004681864970105	1.839073269602243	0.05367680597616743	0.05182250583102218	0.0005568460513358967	0.8068617239851962			1.261673791032778
3.197772787532486	6.072875235110454	5.074937132907601	1.461367325672055	0.6249149319745055	0.9516844066832683	0.6498636093567509	0.6634323208389896	0.3596280137022086	0.2476783849362286	0.2741624166362466	0.3253452985556732	0.3993688463067033	0.4935316555771636	0.921994204822961	0.2005366264633634	1.843329020387275	0.0536769745005166	0.0518304394366584	0.0005568461198886497	0.8068701556134912			1.261673613818516
3.205962571377765	5.920532573548421	4.931003718052374	1.413252462578154	0.6199371273414448	0.9117258589532365	0.6426678909988988	0.6563072740823689	0.3619283032444069	0.2473789763010218	0.2732504758908616	0.3248551467114186	0.3985033957445551	0.4924081110076251	0.9198753134522751	0.2002373809137332	1.850511127457372	0.05367755979100215	0.05183671384990851	0.0005568432266943358	0.8068825247519102			1.261673477222166
3.214152355223043	5.887543717651625	4.844223597712088	1.401583354506528	0.5948146206056626	0.9003336981735418	0.6370289144136547	0.6533571884594137	0.3599593717999819	0.2468570884486422	0.272068176411	0.3234311368603096	0.3982465958256319	0.4917415756357525	0.9191975470084337	0.200083323173441	1.821963913999921	0.05367425086757645	0.05184332229067711	0.0005568428424393447	0.8068562563623509			1.261673384161531
3.222342139068322	6.088633655829405	4.983598250141476	1.520123674828335	0.6105199477383242	0.9473145041070434	0.648226518298801	0.6566748959872023	0.3588123021519534	0.2470501410282877	0.27248885783733	0.3241594812797181	0.399263216332601	0.4929452380458294	0.9209854027660798	0.2005141843296336	1.814530021301043	0.05367073763158735	0.05184712310028421	0.0005568456030821949	0.8067659593098117			1.261673291023486
3.230531922913601	6.22339200092097	5.121037393813641	1.526695363542847	0.6404310253872113	0.9574685344809938	0.6606391363988391	0.6614754752817663	0.3579624844111852	0.2469630625273363	0.2708506037525754	0.3243371624646369	0.400011753377268	0.4939323058795974	0.9235676463981513	0.2007687118078788	1.82193181589504	0.05367196011388987	0.05185297793803975	0.0005568466595186759	0.8067403826966808			1.26167319802361
3.23872170675888	6.089038092616625	4.915053349191782	1.418517182817956	0.6193235024263452	0.9150245025194698	0.6748795815520953	0.6597923986606664	0.3630996611367746	0.2477476116582967	0.2736196431769594	0.3249256963792398	0.3998299733494833	0.4942524152707772	0.9234513169468043	0.2003274531319598	1.845558552212013	0.05367643977115795	0.05186398553109874	0.0005568443516612168	0.8068177380814482			1.261673135305229
3.246911490604159	6.095648946520206	4.916059253438765	1.456556087055328	0.6169541412356826	0.9133757550159153	0.674613290130577	0.6640785411429088	0.3643726496244874	0.2512919050959339	0.277061336610841	0.3268026284717972	0.4004536436293181	0.4949691318162726	0.9231181691988057	0.2010157593273208	1.862234043288648	0.0536790481300433	0.05186632044975836	0.0005568423573421527	0.8068563437181245			1.261673121745484
3.255101274449437	6.150519394963074	5.001065391025831	1.549370975072998	0.6188712550023555	0.9769163070203065	0.6516712801053824	0.6684592513070102	0.3598918500939038	0.2536169683455188	0.2741165717526425	0.325969293758169	0.4004905747545984	0.494334455141993	0.9220758990538884	0.2010362287220211	1.846028382552667	0.05368331378581126	0.05186202700983406	0.0005568432244147338	0.8068243077740959			1.261673141357665
3.263291058294716	6.172394766520243	5.11396288285066	1.542998494505919	0.6370286789750916	0.9784820971033191	0.6566138217116622	0.6647122205486757	0.3626332763243517	0.2526447481255159	0.2756397191831785	0.3272470230319386	0.4012044716984939	0.495259914340256	0.923087295202726	0.2010052203694684	1.844401254993383	0.05368669231582824	0.05185512078813403	0.0005568445546749298	0.8067992931941049			1.261673165168704
3.271480842139995	6.256207304523407	5.114985272646615	1.540320107703764	0.6276598178313908	0.9593714565571825	0.6614864986871147	0.6654749634708761	0.3651290941435589	0.2520344879639392	0.2757727058264769	0.3269888093158939	0.4016666526588918	0.4957620269987404	0.9248711012865145	0.2012166007392381	1.843079116248501	0.05368106190130541	0.05184727068937743	0.0005568431673374594	0.8068044405601967			1.261673188174473
3.279670625985273	6.216928205591034	5.001540182603454	1.493107430998637	0.6088855235521964	0.9390195624983608	0.6578575631930996	0.666209546277767	0.3647044983987259	0.250489875136598	0.275372300119484	0.3262674580969029	0.4010042455480649	0.4953017215304981	0.9244642523956962	0.201286596671964	1.824329756758163	0.05367239302108155	0.05184167534486979	0.000556839952012407	0.8068727254699083			1.261673230023577
3.287860409830552	6.058656655962152	4.843678319143335	1.425669780334368	0.5883646254625814	0.911602760343036	0.64829081272269	0.6580703474559083	0.3598758405673984	0.2469071562880893	0.2737836052148414	0.3260140148819458	0.4000322919075406	0.4942817872718634	0.9216604982362231	0.2008009840837651	1.814575642003798	0.05366890924159107	0.05184373729082943	0.0005568385521299188	0.8069252887726689			1.261673310879388
3.296050193675831	6.098674436172482	4.878483106170814	1.432992171497336	0.5931712406306903	0.9133461364009609	0.6439913308070153	0.6593861834770469	0.3580745511532838	0.2472899273768104	0.2730838785842892	0.3244287620866407	0.3996777161500237	0.4937965038039127	0.9212537426505917	0.2005895813780643	1.814046692694371	0.05367193466165283	0.05185233641725684	0.0005568405706686475	0.8069200732817976			1.261673382172705
3.304239977521109	6.212030977249213	4.933629813902729	1.432769670944048	0.6018107612654943	0.9182900726630314	0.64280516514527	0.6600254533566847	0.3592617978266565	0.2453997754540199	0.2731566951849478	0.3239533419621111	0.3993762981911617	0.4942840935979728	0.9222845054401639	0.2005431649621948	1.831744956640055	0.05367796802726781	0.05185937210475654	0.0005568409681156639	0.8069036311625177			1.261673441982782
3.312429761366388	6.206078179063	4.955467505433951	1.450814882986175	0.6075590851771326	0.92695648152398	0.6457061245072773	0.659403339944995	0.3618509916009479	0.2467720633600136	0.2738428770799606	0.3242026744061615	0.3996336347455278	0.4941522675120573	0.9227204097951156	0.2005158675264338	1.844164676842686	0.05368362952785277	0.05186109105058867	0.0005568371788552735	0.8068534611156296			1.261673516085911
3.320619545211667	6.337367285243554	5.088014667321778	1.555632425749706	0.6277379825670039	0.9627548264442283	0.6544566528672613	0.6642029439745921	0.3619118934990582	0.2505520900850411	0.2732418113562539	0.3241786993792846	0.4006727279142228	0.4947949706178839	0.9242523239910502	0.2010891321843511	1.817486848200276	0.05368625347067728	0.05185738958348359	0.0005568345092774259	0.8068280940612185			1.261673633295456
3.328809329056946	6.502075972927485	5.366514336828319	1.680046698470675	0.6601370678477404	1.026278000590738	0.6609556609928599	0.6697445935029152	0.3642004138420665	0.2533042260414906	0.2747703511666279	0.3259318829428692	0.401149400927064	0.4957710460877987	0.9253970181374169	0.2015416683924695	1.812064497460252	0.05368847614521372	0.05185306422573981	0.0005568365199502194	0.8068559827915119			1.26167370445708
3.336999112902225	6.22952638151967	5.32391721822461	1.588763189100762	0.6619275806205832	1.014925821166454	0.6698428636154733	0.6779970267911742	0.3656318802040872	0.2536791349121661	0.2763972236912607	0.3268090259880381	0.4016193397018217	0.4956471644138829	0.9255374815804623	0.2011330968730912	1.833625226435702	0.0536851030139115	0.05184801179923704	0.0005568390313864612	0.8069450612614596			1.26167375240345
3.345188896747503	6.085342921059143	4.880518926828914	1.469171866699219	0.5968510924601755	0.9539404474448033	0.6520649744694632	0.6697394215598219	0.3580372408861117	0.2504454163440983	0.2718698894188232	0.3242443587256759	0.4000541442631267	0.4939930143351775	0.9227014072429541	0.2003708858822461	1.857957955436343	0.05367972985458418	0.05184151061878167	0.0005568376541358419	0.8070217642579655			1.261673798138722
3.353378680592782	6.364572839966017	4.987361565317943	1.491979248285353	0.6111163559957212	0.9426775738338943	0.6574121087635231	0.6635948036447407	0.3586839428821231	0.2530545959074876	0.2732068565683251	0.3252946978872084	0.4004020195519515	0.4945156574234001	0.9233657263046525	0.2005587541514046	1.880717838170652	0.05368183954106376	0.05183941422075677	0.0005568347522010223	0.8070282537773912			1.261673858339412
3.361568464438061	6.277053908588775	4.924078899385568	1.468281377443736	0.6231906032864259	0.9440235923181594	0.6623370631675135	0.6658264665199379	0.3625627423529076	0.2543598840607642	0.2749612076294209	0.3266386337304627	0.4013986815666452	0.495771665978968	0.9242654197445676	0.2008439016956203	1.873936517205911	0.05368548392236398	0.05184174481064881	0.0005568344782524126	0.8070696333072745			1.261673920228276
3.369758248283339	6.068114231027714	4.804722159908803	1.444059799962623	0.6154091333075002	0.9548805522912671	0.6593809204447543	0.6659426621674353	0.3644715063073115	0.2548002118330858	0.2754199784146473	0.3258417731257677	0.4007807914776971	0.4947590856357682	0.9226030851480321	0.2003743348337951	1.867330215760606	0.05368915522507449	0.05184418853756881	0.0005568369989448443	0.807062581230326			1.261673945112682
3.377948032128618	6.028726367120576	4.857588854382086	1.427752161892657	0.5954607633490944	0.9342012011385291	0.6488782467252013	0.660006946111056	0.3621463690251678	0.2514558719114341	0.2741472449548515	0.3253619706652837	0.4004651632098071	0.4939515148330558	0.9224351397501459	0.2003339793263847	1.863224308724113	0.0536906878854786	0.05184806493624433	0.0005568382110582332	0.8069747121092433			1.261673941272862
3.386137815973897	5.992907989899752	4.824257615328587	1.418780781824652	0.5691819040494608	0.9140889865555882	0.6362425819812837	0.6556727648933993	0.3590904498550083	0.2473031954658706	0.2728865776321973	0.3251515151319034	0.3998657950763994	0.4938573779980859	0.921900386228417	0.2005358616112377	1.870156155884012	0.05368898081794329	0.05185045527958238	0.0005568357718028112	0.8069924826767577			1.261673951376538
3.394327599819175	5.979370817213104	4.831918861393055	1.441622631606441	0.5785457536802031	0.9199578151408202	0.6423694180169224	0.6569040191304178	0.3603545755472868	0.2488330230656909	0.2743072318797735	0.3258909424658338	0.3996995888717052	0.494174050347913	0.9214653066742255	0.2007392490048393	1.865491389362167	0.05368765677671961	0.05184985334785548	0.0005568328586697878	0.8070518591399927			1.261673994314831
3.402517383664454	5.97282794814067	4.738357644652798	1.408246726624342	0.5742250241065936	0.9172795195054649	0.644095258423111	0.6573685684108819	0.3583879861060182	0.2478506842250932	0.2718962736432126	0.3258694487560284	0.3997762712520962	0.4939759914118731	0.9222535006046263	0.2005683127992973	1.85890159133269	0.05368330908175604	0.05184851005969432	0.0005568328048281936	0.8069298751312696			1.261674072469512
3.410707167509733	6.006277838524828	4.716091755686475	1.393589727507768	0.5729112006066381	0.9041317528685798	0.6373644373186669	0.6554836940353085	0.3565591982391193	0.2450360870914512	0.270931696926021	0.3236622778272207	0.3987019646043996	0.4927766879063243	0.9214647110304582	0.2000497888587061	1.859553457796732	0.0536748377329604	0.05184954536144173	0.0005568339921009999	0.8068722588329982			1.26167411924414
3.418896951355012	6.007267767950339	4.767635891562477	1.421658269202485	0.5899603504374409	0.9010752026362038	0.6489821417774955	0.6550669599299817	0.3597230958716166	0.2435146600809212	0.2702245296595165	0.3224813202244231	0.3984943006292814	0.492627753122623	0.9211432998188609	0.1998497470012559	1.863642747410352	0.05367112315048125	0.0518472507715621	0.0005568326662702798	0.8069655088263634			1.261674161778675
3.427086735200291	6.042336380561653	4.997350509641134	1.478240256014847	0.6322918788475675	0.9359807958593303	0.6717362221097675	0.6586509554638128	0.3658162008118778	0.2463176262471344	0.2719741463381406	0.3238146789886122	0.3997316958299755	0.4934467177467672	0.9223386939337097	0.2002599461945898	1.871462592334563	0.05367387697248836	0.05184320303035975	0.0005568290859159442	0.8069700387401089			1.261674227291798
3.435276519045569	6.029597872280214	5.084214090442333	1.485059141322744	0.6245912049481884	0.9475580310817027	0.6473622282766635	0.658700627125023	0.3604596305996101	0.247974897377842	0.2710877712917985	0.3237378150402738	0.3988424511453301	0.4929500128927348	0.9209865162513419	0.2008511239650807	1.851473125124308	0.05368004866306682	0.05184887322421183	0.0005568283120226507	0.8068709786492604			1.261674332215644
3.443466302890848	6.094222974663839	4.96756645526826	1.494172337151661	0.6091916730973739	0.9414852021565092	0.6431517068653329	0.6566994340423281	0.358092255412181	0.2477010553898934	0.2726839563112035	0.3244042436209425	0.3990161342068129	0.4931810923814324	0.9218327684367329	0.2006952721140701	1.847773482891508	0.05368565101293422	0.05185778262472411	0.000556830565220727	0.8067132435568178			1.261674420820662
3.451656086736127	6.062590426180255	4.75714323475606	1.474627326281611	0.5964465732502414	0.9407261791706022	0.641182227551885	0.6612591958565314	0.35959328053819	0.2495623851912915	0.2764560046854979	0.3251738354155091	0.4006442668673442	0.4932579176751389	0.9222898905646416	0.2003582998737807	1.854402629198054	0.05369002963209264	0.051859394310243	0.0005568310977293525	0.8067447349911521			1.261674482278145
3.459845870581405	5.914918854348307	4.684562230901611	1.400472886443327	0.5736734906155621	0.9145296519082402	0.6329387729043929	0.6584681806862527	0.3557781135156364	0.2467249900283109	0.2714225143124134	0.3232550183793795	0.399331953599412	0.4922497555835469	0.9207719043986262	0.1998883688566902	1.860387404738537	0.05368987034289791	0.05185515041828238	0.0005568279875819795	0.8068452830112028			1.261674565949105
3.468035654426684	6.127759484232079	4.94005081413611	1.486196448733887	0.6003010284923161	0.9176011830977805	0.6400509180961463	0.655821658079614	0.3549702422314155	0.247390510327354	0.2707055147238374	0.323994516418806	0.3991659281109759	0.4927770665398847	0.9212453843964423	0.200308669466048	1.848036093684627	0.05367953533005349	0.05185013374521735	0.0005568260628723488	0.8067271333658274			1.26167464368981
3.476225438271963	6.23522942242773	5.074364275597319	1.503213082082027	0.6019057994271507	0.9261770805894364	0.6407277456324467	0.6584876689897001	0.3573889564402462	0.2505092570052557	0.2712417868652713	0.3244386578709965	0.4004571182058131	0.4939159164266977	0.9226740618505298	0.2006919829705045	1.841765844791603	0.05367254676527256	0.0518441709074246	0.0005568279116239206	0.8066954246552925			1.261674696567761
3.484415222117241	6.168222330921774	5.063762904689026	1.474919452854293	0.6142020220919996	0.9378068958202519	0.644935236236734	0.6616651884279435	0.3622982500339604	0.2508618859816132	0.2736565056718138	0.3249292657418591	0.4005925847071364	0.4940477442483628	0.9228471415127305	0.2007090449933323	1.847033349076312	0.05367155678239036	0.05184535844210668	0.0005568299919245348	0.8068061317506816			1.261674723602053
3.49260500596252	6.125717794659153	4.95227774659717	1.473550594340102	0.6132793506594288	0.9437798487639123	0.6570841108387304	0.6632489720334908	0.3647243041026331	0.251047836230099	0.2747485041111737	0.3245274929391391	0.4000257148618978	0.4934271317408233	0.9219605214220659	0.2007084151245705	1.860640971538136	0.05367567125447184	0.05185657418592807	0.0005568284729334099	0.806862433389879			1.261674758829961
3.500794789807799	6.167595934917383	4.97912073550007	1.493954517744992	0.6127578157546384	0.9441684530572874	0.6592448275358154	0.6603944361586489	0.3659775191123205	0.248715104380573	0.2740526928961506	0.3241561975069556	0.4000051549315036	0.4934815463090746	0.9231648354222595	0.2008608938758775	1.862919051763348	0.05368756790561315	0.0518679648613199	0.0005568255207358691	0.8068236786010202			1.261674804574036
3.508984573653078	6.166737367298038	5.03918501496259	1.481309470937045	0.6253156108220825	0.9416666496105761	0.658975986536059	0.6602694309569302	0.3619111165920299	0.2478262106399701	0.2750495724956381	0.3251716813294454	0.4002948979993728	0.4942519248207038	0.9235324784168162	0.2009906159867721	1.844099123615853	0.05369313259644815	0.05187759928949472	0.0005568262671001074	0.806843818298056			1.261674825401937
3.517174357498356	6.212519804901178	5.05169050885723	1.519195618885052	0.6137570337209826	0.9687948647319553	0.6538511076429674	0.6632281963754114	0.3635229193837099	0.251075689556787	0.2763227941022954	0.3260612900215945	0.400177308655367	0.4944863953819451	0.9220714469884675	0.2010084250596925	1.843037699581625	0.05369140715154602	0.05188359175743581	0.0005568305221186529	0.8068674910105816			1.261674811460962
3.525364141343635	6.383318466394466	5.293726391444131	1.698065922668446	0.6621148594886264	1.028241739921418	0.6579563867430228	0.6701878557897269	0.368952401609848	0.2567063336770153	0.2787548920240229	0.3273220870538587	0.4015155325946769	0.4959041509920933	0.9238789523840379	0.2016430900407706	1.856170024230018	0.05368998146031073	0.0518868761832921	0.0005568324006266692	0.806837111756102			1.261674770812417
3.533553925188914	6.378759741987259	5.318729695418628	1.658700803890286	0.6913158743173773	1.019810194476635	0.6730130528815556	0.6743931206040847	0.3729667806489148	0.2589295096396888	0.2804065326136491	0.3285794359631102	0.4025192332752625	0.4968200529331762	0.9253749068469226	0.2017885019473808	1.870169568872935	0.05368209120170928	0.05188598847063791	0.000556829960287296	0.8069108001611656			1.26167473292021
3.541743709034193	6.379395314937945	5.189680457468893	1.559938252008618	0.6406377016335663	0.9863583100591294	0.660131027986596	0.6727489817336787	0.3697419014219977	0.2570521232254745	0.2804219016046069	0.3286324478477578	0.4022588962624862	0.4967034338685633	0.9254378927656802	0.2017498258158935	1.846022862468963	0.05367308436585038	0.05187866087892152	0.0005568282983937372	0.806895142710974			1.261674716041109
3.549933492879471	6.241362466360724	5.044958125574012	1.477361812155939	0.6174692604145543	0.9529054541056496	0.6520832011176524	0.6674490352398098	0.3631782000153346	0.2522978048704212	0.2753265666686402	0.3251932927431399	0.4007531636972828	0.4947241171914865	0.9241566625480467	0.2011096147823275	1.826813053188734	0.05366992917173916	0.05187396165802858	0.000556832129313956	0.806801844412617			1.2616746645249
3.55812327672475	6.126642539893068	5.006842294171324	1.465348696242858	0.6311983449858516	0.9589230202540336	0.662947961994804	0.6666005352089648	0.3667098581750706	0.2531246186281153	0.2754756540376905	0.3257043242263344	0.4011336032959055	0.4949354775004806	0.9233742947531807	0.2008812176377945	1.840320954296572	0.0536736514967773	0.05187673867274309	0.0005568354639284997	0.8068751240551862			1.26167459165459
3.566313060570029	6.185342828034491	5.120968781127396	1.486737415047259	0.6538861944977399	0.9509513787274183	0.6717329261311179	0.6668687922320935	0.3733574193983712	0.2524373410806292	0.2769446984878132	0.3256126035638403	0.4010176055014532	0.4948433095148591	0.9241459779908605	0.2010648230359118	1.866226410858496	0.05367586048210714	0.05189143882879731	0.0005568339070391044	0.8069645734108764			1.261674486855327
3.574502844415307	6.182373497860866	5.148634292273459	1.525454207091268	0.6314401747895098	0.9355157332753852	0.6629307956230771	0.6602043985178688	0.3639898712709447	0.2490219340632127	0.2726064998396989	0.3236894714177642	0.3995056708817014	0.4928683080780934	0.9223908755359381	0.2008595286785248	1.88576323544444	0.05368280351666585	0.05191416271380609	0.0005568326523668303	0.8069651025950126			1.2616744016439
3.582692628260586	6.022541902426976	5.046602000881643	1.512799687624548	0.6246954752670258	0.9329020698414089	0.6478722811547514	0.6575694481808336	0.3606480790199891	0.2483828514084943	0.2722209380794701	0.3243006622950823	0.3989564834996292	0.4925379557934207	0.9206369100002508	0.2005223970116616	1.865397557480286	0.0536990325392068	0.05193108106244836	0.0005568355306791243	0.8069698291636904			1.261674315905267
3.590882412105865	6.101240475445683	5.248677939548369	1.533814354836028	0.6763073562422018	0.9771467817455616	0.6643330423542583	0.6642909146546017	0.366366333685673	0.2529383802339021	0.2745715645105238	0.326260537491929	0.4006945336261842	0.4951828753567837	0.9232303705830557	0.2011401967769321	1.857094995140837	0.05370623777830133	0.05194197118971178	0.0005568390426524182	0.8069122992939952			1.261674228268999
3.599072195951144	6.343287875058556	5.354771980779245	1.599846990903989	0.7031069562326704	1.018937612499943	0.6856936028198679	0.6696282195276712	0.3662429066728916	0.2540642157276457	0.2760628923561405	0.3270514114123612	0.4018330467526844	0.4967081134218957	0.9262108062624124	0.2013929057806859	1.862754493557106	0.05370452456160064	0.05194766204110318	0.0005568390694386345	0.8068978122100579			1.261674128630146
3.607261979796422	6.334982863326766	5.051808409186115	1.552053861109817	0.6268681445389841	0.9729384544022333	0.6535954438755558	0.6620119009897384	0.3609730302546951	0.2495203545752116	0.2740405366579667	0.3260977723683027	0.4006768888236564	0.4958104501372024	0.9236870817372858	0.2008680523094122	1.876301043010671	0.0537021494949166	0.05194518435526724	0.0005568369761680969	0.8069377190973716			1.261674036440308
3.615451763641701	6.198570045844998	4.957210738329971	1.5064850216319	0.6038889421205685	0.9410270732186208	0.6400317600096183	0.6601105958345047	0.357725919152262	0.247785369253975	0.2722878192305418	0.3246129595958667	0.4001415361135077	0.4941732046723267	0.9221717574414624	0.2006447990909227	1.855796766012769	0.05369954945175824	0.05194448487556012	0.0005568372782305939	0.8068998277719939			1.261673954922578
3.62364154748698	6.13160579320643	5.023536098137083	1.506536324730837	0.6141627975115325	0.9350250206230816	0.6457777303884883	0.6635941856864784	0.3622440919646155	0.2505934683105843	0.2739312330200219	0.3249104019689267	0.3999803106656257	0.4935393157517519	0.9218814220770416	0.2004457379624277	1.848323987424385	0.05369856513026316	0.05194593517745986	0.0005568410103188785	0.8068485346806284			1.261673856290227
3.631831331332259	6.157830357426494	5.052609491755325	1.510591136450366	0.6433156799540027	0.9379681126475147	0.6706297089360738	0.6666751893227517	0.3709508316070596	0.2557136839085178	0.2756291619125939	0.3258381833150059	0.4005816267218245	0.4942016278093628	0.9231769491745018	0.200458458620492	1.858137631705379	0.05370137380203992	0.05194908630189818	0.000556844158702658	0.8068758063969703			1.261673730112511
3.640021115177537	6.16100419700306	5.181642315661912	1.545057155950424	0.6752228149758943	0.9650204105082678	0.6756933496077409	0.6698671463809467	0.372353269049847	0.2533551710742074	0.2754558040609177	0.3258576261269171	0.4012167909034515	0.4949901255032108	0.9243033365422886	0.2008164844682505	1.876471940251865	0.05370530211498357	0.05195193760430862	0.0005568434662138105	0.8069402835734548			1.26167361192421
3.648210899022816	6.095827771933596	5.274878368070587	1.522409906381648	0.6630434480615539	0.9415161173151781	0.6519430325628778	0.6660160746476127	0.3639195173983376	0.249397636433818	0.2748001491505385	0.3244576339971153	0.3999207957284667	0.49367261330831	0.9227777821979181	0.2007130230584451	1.866774893315729	0.05371068733719941	0.05195304596087866	0.00055684147420333	0.8069769678328034			1.261673538360709
3.656400682868095	6.20671931280763	5.217168698942252	1.486340819458432	0.6409968782561069	0.9369335638238372	0.645890481800123	0.6677712204094643	0.3608815712875565	0.2502901713011224	0.2740853388370202	0.3248617265365067	0.400220773280791	0.4938502558339961	0.9234525380144344	0.2007786582447572	1.846474926496162	0.05370987867344758	0.05195924094944208	0.0005568426768147371	0.8069354966557251			1.261673480592707
3.664590466713373	6.414832605341177	5.178853326826555	1.597564348822513	0.6472187804270308	0.9972092385259467	0.6653176442309037	0.6772563845877843	0.3680232816766248	0.2555275889247779	0.2758654898071642	0.3266553137329553	0.4013699619497393	0.4955030600337709	0.9245033962052989	0.2013120677973961	1.85496383237545	0.05370448359217096	0.05196486592409808	0.0005568462267479002	0.8068682345078045			1.261673387249421
3.672780250558652	6.530905917540688	5.420399714881238	1.645658591860199	0.722544058120975	1.034794875207386	0.6963845382109835	0.6795237855962207	0.3790309087087363	0.2601577831245627	0.2820824678949644	0.3285819354637631	0.4019071948192054	0.4966928586279868	0.9268249394761403	0.2014454404879138	1.874560418425623	0.05370621032340645	0.05196757984289763	0.0005568473223205061	0.8067186983117642			1.261673261194003
3.680970034403931	6.272200116002865	5.100690518915727	1.511628253067229	0.6554802251999782	0.9867344913564819	0.665543329592711	0.6709416336655104	0.3697535966480932	0.2586567394895237	0.281299281210306	0.3295142611980304	0.4019229675355332	0.4961487905062421	0.926221431927299	0.2013306843296619	1.881289648502204	0.05371143175753176	0.05197330366690633	0.0005568444697037029	0.8066468557525018			1.26167318396738
3.68915981824921	5.991845245635504	4.726413523178918	1.435159895571251	0.5668448620765978	0.928409243172966	0.6321921838797223	0.6612242116627278	0.3566782241328145	0.2487882289079879	0.2733861482146093	0.3252188282522548	0.400043667750055	0.4943189829610541	0.9225394099156496	0.2007184883284376	1.851555585788766	0.05371246278700614	0.05198358369805699	0.0005568424438381757	0.8067456625123469			1.261673177368744
3.697349602094488	6.04292493782539	4.848354000796919	1.472592782984196	0.5912281453190467	0.948308602816528	0.6398347907238067	0.661945536281967	0.3553579401483535	0.247889047003308	0.2738063108386827	0.3252563041952433	0.4009094773552647	0.4948048205465372	0.9236677276050855	0.2009351057942224	1.845791852014525	0.05371017302313593	0.0519924550574604	0.0005568446739700286	0.8066469284426516			1.261673154534382
3.705539385939767	6.269230670766158	5.237711648551878	1.533779761372799	0.6600003837013462	0.9970157359002422	0.6687427737713671	0.6689415457276248	0.3630653126084029	0.2518878768396867	0.2755123762211202	0.3269732936409571	0.4027076359022059	0.4965533636809901	0.9273258989757209	0.201432080567177	1.858492645510505	0.05371055230332272	0.05199972901902018	0.0005568461577453624	0.8065000331814142			1.261673128035191
3.713729169785046	6.092575395495519	4.92193761086911	1.4373177438334	0.6406186455844626	0.9411701853623304	0.6635406283363658	0.6645317355324777	0.3627157723150066	0.2475253679587568	0.2733415823031927	0.324594452377316	0.4003381062760356	0.4947863996198477	0.9240678113333858	0.2007579704810037	1.863529200755104	0.0537111190474391	0.0520052921991337	0.0005568439540911754	0.8065662892754792			1.26167311479871
3.721918953630325	6.086700786564055	4.877100721506859	1.465145238584361	0.6298236604107518	0.9383719937962702	0.660234437028703	0.6684425683468587	0.3654939312117867	0.2493564985092136	0.2744532750551136	0.3252821445823714	0.4007936344201847	0.4949086261747148	0.9238643241107877	0.201010991849659	1.859333329721687	0.05371347744359698	0.05201101626971705	0.0005568422949702924	0.8065882694118472			1.261673118906441
3.730108737475603	6.239633052171379	5.080480725793032	1.551554456774449	0.6310363839045975	0.9653959460492001	0.6523727140267798	0.6728501051889936	0.366298837338717	0.2549191875840544	0.2750630936624552	0.3264060351329652	0.4014860332543714	0.4955797539648668	0.9249631119955914	0.2013636997050573	1.845352268529498	0.05371751548953901	0.05201602551812021	0.0005568441404341357	0.8065963820604675			1.261673120051158
3.738298521320882	6.190678281083757	4.948348722456021	1.528874637234666	0.6031160199297689	0.9652961515549332	0.6443222890417901	0.6708691299544599	0.3603985078355791	0.2530500154003109	0.272959612216799	0.324806264091435	0.4002855863148771	0.494581006583812	0.9231985849780102	0.2009350653883755	1.857920412499569	0.05371733466955471	0.0520147935724652	0.0005568473689300766	0.8066126449269885			1.261673100565117
3.746488305166161	6.358514238432868	4.955537255563271	1.567007966394581	0.6140647418670558	0.9673886809888304	0.6572012137043142	0.6697862011356357	0.3612570539748206	0.2505261245936063	0.2740308892786594	0.3255276037964032	0.4011928669639745	0.4957944577100357	0.9245331272989498	0.2013014433309574	1.88492527481684	0.05371748585667119	0.05201656744982643	0.0005568480283600808	0.8065444481016661			1.261673070936618
3.754678089011439	6.464449530372417	5.177111285010267	1.61499202428245	0.6365796035990153	0.9739751446000667	0.6665553755624712	0.6708477811651575	0.367964344610321	0.255045391869144	0.2782722038071531	0.327639298600588	0.4028368246539435	0.4975856836664321	0.9268510757008842	0.2019887323693492	1.884748259334144	0.05371886694167206	0.05202452480889627	0.0005568459441566987	0.8064903663559865			1.261673043992706
3.762867872856718	6.320442757126803	5.087564753278078	1.56407132395571	0.6407359535772464	0.9627333575240701	0.6731587286543974	0.6763780858255946	0.3725419230893572	0.2578114593156728	0.2801244505966659	0.3289212516052953	0.4026941485288172	0.4976661724309047	0.9273768206731786	0.2019942296058745	1.870402259005678	0.053720975149679	0.05203289716811842	0.0005568454268417239	0.8064884556254652			1.261673013166915
3.771057656701997	6.098071255503723	4.862653162652544	1.471765812988579	0.6006341641857058	0.924157845708271	0.6446457017274486	0.663377507029124	0.3583460799507043	0.25155253882755	0.2716248883828169	0.3252057479381968	0.4000630007688262	0.4944194575007808	0.9235467449778734	0.2009746489238191	1.866670820007167	0.05372415909572836	0.05204440914492409	0.000556848887876361	0.806542701705714			1.261672961251752
3.779247440547276	6.180751998123196	4.963903291921747	1.530075504270026	0.6027798327894042	0.9486520783063213	0.6393644606422679	0.6604057417510598	0.3567409521143813	0.2495659035908064	0.2714232236211329	0.3248168133255356	0.4002939527740343	0.4949437245722119	0.9234750488036721	0.2010400336572593	1.871114154051682	0.05372533529693491	0.05205188203806257	0.000556852367886862	0.8065555480428975			1.261672852250029
3.787437224392554	6.304768592385187	5.158455077728576	1.572482809251496	0.6609911496605168	1.004070902218155	0.6717456590831326	0.6730051040477667	0.3691142386973492	0.2527076193024668	0.2780307626085035	0.3278963431875655	0.4022353586085561	0.4964678819703452	0.9256318962003829	0.2015204066291748	1.875861365905537	0.05372519392601193	0.05205299880559314	0.0005568515682544935	0.8065748525931776			1.261672748188062
3.795627008237833	6.272254459643369	5.108346347857973	1.538545099384688	0.6445177875937492	0.9866894485195657	0.6618338242414705	0.6714750282328992	0.3678067003312835	0.2524371018591046	0.2781321335224846	0.3274477427806855	0.4017745643272792	0.4958741623821976	0.9251940059707608	0.2016185927704008	1.861276385274019	0.05372325472777206	0.05205047181836818	0.0005568487207981065	0.8065940041287053			1.261672695949295
3.803816792083112	6.51014668850657	5.289790576525268	1.585622760891179	0.6804720406456953	0.9981966114479153	0.6757898776182657	0.6717348681808769	0.369462126593292	0.254007641039915	0.28033876146084	0.3286156710708036	0.402441180753253	0.4974631115676137	0.9277429330482542	0.2022204506669845	1.853820279005703	0.05372103601712828	0.05204359522681652	0.0005568505406173495	0.806507388792689			1.261672634646349
3.812006575928391	6.698103800089998	5.6768092347034	1.650319613811625	0.7646832885021583	1.025723173956076	0.7262697794861287	0.6772554652695689	0.3797620086165081	0.2564424274404	0.2805290452258834	0.3293474374964619	0.4035064095044902	0.4987629750949473	0.9308718093473181	0.2023859366841928	1.860271515843218	0.0537229733510045	0.05203996681453407	0.0005568537243662397	0.8064322413894242			1.261672571049616
3.820196359773669	6.435061007775881	5.271729245847608	1.549366858762786	0.6589491915826092	0.9617303521657034	0.6571731279366301	0.6668430025121611	0.3614241240145989	0.2509674194616294	0.2722444875841843	0.3254032473494881	0.4015669739106755	0.4961587605156711	0.9267035055147096	0.2012172536944312	1.864443789194596	0.05372632264242598	0.05204329082944638	0.0005568530650718206	0.8064587879827386			1.261672490540785
3.828386143618948	6.378109214216265	5.124699607002629	1.536329803662446	0.6261481076548429	0.9496315743456946	0.6437856658902525	0.6655569559408662	0.3613486810978785	0.2527661241485007	0.2734496522183725	0.3246951387259682	0.4013917721029146	0.4960046213124755	0.9256282409063548	0.2012802658869607	1.873674434470133	0.05373056620334934	0.05204578051528645	0.0005568509488576523	0.8065260031979548			1.261672427626094
3.836575927464227	6.520107365663049	5.300133727327845	1.615618159146013	0.6738277185190154	0.988491507548017	0.68050675067773	0.6671428015237132	0.3745630567043323	0.2549573542827431	0.2817657723638513	0.3276114006555108	0.4030254960316963	0.4976428898114266	0.9272543889372316	0.2023923281507876	1.84768506855654	0.05373340359354054	0.0520469047074789	0.0005568515298841272	0.8065010781286341			1.261672380968386
3.844765711309505	6.501023493930849	5.431691178502106	1.656225851526221	0.703725617676497	1.005324048791239	0.693752320902033	0.6646064214205236	0.3748219189917767	0.2530720436623092	0.2827760193887461	0.3301299133932767	0.4032992773307988	0.4979866562174385	0.9283115759660004	0.20252618998193	1.844407890477148	0.05373583847772039	0.052054593669191	0.0005568549160577831	0.8064379160132736			1.261672327581291
3.852955495154784	6.522133545101299	5.456044254211692	1.634517652596433	0.7063636079746919	1.044111937268617	0.6959886991119481	0.6784305174880528	0.3759814550135527	0.257138820723611	0.2849711288163589	0.3307175006931837	0.4040831913238462	0.4997761701365662	0.929976130389603	0.2022626628988534	1.872040879431057	0.05373432244373042	0.05206360037110884	0.0005568573809615121	0.8064958673906041			1.261672251188797
3.861145279000063	6.57606530476989	5.534209668185012	1.617210631647374	0.7238465151746007	1.033734291906802	0.6935597502039852	0.6899295159890635	0.3746452068326616	0.2601592314136804	0.2858083807267391	0.3309609066640715	0.4043109579890648	0.5001901239108266	0.9308207260302592	0.2020320467322999	1.898166784239529	0.05372766074551423	0.05206706356415385	0.0005568565033599304	0.8065788011940316			1.261672176484065
3.869335062845342	6.220863956539	5.033812454530096	1.437560534197906	0.6292570766940233	0.9503972543683005	0.6630843524978626	0.6746642589063394	0.3648171630309601	0.2515868036989085	0.2765816729241378	0.3276960133928565	0.4018604018931611	0.4972935606340765	0.9266394280302008	0.2009772144498745	1.877175458359525	0.05371915758934225	0.05206856366059192	0.0005568551998276047	0.8066187414882218			1.261672117093252
3.87752484669062	6.214196237689531	4.886075771850356	1.441557182116515	0.5952298367780776	0.9378841147651892	0.6542292788308548	0.6655315318644258	0.366540379680477	0.2551654031582435	0.2766844292619257	0.3277344039605959	0.4024603995743128	0.4971424773643358	0.9266193480389173	0.2010876050828584	1.867865987065161	0.05371304268237377	0.0520689056059216	0.0005568577260765904	0.8065884757409673			1.261672034336258
3.885714630535899	6.512001101500581	5.192981492733714	1.618222797414962	0.6586339496495607	1.014802429053584	0.6806691617032391	0.675832612511969	0.3766201768021588	0.2623523248002297	0.2825170068327345	0.3305306004040796	0.4049531845067575	0.4993009199224694	0.9297586917856834	0.2021111937616604	1.874140237940105	0.05370911165836156	0.05206598687882862	0.0005568624869799762	0.8066124303271541			1.26167190052261
3.893904414381178	6.301912765284269	5.105385078616202	1.579613425510467	0.6788780721863921	1.026884783153128	0.6924399864544072	0.6821835017658998	0.3767629131302015	0.2579269570037765	0.278417257624791	0.3282903090008777	0.4034852995968729	0.4979439748176391	0.9272323984902546	0.2018640891072127	1.878422587533152	0.05370787538381495	0.05206367620675192	0.0005568638274776777	0.8067907390406397			1.261671754836147
3.902094198226457	6.329429450083312	5.137586796776073	1.558883027373556	0.6789003558528173	1.021617524547422	0.6880143255667519	0.6830740444200279	0.3748742159473711	0.2571039830876459	0.2788352221046086	0.3276146029395356	0.4034644533083772	0.498128443909792	0.9273001787048445	0.2019428503916314	1.879149444224857	0.05371627968998059	0.05206084890434974	0.0005568621880484942	0.8068271551019477			1.261671622858147
3.910283982071735	6.286717480925906	5.103151638918065	1.495450210874792	0.6503458485257213	0.978112938229672	0.6670303677081691	0.6741090974642232	0.3683398309306626	0.2522643472083005	0.2761971385561273	0.3268051385950929	0.4028618789222396	0.4978998924422124	0.9268200855842665	0.2017957946789008	1.872645612475908	0.05372551717582862	0.05205883805430093	0.0005568637737011718	0.8067372191957335			1.261671482521638
3.918473765917014	6.257041919749252	5.014802547961547	1.468412258020629	0.63077016535976	0.9541624159369434	0.6570529754517477	0.6679120591951059	0.3650383530819602	0.2511350717280539	0.2754158698131257	0.3265599761881173	0.4019912710747405	0.496587816748076	0.9253391284909176	0.2014801740437759	1.866127326844909	0.05373002263440888	0.05205830787602418	0.0005568689246256282	0.8067051531291324			1.261671327791321
3.926663549762293	6.395092745317497	5.058585302691569	1.506461269169951	0.6286022634678406	0.9584044918669358	0.6573917518187381	0.6659929879991732	0.3663734034787773	0.2539555837159201	0.2783086417616268	0.3276844974391294	0.4025548986436095	0.4971103532706296	0.9262123482786673	0.2013717864668523	1.866798406763238	0.05372784798851665	0.05205185877777829	0.0005568718308322212	0.8067261223235755			1.261671144379495
3.934853333607571	6.472711615080942	5.182631171975419	1.604866292507758	0.6454850768546341	0.9889549047280053	0.6679971258123396	0.6711971686711885	0.3711950839565891	0.2589670337748264	0.2825480191563731	0.3292195620045041	0.4036723074548758	0.4983812010951452	0.9276965058811838	0.2018381391923085	1.878318721668949	0.05371953746606142	0.05204171792476033	0.0005568706294063321	0.8067049066334662			1.261670955171606
3.94304311745285	6.527698748780897	5.338487974346531	1.720787444184958	0.6542639407324606	1.052537184701674	0.6755832446340547	0.6874912323459471	0.374642080681004	0.2657299938064779	0.2836699474335698	0.3298261012478154	0.4043309790410963	0.4992180232475302	0.9281225756720151	0.2025826029713361	1.857198968930067	0.05371285863011678	0.05203171396220393	0.0005568698452626311	0.8067267774872828			1.261670799530969
3.951232901298129	6.25284651667681	5.170527109609825	1.552822143465509	0.6377068487452633	0.9987549074923804	0.6719160265909034	0.6800893254726854	0.3704550915124835	0.2581857175389732	0.2799397502070699	0.3290552020477356	0.4029977006489556	0.4982681101858523	0.9268031067879151	0.2017383313507072	1.844051629888505	0.05371167994329228	0.05202583054909788	0.0005568727489700842	0.8067923215330283			1.261670659265923
3.959422685143408	6.309392904118979	5.104918867298186	1.512878358615996	0.6402550067029003	0.9666082879830412	0.6705959841718288	0.6709142480796215	0.3697636039937663	0.2543516386351139	0.2774202975768063	0.3276927489683107	0.4028087626653505	0.4968312498889909	0.9269114270135902	0.2012242287452962	1.846647328804367	0.05371317910239145	0.05202539154893729	0.0005568755071413555	0.8067874419290616			1.261670512112493
3.967612468988686	6.397892379488298	5.117952481534231	1.572976078344725	0.636929883724808	0.9817746495018322	0.6648656535741698	0.6726004559184484	0.3687139135055616	0.2573072600010279	0.2746907776411559	0.3271334388989188	0.4029049164423691	0.4971140451921646	0.9276532644086132	0.2014820779227103	1.852187477989334	0.05371523925435698	0.05202363709624208	0.0005568748735151675	0.8068182154467421			1.261670369865092
3.975802252833965	6.286697950536226	5.115174525182183	1.538470924541641	0.6469975241389996	0.9960264526207688	0.6806604357735028	0.6777070268870882	0.3703165770098165	0.26214254642185	0.2772360630143679	0.3285313857631799	0.4037725893068731	0.4983749643144512	0.9279784937026723	0.2019686670309184	1.841758396274293	0.05372190463264274	0.05202219087653528	0.0005568729233237385	0.8068196314109701			1.261670270729317
3.983992036679244	6.233654406004508	5.032793985064196	1.53944384652666	0.6395180113625821	0.999087637125434	0.682597365964794	0.6763706950340225	0.3713109749684138	0.2559558054962717	0.2801644165846666	0.3286514649154094	0.4032436879144288	0.4979619968446634	0.9270259609310736	0.2017036118634639	1.828258630056499	0.05372823233299369	0.05201573206595637	0.0005568737050580989	0.8067767823004089			1.261670191450908
3.992181820524522	6.173619857381038	4.953688691909555	1.512991409656594	0.6144677855435849	0.9886611932758705	0.6701225426066859	0.6734318424986132	0.3670943537841956	0.2541353147895795	0.2768519268458193	0.3268849618884588	0.4020678014162059	0.4964044780433118	0.9258179521539793	0.2012026595965676	1.830968335125372	0.05372697027261366	0.05200221944458423	0.0005568771147298069	0.8067400737832773			1.26167010234095
4.000371604369802	6.131277439608338	4.906259045137671	1.410110960579485	0.6163420145752004	0.9390026429274022	0.6571652232251037	0.6670471338362225	0.3591094415460677	0.2499636182234815	0.2730317871750317	0.3248040131051249	0.4006929584178713	0.494753172536705	0.9238937471250064	0.2006313508196083	1.844819373767948	0.05371925979880035	0.05199049678277037	0.0005568788741724962	0.8068649406376822			1.26167001217188
4.008561388215081	6.166329528160437	4.979971192728176	1.413818007270143	0.6351934359843279	0.9328375096228917	0.6581797490297284	0.6635848738120583	0.359608478480919	0.2475040790644692	0.2717523117243864	0.3247399413628365	0.4003965426675368	0.4946723487391278	0.9239249077614539	0.2006916059078115	1.852367063805931	0.05371506962868611	0.05198316919105398	0.0005568771639376239	0.8069682003192262			1.261669937263541
4.016751172060359	6.374485605340069	5.199059749126909	1.639488876951194	0.6710911947065145	1.003531150171671	0.6753750599532882	0.6715353530888344	0.3672050712304622	0.2511870884968342	0.2746372428301141	0.3259962524798543	0.4015307530816124	0.4961292219633007	0.9259001383386432	0.2015885148877268	1.843662616522643	0.05371401373435965	0.05197816606594023	0.0005568759985014846	0.8068814207649198			1.261669885275533
4.024940955905638	6.450636792211563	5.412273760796958	1.710659271061224	0.6760720866662941	1.014202314111397	0.6698533834187645	0.6736073581757082	0.3709057738438169	0.2552120456935045	0.2794058981898341	0.3268799619707586	0.4020260404293807	0.4968398817066659	0.9270113392696365	0.2019113861858707	1.841846177103885	0.05371428172226475	0.0519784140523333	0.0005568787613265941	0.8068706258304622			1.261669825829715
4.033130739750916	6.462710656244071	5.258712983069693	1.61551304504226	0.6556069173239502	1.00542867572337	0.6711916369598623	0.6734301976790177	0.3767671477867287	0.2564464999895487	0.2823419119615674	0.3285164182637193	0.4026780913410168	0.4980698487634727	0.9279700620730919	0.202237180136791	1.853311074192319	0.0537194525281439	0.05198514738355935	0.0005568827806949803	0.8068503287716372			1.261669720489841
4.041320523596196	6.626149471978789	5.333219712506532	1.614219809421851	0.6877632982449883	1.025403836218703	0.6988094640879045	0.6795518551359412	0.3835688296182073	0.25923796855911	0.2880215186584021	0.331798170052537	0.4047506586756953	0.500451217312493	0.9314456750407296	0.2026815873999208	1.873030052639975	0.05372225470920617	0.05199318033169759	0.0005568823156877586	0.8068045925929711			1.261669625164434
4.049510307441474	6.543594726085042	5.548015408821745	1.593835066127956	0.7360796645513675	1.01160327175985	0.7114367495576155	0.6811867703709735	0.3861644168338675	0.2620538080471297	0.292171363738815	0.3327354094362764	0.405530671324423	0.5003050548961196	0.932676641247195	0.2027108715546992	1.868623052121809	0.05372245448991166	0.05199848148431743	0.0005568782916786805	0.8068135837116556			1.261669576343591
4.057700091286753	6.667334835125254	5.604466979592598	1.727062007691966	0.7181882411711652	1.040053297946809	0.6918452439432263	0.67897122666579	0.3811163494842777	0.2658093378720225	0.2856436438955916	0.3305141977039397	0.4050401428194212	0.4999255270094304	0.9313791650613096	0.2031144194281789	1.854966539753867	0.0537217771504357	0.05199892481324561	0.0005568791677287455	0.8068557291248984			1.261669531963926
4.065889875132031	6.546209946060124	5.508841274992623	1.773639757378737	0.6911351709918158	0.9992416522633901	0.681959885212696	0.6706352230543859	0.3768567306416825	0.2640720588856217	0.2801464649385084	0.3284292112450326	0.4034337987698178	0.4974611427399748	0.9278841727283408	0.2021820822138745	1.852546911680954	0.05371641083227683	0.05199458566097589	0.0005568842322735562	0.8069052214582043			1.261669441211333
4.07407965897731	6.424450001587676	5.236078699898431	1.613607424149134	0.6509234937198881	0.9561769340887972	0.6674503223447487	0.6669569920635006	0.3689150657387487	0.2557889562002262	0.2781202084508613	0.3275931743531723	0.4025107153680452	0.4966688206363002	0.9266818502466615	0.2014617527825468	1.854623171023583	0.05370833034339995	0.05198794963115542	0.0005568861199620189	0.8068671304257611			1.261669335444151
4.082269442822589	6.628255483699374	5.324552402952097	1.623184963926937	0.6571920604638206	0.9897193000483778	0.6636410232009112	0.6726730136806648	0.3636091153183007	0.2560525443544499	0.2762297758886991	0.3281325042114476	0.4035636199600669	0.4990284162256541	0.9287194444708614	0.2021228389275889	1.864482876033468	0.05370307313245277	0.05198171456038666	0.0005568837386691234	0.8068238758865192			1.261669260317928
4.090459226667868	6.563176508442341	5.259146283625448	1.626019378930479	0.6550230537450584	1.02391925971655	0.6702735964881498	0.6744036967908781	0.3675517466906459	0.2592090373003835	0.2783161947214713	0.3278873498417789	0.4037963153111624	0.4985217828905711	0.9279854567296261	0.2021956386117341	1.861457767304614	0.05370222001757354	0.05198187724537831	0.0005568820257799692	0.8068430651280263			1.261669222413403
4.098649010513147	6.410469844146967	5.135648218646932	1.552448408730346	0.6411800740112357	1.002703303930472	0.6715295074560953	0.6776170900553407	0.3735729560574986	0.2587883045938861	0.2822360849446264	0.3281299466989107	0.4030491146554144	0.4979520906263838	0.9268811909830761	0.2019337238746284	1.843599090371165	0.05370736680922526	0.05198611117843127	0.0005568841913128266	0.8068670124666736			1.261669179278518
4.106838794358425	6.184916890401965	4.945552997566084	1.477994487541421	0.6088094770350982	0.940635211937257	0.6517142164360223	0.666932857305541	0.3613641963468139	0.2508381742694195	0.2735125455451082	0.3246819258155045	0.4012992773059419	0.4951033414018307	0.9241375068940703	0.2008337261661016	1.839763813849255	0.05371305211996857	0.05198993419352484	0.0005568871259391244	0.8068638057060146			1.26166910991143
4.115028578203704	6.354169972724084	5.103470270441838	1.565930769820756	0.6007240793223352	0.9462694363317783	0.6454898264664041	0.6579201848886791	0.3581508334130882	0.2481044910004656	0.2702514232922529	0.3238909029648658	0.4008747950228295	0.4949744946627413	0.924575978734032	0.2008825434980532	1.845915449468957	0.05371312845937944	0.05198714901442446	0.0005568862901944045	0.8068280772022177			1.261669040064614
4.123218362048982	6.540030638490713	5.419715419568453	1.634724164576351	0.638543679051188	0.9799418713392968	0.6588755032350941	0.665284625174806	0.3684987358094186	0.2518148603218044	0.2761158130393987	0.3273045113019443	0.4023131044303247	0.4978003968533914	0.9281486217585161	0.2022501252253066	1.84688503703644	0.05371207865073203	0.05197834916189654	0.0005568830386956988	0.8067280146654611			1.261669005397083
4.131408145894262	6.381241699458421	5.283768616350527	1.54822956070327	0.6565349796020991	0.9850463861937383	0.6684844816731857	0.6749554519966626	0.3734399788678402	0.255740419863284	0.277409979784461	0.3280316987797339	0.4024832542563427	0.4978628251952043	0.9279633105956347	0.2020626473114157	1.826749876051194	0.05371243148266812	0.05197124017299953	0.0005568827244709264	0.8067054525202232			1.261669004769289
4.13959792973954	6.335293335692197	5.339436653637418	1.591936097874806	0.6938439040096723	1.017142107054257	0.6742265085342272	0.6754901472320362	0.3680197647427251	0.2554738938981125	0.2754540329828269	0.3274488077577816	0.4020534429539103	0.4971817942502554	0.9264810765303433	0.2016945393517675	1.826273555032479	0.05371211542461869	0.05196646332194171	0.0005568855588653776	0.8067335518063844			1.261669005080803
4.147787713584819	6.116790642029834	5.051979447184764	1.487187036133532	0.6509826690832985	0.9645446346424257	0.6616554299822827	0.6672432742319696	0.3664988115032825	0.2537446305773882	0.2745283939537479	0.3259121481693814	0.4008029786393444	0.4951000661202961	0.9239811106743779	0.2009760579753956	1.85054237920008	0.05371223725245958	0.05196966603544019	0.0005568859501074384	0.8067422392789114			1.261668999930564
4.155977497430097	6.13740982315155	4.91575127343659	1.502594886416301	0.6067844948504771	0.9798100484651978	0.6594636643012317	0.6760462541624752	0.3697028025863526	0.2575959673464127	0.2779041206550193	0.3271499505807434	0.40154578631549	0.4958130119208834	0.924208447628238	0.201241751005596	1.859024898954421	0.05371515025936214	0.05197503232507145	0.0005568828785251111	0.806777601982092			1.261668995290482
4.164167281275376	6.270766568192374	5.056243703295206	1.672621119448383	0.6233049057926505	1.062896389226957	0.6750535197110175	0.6856484772513951	0.3763191583178413	0.2609839191678702	0.2835130804572211	0.330766076535133	0.4031269118366674	0.4987048805793819	0.9263324619836636	0.2023601182453655	1.83936089557255	0.05371981676187682	0.05198407632837419	0.0005568805369254304	0.806719277071585			1.261669034458242
4.172357065120655	6.11177781036695	5.067449472125333	1.563648179307726	0.6481595148164093	0.9973415053814997	0.6691391837765258	0.6700519396776927	0.3726152385126793	0.2553084275822823	0.2821421593208486	0.3307314797184449	0.4028324636446894	0.4978586126673025	0.9251354614604597	0.2014742977429901	1.830917350650822	0.05372300383816013	0.0519940606196899	0.0005568823292482263	0.8066754060260954			1.261669086055284
4.180546848965934	6.152336866372719	5.078978519403564	1.51380840992982	0.6499133933192955	0.987086692594052	0.6673603683428042	0.6701561341605961	0.3672520868624478	0.2520909291505916	0.2775819111255795	0.3287755551306434	0.4028026594372385	0.4972107665544949	0.925044016292033	0.2009983562514708	1.841243489705808	0.05372224654302275	0.05199643333288373	0.000556884561180802	0.8065882698455896			1.261669115021198
4.188736632811213	6.417393457745407	5.185502772288046	1.638102138917959	0.6586417635004265	1.024604439983283	0.6642262536573033	0.6844105282312702	0.3668762146405024	0.2549323677049518	0.277375467495914	0.3283283958432919	0.4034574004967164	0.4976952745547343	0.9272158762185494	0.2015198716675402	1.862554001247027	0.05371508085401068	0.05199094394731683	0.0005568818118806883	0.8064968174911024			1.261669149299609
4.196926416656491	6.259196480259869	5.030891191134081	1.527991693767845	0.6279776111580982	0.9637608965252574	0.6452611979287047	0.6693663593270882	0.3637924016483451	0.2540700314101597	0.2771238273207961	0.3278783736024276	0.4022285192527817	0.4964680329419675	0.9259434180547513	0.2012171678202894	1.865994053024473	0.05370665107453702	0.05198145457398944	0.0005568773434069259	0.8065348255244948			1.261669235593303
4.20511620050177	6.311741490312291	5.099292431961129	1.490612749915695	0.6272828844572045	0.9519362276107147	0.6545016127701115	0.6654845597606346	0.362700654109735	0.252644397491684	0.2766657613740863	0.3284352916829567	0.4021563708220561	0.4974734234136248	0.9262951899144776	0.2015001513457166	1.835772923336981	0.05370781324604166	0.05197586331167473	0.0005568772344246805	0.8065127778683944			1.261669323455098
4.213305984347048	6.466788225502884	5.344321695918007	1.591979243571379	0.7130704731171795	1.008567649651495	0.691031399128081	0.6724586471666825	0.3708809839498664	0.2573524337621794	0.2822785542947004	0.3299666834358285	0.4033664294439411	0.4985967369996935	0.9291996441109519	0.2021646079108456	1.841883265506717	0.05371044532226304	0.05197558291431287	0.0005568797129050406	0.8064551075093673			1.26166938479072
4.221495768192328	6.330105630184192	5.246331140284443	1.5814488299637	0.671868521787127	0.9944598238677579	0.6800078931572335	0.669750157816528	0.3698536390683986	0.2579885990590918	0.2791299042197327	0.3281115291937848	0.4023335342180365	0.4966250128758798	0.9265694322579621	0.2014137935321431	1.858091044605324	0.05371143683402063	0.05197901035392013	0.0005568785298002856	0.8064906101914686			1.261669467689907
4.229685552037606	6.319023680919591	5.286939788494278	1.53559950754787	0.6564905923476111	0.9764867792476775	0.6757822194496192	0.6714987741363597	0.3689444962269926	0.2587213384047863	0.278468450604241	0.3289571661718057	0.4028569224719261	0.4972505795322868	0.9268060546223057	0.2015701509847233	1.859320838375245	0.05371785568360094	0.05198074080660707	0.0005568737882382675	0.8064973192383857			1.261669584522971
4.237875335882885	6.387909244133208	5.375185093518946	1.531601300517814	0.6678451704821929	0.9648860553016559	0.6687284423169906	0.6721606630885655	0.3704282601537747	0.2559845279598618	0.2783036772634256	0.329684031825198	0.4032706840046766	0.4984336081209342	0.9289502687230702	0.2023719035484313	1.844503966886252	0.05372159583495077	0.05198410849276832	0.0005568712036039356	0.8065047167892886			1.261669713249958
4.246065119728163	6.448782553198593	5.161476745730024	1.50615608397232	0.6356964599337761	0.9456979449331552	0.660118521305626	0.6685230412461274	0.3693452324448355	0.2534178465072373	0.2798290267181604	0.3285801811082592	0.4021935836214781	0.4980403813892185	0.9270745121424562	0.2022473780131419	1.836477662151252	0.05372149122120689	0.0519858276851751	0.0005568728132774492	0.8065626884249507			1.261669835955518
4.254254903573442	6.356098265625564	5.203333376155182	1.515215492272258	0.6794998250443525	0.9551179385768803	0.6715285958682712	0.6708067812368943	0.3717034622296039	0.2557283021730929	0.2813521905088138	0.3280840431390166	0.4022799610040261	0.4973619768804476	0.9268363623257712	0.2017219324832497	1.852423006604123	0.05371828672422085	0.05197878612096066	0.000556874051796208	0.8065572074949329			1.26166994435624
4.262444687418721	6.258161424536032	5.239770202989981	1.553798550161659	0.6660598183674128	0.9680819187059462	0.6643468950401636	0.6668619557190657	0.3683075078509346	0.2560146471177898	0.2769279062786038	0.3271998653437915	0.4028192280593307	0.4964239525988505	0.9276371238946935	0.2014278021645534	1.876928412319283	0.05371159977798426	0.05197646295573051	0.00055687097831879	0.8065208482888695			1.261670053156465
4.270634471264	6.370426677623544	5.241062368509949	1.593861791964794	0.6430202259119792	0.9826219005117199	0.6642850486099067	0.6692756395707312	0.3745433441552161	0.2606829265376024	0.2814728058791511	0.329526573970196	0.4040579383526346	0.4981015046102638	0.9283622240379809	0.2024208611834269	1.880540991908685	0.05370671324645804	0.05198260839633025	0.0005568665186459158	0.8065067316522129			1.261670184241101
4.278824255109279	6.259566351612652	4.984056407369324	1.522870805798727	0.6133875161736956	0.9640903693229635	0.6565481213026418	0.6701367098060995	0.3693315261545636	0.2551728832042834	0.2784816828107639	0.3276763457306611	0.4023586415518745	0.4972576793711893	0.9257120921073934	0.2018712197135102	1.843219863510492	0.05370505170249532	0.05198702313766838	0.0005568668944083721	0.8065120848481664			1.261670321440576
4.287014038954557	6.012155262797434	4.820036389929722	1.432621732208482	0.5925658569490381	0.923768000746418	0.6551991655239354	0.6625923223034496	0.3613919812681343	0.2465458277717091	0.2712855815317556	0.3247018132945884	0.4000118702316895	0.494172604420181	0.922989326827418	0.2003475744281046	1.837982677330892	0.05370688942150777	0.05199366275653247	0.0005568704194890412	0.8065257393144601			1.261670430822925
4.295203822799836	6.124571225570332	4.942715093087117	1.442266702567731	0.6297147043575289	0.9447837617886021	0.683486918121745	0.6654529884619564	0.3697581089895458	0.2483256486423146	0.2746953611200854	0.3261064966988558	0.401262422710461	0.4952040618516768	0.9243094846561785	0.200657185280887	1.856776488073588	0.05371111691196825	0.05200623787071208	0.00055686930597219	0.8065341586956047			1.261670498642079
4.303393606645114	6.123722864845226	4.946162618805098	1.463880558440023	0.620102651328245	0.9791740261144323	0.6720588218193151	0.6726712012915822	0.3722467676075348	0.2514271767221258	0.2781754676312175	0.3284476923671421	0.4028912300975516	0.498315048847337	0.9267498356124942	0.2018107370578338	1.88000100560775	0.05371310339975443	0.05201161869459327	0.0005568643054049948	0.8065015363047331			1.261670600063724
4.311583390490394	5.937607736780923	4.807012571853529	1.384764286918462	0.6000203066009244	0.9078080100512649	0.6541417288358838	0.6632551956279854	0.364677485224648	0.2477450674245773	0.2740619203834802	0.3259699314851554	0.4010998143724127	0.4948625511285115	0.9242267687345858	0.2010062928144949	1.84759007393786	0.05371596370516646	0.0520090618306453	0.0005568618441290944	0.806539681311552			1.261670739123693
4.319773174335672	5.843863700781278	4.780894432498465	1.365924686384254	0.5886710627829594	0.8937234288532629	0.6448136740865256	0.6599161028685397	0.3623887145296721	0.2474207290619659	0.2721550057881518	0.3247764781378984	0.4008115056090599	0.493746789599591	0.9234889425690341	0.2006165896734916	1.841544082380594	0.05371694075314332	0.05200242988301775	0.000556863565674526	0.8065787368200731			1.261670855827959
4.327962958180951	5.969817977119274	4.9373348207487	1.482378105721469	0.6154424708604441	0.9839733272272126	0.6569384307800133	0.675081919668667	0.3671597365246368	0.2522315104734861	0.2742885209163654	0.3262021808862466	0.4020979535197082	0.4959111634784924	0.9247308427490714	0.2010029207326811	1.861422908977376	0.05370984803134091	0.05199478205830883	0.0005568643458613394	0.8065394356963103			1.261670943137465
4.336152742026229	6.277804052849513	5.129200287691271	1.512187475724185	0.6532659439353703	0.9686792933438927	0.6697952980513671	0.6746030636067522	0.3689100935182824	0.255838992387887	0.2766736733789603	0.3277009943320694	0.402300126156803	0.4972685293061748	0.9260661815925532	0.2014803772742306	1.867795676579461	0.05370514127173225	0.05199572544221609	0.0005568607253681542	0.8065404309349322			1.261671044217999
4.344342525871508	6.582685226123504	5.128819041212435	1.535488747936063	0.6471866253537949	0.956068525999109	0.6638445025840005	0.6684055202263514	0.3680947178532682	0.2564406777429458	0.2780874007266647	0.3281579983660959	0.4020641378407279	0.4975902659435784	0.9267975041398564	0.2020155015800003	1.851858259222402	0.05370842206076721	0.05200306478736196	0.0005568571467640325	0.8065380930896239			1.26167117315555
4.352532309716787	6.252051261448276	5.020893363704181	1.511102515033502	0.6240506430340568	0.9541423053508989	0.6546112745588837	0.6644028520507346	0.3668459613975018	0.2540291806806355	0.279121168595859	0.3279181139572699	0.4016838206510345	0.4967788662314435	0.9256960001760568	0.2015184444074032	1.836205310329382	0.05371370015026838	0.05201217237972897	0.0005568577099883417	0.806458050200515			1.261671305865941
4.360722093562066	6.084037146476835	4.935086365904324	1.440315497539298	0.6131965360807855	0.9394723611460224	0.6579298698764198	0.6646583802523054	0.3679175130745785	0.2524731688752475	0.2775510832628796	0.3280698015273663	0.4022026243730374	0.4970928128008625	0.9258675644536331	0.2014053030598845	1.843018435946874	0.0537179564244752	0.0520230405480806	0.0005568597783595862	0.8064292786839242			1.261671414963309
4.368911877407345	6.296240340984006	5.104726538898813	1.547480250363809	0.644942052951437	0.9682396109597267	0.669545715206559	0.6705857898793988	0.3711854218919108	0.2549270818656955	0.2787859352630639	0.3289350385481508	0.4034777953469711	0.4980293212293587	0.928086592417519	0.2021012307807272	1.851884139786667	0.05372386137461554	0.05203117104419908	0.0005568587533271582	0.806488306890062			1.261671506501644
4.377101661252623	6.233728014881652	5.088150754415352	1.508640245745932	0.6411045846159634	0.9593034201226771	0.6555544927681658	0.6686771635102321	0.3684179613036381	0.2529772461672997	0.2777611331252848	0.3279068817246269	0.4027612439706318	0.4970614341129533	0.9274232600758415	0.2019082149188732	1.867791797551775	0.0537304288306111	0.05203265963378233	0.0005568548772198602	0.8064891946128506			1.261671612950841
4.385291445097902	6.274999007535351	5.14893624799478	1.518316425019093	0.6352513936825941	0.9656430903983213	0.6480588382679926	0.6707678573037558	0.3678819832310744	0.2530734511155355	0.2782143969137197	0.3284818914960537	0.4028088491678641	0.4976702483645706	0.928097530067268	0.2021148406556161	1.843536891542228	0.053732139165514	0.05202578941209472	0.000556852616386104	0.8064389725409825			1.261671737472673
4.39348122894318	6.441232912303697	5.40236224415494	1.645047697830745	0.6723462198479764	1.010550322877169	0.6699968609681413	0.6754661849188064	0.3706946729620195	0.2572366490842585	0.2791180974772717	0.3298488904913388	0.4035253894654668	0.4991694653223069	0.9285597002934618	0.2023905223710017	1.832441214509584	0.05372988935409885	0.05201574536733299	0.0005568548438067573	0.8064853708613648			1.261671836593661
4.40167101278846	6.186449764811802	5.008797565294482	1.510578362873607	0.6274616359187982	0.9648080851595873	0.667042782970109	0.6676995412055522	0.3665905314191384	0.2550055834463975	0.2771219125967559	0.3280738740913902	0.40228428908576	0.4972029839007168	0.9257573514724925	0.2014422438200115	1.851924956875201	0.05372717936357288	0.05201484516152536	0.0005568566469517485	0.8065831698360192			1.261671907139117
4.409860796633738	6.096044789299818	4.963200717015089	1.492515863739015	0.6154371904323854	0.9675892216385629	0.6594765386752064	0.668615011527834	0.3653375282257497	0.2523908588990932	0.2760542224576839	0.3276342586849177	0.4021019237768805	0.4968796570994614	0.925724030325255	0.2013073633408237	1.878602950702941	0.0537219014546599	0.05201568586046165	0.0005568534225133859	0.8065606826939591			1.261671957015452
4.418050580479017	6.280380181167189	5.199611201043297	1.556550748842561	0.6387615257992925	0.9686743423985468	0.6653180334024238	0.6693633079232527	0.3699019167858021	0.2538568831004107	0.2795511378861523	0.3290317578901976	0.4025285480125947	0.497360144954566	0.9270622157556262	0.2017500066867692	1.878157088287177	0.05371932582085256	0.05201199435226423	0.0005568496073500017	0.8065555372789045			1.261672067321514
4.426240364324295	6.241618647975097	5.276615874730973	1.51042148401484	0.6553026465519083	0.9267386089492166	0.6702530476452881	0.6647958545997711	0.3709456318389298	0.2547988006233696	0.2814727429963749	0.3284472859183754	0.4017980518289943	0.4962387583653493	0.9266265601024555	0.2015060382655861	1.852625950229398	0.05372286541509692	0.0520086302551466	0.0005568512464516406	0.8066008274620703			1.261672149152048
4.434430148169574	6.421776616997988	5.392631914502243	1.579686853684175	0.686982338173045	0.9867396088611536	0.6799786978378787	0.6725493068676277	0.3717823958095308	0.2578858712606587	0.2831562420455896	0.3294946240537348	0.4032830679370671	0.4984432413925765	0.9289045328764229	0.2020231179380834	1.847094187070971	0.05372470484462007	0.05201160644801448	0.0005568540339676856	0.8066026641719509			1.261672209285127
4.442619932014853	6.47193435875537	5.225334903226844	1.531068241005919	0.6630344784119548	0.986827213746335	0.6806804908582091	0.6756256191591514	0.3742484597315782	0.2576552287074215	0.2822468253405295	0.3301182071933438	0.4039242233344175	0.4984335739162482	0.9281471371963491	0.2019618079013946	1.860213202376902	0.05372354136714422	0.05201415817497169	0.0005568522844738001	0.8066009332012316			1.261672260495216
4.450809715860132	6.167841172984327	4.908750955354497	1.447783457232652	0.6214938327612258	0.94383524309931	0.6701978296684966	0.6707370859687067	0.370915370168253	0.2549418840285581	0.2784153247906	0.3278550454738702	0.4025875636339212	0.4970937356810021	0.9259067789509183	0.2015823013107831	1.86908639257616	0.05372133312424943	0.05200578581574953	0.0005568488189860852	0.8066310458588934			1.261672315487405
4.458999499705411	6.108858639690967	4.894032073302655	1.468634873496363	0.6279087809027066	0.9582279622712747	0.6858620859656016	0.6689507454841557	0.3686215025477693	0.254523659322381	0.2772208702704332	0.3278592563421371	0.4023993047311851	0.4975468792169999	0.9258251995261078	0.2015948962275489	1.851356716163369	0.053715347047454	0.05199443472941371	0.0005568490611828061	0.8066949054723094			1.261672369277871
4.467189283550689	6.312567306748452	5.334599276742668	1.571448044453202	0.6779343833305786	1.00828487285411	0.7017085617707848	0.6760437438648115	0.3721147024871131	0.2557304799606084	0.2792556779225671	0.3290882802723426	0.4030323862499775	0.498209292233206	0.9278827375109723	0.2017012487745191	1.84702586421838	0.05370869233120906	0.05198724811035182	0.0005568520627504487	0.8066354087145102			1.261672405916441
4.475379067395968	6.169247611114259	5.117985632193387	1.506424237720744	0.6347195393915288	0.9625434447727186	0.6650560937331077	0.671617150300318	0.3677610565650897	0.2528257015435182	0.2795132111808529	0.3294387934067624	0.4035730565339121	0.4985405949918839	0.9284572992233263	0.2015425690534402	1.861712264637087	0.05371077729541841	0.05198302209511008	0.0005568528848052468	0.806588259793602			1.261672423160447
4.483568851241246	6.225554122444771	5.134740393249969	1.545655036037572	0.6422116722654813	0.9762090922170178	0.6640222722106404	0.6761486372843535	0.3714940336135328	0.2573468706299449	0.2815488324727917	0.3313265229620855	0.4054072897041887	0.5006208577538023	0.929628641093737	0.2024007178248793	1.87552906666936	0.05371705515493392	0.05197942764174357	0.0005568503524808762	0.8066497419350864			1.261672438781182
4.491758635086526	6.171968572912004	5.238024247284591	1.536406933418942	0.672059127679601	0.9787123940107477	0.6818161622747525	0.6777572096780867	0.3747586170560305	0.2581534001834973	0.2815711138899576	0.3313500820006101	0.4051668339693082	0.4996396638761506	0.9280775758352999	0.2021711120960959	1.875656737392175	0.05372019826949607	0.05198079035457075	0.0005568479488630752	0.8067064409398425			1.261672480010975
4.499948418931804	6.179266671444558	5.018313474518608	1.447569746032279	0.623939886864268	0.951073741660554	0.6771875879669843	0.6719897496140623	0.373848553757246	0.2529778572732627	0.2798032032246237	0.3294664808340606	0.4040960883982936	0.4983112687608016	0.9273502975268466	0.2016556421075458	1.861207135518711	0.0537243048505005	0.05198533660280505	0.0005568485557614004	0.8066076364869859			1.261672534145543
4.508138202777083	6.661676524562187	5.22243345158811	1.572297511947523	0.6375939213936692	0.998852899167765	0.671700399281048	0.6745173896443531	0.3767084669114072	0.2544449797575943	0.2823823754716353	0.3299774841963748	0.4038842978056993	0.4987007478041841	0.9294461149543981	0.2022206164838777	1.857812117304874	0.05372359074640683	0.05198250187574099	0.00055685074999198	0.8065509124235613			1.261672549827644
4.516327986622361	6.780444940538092	5.573843565692773	1.698265263588281	0.74171393409301	1.024629028885103	0.689443571715741	0.6770522594570393	0.379577598215787	0.2585885783509343	0.2849302015408612	0.331878932033721	0.4040440393520178	0.4999430503028942	0.9300733584355175	0.2027488126116651	1.867117295160326	0.05371565118735652	0.05197032870691173	0.0005568501233979191	0.8065952461428378			1.261672551521405
4.52451777046764	6.308379653063036	5.117774697118491	1.596709531365538	0.6423619927747494	1.015368607762387	0.6720042898022238	0.6783595752329624	0.3711746997035588	0.2595167928648311	0.2808116749774411	0.3297303140034537	0.4033460910751734	0.4986381078415019	0.9266616436824497	0.2019645355516566	1.878458475286915	0.05371256274313251	0.05195498196158303	0.0005568462243653994	0.8065985847970345			1.261672593421444
4.532707554312918	6.025126224490896	4.842760939014251	1.455618299986249	0.5841720832688472	0.9440460779166537	0.649393982560266	0.6668865321447552	0.3662802417622025	0.2515606900149656	0.2745322172992962	0.3264451991638444	0.4013744477768387	0.4960462380067354	0.9241670680251409	0.2010607555928802	1.864273833044046	0.05370991469141868	0.05194502779356499	0.0005568455776063954	0.8066448455926044			1.261672660690966
4.540897338158198	6.116959432896167	5.046613089310727	1.474132777862126	0.6112785138968245	0.9383231609002465	0.6584842324872854	0.6645518830787343	0.3706826740356318	0.2494102322401975	0.2770221070935015	0.3277200729665249	0.4014856204003071	0.4966888915075099	0.9246604969866151	0.2013608363338262	1.859178673160891	0.0537048433330817	0.05193649609182013	0.0005568497488257645	0.8066762747983779			1.261672683905179
4.549087122003477	6.283556298784005	5.088989701732378	1.573907791845921	0.6085283107289349	0.9699344620998395	0.6562117751310904	0.6707625726356499	0.368720960414854	0.2535432383953996	0.2795780134213233	0.3293557653244845	0.4025345984263674	0.4985774678279664	0.9262346582628067	0.2019102167132843	1.868167763256914	0.05370665571060387	0.05193389840594286	0.0005568508379192876	0.8066267689122802			1.26167268861534
4.557276905848755	6.389722688813914	5.104822031665448	1.632501951537553	0.6134635232919295	0.9933042915311976	0.6610996922292144	0.6739708336530515	0.3688346027932777	0.2554408121775399	0.2795974027081321	0.329674528908174	0.4034897953990202	0.4994529419271969	0.9281719040202523	0.2024249483223561	1.876307738607514	0.05370902264017718	0.05194613132821813	0.0005568477846168848	0.8065604320797054			1.261672706038267
4.565466689694034	6.35834114839991	5.299138669177293	1.600135256263287	0.6666849641959428	0.995839911242151	0.6722739864879633	0.6735228816679362	0.371319274361925	0.2554997047874324	0.2833530413356183	0.3316784649856407	0.4046602464839748	0.5004826490249118	0.9299516415242238	0.2028771921366205	1.874603120210124	0.05371130533427044	0.0519590223466227	0.0005568455551417823	0.8065732030633861			1.261672744116365
4.573656473539312	6.165466095221724	5.09077147174411	1.491934933551692	0.653781924819503	0.9479452968720541	0.6583544177097446	0.6676192631664885	0.3632049062449703	0.2529479526903179	0.2789257573782407	0.330182218658285	0.4034667227271337	0.4977529573249647	0.9268126891350819	0.2018560985046718	1.85000793359807	0.05371294724159874	0.05196469328019876	0.0005568469996357386	0.8065869367365966			1.261672775400442
4.581846257384592	6.068616604722606	4.977350342265514	1.446412287524422	0.6356030998972363	0.9176725847603375	0.6580822782192088	0.6628818049616104	0.3622714599545971	0.2510614676742162	0.2753184731482637	0.328037818054792	0.4025126544921657	0.4967353667690253	0.925973921611829	0.2011269161003853	1.852444671042155	0.05371077792038546	0.0519608830048333	0.0005568486671861004	0.8066658949531642			1.261672794035981
4.59003604122987	6.053124262330649	4.97501165908613	1.437971076543366	0.6275292491613527	0.9112501512732482	0.6554318636156167	0.6610480976881663	0.3601340702931373	0.2499021455582307	0.273720560292971	0.3265689816718932	0.4017323078385014	0.4958469566234055	0.9251520919831261	0.2007910644222058	1.870859034703655	0.05370430307151544	0.05194933527458989	0.000556847061495557	0.8066719261955705			1.261672802658522
4.598225825075149	6.11489771624727	5.132547470192176	1.540360106627256	0.6440295663644758	0.9691759069260141	0.6563578489216477	0.6678224936202084	0.3612698574925615	0.2521693575226004	0.2749404973854104	0.3265744212364377	0.402260129937788	0.4960782004376627	0.9253180060459653	0.2011641359029666	1.882996558076455	0.05369769420186332	0.05194152068269638	0.0005568441641621895	0.8065564338900255			1.26167283544437
4.606415608920427	6.158629217876664	5.103446037584519	1.491895690957768	0.6502657947821233	0.9539671623097825	0.6651478710887168	0.6717481570756878	0.367494741797331	0.2570940978997603	0.2799971878848199	0.3286637382348884	0.4032741227912846	0.4976013367171058	0.9265789258215932	0.2017361860917795	1.867834692565164	0.05369734082000849	0.0519390529557681	0.0005568442274739365	0.8065333786574745			1.26167288307004
4.614605392765706	6.113419531661051	4.901828846870588	1.441284835820649	0.6103709046279532	0.9321759935176878	0.6610153449751303	0.6689235246873786	0.3667237049566281	0.2540618231874746	0.2781955447596059	0.3294484820881068	0.4032158566589433	0.498413603659651	0.9267213733534604	0.2015611025775561	1.867452149446274	0.05369771054105413	0.05193758069495658	0.0005568473114092848	0.8065442895028673			1.261672903740766
4.622795176610984	6.362034488619626	5.02479605051668	1.569499036346489	0.6331471673923933	0.9993903275323643	0.6693358688950961	0.6777198850517354	0.3699518721623498	0.2543898477872866	0.2785668680708273	0.3293758297245731	0.4041371622786833	0.5000491580605072	0.9284580506362033	0.2022353054700092	1.893608918250735	0.0536991579255876	0.05193685133852645	0.0005568487830152784	0.8065873557689354			1.261672903149981
4.630984960456264	6.483553489458873	5.093207733563883	1.595603895410486	0.6440319704549913	0.9929938921414972	0.673591402817032	0.6825655585514819	0.3768928964927819	0.2577384357755108	0.2810137418883561	0.3297330846088507	0.4048429755971772	0.5002635043904335	0.9299842791016198	0.2028682325893078	1.894198647074285	0.05370378851272675	0.05193938649013728	0.0005568461876656106	0.8066066953915326			1.261672917125592
4.639174744301543	6.113506478514435	4.848793279746182	1.478876193536678	0.5946487539257386	0.9442872557162379	0.6543736034724286	0.6647663572860818	0.3664903826058759	0.2537462468428576	0.2767045412248421	0.3273053539912154	0.4034221618273186	0.4970280393381705	0.926928614917384	0.2019789861803167	1.881623996377884	0.05370624033971458	0.05194211469661207	0.0005568440019345005	0.8065937661877202			1.261672941993378
4.647364528146821	6.09300439371283	4.763310996154995	1.457320621413739	0.5791274249144033	0.9312293662249019	0.6499475965867121	0.6612189431541003	0.3633521584127974	0.2518306121453905	0.2757048934240721	0.3272626396374331	0.402357869312637	0.4963922192028931	0.9252087756589155	0.2014815837200961	1.872647865062645	0.05370344960436722	0.05194047158642303	0.0005568464453230922	0.8066501019346909			1.261672951937967
4.6555543119921	6.404658533009902	4.99762330997198	1.568888701268002	0.6122311117769534	0.9887700450320679	0.6643657655692927	0.6714142653836416	0.3681541444913888	0.2538562628547575	0.2779100422016464	0.3285072922924765	0.4029485164915338	0.4979031906037245	0.9260443983869555	0.2019694833928204	1.875703085523489	0.05370017444250164	0.05193879859951097	0.0005568499711705885	0.8066628651641251			1.261672914561646
4.663744095837378	6.361356115065805	5.183930021801573	1.64445226741216	0.6569398320793297	1.009638839591056	0.6718662605125849	0.6773963298504152	0.3699341575722163	0.2556467392820146	0.2772212960695879	0.3282003641768381	0.4030576704651618	0.4982216716898564	0.9268281150114839	0.2021313368683341	1.888667375325606	0.05369691289742998	0.0519381568321534	0.0005568484585494662	0.8067206021327146			1.261672882213917
4.671933879682657	6.121068500197819	5.003335537861499	1.582614731042406	0.6195857085207056	0.9805434036622831	0.6624781098356349	0.6775700448202489	0.3678195939037722	0.2572344020602003	0.2763584248677259	0.3279027527992388	0.4022173796465518	0.4970056523245484	0.9243785982619668	0.2017778760722589	1.894691499147876	0.05369461285846108	0.05193725891401688	0.0005568450541346881	0.8067712915564034			1.261672869214441
4.680123663527936	6.145506849322937	5.012963284616566	1.491488908552181	0.6018826837456068	0.941303702290938	0.6566526074622417	0.6651654299029134	0.3664857975180552	0.250969931778529	0.278074153107331	0.3274522569891866	0.4019539185498532	0.4963424483942322	0.924631760566282	0.2016815593013147	1.878606923666568	0.05369726592406745	0.05193345426879151	0.0005568455205823304	0.8066672347886384			1.261672885476244
4.688313447373215	5.990518025026996	4.755965870436572	1.401997228307855	0.5745354169166704	0.9147190037608878	0.6429345393219559	0.6623119325729717	0.3592729036728302	0.2483243990498146	0.2737190770673986	0.3255686337114916	0.4016673289311988	0.4951782355184747	0.9241933740372186	0.2009737429335702	1.874421181365009	0.05370459037277731	0.05192762065022379	0.0005568485019757597	0.8066351929049679			1.261672877919845
4.696503231218493	5.833716527388587	4.603866869727985	1.362144195151191	0.5531155470206706	0.9051326113973133	0.634903250781877	0.6609376842278109	0.3561988988638615	0.2478647331988756	0.2716000903925442	0.3251063653001653	0.4010134688610547	0.4948699067349114	0.9234166859925043	0.2005270449860649	1.876438073373631	0.05371130156146491	0.05192573110158881	0.0005568497187999842	0.8066311326857154			1.261672832206085
4.704693015063772	6.108447388071813	4.777947817534687	1.423228259523054	0.5869811808945664	0.9253600953957749	0.6520655668958464	0.6646340607607363	0.3686363939582562	0.2517671421724481	0.2780571205504436	0.3279893816136002	0.4016765719629274	0.4968286905849084	0.9252580528650305	0.2013314786346698	1.884856671915552	0.0537089628521494	0.05192402260781367	0.0005568475780571825	0.8065210945514796			1.261672808019177
4.71288279890905	6.315954875471506	5.100954719605831	1.490134438512288	0.6459215437640479	0.9320603645903208	0.6710329374998841	0.6658181118113841	0.3769820106139317	0.2543626261950965	0.281712511236179	0.3297069166723863	0.4024966964061182	0.4981201057330829	0.9275216330622348	0.2024599156321783	1.87193646549076	0.05370359374512113	0.05191916274302555	0.0005568457548578774	0.8065298749380654			1.261672820096162
4.72107258275433	6.274479259002667	5.271204514304332	1.5351851688061	0.6717249130734776	0.9393175812840731	0.6691803410514321	0.6695484830437705	0.3740188740934071	0.2543929610049965	0.2803562687263755	0.3293225887670098	0.4024900404683569	0.4974230313544121	0.9275571635440751	0.2021161406165828	1.857934800681817	0.05370012799268328	0.05191525646762702	0.0005568466162434998	0.8065422679632728			1.261672846982948
4.729262366599609	6.295720944308284	5.310316664497087	1.55850199712205	0.7062972530699174	0.9912128617965158	0.687316857404267	0.678904802894512	0.3782376320738853	0.2536329295781594	0.2806441632440146	0.3297988581826759	0.4038454693665118	0.4987878449973773	0.9286907889875825	0.2019150883190269	1.858585480157126	0.05369689594106376	0.05191350405602828	0.0005568479543143675	0.8065174475499151			1.261672851625059
4.737452150444887	6.262133515487108	5.325460938258012	1.552754237107795	0.7079771214455088	0.9793370222707688	0.6752633433920834	0.6677424476160584	0.3701690954838975	0.2500530411322882	0.2781314728517683	0.3282206521309239	0.4025325987079784	0.4972294751027538	0.9271988445321038	0.2015163208685564	1.864679569770678	0.05369260085975626	0.05191279053522056	0.0005568466888588479	0.8065230077694809			1.261672851469801
4.745641934290166	6.173683600092083	5.169930012855547	1.527547905460783	0.6516052520098254	0.967002364839643	0.6601212868140454	0.6650586478792145	0.3670717376790258	0.2533356940234094	0.2799300138841889	0.3291607084146898	0.4025200474225863	0.4974154410323829	0.926427932649956	0.2018244485595692	1.866503125498609	0.05369023566218597	0.05191678390654232	0.0005568437232609998	0.8064803491695259			1.261672888086897
4.753831718135444	6.275100195361301	5.228987096319496	1.592221185442289	0.6352926079646286	0.9975315683587074	0.6637313869281882	0.6717065468823482	0.369177693189522	0.2574376200842693	0.2803405425985345	0.3292778412781546	0.4026670190067024	0.4990825888824418	0.9273695523073434	0.2023972005114692	1.856888809421904	0.05369533002653611	0.05192337447059204	0.0005568433572499339	0.8065422635118807			1.261672930066119
4.762021501980723	6.082508897386545	4.972533371694727	1.519469402006827	0.6043944747297503	0.9509534208014208	0.6500673627394536	0.6656494098361234	0.3638894944582625	0.2506318806572581	0.2753510352617519	0.3262538075377528	0.4014089730327544	0.4957598014145213	0.9243563620291262	0.2012070464198774	1.862861111704905	0.0537010228248189	0.05192730833504245	0.0005568466518206679	0.8065946061492483			1.261672952001106
4.770211285826002	5.945067523316285	4.78918310597072	1.471008844492027	0.5934447618154395	0.930934562045247	0.6434408286528438	0.6622831329930864	0.3593240044760279	0.2489219338444812	0.2726043263731726	0.3255356000754501	0.4009638540680094	0.4945890702195049	0.9226153784674829	0.2007378658135361	1.865763663027092	0.05370672495854464	0.05193187041889916	0.0005568472463261063	0.8065756100883248			1.261672984794756
4.778401069671281	6.037455411252731	4.781689629150328	1.440022584210976	0.5830199838515838	0.9237964723673511	0.6391108438943758	0.6593606532271289	0.3579763692632901	0.2497777517573661	0.273220612596225	0.3258738248792858	0.4009259229983066	0.4945886301551969	0.9231184963007908	0.2008428593627759	1.875210120368202	0.05371061470369209	0.05193056541842152	0.0005568437923366156	0.8065754198523203			1.261673010966647
4.786590853516559	5.948894431721691	4.74797074631329	1.433745561441836	0.5754033187729924	0.9140979853186689	0.6345046925547965	0.6564046498401651	0.3562984098921199	0.2455651840931307	0.2718870585178996	0.3244180845148568	0.4003195500617946	0.494151520152286	0.92265387832251	0.2005134880961142	1.866074939334134	0.05370858702809678	0.05192331341577355	0.0005568422188221609	0.8064856316930922			1.261673062131551
4.794780637361838	6.156214604145556	4.881018154155194	1.510643031929314	0.6140271928198987	0.9530750849280304	0.6539556971232767	0.6632019410282299	0.3562056604004869	0.2470031908287896	0.2709950475302203	0.3252898653526966	0.4009363446630522	0.4956926523905985	0.9235504331484757	0.2008011331680439	1.859315223572907	0.05370267171495124	0.05191647257765961	0.0005568442170073498	0.8064560114879066			1.261673093433753
4.802970421207116	6.315857824254567	5.054461962655215	1.518839537950587	0.6490046910163594	0.9799158376764886	0.6726446736105307	0.668778652988708	0.3616904355091412	0.2521955818756623	0.2745685451992997	0.3287625219864128	0.4029785272185674	0.49798110191365	0.9261181476035808	0.2015351875393456	1.855952361969823	0.05370203591684974	0.05191304285038123	0.0005568455484953439	0.8065329474883678			1.261673119992839
4.811160205052396	6.047124158346861	4.9268251616604	1.437682633103798	0.6320644894843797	0.9163371538119482	0.6542372035807581	0.6564769174089224	0.3617675032989185	0.2472872743333493	0.2747664321512973	0.3263894591858878	0.4009807234805588	0.4948226294414175	0.9242398382590017	0.2007653960188086	1.84985017257648	0.053707852770624	0.05191729849577133	0.000556843392073691	0.8065635198940064			1.261673134896824
4.819349988897675	6.013590055166442	4.823044529055032	1.457173241146388	0.5927496898424228	0.9169226429383249	0.6454579826576182	0.6560402658826786	0.3588024338667072	0.247424168230139	0.2734791005129382	0.3253890187562695	0.4005509913920887	0.4943006935106702	0.9237231070820012	0.2006827357654195	1.848860360127342	0.05371222719032309	0.05192388114200985	0.0005568403945217901	0.8065648720158242			1.261673181144172
4.827539772742953	6.334586692655264	5.04491787195022	1.57153270608197	0.6183855741268143	0.978289583468383	0.6540199738664805	0.6691092923975159	0.3622041331081696	0.2518700266635956	0.2760107546453287	0.3278346432193017	0.4021804751370339	0.4966591864094997	0.9268458270871031	0.2015406400537443	1.835048869978478	0.05371304327133002	0.05192679986910284	0.0005568409818909873	0.8064833495028824			1.261673236604006
4.835729556588232	6.429231264259609	5.168880367346261	1.515832944283244	0.6368992885052649	0.9560488691530896	0.6553510209017698	0.668369297006177	0.3678241029870054	0.2515953405416834	0.2777796734849302	0.3280335917727589	0.4017481238526164	0.4969566933852064	0.9264442889809718	0.2014896312363028	1.833768655785049	0.05371363317374996	0.05192986136337215	0.0005568435960770899	0.8064815693260016			1.261673264991665
4.84391934043351	6.211086170171157	5.035955370349375	1.484611528332941	0.6351031250860004	0.9554161969974074	0.6637795907193038	0.6707673809772513	0.3661188705041949	0.2560313824253729	0.2790933105662161	0.3282134219745277	0.4014340059184464	0.4969551882666041	0.9247840848355422	0.2012211614678961	1.847255817723942	0.05371228490988149	0.05193562755725731	0.0005568434170431241	0.8065986359397684			1.261673287896234
4.852109124278789	6.097858082409403	5.04381640936773	1.512724148062302	0.6325498609573382	0.9616288115092212	0.6748437549716361	0.6679910792740452	0.3678165811784556	0.257183506225467	0.2788445523496879	0.3286821933070219	0.4013439458352092	0.4962247343344423	0.9244586176082936	0.2011284347750885	1.875878978350116	0.05370837328062215	0.0519346343788117	0.0005568406315622228	0.8066113606453178			1.261673327189232
4.860298908124068	5.876868659034161	4.742864530514058	1.444631237169367	0.5825477259685744	0.9318997106386104	0.6537867584066565	0.6612579658836688	0.3653112308675875	0.2510246158410809	0.2760399919924516	0.326043566686497	0.400247405413125	0.4944676744925851	0.922112640563563	0.2006911551435103	1.878806564773805	0.05370424502094663	0.05193053325402739	0.0005568391394273553	0.806590236049327			1.261673384029129
4.868488691969347	5.968789435338128	4.733665589077056	1.474342741781841	0.5923763402515979	0.9550626977804777	0.6525391433983632	0.6693108589113714	0.3659301556881241	0.2511078731279638	0.2774335114937159	0.3259835289064929	0.4006635354115652	0.4951202688985917	0.9226716493785081	0.2008018754801633	1.870258201709438	0.05370071882587369	0.0519322614190432	0.0005568402483529452	0.8065311477461639			1.261673438566828
4.876678475814625	6.536989896725173	5.296083974444148	1.679656388663484	0.6487439810239433	1.02404365299414	0.6703886635330978	0.6747319570958707	0.3713818370663123	0.2549407023084478	0.2813548720090672	0.3295326028817595	0.4031497182906354	0.4980064083586152	0.9272537090617995	0.2019207398443732	1.868474225763456	0.05370114144891154	0.05194018506577176	0.0005568418443663024	0.8065320222136351			1.261673455171819
4.884868259659904	6.404189952516171	5.251507158222902	1.589651857640898	0.6487470496858729	0.9870304138564022	0.6650276890324408	0.6658351792741394	0.370256919959038	0.2540895747102394	0.2804910870246474	0.329093030810406	0.4023649243066453	0.4974922500639369	0.9258712857783636	0.2019218533312683	1.873952249304277	0.05370247349614228	0.05194474739620313	0.0005568414006307733	0.8065843695609445			1.261673453713354
4.893058043505182	6.388398797383659	5.258182776066362	1.576978865709614	0.6589101550114563	0.9711927362066968	0.6694715124195045	0.6638393432196069	0.3662257333164459	0.25324894198072	0.2778199102444529	0.3275733189973341	0.4020307853151004	0.4967339261959837	0.925672092800234	0.2019704129704619	1.877641103208042	0.0537044957425216	0.05193860065423089	0.0005568389153157784	0.8065100402564904			1.261673477639573
4.901247827350462	6.657642020042948	5.317460858071625	1.684205611537505	0.6680099180427338	1.003013986371031	0.6717580975366139	0.6700245028981494	0.365833230999377	0.2560846243476321	0.2763164777377286	0.3269005231666613	0.4023953112565706	0.4975128471209144	0.9266961740013012	0.2021084407524146	1.860884697825828	0.05370199807669707	0.05192269997719183	0.0005568392087064032	0.8065051620585638			1.261673521546503
4.90943761119574	6.496405898945489	5.193905409705902	1.611528567339136	0.649757220485349	0.9660312589366385	0.6562285241941338	0.6626640235549481	0.3675950867885635	0.2514792803911161	0.2757042002466664	0.3265000921253201	0.4022365132594255	0.496584449061621	0.9254687540062171	0.2015584711946612	1.861207016065605	0.05369652331604514	0.05190720205372629	0.0005568425482747211	0.8065524323625948			1.261673530464182
4.917627395041019	6.206017628941702	5.054322849803062	1.510290126810627	0.6311059006542338	0.9530144313326371	0.6584216240338691	0.6625385615097154	0.3656782265343612	0.2510386860622247	0.275685157068338	0.3271713273455825	0.4018442566780427	0.4966023457697106	0.9248099160520472	0.2014040245218263	1.875695562449321	0.05368997471216807	0.0518995289276366	0.0005568420535476124	0.8066224269376379			1.261673522925895
4.925817178886298	6.100007234275528	5.106698153140652	1.514703038325292	0.6323586318289091	0.9701824975799734	0.6591680644077337	0.6685883016902051	0.3658055936170114	0.2532599745111492	0.2762603550878943	0.3271226254595686	0.4016862958856525	0.4961573010726401	0.9244534590067824	0.2013975577333032	1.877162431250094	0.05368472551621938	0.05189124749995595	0.0005568387105870763	0.8065997505374369			1.261673545926176
4.934006962731576	6.203001344102694	5.100567530825018	1.515162678791605	0.6240576566778452	0.980784358181633	0.6543431664950272	0.6682991377587152	0.3680590905070761	0.250256982653672	0.2784842342906726	0.3263237589534035	0.4014310968119555	0.4955572336195037	0.9247252178964211	0.2014781412865615	1.861573865634821	0.05368743746000811	0.05188828869065762	0.0005568384965078857	0.8065701108947018			1.261673546988502
4.942196746576855	6.066449921112078	4.969273056205486	1.456719014623206	0.6225579088549039	0.956365212843285	0.6581523270161366	0.6660609734444802	0.3659855192527625	0.2482127236163244	0.2748564373376825	0.3249740480905025	0.4004595043507259	0.4949234099156052	0.923655180472703	0.2008533298002202	1.858321425882715	0.05369155416539214	0.0518919980755739	0.0005568422414243311	0.8066249030923053			1.261673514534139
4.950386530422134	6.231152457865789	5.140494363753067	1.509501886249546	0.6750532807233248	0.9591892888052833	0.6840251362225686	0.6678474152405042	0.3679944187946661	0.2521036914075834	0.2756012278040689	0.3260818885348104	0.4010924791879059	0.4955577143557704	0.924488482336786	0.2009183246759361	1.881807840503419	0.05369733614802131	0.0518971419267675	0.0005568448845712657	0.8066447436402122			1.261673470982091
4.958576314267413	6.472087919558414	5.398755382879527	1.571734477576535	0.7096797801299621	0.980473670068739	0.6885012772930188	0.6764692784114442	0.3718802271036592	0.2593950161671952	0.2789860333779218	0.3284586804488008	0.4026329282199435	0.4972208836355401	0.9272182073787458	0.2016444785330904	1.90967318861868	0.05370274800642102	0.05190322786049589	0.0005568435898198904	0.8066741915598779			1.261673432146843
4.966766098112691	6.104419107250436	5.048603669388325	1.471297530565516	0.6269440151657387	0.9273757446705005	0.6685400974298364	0.6642030794182685	0.3659252024335002	0.2509828658487618	0.273093635988068	0.3257159583332547	0.4010577089658904	0.494634044069807	0.9236897768273669	0.2009642018040494	1.893116071596715	0.05370308756125542	0.05190418398413127	0.0005568417540841504	0.8067053967770587			1.26167340543921
4.97495588195797	5.892656258695293	4.743479504193275	1.386503135967548	0.5716807796249358	0.9033596898197916	0.6398412280797988	0.6583555311380588	0.3543775437047769	0.2466307546573951	0.267836826948231	0.3235732558959104	0.3991478862577726	0.4930246103576322	0.9207891984634269	0.2002175246981336	1.869164454963738	0.05369888429241899	0.05189740494055982	0.000556843650610934	0.8067692875433319			1.261673359875039
4.983145665803248	6.068747897169332	4.868203759915581	1.429993901611248	0.576415451587896	0.9397532119912879	0.6354705849626365	0.6640091043527819	0.356210883780089	0.2512801037948235	0.2695175808605521	0.3248112456690167	0.4002640340706067	0.4942291703065997	0.9216785350170865	0.2006278891529159	1.866735542348563	0.05368997335192439	0.0518888913621085	0.0005568478214148646	0.806722067621804			1.26167326775453
4.991335449648528	6.334543878598153	5.266041699424753	1.621513316362029	0.6403751098883196	0.9851519636924398	0.6633543053584844	0.6702829031590352	0.3686892794585	0.2537953819620011	0.279193659524702	0.327225434031502	0.4025603643560069	0.4966130320113999	0.9258781741753058	0.2017660046331774	1.88184917804381	0.05368400948652671	0.05187883401597016	0.0005568491645783994	0.8066848169557714			1.261673153680368
4.999525233493806	6.312364845679363	5.348945672559649	1.634769016340995	0.6719607932650349	1.000508688656848	0.676500523404314	0.6735107362004387	0.371436100457029	0.254765960395413	0.279911433399824	0.327403636282265	0.4029843827305334	0.4966943043151333	0.9265301008637795	0.2018550613031624	1.879066955365429	0.05368330344157154	0.05187002754700351	0.0005568472304182726	0.8067156054763118			1.261673053574036
5.007715017339085	6.126203139920646	4.961527007290949	1.508929417476278	0.6225379379846271	0.9611765532756474	0.6558195643771252	0.6655351641326478	0.3627536338392972	0.2505622768614456	0.2733044014346621	0.3254167587248559	0.4007873590559217	0.4944396100047881	0.9228315417428368	0.2010038335317917	1.860016583440217	0.05368627502749622	0.0518750518913051	0.0005568475364374969	0.8066756502595511			1.261672962809841
5.015904801184364	6.147575125652589	4.898987245067692	1.51410176384918	0.6096437645989315	0.9675564616144183	0.6552741604632226	0.6705082216127158	0.3629363381377058	0.2495445774290469	0.273207846353156	0.3262266204568471	0.4009416528078997	0.4953667335906082	0.9233773503516175	0.2010369096329193	1.85654649188132	0.05368972075580573	0.05188558448419109	0.0005568516662999729	0.8066195268444888			1.261672865930393
5.024094585029642	6.134238929935533	5.129624044972825	1.542940931092072	0.677236616738223	0.9721640250417042	0.6774288820562574	0.6678573297868412	0.3658888610688548	0.2494437712026153	0.275233511751963	0.326631047576889	0.4010863181474834	0.4950165834268925	0.9232914886102012	0.2007054618682806	1.85701274483618	0.05369304962210524	0.05189075437648943	0.0005568545279761508	0.8066683255639059			1.261672739151147
5.032284368874921	6.236718296757801	5.289497570461343	1.55738724063946	0.6894872287512473	0.967588206075066	0.6704024885629658	0.6636489474591135	0.3646206821378187	0.2502287598289467	0.2750988319150552	0.3261937049274288	0.4008835046561903	0.4948314080710362	0.9236076772957074	0.2008864540568986	1.874374341339984	0.05369324944916529	0.0518937208570243	0.0005568532794286275	0.8067114217180783			1.26167259974796
5.0404741527202	6.499635444943245	5.38399665790886	1.678613850358973	0.6608432848544289	1.013675081747191	0.6648086779584506	0.6717833925434882	0.3675199963863076	0.25420704323319	0.2773289045172136	0.3274909933992136	0.4020129293731835	0.4979081378910438	0.9256352510677552	0.2023364848469235	1.873670841732026	0.05368969820060911	0.05189517115892403	0.0005568517385879908	0.8066536626739741			1.261672491165602
5.048663936565479	6.465993087004192	5.374038662064095	1.699191818721209	0.6540491642596172	1.029679488567363	0.6569658081528224	0.6754130089021818	0.3663556504732432	0.2547560977570199	0.2758348988355626	0.3269358012335534	0.4020695145260756	0.4977131105366492	0.9262130894781977	0.2020602880307531	1.842710391532931	0.05369188286908598	0.05189742844741876	0.0005568556962728964	0.8066099669368449			1.261672362262882
5.056853720410757	6.292592259471414	5.133190878383545	1.523057365626817	0.6385300528411526	0.9281879468053718	0.6494448956208867	0.65951331508833	0.3588410376721068	0.2476155218213053	0.2741372331569288	0.3261372538205813	0.4014526128098602	0.4952596156942909	0.925040574724586	0.2009933807686791	1.838393608870899	0.0536940835096174	0.05189583104957513	0.0005568609284430068	0.8066064159429117			1.26167220561174
5.065043504256036	5.987460697535961	4.720447602774978	1.442355647897932	0.5899829571809712	0.9014384940021652	0.6408429751007613	0.6528416151970687	0.3546746179934006	0.2445363120659972	0.2720797149503107	0.3252395717360544	0.3998934182720173	0.4944063084687998	0.9221275469759083	0.2004656693393136	1.846187831114368	0.05369279711056608	0.05189481746016487	0.0005568617819402715	0.8066584065148746			1.26167202916431
5.073233288101314	6.003896544691933	4.678946833042195	1.461472047282067	0.5838094573292353	0.9245536606740477	0.6376018012182604	0.656112683809655	0.3563842026239826	0.2478034807678301	0.273549172744202	0.3256269351901345	0.4000495134206826	0.4950618013596208	0.9223294404951006	0.2005847496521792	1.860215582771212	0.05369386108176624	0.05189849517383634	0.0005568600194880172	0.8066850243657466			1.26167189129898
5.081423071946594	6.263661870463583	4.96350484371288	1.569474511374912	0.6254545698495783	0.9842284663418248	0.6457755634264796	0.6632941935975766	0.3607714162231762	0.2520964605126254	0.2745217333092267	0.3256539495041233	0.4006033385568803	0.4946627689058858	0.9229062005196221	0.2008539965110127	1.8455517704403	0.05369510995639565	0.05190125888717422	0.0005568610772662524	0.8066766692917546			1.26167175363688
5.089612855791872	6.172422743619079	5.007564575921716	1.588143519689517	0.6274300832514467	1.003009877374735	0.6571139269725849	0.668106644391618	0.3631619295790334	0.2549619675142564	0.2739691409653174	0.3253923064701298	0.4002618420119036	0.4947089087284475	0.9230251446589246	0.200876651745483	1.833834028624733	0.05369638686678373	0.05190331544956844	0.00055686550132405	0.8065724157542749			1.261671586770879
5.097802639637151	6.198361302949765	5.041064489533366	1.55651826311825	0.6212719566760374	0.9744624314316928	0.6641867903509371	0.6687200547700484	0.3634645588856994	0.2535857760975857	0.2748274984554483	0.3256180990095933	0.4006038324996932	0.4950958343822283	0.9240454991580112	0.2008811270086518	1.838203333803802	0.0537011111277575	0.05190173413392187	0.0005568684170672261	0.8065354938500939			1.261671403052656
5.10599242348243	6.308639297526703	5.026826661884949	1.537864416590482	0.6216568741977126	0.9837238732098876	0.6668845691156469	0.6711769261171165	0.3634571593522612	0.2532491163463799	0.2756078146716985	0.3272942522820513	0.4017210383242596	0.4966523756603122	0.9259033740150887	0.2010510890933046	1.84992824311589	0.05370654007393667	0.05189604989896918	0.0005568678681255061	0.806558835647561			1.261671219657694
5.114182207327708	6.240866147456122	4.982714319715462	1.567475820157656	0.6185808918511873	1.000643769125211	0.6615361051570009	0.6752246052242845	0.3655086378556462	0.2546416764933153	0.2796928844496878	0.3282539323715337	0.402156207567484	0.497267650156464	0.926316624235851	0.2013323234760477	1.844996716553859	0.05370644112617798	0.05188868247162211	0.0005568676693496668	0.8065281734795348			1.261671055908428
5.122371991172987	6.252039303733585	5.039628341817136	1.563003805310313	0.623682864058333	0.9695051279183826	0.6532785742683155	0.666892710161256	0.3653113489175182	0.2522088962341446	0.2808992642845038	0.3277461429366785	0.4016136929885934	0.4962992704319995	0.9252520675352637	0.2012877099246129	1.830273002737956	0.05370114842681889	0.05188584088154469	0.0005568707774230027	0.8065184635423156			1.261670912791991
5.130561775018266	6.313370344839605	5.144455814447098	1.590432918108718	0.6366526287253991	0.9696478058120981	0.6594528815188955	0.6652027702536902	0.3666549952789106	0.2532442885850057	0.2797266020115727	0.3281399736925361	0.4011232010743053	0.4964563880055237	0.9245314785558348	0.2015466439140782	1.832604294164193	0.05369954229919121	0.05189048189693876	0.0005568748083684073	0.8064778162041978			1.26167074578892
5.138751558863545	6.284580352915594	5.229473849632056	1.610470186904227	0.6582809384565927	0.9888700583039969	0.6680250205109858	0.6678074064915112	0.3681375284066595	0.2580140897860744	0.2777809591903444	0.3272976877521709	0.4009694766851747	0.4958636782369781	0.92371761078463	0.2013795646823303	1.855798853948676	0.0537011561384002	0.05189964720165533	0.0005568750699134148	0.8065842470252106			1.261670582449491
5.146941342708823	6.229674341978173	5.113076247838029	1.493406942228896	0.6417514762856102	0.9567976850405905	0.6583001238463272	0.6630653020185865	0.3671838781568013	0.2527648900408199	0.277673984964073	0.3264351617602459	0.4005961622590318	0.4950256443597481	0.9235767714836978	0.201076876889379	1.869205729744761	0.05370319950990125	0.05190866769809911	0.0005568722115925337	0.8066587306476205			1.261670438775021
5.155131126554102	6.322727016460936	5.161118915884328	1.542168880131296	0.6575878348821981	0.9675054522722152	0.6641698948464231	0.6653386141100753	0.3744827477024879	0.2535773655279353	0.2795178828925454	0.3276407434507835	0.4014940339845859	0.495699458201566	0.925036331341748	0.2014703049527358	1.849025890615101	0.05370442944796359	0.0519140362754015	0.0005568731889532832	0.8065616936994726			1.261670324443732
5.16332091039938	6.08533038227771	4.985364685648904	1.500210860784436	0.6215894931903457	0.9352377484921882	0.6482685798385127	0.6616364829030924	0.3637772299413918	0.2507091374407134	0.2729528029826588	0.3248088230922526	0.4009489402773751	0.4944098989585149	0.9241692367878874	0.200806590161845	1.841009754040279	0.05370492586664063	0.0519174695917235	0.0005568789790505896	0.8064459060560486			1.261670171474916
5.17151069424466	6.058406475630402	5.002124147149916	1.455539262208008	0.6214044903062358	0.9345735932896547	0.6448327898988181	0.6604255045149712	0.3610992065452969	0.2480471173674759	0.2730400395334967	0.3252707716332077	0.4004860977156028	0.4944617810615789	0.9241262538274743	0.2006647267396235	1.842429349473749	0.05370583419594031	0.05191930371568006	0.0005568815890758537	0.8064350678155269			1.261670003971259
5.179700478089938	6.2844834839373	5.012965776031111	1.4996195732285	0.6248350368979222	0.9655627997769898	0.6493133310024389	0.6656661978428651	0.3675842510734723	0.2527075371300033	0.2772751577867295	0.3273790612625218	0.4006074184425469	0.4950849082409212	0.9232664871438728	0.2011741798662823	1.856309999069077	0.05370746912660934	0.05191596207062354	0.0005568794214815418	0.8066220172865807			1.261669877733203
5.187890261935217	6.340084986166381	4.977664672119199	1.488698851688322	0.6358347459187058	0.9266851319272122	0.6487007971544846	0.6636484510716675	0.366059028984257	0.2525238599409434	0.2779350570166035	0.3275833534853207	0.4005059180066382	0.4950550310288879	0.9231149740905905	0.2013726355849068	1.853456283872137	0.05370312589746669	0.05190921061610397	0.0005568786787924005	0.8065875988479493			1.261669771175403
5.196080045780496	6.441125165702612	5.241104927926658	1.584231080929567	0.6762473257533727	0.9445776797809825	0.6589059023117925	0.6655304718331172	0.3651031473157364	0.2532812211347546	0.2803905004410477	0.3294249336780606	0.401929258322733	0.4968577321553831	0.9259273003298142	0.2019419043769733	1.849646411920834	0.05369615306173572	0.05190479383366937	0.0005568817457013611	0.8064741353262601			1.261669666321533
5.204269829625774	6.302380438735746	5.076657050309271	1.597205292243639	0.6256497462435452	0.9891519137481747	0.6575886285970525	0.6714925592399049	0.3622455144927363	0.2535574968353744	0.2766430735778606	0.3273978125461315	0.4019021894561479	0.4964532302733582	0.9244885092055219	0.2015172407681256	1.85453243531736	0.05369319379648265	0.05190069295545972	0.0005568844744204655	0.8065619487322082			1.261669545828753
5.212459613471053	6.154374173864598	4.906649210312835	1.476424061127561	0.5955098491149657	0.956771225678884	0.6497867976556202	0.665428023785096	0.3595007169034918	0.2508080012532271	0.2735106276456926	0.3255862702562763	0.4007262591802614	0.4948256081485072	0.9232371498554575	0.2007157077285515	1.860055280619591	0.05369122457434716	0.05189763300913756	0.0005568838823105661	0.8065847533710786			1.261669419477106
5.220649397316332	6.259414843338313	5.062560354289351	1.483437647504475	0.6222448795563691	0.9513446679134325	0.6577406932607966	0.6619771249470466	0.3637880509057654	0.250554191194602	0.2745435165821278	0.3259919718546058	0.4011041368064904	0.4950292092016039	0.9247246066189675	0.2010451737776886	1.87152673507021	0.053693554401148	0.05189734902273208	0.0005568820221156853	0.8065947423106835			1.261669322180193
5.228839181161611	6.361503073456626	5.199754467435906	1.552338519821184	0.6438196604984707	0.9569506769885571	0.6605337395893111	0.6656815447380059	0.3665755269189611	0.252245770534948	0.2747849981254407	0.3260431766462155	0.4010919509681273	0.4952208516694043	0.9251752630962145	0.2013611500926959	1.851918344658154	0.05369572708460811	0.05189482970674366	0.000556882466484648	0.8065673382516149			1.261669262165654
5.237028965006889	6.207724650980781	5.143926075992547	1.519455136283162	0.6237299656826167	0.9421116680988518	0.6558006159286618	0.663922154858119	0.3673505789011255	0.2538166030572628	0.2758173373931423	0.3265446201455663	0.401163502556529	0.4949131394636566	0.9240508579499133	0.2009526472089051	1.846133918855154	0.05369448765485994	0.05189211170575118	0.0005568852059084749	0.8065758355382927			1.261669204486814
5.245218748852168	6.171911038252408	5.000103682881272	1.505246571228718	0.6074750685195055	0.9712170705819769	0.6569163207035993	0.6685679716954787	0.3712946329715243	0.2586714951380233	0.2797999408462327	0.3272529911911662	0.4019325160240522	0.4956454578393133	0.9243243522541661	0.2007117573326481	1.847270417398464	0.05369413805743993	0.05188810453990349	0.0005568868495060945	0.8066186328522872			1.26166912049039
5.253408532697446	6.122193069468556	4.922442061880436	1.486518668076501	0.6118715662298742	0.9717825443176202	0.6534019999980543	0.676186142615441	0.3670333595409396	0.2570433908828052	0.2795871517853356	0.327477200634185	0.4013823010180989	0.4955363430535488	0.9243140736365845	0.2005629007730804	1.859200912445745	0.05369236207631261	0.05187955496143976	0.0005568856320551867	0.8065563637218113			1.26166903833705
5.261598316542726	6.10056438416708	4.904969031115325	1.458537439946209	0.6123858108193018	0.9565649603555644	0.6581114782415529	0.6714736220029598	0.3650596758963484	0.2524198410941781	0.2783624665325219	0.3279540917297777	0.4013097964763128	0.4950770882643758	0.9241819285789634	0.200745174884782	1.861585370401863	0.0536903034934442	0.05187530265851862	0.0005568836687508638	0.8066258694387205			1.26166902119603
5.269788100388004	6.116497043608054	4.991341571785756	1.490735203613344	0.6345251381138747	0.9516784297258856	0.6588504185961539	0.6662779894065525	0.3649592449990822	0.2498323964759894	0.27649941287452	0.3266620332205198	0.4013914868980319	0.4947521423628079	0.9244633695091513	0.2007472519670088	1.855610096220627	0.05369342049745757	0.05187893645436648	0.0005568852333428754	0.8067295190865579			1.261668994559138
5.277977884233283	6.1921640866137	5.15393510535715	1.540994824865913	0.6705456540517202	0.9590565768865789	0.6613492223151273	0.6664425978730146	0.3660241037171972	0.250345500478443	0.2785107821880156	0.3275915320303079	0.4014537755959208	0.4958118602855037	0.9245176848160943	0.2009471418535701	1.863922569314643	0.05369905648355703	0.05188563199105831	0.0005568886469970368	0.8067011485125594			1.261668937107697
5.286167668078562	6.366995870056386	5.150484690411059	1.58030866867933	0.6532299420142148	0.9773913766151218	0.6766859163688667	0.6724537992105731	0.3691422782425894	0.2583559907787614	0.2812475398721908	0.330441912750689	0.4028670619025022	0.4976549378092852	0.9269892356540964	0.2016881772403602	1.878472101736713	0.05370492194602165	0.05189491451499577	0.0005568869717517791	0.806719170486676			1.261668894057629
5.29435745192384	6.131483842724098	4.827701673965174	1.496166753325177	0.5879626480075577	0.9400822096157528	0.641234612340802	0.661370709167142	0.3567333102670658	0.2517687010382857	0.2717281308687627	0.325067677958076	0.4006896095419772	0.4945360869459565	0.9234734514690354	0.2011036252122536	1.865319334119609	0.05371013828022198	0.05190397280597376	0.0005568839451525799	0.8067191962834477			1.261668881296342
5.302547235769119	6.119541650812171	4.942708311111877	1.586266243091402	0.6067243992121812	0.9701467117196902	0.6402215683352162	0.6597079606707158	0.3579434134070569	0.2525547571949818	0.2729845541764526	0.3254639841971339	0.4006157355302326	0.4945630467444765	0.9229849625987513	0.2010983617081718	1.822221884721186	0.05371277906547941	0.05190728735512772	0.0005568845382832501	0.8066328773448119			1.261668877911037
5.310737019614398	6.27448674375785	5.258836684463973	1.603444851455478	0.66261712413358	0.9872947450351505	0.6551972214435299	0.6641676232899191	0.3711986510530718	0.2543565796648775	0.2775487246505493	0.3280936613264227	0.4021848266783016	0.4962621374166983	0.9252754861431034	0.2014232162612264	1.825899569664966	0.05370790703062121	0.05190226072315501	0.0005568869603570647	0.806663781406069			1.261668866954737
5.318926803459677	6.125486286684387	5.006489475359531	1.443738084133626	0.6274438416559689	0.9319461439775703	0.6454811369456401	0.6599858148406175	0.3622330610866306	0.2475162696271037	0.2730309782573412	0.3255144549208448	0.4003628859639259	0.494368385203275	0.9237329743615315	0.2006796395970626	1.861893937022588	0.05369850389294422	0.05189614107708534	0.0005568869793351122	0.806772655432446			1.261668865278601
5.327116587304955	5.988988540564661	4.982209667390695	1.462548750443948	0.6224802618690599	0.9165127691456237	0.6382871886954921	0.6564491989388567	0.3595611553360618	0.2469000687709746	0.273980703742024	0.324486709128028	0.3994870228830201	0.4937198282019528	0.922477417555438	0.200555302459864	1.88360096355952	0.05368991732595433	0.05189212574685179	0.0005568845394703638	0.806739624560506			1.261668868943686
5.335306371150234	6.174408225158282	5.08613043895467	1.530794884797823	0.6407651447826164	0.9424107966160147	0.6476044162480509	0.6641777987289056	0.3640616971849946	0.252213740355309	0.2772170162162301	0.3256373015165944	0.4007867042484105	0.4951370751091854	0.9237326196282101	0.2011248373871074	1.867218139698424	0.05368603732616365	0.05188776030690267	0.0005568835030816144	0.8066496077989093			1.261668884912296
5.343496154995512	6.44560144421344	5.290811110756091	1.588863764508668	0.6695836562308677	1.021999161577687	0.6748718640305723	0.6716813370656319	0.3708452832740292	0.2560485244375528	0.2789166986273165	0.3281133648229433	0.4023079861764267	0.497456568283617	0.9260360957785645	0.2017289275777485	1.850405106466661	0.05369077547760824	0.05189006869130825	0.0005568856268534461	0.8066171146275348			1.261668896142
5.351685938840792	6.303338674634793	5.369551386466933	1.585474003219592	0.6840123820442854	0.9833168218226008	0.662846224994624	0.6607749379123574	0.3701895186902855	0.252828090526991	0.2780561363474084	0.3273255618398108	0.4016427063723056	0.4958061403367128	0.9249897319737036	0.200930045634365	1.856880918149009	0.0536976055950285	0.05189825640662695	0.0005568878669482269	0.8066489004512678			1.261668882841879
5.35987572268607	6.218910305852353	5.219375613401525	1.528560394428861	0.6842445263147107	0.9699276383039245	0.6603661094334569	0.6657013419373611	0.3704602611189738	0.2537565568499549	0.2781893913879006	0.3267361815399611	0.4012979236383559	0.495233639296388	0.9242175024479399	0.2006967684717534	1.873774280792403	0.05370400678416727	0.05190777745119914	0.000556887027175411	0.8067171606890668			1.26166886284874
5.368065506531349	6.162978414190747	5.006504868495835	1.459632940705327	0.6380779448920249	0.9469806232148414	0.6577298048980051	0.6666801647035735	0.3675556929798967	0.2538983673519072	0.2775026618260134	0.326376826685992	0.4006234656044991	0.4951828846874941	0.9235310125709194	0.2010041217534687	1.874244065908504	0.05370802352639402	0.05191472987839389	0.0005568848136609841	0.8067469261124054			1.261668861991147
5.376255290376628	6.165420190870306	4.970078138222805	1.561661987541188	0.6153897109907869	0.9475847152647593	0.6467226307797639	0.661825394227213	0.3650280564405888	0.2530240052534847	0.2767070875544324	0.326095024541675	0.4002261808569632	0.4945463491992926	0.922672317027075	0.2008289722585033	1.854315303496697	0.05370749193042572	0.05191321623400452	0.0005568852743505293	0.8066974972055723			1.261668866781988
5.384445074221906	6.313129308758696	5.102781660543049	1.626406090082852	0.6433863145451703	0.9931838027759819	0.6594762939154964	0.6694024454173672	0.3684956307692144	0.2578696686264675	0.276434660539893	0.3270294394867446	0.401865550608058	0.4958299827960834	0.9242132085044387	0.2013618570736682	1.851625817916055	0.05370130949698276	0.05190669921792676	0.0005568883514621145	0.8066045149287631			1.26166884057819
5.392634858067185	6.144434124323491	5.122527521058974	1.510293766117436	0.652999254300809	0.9688900642089221	0.6691623301643012	0.6663143194612655	0.3660618170687855	0.2528166699674776	0.2747694347696047	0.3262379350250445	0.4021802685824986	0.4955549797213887	0.9248829058014715	0.201287848101881	1.860771478113466	0.05369499105160695	0.05190300158643996	0.0005568898753827841	0.8066759570965547			1.26166877903917
5.400824641912464	6.051131621046468	5.011626305508415	1.426429097651192	0.6358073029309519	0.9231233549370461	0.6554344331939472	0.6586191036740345	0.3608734278663634	0.2477661317197679	0.272677752743532	0.325251767605394	0.4006307199281111	0.4943030220834111	0.9236108986331899	0.2009951559366089	1.870731890624056	0.05369931671269151	0.05190139014749572	0.0005568875483425766	0.8068291106519025			1.261668737027962
5.409014425757743	5.997103462157521	4.893061870412802	1.423842999324466	0.6003938711006349	0.9130609853115386	0.6413453672644499	0.6563579679521819	0.3581352221754867	0.2469414500664875	0.2711900632853265	0.3244714305156163	0.4002219271454513	0.4940366517428823	0.9231142592495836	0.2010605750772762	1.857928516403305	0.05370613785923867	0.05190254421641118	0.0005568864293872946	0.8067827440868847			1.261668717387338
5.417204209603021	6.043168683514777	4.799231366083693	1.426629645541726	0.5813811513050566	0.9218284246511614	0.640321767847674	0.6581610288727238	0.357920713336095	0.2491104936660205	0.2713269390293895	0.3242676385125611	0.400642062152741	0.494204764933367	0.9230324780711296	0.2009331336250492	1.853008668776417	0.05371305532011438	0.05190948798607074	0.000556890262184523	0.8066667803382265			1.261668664164452
5.4253939934483	6.226025356092324	4.864387137380141	1.434690305640961	0.5979189295638878	0.9397153283888519	0.6457533940410189	0.6609176308678485	0.3589386305821267	0.2486343406795184	0.2724662279438561	0.3249652649195311	0.4007988826142495	0.4948934146536648	0.9234707483508433	0.2007587350416954	1.863337038079918	0.05372034513740925	0.05191910682519781	0.0005568938563761298	0.8067245031940583			1.261668570030517
5.433583777293578	6.094118489147732	4.871277962987191	1.429718665390075	0.6066862076834635	0.9333124301117413	0.6415709143951163	0.6573775906040098	0.3598590516951533	0.2467678774356728	0.2742962546197898	0.3253882653859895	0.4001372830712145	0.4943425277680251	0.9233762677388349	0.2004857988927217	1.872837277627762	0.05372270068289548	0.05191987193506568	0.0005568928609884663	0.8068460343155169			1.261668488574696
5.441773561138858	6.071453141283581	5.028246148810492	1.45401977506036	0.6069325721018112	0.9303101956759889	0.6457698464586026	0.656751863907757	0.3635329093464159	0.2481258026376648	0.2759899769928857	0.3261564290703666	0.4006804520667483	0.4946680590705321	0.9246670380148735	0.2008153841608358	1.872792585528006	0.05371945106338318	0.05191780361924199	0.0005568903390042375	0.8068264873734756			1.261668438243835
5.449963344984136	6.233408596032336	5.249008384652637	1.522725007648892	0.6392118532512577	0.9446555534990843	0.6535313441026066	0.6588838960013066	0.3643721135064503	0.248527333724351	0.2757396629810024	0.3266061397428801	0.4004658916484736	0.4945970045826409	0.9242119360578355	0.2008975409372554	1.850982202184299	0.05371065257635554	0.05191497656341448	0.0005568908515496804	0.8068354285012488			1.2616683923252
5.458153128829415	6.388497174824263	5.225196921281802	1.543046813673439	0.6450280152194436	0.9535789878511037	0.658917733919876	0.6642705692177701	0.363643041882566	0.2505554121032446	0.2754450432115444	0.3267679587201784	0.4003580876349895	0.4946232787530003	0.9234722959189949	0.2009441178821079	1.848719727830335	0.05369739230829144	0.05190898205437692	0.0005568934105218861	0.806865726794149			1.261668334016997
5.466342912674694	6.338412381316417	5.176436223494476	1.512136321364098	0.6323089096111338	0.956456354610964	0.6609085506597738	0.6698578085497958	0.3658652347992511	0.2509764807797269	0.2761941790028794	0.3276547156485814	0.4010592376818378	0.4959221405466875	0.92422680669918	0.2010340350692887	1.857581350667191	0.05368918791484427	0.05190644869728789	0.0005568936203840739	0.8068582401663172			1.261668276867672
5.474532696519972	6.011966711903967	5.017026386472917	1.475142030024413	0.6310944738864941	0.9473489343529622	0.658936201122944	0.6613068144015335	0.3597892899589157	0.2484954090875635	0.2728842747123814	0.3263401198067854	0.4010474726737147	0.4951614457170135	0.9239449095332589	0.2007340654842911	1.852756855090539	0.05368967922943533	0.05190614862868535	0.0005568911115801892	0.806852218806928			1.261668239057095
5.482722480365251	6.050328498457857	4.939483467044045	1.463271006558391	0.6230706215933403	0.9414288925156791	0.6636522857512476	0.6597930353213732	0.3608900583400255	0.2488074493487367	0.2726545477145369	0.3240338455912705	0.4003776912552255	0.4936953448783182	0.9234497625265582	0.2007164083007506	1.837424152011519	0.05369374782697055	0.05190619050541249	0.0005568903419243245	0.8068589517400624			1.26166822053206
5.49091226421053	6.153889805878985	4.942278092815786	1.449274179677324	0.6177408061731793	0.9259223250302923	0.6523116861118394	0.6640797229973536	0.3620921980300554	0.2491875547057973	0.2731866532104184	0.323423548299341	0.3995856237136234	0.4928790180393224	0.9222372430365426	0.2004498664469203	1.825764198583484	0.0536969449546081	0.05190374269629956	0.0005568933918195194	0.8069047304697724			1.261668202998095
5.499102048055809	6.218302602769664	5.098534866862154	1.487103733443333	0.6523747320955281	0.9393040162867343	0.6588344941255636	0.6667827539561266	0.3608309830508261	0.248523924596715	0.2741566838684799	0.3248653885171234	0.4004199446069762	0.493936159843136	0.9235101089865422	0.2007045350296756	1.826885897816958	0.05369593636786983	0.05190106453093776	0.0005568963431271015	0.8068719050330462			1.261668164271335
5.507291831901087	6.154229286107299	4.94366287265085	1.463812843558951	0.6413948390767569	0.9467467273786321	0.6732183480445633	0.66463906554956	0.3593022608501111	0.2478453062632871	0.2736304345978265	0.3255621660461001	0.4008384775814543	0.4950780506046462	0.9241669531521838	0.2009803734750864	1.839954439612273	0.05369357302393901	0.05189620083053136	0.0005568956163655647	0.8069297387091144			1.26166811069627
5.515481615746366	6.035894143109917	4.846686507568827	1.428772883397708	0.6147354311096128	0.9130332966431258	0.6451283037403878	0.6513116597761598	0.3554776892551956	0.2448631556667729	0.2700572214021635	0.323638423071082	0.3992433266454309	0.4931067573196978	0.9214733822874464	0.2006706250000086	1.841421088820195	0.05368980340623667	0.05188918734851811	0.0005568929158952315	0.8069980484464109			1.261668086989798
5.523671399591644	5.968190300144258	4.862369392604697	1.451411835874455	0.6091712136324471	0.8989840373585963	0.639793346103399	0.6485394720970568	0.3579418345163452	0.2430436438149901	0.2694909745783379	0.323091677109021	0.3989796697679794	0.4926799111954288	0.9208303032370835	0.2006014978730147	1.837662564410298	0.05368851254945294	0.05188156352381745	0.0005568941767989078	0.8069221498780411			1.26166805315678
5.531861183436924	6.207093445102267	4.930029096043427	1.557800714004715	0.6152278316394494	0.9528542705421887	0.6534092705345013	0.6601813708174165	0.3595192015300478	0.2469117173922531	0.2730565192912689	0.3247203576403308	0.4004067485920373	0.4949250714468743	0.9228792205936189	0.2012513586254637	1.847522556221326	0.05369247436485118	0.05187960222173232	0.0005568985472508016	0.8068222817874621			1.261667990001188
5.540050967282202	6.280897120266149	4.893927375126162	1.562606598188959	0.6089514210467687	0.9832203164574815	0.6529176161914391	0.6705705801618413	0.3573656286986463	0.2509272853649737	0.2737578449504101	0.3253048190454307	0.4014049494673816	0.4962479549306053	0.924117243529614	0.2014985469131422	1.863094931015981	0.05369710885771091	0.05188262412694562	0.0005568993366825122	0.8068076281411424			1.261667885260896
5.548240751127481	6.035073047047927	4.719880108011345	1.448673673558955	0.5806060318429248	0.9429522317950696	0.6528658393592887	0.6641819252091717	0.3616639698454144	0.2489419238890239	0.2727553404759991	0.3244153247979333	0.3998863996550208	0.4940616302313537	0.9221096279115603	0.200483141219849	1.865219149614375	0.05369975856316281	0.05188799833438808	0.0005568973996916067	0.8069361739635879			1.261667806182629
5.55643053497276	6.018288200945928	4.764653306768483	1.449131607033469	0.581663925723633	0.9134911061160996	0.6429742259483883	0.6566554165511816	0.3616054175279194	0.247850776092345	0.2728337339881663	0.3241564351960769	0.3994059563798462	0.4928394297187164	0.9215271738994983	0.2004619828934706	1.854282013205879	0.05370545725019597	0.05189557261112507	0.0005568977765037087	0.8069101423808702			1.261667738966804
5.564620318818038	5.997799122537935	4.893589414155628	1.450000375529672	0.5844516369335903	0.9198142711490985	0.6397658142619164	0.6571156488635483	0.3609008868581108	0.2483263564482843	0.2734141533902986	0.3248365750325778	0.4001112405407541	0.4934181324668975	0.9223881927915013	0.2006625474495888	1.857266220325989	0.05370559864681593	0.05189516169316568	0.000556901155542933	0.8068311524757671			1.26166766001163
5.572810102663317	6.034020163176463	4.897669908138635	1.481600304589854	0.591120804949003	0.9692588072075414	0.6481570052671217	0.6657194897702386	0.3639713333043671	0.2519643779806426	0.2742756018384386	0.3249238968929477	0.4000945902812105	0.4939843817080953	0.9220908828767471	0.2005179544151251	1.861917129301931	0.05369846249960558	0.05188914343069451	0.0005569035565746576	0.8069018125364429			1.261667558845208
5.580999886508596	6.064856752475162	4.993650188434599	1.464310278121058	0.6224424619512553	0.9487897319545613	0.6473904203713791	0.6620760494565074	0.3632353740566724	0.250627307497143	0.2739094663420597	0.3248606159932595	0.4000034005943476	0.4938149296414576	0.9219021930452466	0.2004289146973077	1.867480076986681	0.05369268449864695	0.05188499479904298	0.000556903117195475	0.8069445192497279			1.261667444820596
5.589189670353875	6.070091219151373	5.016497820631304	1.472242295812448	0.6137072551974641	0.9274367541026509	0.6413646596415561	0.6591775746102491	0.3619009856529593	0.2470771320688299	0.2734595484109568	0.3243100725344132	0.3992457026286539	0.4935045075459126	0.9217499695080326	0.2006503804959801	1.868453815809772	0.05368946595791469	0.05188293823664876	0.0005569024157213197	0.8069670169921538			1.261667343453031
5.597379454199153	5.979034561818215	4.808600754788695	1.439867244069077	0.5841628350293249	0.9091851827272339	0.6322308542752266	0.653983445544804	0.356791266123466	0.2441454790342515	0.270598368550653	0.3225683242748468	0.398165387761099	0.492083459766516	0.9202461640542126	0.2000772645139251	1.84366725457353	0.05369057316045712	0.05188367934650837	0.0005569041746758443	0.8069761373332638			1.261667252350285
5.605569238044432	6.076640095558302	4.993717952746149	1.470120464445854	0.6250671548050277	0.9215170849371618	0.6441414355305058	0.6567726545094666	0.3611821830167617	0.2480725225790126	0.2719961327285438	0.3238956104739937	0.3994766047429367	0.4932214152718415	0.9224525247044529	0.2003665749438569	1.846540847505288	0.05369378295499331	0.05188449783995819	0.0005569071580386301	0.8068699998375122			1.261667146099711
5.61375902188971	6.381439543721848	5.26386262927234	1.567711772471639	0.6759085269475104	0.985002960043056	0.6736056404295307	0.670844460056243	0.3696130347686326	0.2547995555695715	0.278124433845084	0.3276163316701584	0.4023026268823286	0.4965964610593684	0.9269524036834442	0.2016406999236931	1.868137817570803	0.0536977699230182	0.05188669333391045	0.0005569078395149902	0.806812779033096			1.261667031177027
5.62194880573499	6.575398177200736	5.259608398066599	1.636235333967826	0.6651374926938689	1.014798315967362	0.6620078617010885	0.6727232450130191	0.3663266635114935	0.2573827646665464	0.2758458715946095	0.3265705126025407	0.401502609500984	0.4967730600911344	0.9262720887469044	0.2017010858864868	1.864638037503572	0.05369978944932026	0.05188708711487495	0.0005569056616567988	0.8068993361961135			1.261666944804126
5.630138589580268	6.53688850779371	5.286192824821527	1.628620040121493	0.6498276016341703	1.002825391725649	0.6536639647405745	0.6684995491014748	0.364496482859619	0.253227334717517	0.2734136274488447	0.3248615529724964	0.4009526217493148	0.4957393069384516	0.9258174697370181	0.2015153615763149	1.841286747299671	0.05369750910127748	0.05188078690709476	0.000556904773135622	0.8068964106583946			1.261666889421356
5.638328373425547	6.492538304711461	5.284850705795377	1.566496528307885	0.6550180562781099	0.9585371638313583	0.6561389575166474	0.6663753459735147	0.3687532912559534	0.2514102279959946	0.2790608214756683	0.3268543674811344	0.4016261838668737	0.4958515476139676	0.926896649208513	0.2016265297793757	1.842650286776887	0.05368914672528508	0.05187383268537821	0.0005569085531326275	0.8068919918331982			1.261666802349033
5.646518157270826	6.340593321386832	5.267370039306864	1.549128628375342	0.6571614697889858	0.9597729960842644	0.6557233028893753	0.6663680602290631	0.3775017577622171	0.2525028557012745	0.2825548883491981	0.3272174780001909	0.4011446105305269	0.495260879943079	0.9254197387755201	0.2012723638421988	1.861375481430835	0.05368090800907053	0.05187154168454219	0.0005569123411624741	0.8069758772821606			1.261666689836025
5.654707941116104	6.130798224749624	5.06782667156239	1.522551663595926	0.6226257738118711	0.9587273403257062	0.6397803030972528	0.6605499320184983	0.3653743343801992	0.2493764862235527	0.2755881868313801	0.3249223310814959	0.3999636303456362	0.4937876928145665	0.9221275779882914	0.200657008083279	1.87496265602701	0.0536780538675923	0.0518724396026787	0.0005569108078168528	0.8070294820282301			1.261666598871763
5.662897724961383	6.10482852788518	4.911032736770581	1.455782711911388	0.6093873961723622	0.915932547949835	0.6374112207241968	0.6578471105524587	0.3588128600506147	0.2487077441526411	0.2738611159804868	0.3244243285262228	0.3994881947554215	0.4933725467119157	0.9215537806800579	0.2007708467480711	1.864480208095048	0.05367753591521636	0.05187604760399649	0.0005569082523323682	0.8070756239173431			1.261666558703965
5.671087508806662	6.245493681538005	5.06663815764774	1.474281513439859	0.6479194054523667	0.9246330045144272	0.6575220514922312	0.6607030241621664	0.3642934100014567	0.2505978500894149	0.2771942167644119	0.325890296709165	0.4001567937463911	0.494186748412541	0.9232697800006435	0.2012116178058046	1.840000585843391	0.05367860214414039	0.05188262975708569	0.0005569095723592243	0.8070413472480744			1.261666512598421
5.679277292651941	6.069180586295741	5.004394113684643	1.466157264304741	0.6367373120019786	0.912862330109879	0.6521239576680133	0.6552818218831313	0.3621095525815163	0.2471200776271678	0.2730617844481484	0.3249870916245291	0.3995563814462088	0.4935836797675544	0.9219577407359762	0.2006362650690563	1.837066035845707	0.05368011886073828	0.05189355155559394	0.0005569123350933547	0.8070355762644795			1.261666452228077
5.687467076497219	6.062055948843789	4.969060891285265	1.463665613218309	0.6147385061064129	0.9260785404385113	0.6439531656344246	0.6551288944642347	0.3596570682747664	0.2465773951229053	0.2721109830525355	0.3236911604368924	0.3992793673647832	0.4934697558736932	0.9215714591360494	0.2005152092497428	1.852423645908801	0.05368732682756604	0.05190094322952393	0.0005569125213597948	0.8071036264933046			1.261666373158092
5.695656860342498	6.370246861300946	5.263980698664726	1.560384541912323	0.6518856579810455	0.9863050152379619	0.6618111398188486	0.6667273614163493	0.3652093091242295	0.2533093662590767	0.2769257280077841	0.3261350779137197	0.4018523215598605	0.49614776378505	0.9251069166723878	0.201566274209228	1.866074736798908	0.05369799146226377	0.051898040584628	0.0005569108951576642	0.8070879897497216			1.26166630695734
5.703846644187776	6.585526815389335	5.397034176175928	1.613832125422037	0.6757551519097804	1.005575872063539	0.6793037907889757	0.6716494856496761	0.3676087973951308	0.2566626801522009	0.2792162914839514	0.3289800699061649	0.4036838172125653	0.4979531082392639	0.9283012740634916	0.2021840351270587	1.848963238178104	0.05370129912131291	0.05189365139124528	0.0005569108250066776	0.80704033609879			1.261666271207522
5.712036428033056	6.316998933198114	5.065753459683335	1.456111222334375	0.6219081777890701	0.9315103855915063	0.654237689433368	0.6607759837677083	0.36287285264686	0.2505899143640591	0.2785232555952255	0.3277945951325286	0.4006440523780653	0.4957412104522341	0.9243626177738676	0.2011387901390353	1.833303760232197	0.05369874190020765	0.05189366518577122	0.0005569136273565605	0.8070869371824084			1.261666227207149
5.720226211878334	6.138019298231349	4.932773559721355	1.426797195634101	0.5968037078476454	0.914006566799333	0.6489926290413887	0.6588747020518174	0.3625485362334925	0.2492351303685858	0.2760709232392234	0.3258293910037144	0.3998384624902981	0.4944991158367129	0.9226278723141476	0.2007744058495358	1.836433363425486	0.05369328836323262	0.0518951951589323	0.0005569161284067532	0.8071263743030751			1.26166615960531
5.728415995723613	6.18067909239736	4.994330084508078	1.513526415759442	0.6132226649317414	0.9541226643014387	0.6513569867648599	0.6636062380343201	0.364374716868805	0.2531041862735733	0.2726578928463554	0.3255155208029088	0.4000976931583198	0.4944031844751732	0.9220528041178271	0.2009113998010655	1.857270207011694	0.05368773283015844	0.05189613266612483	0.000556915285321439	0.8072019205824175			1.261666093736032
5.736605779568892	6.14033862910507	4.930811430375823	1.480421911759821	0.6231393978821484	0.9586176355179121	0.6545435174609696	0.6603562170212223	0.3668494372097799	0.2534715697687908	0.2754173161923861	0.3267986975217195	0.4002863289804667	0.4949294335392316	0.9228788050656982	0.2009622498463494	1.873444875339953	0.05368845634276717	0.05190313594265575	0.0005569138525930769	0.8072383554224679			1.261666031596209
5.74479556341417	6.274463449714112	5.063011320518847	1.506177721693687	0.6573354512575413	0.9576787785922933	0.6747309197194645	0.6616410444890759	0.3767440688938003	0.2522367435670939	0.284677690337745	0.3293321716803507	0.4017565318687072	0.4967959953841401	0.9258426553510035	0.2013671381028222	1.868108291582076	0.0536928918929237	0.05191598100214025	0.0005569163753339209	0.8071109298030521			1.261665954329236
5.752985347259449	6.44679803777976	5.191080302875645	1.537703650196399	0.6653956823022921	0.9652171365430336	0.6698308049801664	0.6678959486891942	0.372943587786998	0.2524810858336768	0.2806348297188656	0.327564534411849	0.4021108397456516	0.4966874579745016	0.9259073692055512	0.2014495386078355	1.845624597981029	0.05369742753400095	0.05192569126595814	0.0005569202687893941	0.8071184164961805			1.261665854523146
5.761175131104728	6.472973363160505	5.107992080301816	1.533804204838046	0.6342121871558587	0.9796548205854636	0.6573169214944291	0.671907910173957	0.3666111038881209	0.2530916227191694	0.2766174867263647	0.3266055307508821	0.4020387215265542	0.4960514966966972	0.9259626667064521	0.2012742339778801	1.840916843514724	0.05370211783708796	0.05192496852596673	0.0005569205511893612	0.8071239362137552			1.261665749293353
5.769364914950007	6.571990974693843	5.197560747766736	1.568948169766988	0.6343781297711835	0.9865952863373201	0.6609401348770558	0.6728068988329772	0.3645302969855718	0.253412212715964	0.2755458209542018	0.3267816987931793	0.4018699902476291	0.4961001123031625	0.9270922367808818	0.2017851273182953	1.854815792470383	0.0537011659876934	0.05191628205704143	0.0005569179556763993	0.8070371865286746			1.261665666896173
5.777554698795285	6.367612000289312	5.150891718379109	1.525419214140155	0.6407054504388878	0.9691975043056862	0.6621346524067928	0.6684172280635087	0.3632207011333647	0.253128383774717	0.275226297197548	0.3258087491717894	0.4014532269805091	0.4950774466924378	0.92655420415941	0.2015483367913728	1.841491698910823	0.0536974069190346	0.05190669358778668	0.0005569187476760915	0.8070325359990422			1.261665572623096
5.785744482640564	6.156915356445194	5.050235083796834	1.484502452324372	0.6159429200735517	0.9630931004291694	0.6563831545803129	0.6681472173822784	0.3653501516248917	0.2530285581059758	0.2767033060774325	0.326722210250502	0.4011745239110122	0.4952208217374232	0.9241509687743251	0.2010140361445421	1.837332289170821	0.05369592922100532	0.05189637576210181	0.0005569228205159076	0.8071434840534862			1.261665488715265
5.793934266485842	6.182057504555137	5.057626670773468	1.478434976711871	0.6234530553902846	0.9567861916214199	0.6556514550772256	0.6659243194161546	0.3651313184910594	0.250138308648899	0.2758221353999408	0.3261347527250936	0.4003424988328326	0.4949448300828976	0.9235735450612346	0.2007298506646424	1.846246441838339	0.05369241804248882	0.05188880760865422	0.00055692456935608	0.8072050043182			1.261665372676709
5.802124050331122	6.340492422790801	5.180723236010079	1.500230449325983	0.6780453824317606	0.9649976682485658	0.6709814464758947	0.664300224250526	0.3669560423551209	0.2516467146147288	0.277877322259814	0.3260555024657845	0.4009664516991921	0.4951297286002865	0.9252726239963119	0.2010477072342902	1.860440806072402	0.05369233546663953	0.05188558881295868	0.0005569225106668365	0.807108590887148			1.26166528227705
5.8103138341764	6.573714293333668	5.354946844696562	1.67773282198424	0.6799733530339686	1.012645883351353	0.6769826933380704	0.6730109163323261	0.3734695929321658	0.2590856232474147	0.2826570369197624	0.328823316014317	0.4033191286236463	0.4978879589374784	0.9280487518211775	0.202355085546283	1.848973870608005	0.05370430793169145	0.05188449988105465	0.0005569209123709232	0.8071334062903756			1.261665229194934
5.818503618021679	6.304126984082048	5.211147439203577	1.568995101512279	0.6619308390439097	0.9867576446567017	0.6688040009112006	0.6707895962038962	0.3701226038925959	0.2552789366846601	0.2819955282775315	0.3296444553058693	0.4020833888588113	0.4966554257339757	0.9258191845507789	0.2017616182900064	1.841927139512829	0.0537130158503239	0.05188492329216749	0.0005569236057104168	0.8072134038386507			1.261665158127423
5.826693401866958	5.861778464430464	4.800595732960984	1.408416907966604	0.6035879513103234	0.9275468003219439	0.6445712484445486	0.6613220247599508	0.3599120874327711	0.2482381802812627	0.2736328790588916	0.3258136260527414	0.4000630761661634	0.4935925218130791	0.9216277612455551	0.2005790644233753	1.852088850400656	0.05371210764378442	0.05188153977038384	0.0005569269685775957	0.807190695624261			1.261665069004336
5.834883185712236	5.95239651435867	4.839525790705954	1.399637642492479	0.6044838896865939	0.9249314004604662	0.6451826073522761	0.6596347606185027	0.3604670402309642	0.2469185212171547	0.2723166216782736	0.3248838550569979	0.3998891029922936	0.4936646240277422	0.9216892069505465	0.2004402783262774	1.86839753407192	0.05370989975963018	0.05187816571435853	0.0005569264298415198	0.8072005013988084			1.261664989342916
5.843072969557515	6.282223788083014	5.168536600982755	1.456302837191628	0.6636036386840719	0.9347974322865074	0.661687296216202	0.6624368665390601	0.367155575442245	0.2496066305645222	0.2778275698941815	0.325803893537174	0.4003953438926477	0.494324874518608	0.9239741697753381	0.2008775951510742	1.879553193027539	0.05370199048367682	0.05188127112645145	0.0005569241165094082	0.8072519338601374			1.261664932122715
5.851262753402794	6.267598352327925	5.260786630053994	1.510478498794115	0.6676266895314972	0.9498340572854078	0.654891080846477	0.6623093884096398	0.3661310305785473	0.2514805165353798	0.2772867887982716	0.3256705391948815	0.4006303513689351	0.4947297599490001	0.9242941721555682	0.2012313538750871	1.851537959293024	0.05369486706761151	0.05188532221012275	0.0005569248078331975	0.8071785031085511			1.261664885624124
5.859452537248073	6.133100150452123	4.96244269383777	1.483115306809426	0.6004444921826284	0.943621243213779	0.6467565218406882	0.6604630714397102	0.3619935676265117	0.2492382514625617	0.2743465658265178	0.3263148922426413	0.3997943311820109	0.4949311712762052	0.9228085793469009	0.2009638701643407	1.847929403047428	0.05369499044113735	0.05189099469164597	0.0005569280895494719	0.8071777128807257			1.261664827090538
5.867642321093351	6.051460608464292	4.890967859531911	1.457484753535889	0.5917540556031542	0.9281781115506033	0.6459454477096184	0.6579222860431596	0.3590596372405521	0.2464722918340179	0.2731003711588101	0.3246466284828687	0.3990251725827665	0.4935059249843068	0.9215419473569855	0.2004704041135791	1.853320818304525	0.05369674254175366	0.05189647436487985	0.0005569296365884927	0.8073056037762989			1.26166475184831
5.87583210493863	6.223607906165992	4.982524137930355	1.524976420141284	0.6004615797515785	0.9547072614536721	0.6415450980414263	0.6612410409775742	0.3616933927525699	0.2507327360186524	0.2740510161537855	0.3246624164083179	0.3998305944734523	0.4938518034428771	0.9224084470201035	0.2009008105158391	1.868349202901701	0.05370033899621903	0.05190377183329858	0.0005569276894086597	0.8072943205348778			1.261664679347533
5.884021888783908	6.351766174466921	5.106383944256988	1.600300681059934	0.623437270192805	0.9904522448489678	0.6518341577639474	0.6695659406930429	0.3645669151663378	0.2575562195924003	0.2763626299487212	0.3262164859132299	0.4012722799515787	0.4954980730435349	0.9240941781018182	0.2016040088351239	1.857618260224672	0.05370899061079856	0.05191205579522501	0.0005569250081838758	0.8072626132717625			1.261664659579472
5.892211672629188	6.472630542960896	5.277143841350196	1.655085558175988	0.646073672542911	0.9904931063115232	0.6621713070879703	0.6715293186190836	0.3654417029753766	0.2580811994586577	0.2771404383882676	0.3267679988366162	0.4017297788133881	0.4959995968845106	0.9251665156723942	0.2015598486779502	1.846979343276156	0.05371628596125992	0.05190622471090308	0.0005569260850260781	0.8072165248174702			1.261664668824295
5.900401456474466	6.363292601696931	5.120618601124243	1.528364559171327	0.6249652054059103	0.9403671289193939	0.6514039723440764	0.6659339274847156	0.3700179626194347	0.2531922381593616	0.2784185479147771	0.3262572459103907	0.4012472338701063	0.4952735663343167	0.9250629198427632	0.2012822805358618	1.871470409370159	0.05371597955376625	0.05189670725537451	0.0005569288999724323	0.807150915133764			1.261664637550471
5.908591240319745	6.328595869803226	5.050239003448876	1.512737732170579	0.6115356072857183	0.9410757069981666	0.6471166746353283	0.6655429550420886	0.3687301256647437	0.2504112804189831	0.2789856827572392	0.3261640971629958	0.4007199612361523	0.4948992923616374	0.9239114936207738	0.2009124521401355	1.888592460617803	0.05371091501239528	0.05189393178860714	0.0005569264548070853	0.8071524475474277			1.261664630895933
5.916781024165024	6.359661618426539	4.985528576358974	1.510076070573894	0.6171207887307856	0.9470850770356575	0.643370688061204	0.6636675939308222	0.3615677130065926	0.249337936266951	0.2738155209631535	0.3248874742720905	0.4000371601702197	0.4940283711738438	0.9230560079051572	0.2007733354060303	1.859238654394824	0.05370545431372264	0.05188823555365032	0.0005569217787145786	0.8071961958042687			1.261664690084088
5.924970808010302	6.1668305070427	4.823923907423617	1.465664222979788	0.5825192705420409	0.9359149466771317	0.6412576257002582	0.6586466522179816	0.3591870789924895	0.2488468055755997	0.269804140563662	0.3240576763126072	0.3997676961568212	0.4937734923671858	0.9232748662706268	0.2006715202418662	1.838070783230844	0.05370261816855269	0.05188180204445218	0.000556921140875499	0.8071125831677113			1.261664766246699
5.933160591855581	6.249146088726085	4.850592201009657	1.552203188425731	0.5875372677741171	0.968879879509377	0.6494980594802789	0.6635419270473848	0.3638378162059521	0.2523514642787589	0.2717206913068956	0.3246435577600105	0.4007423409765825	0.4948575770196815	0.923829918396101	0.20088072642568	1.843460963565096	0.05370132571389331	0.051877925399202	0.0005569230779397196	0.8070930598331086			1.261664838124357
5.94135037570086	6.223519546866336	5.109022931567569	1.573171256043516	0.6322637956139223	0.961996896138677	0.6514210058061083	0.6696243797675959	0.3676943544090952	0.2550936725224325	0.2757386205813495	0.325655456088171	0.4012057389262452	0.4944776088848324	0.9234758804062924	0.2007695659620563	1.867335402073831	0.05370075048735571	0.05187967960532255	0.0005569228560090339	0.8072112142575685			1.261664910721685
5.949540159546139	6.050114481217864	5.113675821046338	1.530257497769113	0.6403639565873982	0.9362687711522044	0.6435476944781376	0.6626702119588455	0.3625883206671587	0.2511796817016588	0.2742319667991182	0.3254352354985718	0.4002329714305635	0.4931435206193024	0.9224449269197597	0.2004724895205077	1.884867603080058	0.05370348462959569	0.05188323242853657	0.0005569196306729914	0.8071829562512839			1.261665001683744
5.957729943391417	6.164621075028458	5.27868344701985	1.632400682534055	0.6679122274409096	0.9562390094517793	0.6605329819049052	0.6626336446437365	0.3665229374129896	0.2509398407828102	0.2762851405767016	0.3264197022578759	0.4004934029871089	0.4942244748015547	0.9234020380068392	0.2008773662945203	1.855387128483149	0.05370512233277315	0.05188169249646782	0.0005569169528318998	0.8070951417211809			1.261665119294753
5.965919727236696	6.152721311756441	5.055870592157127	1.519862707076287	0.6241420366256736	0.9431493283394741	0.6461184895255477	0.6595584403193336	0.3579731677381169	0.2491039903621245	0.2727624987052712	0.3236241343659973	0.3987707988776919	0.4928348916378953	0.9210053775892553	0.2003698030130757	1.838967743676753	0.05369997696459269	0.05188242160632329	0.000556917300343999	0.8071273942037593			1.261665244844898
5.974109511081974	6.099463728506286	4.914194908031297	1.466575821172206	0.6044369991664333	0.9275503805456691	0.6407065079711556	0.6549335428404144	0.3553004945781659	0.2473578620974154	0.2714558616060933	0.3221652576018658	0.3977317140362334	0.4918357813705802	0.919427594783355	0.199933728720625	1.851535018431157	0.05369253426760056	0.05188370922323136	0.0005569183709759369	0.8072602791398131			1.261665348438239
5.982299294927254	6.05280186864729	4.89120731570515	1.409501022741252	0.6219325075232561	0.9084043135701029	0.6513171883449619	0.6541969954459803	0.3588648588638473	0.2452446530993129	0.2711111205681386	0.3227754977157385	0.3986014698558691	0.4923091603126211	0.9205383627016149	0.1999928040604186	1.878802268097286	0.0536896550132805	0.05188266216805448	0.0005569160858381303	0.8072954879086985			1.261665446927889
5.990489078772532	6.140538822685117	4.858750024390119	1.415997374395896	0.6159720334178576	0.9191384976729902	0.6486328277697025	0.6571683810941278	0.3594407596875193	0.2460636972722031	0.2691852157201992	0.3232296966599389	0.3988533673552926	0.4928773506779375	0.921002454461344	0.2003314696962517	1.880139879823383	0.05369068579621006	0.05188156735943571	0.0005569108549184542	0.8072732858008367			1.261665596824497
5.998678862617811	6.28697098424262	5.100367785336998	1.530063145643792	0.6508401537314283	0.972427501923651	0.6576444528858253	0.6634900635060857	0.3621266161483408	0.2508376538153275	0.2713175896328231	0.3247995831499839	0.3999689502772666	0.4943665067744498	0.9237469187949979	0.2010174539740349	1.857493405578239	0.05369225521946632	0.05188235189396961	0.0005569082093575155	0.8071738085442682			1.261665773446672
6.00686864646309	6.299219054738749	5.25266043920732	1.478450254407206	0.6750178658735793	0.9426992584503638	0.6488379797454599	0.6588614771196785	0.3610455585889533	0.2493577058776463	0.2758152865245599	0.327031359610289	0.4008729749235035	0.4956990055617724	0.9262897475774554	0.2011481266720614	1.848960325217444	0.05370029659164158	0.05188711649844863	0.0005569097669686373	0.8070910320370046			1.261665931291328
6.015058430308368	6.386139597173786	5.1842388407498	1.476731060021773	0.6717462950039379	0.9280519142747471	0.6472631066564454	0.6560788240494708	0.3622007633086844	0.249098325050278	0.2785685099534725	0.3275288397463608	0.4011363337474801	0.4954853354353222	0.9257029593925343	0.2012288381952113	1.858170517425773	0.05371029198826679	0.05189027937631644	0.0005569092419488397	0.8071505768024064			1.26166608224379
6.023248214153647	6.157487782887617	4.969144596000193	1.441788681726268	0.6259793874150125	0.9232874295737077	0.6488063980879457	0.6586696905288246	0.3644440152479047	0.2539773722450737	0.2766024709964834	0.3254793197856374	0.4007799811238276	0.4941423086014259	0.9235368078022466	0.2010561009145171	1.870117110327384	0.05371358873578902	0.05189737815973111	0.0005569033657094089	0.8071591149961286			1.261666280367061
6.031437997998926	6.021198111351797	4.771477450815969	1.376443596359743	0.5850115558060667	0.8899855649665706	0.6386778335128941	0.6558519901037395	0.3597878416953919	0.2509481533341532	0.2733715753456133	0.3246980034943981	0.3998889257702383	0.4935943285158767	0.9224554671363726	0.2008958210038284	1.861691808126786	0.05371160748140999	0.05190591035462528	0.000556898127898553	0.8070849167356396			1.261666531307189
6.039627781844205	6.245960434277935	4.983105084710224	1.449582003905612	0.6049116750177548	0.9164196295524153	0.6446253438555386	0.6588575497573532	0.3601919822714222	0.2500336506195785	0.2750060717093749	0.3258367747647763	0.4004219193872426	0.4947027124692247	0.9238701741915158	0.2013590390496492	1.855485921730262	0.05370815376819257	0.05190338312082565	0.0005568983754167928	0.8069418169413022			1.261666764156379
6.047817565689483	6.490469388111669	5.346339250504711	1.639002159281969	0.6585659420244608	0.9822940483840983	0.6650581496109231	0.6708988205368608	0.3692682357515898	0.2559864112456008	0.2804069840470485	0.3284988374440766	0.4020358559683805	0.4971992302010502	0.9265266839531674	0.2021820915172463	1.857707752056687	0.05370570404514177	0.05190065107873258	0.0005568988966439733	0.8069409096350041			1.261666989279674
6.056007349534762	6.487985048347324	5.185985240707449	1.484190356492789	0.6625259954475038	0.941873580237475	0.6659469294676523	0.6682738039442233	0.3681522362603424	0.2527490265248965	0.2773699187202085	0.3278539528700329	0.4024863810345248	0.4973721180183799	0.9273943798215353	0.2018608101265755	1.869312334797411	0.05370122300634694	0.05189999143465614	0.0005568940805546137	0.8069898904689572			1.261667234221324
6.06419713338004	6.305361954288403	5.02103244272632	1.440703277676123	0.6134674219459184	0.9010749221961184	0.6483208869778143	0.6538029274998169	0.3620134436957975	0.2472293618556886	0.2742638377011651	0.3251539279322261	0.3995987199892619	0.4936849827038552	0.9227584640142811	0.200969395739158	1.88288679668588	0.05369825958363598	0.05190117513371994	0.0005568878831782436	0.8070234945176258			1.261667509964859
6.07238691722532	6.137714394771582	4.997903811477726	1.446811068827087	0.6241435735604939	0.8987198707231815	0.6521357278857171	0.6514059188601624	0.3611184036952256	0.2461455353171281	0.2732004630911798	0.3237582343853158	0.3991974084889686	0.4928163206441622	0.9216324684727054	0.2006271564648694	1.871189798547527	0.0537005228061092	0.05191008812327583	0.0005568855622372276	0.807073969217229			1.261667801568839
6.080576701070598	6.062378281239224	4.806334491068268	1.402842960947361	0.5991311839095449	0.9075848026608933	0.6491555351640652	0.6528187678661028	0.358541617677741	0.2467700587562368	0.2720681809679423	0.3246401128282332	0.4004629543048861	0.4940124426416205	0.9225694410651385	0.200590364543148	1.876058649128011	0.05370417537489652	0.05191832587970754	0.0005568861414479597	0.8069833849862507			1.261668073597755
6.088766484915877	6.309518577431782	4.941575441278074	1.533122210675044	0.6172857647872648	0.9895331906563815	0.6579577097623748	0.6618926237544586	0.3626293497450431	0.2521839611981309	0.2752123213124698	0.3274788400475008	0.4023818463157851	0.4966752237575313	0.9246727391344042	0.2013422791967855	1.895520245934947	0.05371057096033865	0.05192128648352767	0.0005568844188234293	0.8069396544528192			1.261668333979201
6.096956268761156	6.194666741448189	5.035596477471507	1.533570885883508	0.6594453547348791	0.9849842400681288	0.6746850467020423	0.6640617252136708	0.368126164275334	0.2478157413187561	0.2749792147878204	0.3261033182731992	0.4006398478882981	0.4947545318116773	0.9232324812672332	0.200894158302973	1.902520415266794	0.05371657271753593	0.05192127448352354	0.0005568786720032283	0.8070306524687867			1.261668615406458
6.105146052606434	6.191163513987701	5.059327294490918	1.50478037644974	0.6604332825035045	0.9692645532171794	0.670218450789687	0.6683420413466357	0.366978271955823	0.2491815095778761	0.2752926980569552	0.3257393654267199	0.400535750812904	0.4943630491112751	0.9227766808847536	0.2008995832326262	1.864308948787066	0.05371685235940751	0.05192022408587769	0.0005568732538072458	0.8070323526525356			1.261668928790751
6.113335836451713	6.18375371315847	4.976950374130142	1.496378608685029	0.6267726259298638	0.9595142329957695	0.6484608826696269	0.6688729308186893	0.3582499878585201	0.2556111862431764	0.2714952978669996	0.3241906229771185	0.3999515692168922	0.4936432832700103	0.9223770080728984	0.200690819787355	1.852537811564314	0.05371267773284873	0.05190778660188364	0.000556871596142308	0.807029245444897			1.261669269875406
6.121525620296992	5.824568964920298	4.71394308724664	1.371110982516932	0.5759200860685871	0.8959763528145254	0.6244147559689888	0.6537943005433787	0.351871355844415	0.2447803431630108	0.2672656537522519	0.3219651635033323	0.3981909317886029	0.491251894127571	0.9191461563846046	0.1997207104888328	1.875728831548476	0.05370702260917883	0.05189504014517719	0.000556870084986156	0.8071177264696088			1.261669595339728
6.129715404142271	5.793469947694059	4.705871378230776	1.359714673516965	0.5784855621437137	0.8970386834108931	0.6271305509637054	0.6555081524394238	0.3547651366129688	0.2468318276382754	0.2694993005448412	0.3227642258127436	0.3982248064026544	0.4916261997010369	0.9189220356130606	0.1996599304081457	1.893402362990691	0.05370173186182828	0.05189600369347445	0.0005568654670064714	0.8070507003164746			1.261669887674449
6.137905187987549	5.938935326848591	4.819202193941247	1.417911596612417	0.5860369713077801	0.9189844777556917	0.6396345003809252	0.6602795003871771	0.3614646193875641	0.2522528918867648	0.2714089411666343	0.3237152619181252	0.3990616791262969	0.492867158952396	0.9213161208942046	0.2002591835927758	1.881783687924591	0.05370146538722787	0.05189788532429823	0.0005568593541182981	0.8069668565129156			1.261670228050124
6.146094971832828	6.145609029474624	4.87962889781291	1.44838615050297	0.5771812772416388	0.9348448178676696	0.6402452332531738	0.6596642564293916	0.3639076727297615	0.2507522708407829	0.2728591781459557	0.3242308018559318	0.399679957237526	0.4934822505734393	0.9229277868676764	0.200470480743052	1.852452569975621	0.05370763877489905	0.05189807813258755	0.0005568570248742377	0.8069696658028748			1.261670578160714
6.154284755678106	6.252466577645676	5.076285432589598	1.495874825770073	0.6218528520138394	0.9561522416206241	0.6553914977279536	0.662677193660134	0.3687936060776891	0.2509117190537121	0.2765126896183238	0.3255845930912525	0.4000315332901962	0.4942033780909484	0.9233600583862103	0.2006017536367217	1.86640326015849	0.05371076838469964	0.05189604581677625	0.0005568575101415071	0.8069891570342946			1.261670928428221
6.162474539523386	5.871233216627323	4.899700500207262	1.384803888463833	0.6012495219128386	0.9031655545344148	0.6419185890364865	0.6548999799263837	0.3596961948830883	0.24575209480504	0.2711169552999314	0.3230294203053359	0.3985247114622933	0.4918902385205854	0.9198580442986132	0.1995575949912682	1.894043047521069	0.05370934090937121	0.05188850419758272	0.0005568547888912834	0.8070458530950745			1.261671237121552
6.170664323368664	5.835812447000523	4.733761962320836	1.32945762987362	0.5707311240700117	0.8848514267722448	0.633750514521227	0.651615811943896	0.3550561824545672	0.2441888828208186	0.2686596375885487	0.3220850435974261	0.3982718978907946	0.4917352601294717	0.9195859241782909	0.199434085674306	1.894249881021075	0.05370406892399709	0.05187369808258775	0.000556848878260946	0.8070832156004099			1.261671567586403
6.178854107213943	6.189432611306721	4.98071516949427	1.441540273567474	0.6079213257083024	0.9294312165951631	0.6449364318020578	0.6585351252635923	0.3601870743501095	0.2475146319432233	0.2725696755186041	0.3247622896543744	0.3996830508457893	0.4943584575424878	0.9228592955060642	0.2006031730626253	1.87648913563754	0.05369704500100449	0.05186257914702262	0.0005568441800042386	0.8070647303387181			1.261671921983891
6.187043891059222	6.433079459610546	5.149481026519986	1.581001561825216	0.6402215960543168	0.9820282603512772	0.6552057363457826	0.6663177441865729	0.3670722238741075	0.2522256683642915	0.2753911616274741	0.3265875958007205	0.4016312508927106	0.4960660819256373	0.9253365172664356	0.2014594523677234	1.86604604868124	0.05369305315990604	0.05186172236588926	0.0005568430377343456	0.8069983828788406			1.261672245704108
6.1952336749045	6.521662999459093	5.322295510938496	1.654397441430639	0.6599923252930999	0.9874220136995735	0.6584454542439944	0.6626323316785535	0.3632154513512809	0.2536131498323823	0.2731926172781648	0.32516353612685	0.4010252974202907	0.4952859117333187	0.9243867639529405	0.2014489393100232	1.870723817147628	0.05369328603928929	0.05186978061540826	0.0005568413928587899	0.8070269510233921			1.26167256046883
6.203423458749779	6.205662906670457	4.983848105966233	1.496088172616832	0.5929170975064074	0.9126665318396717	0.6325547841806809	0.6527491815050261	0.3534466761812946	0.2445905979789363	0.2679244890717742	0.3217256137739633	0.3978373558421529	0.4923115753607394	0.9197236640094413	0.2000921648882197	1.876417723462453	0.05369868530026774	0.05188514678540299	0.0005568363474846927	0.8071402539907548			1.261672882998447
6.211613242595058	6.085383420763429	4.989015623827714	1.436134120874547	0.5980067548517378	0.9068406901663244	0.639755163875365	0.6551488674740592	0.3572334646347905	0.2438288364393687	0.2705068428970674	0.3232967043674457	0.3986837343003936	0.4929285601149856	0.9206062209553687	0.2002272117248091	1.867460249850441	0.05370344425518634	0.05190205901075585	0.0005568305010140632	0.8071106532028975			1.261673232516256
6.219803026440337	6.380394077202228	5.29749183082221	1.515366781798495	0.6514888159424216	0.9516114680036502	0.6760233468961357	0.6639264202563904	0.369469568741601	0.2493673072327482	0.277124855569984	0.3272402002825653	0.40140212685653	0.4961753379212603	0.9260493115781997	0.2014449829069117	1.838821011127967	0.05370462538674992	0.05191468391947381	0.0005568272455452471	0.8069532903901473			1.261673607646848
6.227992810285615	6.363976094843895	5.119013888281337	1.490649252710902	0.6206772567450061	0.9405833230468285	0.6567423227145838	0.6590362808532249	0.3610085198607487	0.2494287063364535	0.2739701851508691	0.3256105416604449	0.4006533960671034	0.494810104962717	0.9242630321371056	0.2011373300439294	1.846588165281792	0.0537062330924391	0.05191822090706543	0.0005568256816173321	0.8068934117955555			1.261673974391562
6.236182594130894	6.255503767925096	5.15880137948981	1.498990611304283	0.6137155849968866	0.9538570992869153	0.654444405424757	0.6652030608836307	0.3649845476534549	0.2507128039373016	0.274894354313429	0.3259408007587529	0.400740568965851	0.4952787046467738	0.923824510006771	0.2010920424161035	1.882711905781989	0.0537073483881873	0.05191484734418945	0.0005568224091653792	0.8069879318868217			1.261674332702621
6.244372377976172	6.353263284016046	5.231988422098521	1.510279211034967	0.6466115824488784	0.9419638802664498	0.6693595617361364	0.6661926322904459	0.3750079021133016	0.2519330680152014	0.2760486302218133	0.3258135881112346	0.4009726085718001	0.4953448139214572	0.9247430845727939	0.2012127091279709	1.875123162527238	0.05370518032211229	0.05190876982142158	0.0005568167286895868	0.8070132657811101			1.261674690248616
6.252562161821452	6.361351628734039	5.066196765883222	1.502628188160936	0.6399523114460158	0.9473393475876932	0.664137349444045	0.6635151037919301	0.3742667674142726	0.2527887185541299	0.2757222322674007	0.3256379972971192	0.401146272550943	0.4949858275466185	0.9249448345547426	0.2012457432900323	1.860731854769019	0.05370045097601918	0.05189805487230325	0.000556812693424481	0.8070033036012115			1.26167506010202
6.26075194566673	6.432520769806678	5.138839020712642	1.591312660972524	0.6353015320088558	1.017521444613716	0.6630956052742312	0.6718361937451923	0.3666119636490905	0.2540209855786881	0.2741878149957763	0.3252462236141337	0.4010419931232782	0.4959007125664117	0.9249457767580821	0.201604047118948	1.860564964658361	0.05370013488092425	0.0518873749368987	0.000556812561201825	0.8069199655616938			1.261675422930014
6.268941729512009	6.208309229088792	5.045598499091628	1.500204304353041	0.611459264453173	0.9441469330691031	0.6515703024130982	0.6613301358553318	0.3590052417358594	0.249456077144211	0.2717715766396225	0.3240392425068514	0.4001272698698296	0.4942297433180566	0.923693945920231	0.2008917129374327	1.868320545193246	0.05370874123484456	0.05188837986877379	0.000556812402700302	0.8069162985922799			1.261675722811318
6.277131513357287	6.192581899766205	5.023104870926383	1.438279026484548	0.5980659229893194	0.9064620383002269	0.6464249066809257	0.6573749039547924	0.3613368736466089	0.2471774363097048	0.2733584626419473	0.3245957179133196	0.3992213179113722	0.4928714661416853	0.9218726363466352	0.2003232475530281	1.879333967157693	0.05371595107921943	0.05189529833705259	0.0005568086433582885	0.8070458893930544			1.261676010200656
6.285321297202566	6.137007645638355	4.908926715757574	1.374600537293333	0.5784374823147155	0.8971021055633004	0.6368483140941432	0.6550594172710001	0.3597448297626487	0.2479353836833962	0.2736808829456881	0.3239038833421715	0.3990621748975791	0.4922526245365943	0.921303200491107	0.2002279314812205	1.883367034510751	0.05371703845170608	0.05189728339257133	0.0005568049146525124	0.8069502793121274			1.261676288473649
6.293511081047845	6.133277339219295	4.946877589068768	1.42180939802346	0.6054622592747698	0.9224049306198308	0.6636930099731994	0.6611535243772553	0.3650786101576154	0.2503880714185993	0.2746774975874322	0.3249419643114766	0.4005288856127378	0.4940618178841474	0.9242089462951388	0.2007500556539316	1.876345395831716	0.05371618657609621	0.05189610915926588	0.0005568046663280996	0.8068742572018197			1.261676538008039
6.301700864893124	6.136264748952533	5.181804126593996	1.561040589679649	0.6737364831798197	0.9800998025839711	0.6932363862991519	0.666374588157125	0.3710546631934495	0.2487535945403325	0.2760283572618996	0.3261254503690584	0.4007224920852419	0.4953213368082205	0.9246937648241629	0.2008887558392317	1.869799146322467	0.053717167288167	0.05189501639174358	0.0005568058556793852	0.8070219513033127			1.261676733354679
6.309890648738403	6.061787246457099	5.056444691751397	1.479267200495466	0.6467308894733169	0.9464720192808447	0.6691219188059362	0.6619711635178535	0.3645481816346037	0.2452896893626713	0.2731139020635975	0.3249342214174303	0.3995448103999428	0.494066188658624	0.9222721861184975	0.2003307392279161	1.868073947241953	0.05371820049923084	0.0518931549253098	0.000556804935217487	0.8070977856351795			1.261676887655147
6.318080432583681	6.27133093105044	5.228648822711635	1.498716326398611	0.6711493718554519	0.9526880404851259	0.6707019415596517	0.6620483693838932	0.3647245932097957	0.2484312914817285	0.2745642657186027	0.3256550142148593	0.4004416368243489	0.494603057199635	0.923920109440493	0.2007534674838453	1.861069957997974	0.05371367314496552	0.05188834460848536	0.000556802300046773	0.8070617441988538			1.261677029415748
6.32627021642896	6.286222642539321	5.182546103892437	1.554635065675943	0.6360506916298538	0.9603088083452398	0.6511176960777909	0.6612838221242326	0.3626465707488552	0.2497661007345568	0.2749561599466826	0.3251957553421682	0.4001152301684665	0.4946343030846962	0.9232320946906721	0.2008820000740751	1.848460575536481	0.05371198378618806	0.05188815130704673	0.0005568016043571084	0.8071604950046886			1.261677151543989
6.334460000274238	5.993047342400666	4.691461104043379	1.423539541894534	0.5681677579066876	0.8992177491157913	0.6202327778075107	0.6513622180104023	0.3523641790312885	0.242999954172748	0.2691874032734278	0.3223844548870434	0.3982136591789468	0.4920665827932911	0.9198586018533199	0.1998207575334783	1.846041580654719	0.05371945884592383	0.05189668504988804	0.000556804194912341	0.8072280740903399			1.261677223093306
6.342649784119518	6.091479614932521	4.697152742332976	1.396269723559123	0.5723132114169796	0.8864008159916261	0.6282091439864753	0.6503753542446011	0.354422052495202	0.2431275170547927	0.2702616243918529	0.3231895806978788	0.3988017509630147	0.4924132575123382	0.9211329248579435	0.2000802076103365	1.86397420350171	0.05372199886826398	0.05190137406529866	0.0005568065713273466	0.8071681884787119			1.261677246806455
6.350839567964796	6.162540672816001	4.886157944175059	1.447710887616382	0.5824422192523192	0.9133433703981143	0.6373447955092967	0.6576100682168528	0.363252760099387	0.2488964684574916	0.2750439793528733	0.3246791439388503	0.4001218771735649	0.494317525306926	0.9238239095829824	0.2008562188665467	1.882249066526698	0.0537175271859056	0.05190526629959658	0.0005568054515687263	0.8071973798772117			1.261677258988705
6.359029351810075	6.238674103850357	5.011245071704961	1.508745661357554	0.6157027892202676	0.9390699187687394	0.6470892736433931	0.6612702710419317	0.3660903531630259	0.2508077733806056	0.2754425143205165	0.324679344022108	0.4003806427143549	0.4947347961490663	0.9238257778883672	0.2009822013952997	1.855944699066779	0.05371060862126536	0.05190813164310762	0.0005568035753457121	0.8072353434026358			1.261677266353237
6.367219135655353	6.387719857840492	5.068136688733833	1.587580397717683	0.6401727808045578	0.9792551194254769	0.6704262692770805	0.6684503598766341	0.3670508402093243	0.2518660176689871	0.2757260785810924	0.3265667361591738	0.4014305464529332	0.4956221055200419	0.9244999732308302	0.2012547407651332	1.842393570553671	0.05370400352102159	0.05190594610806303	0.000556805900612523	0.8072178926924543			1.261677234713046
6.375408919500632	6.127089916244876	4.753555669422203	1.483726106753091	0.5730314026856181	0.9466647028409427	0.6399094714373157	0.6599652445011894	0.3560333579177047	0.2471958561718297	0.2706187641654225	0.3248287633190628	0.4002675648201611	0.4942206258056465	0.9215262970049571	0.2007185883280869	1.853269900164194	0.0537019331676659	0.05190417173755248	0.0005568107537271929	0.8072355217025826			1.261677148554126
6.383598703345911	6.011477689918043	4.652821048108771	1.42438785382879	0.5534596780343763	0.9217815603799144	0.6245455280719309	0.6571323594709427	0.3535783328887031	0.2443282090031377	0.2694907485174378	0.3229457541434806	0.3984987234206036	0.4926978068385124	0.9194064739674255	0.2000662776799082	1.876161551001306	0.05369928440115944	0.05190360964145625	0.0005568113383563628	0.8073002264678986			1.261677058612782
6.39178848719119	6.267023081360997	4.936933610046894	1.488745274042374	0.5995900644664167	0.9340953660346394	0.6370456911219715	0.6579677113015795	0.358639008440506	0.2462719086607467	0.2710802405193731	0.3233900247002248	0.3994240601909802	0.4934826625525237	0.9217999933805171	0.2004322596785029	1.87717394839012	0.05369873438301686	0.05190033721560409	0.0005568085284475354	0.8073322917405923			1.261676967092798
6.399978271036469	6.209691786595225	5.132615194915711	1.552036826346169	0.6325516739953542	0.9419845893559626	0.6519816931931904	0.6588682783056112	0.3623354354533756	0.2509489532137118	0.2727254197669335	0.3245098047355221	0.4003034796583814	0.4937026594709567	0.9225560477963288	0.2008180196203153	1.849682773153258	0.05370399887052665	0.05190011224292065	0.0005568097591294006	0.8073075198851311			1.261676875717712
6.408168054881747	6.015406129813822	4.972558331387907	1.494313163593761	0.6036893171047905	0.9395530817434956	0.6384912129165377	0.6606184051150854	0.3603880767103937	0.2518232686311175	0.2726347906064188	0.323865442149325	0.3997242608273457	0.4927367562976621	0.9213616132234522	0.2003295497154019	1.850053931172444	0.05371332739897691	0.05190678427275353	0.000556814213770864	0.8072434598069415			1.261676767131543
6.416357838727026	6.275566464117793	5.175600958311777	1.565305450525324	0.6204268567569685	0.9677645328406534	0.6344101078519423	0.6662386459732101	0.3605841877610896	0.2522376817211797	0.2727005866074519	0.3236349794293656	0.3996055985606601	0.4932486827337565	0.9226111717952139	0.2003844344215452	1.86606476781609	0.05371727412846958	0.05190982430126035	0.0005568173477556731	0.8072038702090329			1.26167660927922
6.424547622572304	6.614924593162451	5.491753564448991	1.683563619476551	0.6840870385284576	1.023167083334254	0.662807063177194	0.6777943264027306	0.3710274956703484	0.2586057608687851	0.2779790437354969	0.3268486386813602	0.4015425563079833	0.4960749222275002	0.9266425398269604	0.2013786524944743	1.880137122187735	0.053714470230322	0.05191002706845733	0.0005568162289496918	0.8071723972521867			1.261676470792532
6.432737406417584	6.400970504797098	5.222090555330806	1.651691496013751	0.6619667248286978	1.057303492024608	0.6668029478205358	0.6861569888254337	0.3645476448257329	0.2568174797241211	0.2774332325803138	0.3278792680209774	0.402090352710772	0.4967000255934904	0.9265147725821616	0.2016569199708599	1.867467123112886	0.05370752266707181	0.05190841971170603	0.0005568156332303749	0.8071899498201721			1.261676340498253
6.440927190262862	6.033402612037252	4.871630027658991	1.43821335308351	0.6051210784712022	0.9395795272342087	0.6473759405912733	0.664141530993109	0.3550524182649873	0.2466893477980207	0.2716268302539102	0.3245644205111456	0.3999248607351017	0.4933020087348446	0.9214663475029293	0.2004210064235478	1.846784099408549	0.05369812107665291	0.05190789287589823	0.0005568191160743628	0.8072707614622913			1.261676208532613
6.449116974108141	6.10194697390628	4.923077874680865	1.384030086924119	0.6082120537394129	0.9134904767046912	0.6525892981774664	0.6578624794752083	0.3577836245823925	0.2464786445762601	0.2730438790061349	0.3254832553101554	0.4002315732928276	0.493925563707469	0.9223874289326069	0.2005388044559338	1.853082778149683	0.05369683323651339	0.05191300097365409	0.0005568234009044749	0.8071685558004248			1.261676041346701
6.457306757953419	6.203628533430237	5.127498534052124	1.467136698458964	0.6216350738686729	0.9345695829150099	0.6566185147376736	0.6623457883539161	0.3616678589056668	0.249059984669563	0.2749517868941807	0.3260066054048829	0.4009203817473319	0.4953409622740789	0.9251268008667839	0.2011628802207011	1.884167248799904	0.05369868368171649	0.0519190312361294	0.0005568247005457609	0.8071217994808214			1.261675851826515
6.465496541798698	6.312150668646328	5.326391485343344	1.620696416472835	0.6468180430172557	0.9885545345758288	0.6680802781023869	0.6726463763213071	0.362346215321186	0.251170510431426	0.27436389918917	0.3262030845921458	0.4013283732032079	0.4961120678113228	0.9253366755232796	0.2013696408361384	1.880848377114317	0.05370037309413941	0.05192240684010185	0.0005568241469527917	0.8071886372268927			1.261675678852465
6.473686325643977	6.315392156360912	5.235952814466891	1.635157442292341	0.6501419316947811	1.020864642186433	0.6648229594097171	0.6745201943900007	0.3675921822208313	0.2571138905570741	0.2782355798792255	0.3280916389856036	0.402323723668094	0.497196505171151	0.9252436709107638	0.2018040192221366	1.847939864502542	0.05370211374910488	0.0519260528825285	0.0005568252675805774	0.8071972635584181			1.261675522656784
6.481876109489256	6.214066880988559	5.073223657005769	1.540003244123904	0.6311631939618898	0.9605882960141029	0.6519531909119084	0.6620998662111978	0.3632319327507278	0.2561969429522743	0.2780674952429121	0.3266553085584126	0.4005692947823037	0.494394544484462	0.9229258681840841	0.2009389211588249	1.850420218137427	0.05370342051082369	0.05192538173159724	0.0005568287430712695	0.8072881056551954			1.261675366889994
6.490065893334535	6.227582718977217	5.033731913839291	1.54472988000115	0.6165868748848744	0.957187814367893	0.6509088154890624	0.6608235945590429	0.3630403229901606	0.2540208502853333	0.2753592359664513	0.3253054164826157	0.4006705565866796	0.4938510402642483	0.923037763204656	0.2007319438794997	1.866528049508094	0.05370098586851993	0.05191772648222642	0.0005568311571942956	0.8073019453164729			1.261675194209139
6.498255677179813	6.091243010403191	4.953086089140327	1.50812376636297	0.6073519043356884	0.9568513830927424	0.6451528362940717	0.6586243971508279	0.3631353640196415	0.2499097224793201	0.2748519378025532	0.3249376814728392	0.4003869053490421	0.4938535984030309	0.9219989715307063	0.2003983387937293	1.873201576976328	0.05369650256847816	0.05190890083516841	0.0005568298575153828	0.8072554835133708			1.261675021722764
6.506445461025092	6.1013363345183	4.885879857558135	1.484111962120725	0.5911528860481078	0.9494841264602877	0.6396362350592107	0.6558919295364101	0.3559185435056645	0.245105036753662	0.2722787317747048	0.324420553417601	0.3994530888169726	0.4937439028916302	0.9211392507710864	0.200305838450516	1.85515006907531	0.0536954141933307	0.05190090976375731	0.0005568278028743098	0.8072532183722605			1.261674915219241
6.51463524487037	6.354794824732944	5.164324986665657	1.610715044078649	0.637773299947054	0.9961446533570718	0.6579416646474637	0.6646120513807188	0.3590472029152475	0.2483460072615566	0.2734686933998794	0.3259433996869061	0.4003999162077876	0.4951447179971196	0.9234719798843112	0.2010078771352519	1.843222417069544	0.05369314465312047	0.05189271388405275	0.0005568308400408779	0.8071866126369297			1.261674797854754
6.52282502871565	6.318996323273915	5.26876472212583	1.624824746232252	0.6545789094390458	1.017362347835263	0.6639600507039234	0.6766105717946848	0.3667780637474452	0.2551038584861744	0.2773737867150751	0.3277747599282974	0.4012028981715413	0.4965717158934744	0.9251629836488505	0.2012094586362285	1.856681625171258	0.05369837502662744	0.05188846745784634	0.0005568355900169118	0.807172368388838			1.261674653040811
6.531014812560928	6.080465126094012	4.938701789743632	1.517429772440676	0.6046170812444472	0.9409556274995301	0.6399150361024929	0.6570986664528197	0.3566076125860059	0.2493098231193852	0.2713196103264363	0.3237315426048549	0.3996971201124637	0.4936062326379222	0.9222334707892236	0.2002449122836739	1.871775399999092	0.05370588817629934	0.05189372444606791	0.0005568368109121086	0.8072344150105247			1.261674492751648
6.539204596406207	5.957791294651182	4.880843113660853	1.445569642031109	0.6246798983951904	0.9339455972812796	0.6482703540055061	0.6584231262738111	0.359292031849249	0.2486206825497225	0.2722693107988957	0.3246944575333544	0.4001028384832118	0.4940388026321483	0.92293030483236	0.2003545200481577	1.876582398590374	0.05370973429986301	0.05190240503827848	0.0005568357736700422	0.8071591697006222			1.261674373199592
6.547394380251485	6.186465585918835	5.171532912889981	1.550972155250783	0.6655009868657686	1.002798328090047	0.6816889780717433	0.6788810742989912	0.3692903976576237	0.2553450507946143	0.2770318707637843	0.3278614179115267	0.4020295513210617	0.4968805896872067	0.9263241796060834	0.2014934377102017	1.872628447233082	0.0537113683068051	0.051910441822035	0.0005568374668105299	0.8070267251238976			1.261674240978139
6.555584164096764	6.566878081202312	5.48767905396458	1.732491706969458	0.6719229587297471	1.045326133433914	0.6866417405686708	0.6819195298581818	0.3754564335078033	0.2593407405488539	0.2803562790755768	0.3293167070155346	0.4028324146384882	0.498248372460928	0.9277179193910412	0.2023050450423602	1.877046485066298	0.05370929584755255	0.05191874292095632	0.0005568420679257198	0.8070177402180001			1.261674081734528
6.563773947942043	6.627186081527783	5.464130144641629	1.702930198741982	0.6703382304585151	1.00983735880606	0.674458249957776	0.6740175600661164	0.3801882366581274	0.259031411256963	0.2829315610579152	0.3281192690369327	0.4021906011082739	0.4967191141593246	0.9264020026280841	0.2017964526588572	1.884261028669593	0.05370632815154031	0.05192353201859293	0.0005568448253331835	0.8070895745177854			1.261673895643328
6.571963731787322	6.368041956626386	5.238176607794226	1.619470955472904	0.6671936852564667	1.006394931731207	0.6709634171704267	0.6740654275456138	0.3729790817651064	0.2571927607379796	0.2798657925986746	0.327354332131461	0.4018413698706594	0.4967994795862824	0.9251953084816611	0.2016102615677375	1.888497680071517	0.05370505581569677	0.05191476816607741	0.0005568441940538852	0.8071642237269452			1.261673710752079
6.580153515632601	5.974738356484685	4.915669403687922	1.477992284476664	0.6221359788583898	0.9619017331714136	0.663399630997599	0.6656768910586711	0.364581621921386	0.2509556316861637	0.274760061696423	0.3263023848222853	0.40051520263784	0.4953885023818948	0.9223480642285693	0.2011209927302303	1.870426069902378	0.05370307910732417	0.0519060909163358	0.0005568441036162357	0.8071121137566162			1.261673537403836
6.588343299477879	6.010860940371648	4.851628721580244	1.447443926769072	0.6075466584282809	0.9447231783375459	0.6481460473035541	0.6624735612568207	0.3603633206607383	0.2507569229270318	0.2722333661626645	0.3241615861820274	0.3998058718603363	0.4939649156720312	0.9214000244154688	0.2006469875470928	1.861922095361747	0.05370216045639753	0.0519091286571715	0.0005568477212653324	0.8069848599330981			1.261673352743105
6.596533083323158	5.987213197508725	4.748162392901831	1.411125516878381	0.5942970581606698	0.9373404713458979	0.6446412944593755	0.6668399515390839	0.3612704383729305	0.2536072501585906	0.2733625485013129	0.3248265924551578	0.4012085272202758	0.4944838141073719	0.9232412818506244	0.2005104092597737	1.8718104348981	0.05370463409598786	0.05191544265947763	0.0005568522281555157	0.8069839979238317			1.261673152069599
6.604722867168436	5.908441063064625	4.764315502743816	1.416517789224285	0.5947684616546437	0.9352283840514481	0.6495793162332162	0.6638064082865373	0.3627692592380968	0.2514151830865101	0.2742427891022218	0.3260643102357732	0.4018264530752171	0.4954167112036984	0.9242654886288916	0.2008202514706839	1.88514998248382	0.05371085566443961	0.05192501733420643	0.0005568528656941829	0.8070339881733543			1.261672962219853
6.612912651013716	6.224649761066972	5.045863680735847	1.519664653168716	0.6473440427344895	0.9661701917044947	0.6689749452873736	0.6667726723477692	0.3689631901564398	0.2540991104978234	0.2769220971782214	0.32802264740693	0.402302187592636	0.4969480143011214	0.9261763196901651	0.2017405936912963	1.877726955217666	0.05371720307843651	0.05193296498094326	0.0005568510940509382	0.8069990885379674			1.261672789849037
6.621102434858994	6.463452398604602	5.328134035848531	1.579033857167637	0.7020008574467059	0.9708328436768815	0.6825488153074734	0.6708064825724166	0.3716312414770525	0.2554382186375891	0.2801989090061762	0.3283347775317972	0.402558579038439	0.4973580355929719	0.9263867599384004	0.2022840051835465	1.853419473097976	0.05372065056140357	0.05193673207820908	0.0005568526423558922	0.8069633502288728			1.261672634784366
6.629292218704273	6.148041106629502	5.27884839774032	1.490040140724918	0.6666530489966942	0.9301235778219024	0.6535884897079691	0.6622461805638266	0.3634537344296323	0.2511533195363161	0.2757808446183886	0.3257366045120523	0.4001420187505601	0.4939002992883792	0.9221145445958248	0.2007118651590138	1.854194264593296	0.0537222801929795	0.05193913442155126	0.0005568575089910823	0.8069941517704206			1.261672468812628
6.637482002549551	6.036726020513331	5.00752010793316	1.440801649968405	0.607964937759005	0.9231362200665789	0.6473721226072562	0.6601647109399741	0.3599930884184146	0.2487345095644362	0.2735204010323138	0.3251150802625641	0.3998900283118442	0.4937187400448514	0.9215608877575119	0.2002628443123695	1.875549118633189	0.05371804433001717	0.0519371874071414	0.0005568599764093046	0.8070942027909445			1.261672280026992
6.64567178639483	6.263629031154862	5.05334330124527	1.527495112613097	0.6454086461859161	0.9786981505640581	0.6664088257000228	0.6709126138089797	0.3663253584225118	0.2522428869417176	0.2776541302581844	0.3278830654784783	0.4020980290321755	0.497629388411944	0.92568992249272	0.2016675092626689	1.890552324631798	0.05371378017539902	0.0519335574469118	0.0005568579789709697	0.8070792296894733			1.261672115378612
6.653861570240109	6.279444735457275	5.064048835286525	1.564245513575638	0.6663912076917649	0.9964951453484585	0.6707917592635617	0.6711162630750844	0.3664609051721171	0.2515883405527959	0.2774813075124536	0.327074536635144	0.4017022799697086	0.4964691067251738	0.9250901510585781	0.2015899420705599	1.868931014226125	0.05371397489709687	0.05193089870621603	0.0005568570005653334	0.8070310661787244			1.261671997270478
6.662051354085388	6.318263718407352	5.159878493227375	1.558573082159276	0.6678852135384591	0.9811803169531135	0.6738185516240155	0.6657744894368927	0.3702910743013727	0.2506364634814024	0.2784888337108031	0.3272239458776318	0.400983574311387	0.4957150278634235	0.9237029488988614	0.2013743898296356	1.860810994355269	0.05372044001837414	0.05193460196784291	0.000556860279200434	0.8070906461239491			1.261671880806691
6.670241137930667	6.345682835573133	5.171944597427165	1.547296719427476	0.640761758227233	0.9627977891521788	0.6546018147207457	0.6631126691930744	0.365143120770855	0.2512357757608661	0.276922343581237	0.3266729217025239	0.4003056204047576	0.4947675242941686	0.9226668311371055	0.2010307709049987	1.871885690916167	0.05372707089002477	0.05194223142268366	0.000556863590254982	0.807124002362877			1.261671740055127
6.678430921775945	6.167679523603156	4.985224279823544	1.506435596561738	0.6056136492504504	0.94871739182898	0.6406650834815015	0.6592703700425269	0.357332210708659	0.246615612561194	0.272023406570057	0.3242165657293953	0.3993395890307522	0.4932537758377918	0.9211222111876246	0.2005679682864811	1.886754363595528	0.05372535856384966	0.05195128334379759	0.0005568633802084482	0.8071935173915561			1.261671599241387
6.686620705621224	6.224288877840738	5.02015037233777	1.5715172513965	0.6281354069688589	1.015282276791693	0.6631028627319815	0.6668325482865943	0.362296249344595	0.2509190156803517	0.2734806076183806	0.3254213567260528	0.4006605733715148	0.4951477549990784	0.9230853777763939	0.2013520451558216	1.863058187947275	0.05372125361816911	0.05196079900480436	0.0005568621674280685	0.807123930898896			1.261671487625427
6.694810489466502	6.535030429190268	5.367055515431235	1.655221783596157	0.6690064829571341	1.043885829995206	0.686624787358822	0.6788885631522958	0.3797751493106185	0.2595336735348177	0.2795907572790322	0.3284109652834882	0.4032661570896249	0.4993956893756329	0.9286981354411844	0.2028929985143285	1.838255160991384	0.05371690892842867	0.05195934078509343	0.0005568642885043401	0.806954513527263			1.261671374283352
6.703000273311781	6.435701504115353	5.24709392867165	1.588442519595641	0.6437937084781781	0.9948249976702473	0.6667160076298756	0.6697745985768988	0.3683002145228859	0.2537356806120721	0.2781255394146816	0.3272463759014122	0.4023251334854382	0.4971535292235444	0.9272917431393382	0.2016666946116001	1.834227071731774	0.05371226216719406	0.05195619349627337	0.0005568687128423718	0.8070270442057123			1.261671240048037
6.71119005715706	6.305384113613485	4.915757263451506	1.543512357229825	0.6042369675682218	0.9972564052355843	0.6522190034005875	0.6673143402617302	0.3614460327265155	0.2520313458688519	0.2754749950122946	0.325532852270591	0.4015987451710107	0.4956396120157248	0.9244797827307757	0.2008240519278156	1.846290649079803	0.05370801216547515	0.05195467960530936	0.0005568701097881996	0.8070955326664023			1.261671110459595
6.719379841002339	6.365009132105594	5.072687688666913	1.611612887213289	0.6339077341825118	1.033121479336794	0.6813644349090949	0.674702934583542	0.3699374464126667	0.252744528944583	0.2766005476100459	0.3266726933649786	0.4020111724664323	0.4970621989657072	0.9256223388276741	0.2012855634720742	1.875350334954372	0.05370668054790789	0.05195277193338085	0.0005568673467297985	0.8070502270490524			1.261671006442042
6.727569624847617	6.32730717438658	5.235087002144115	1.615560781635971	0.6432303996986878	0.9961926656733783	0.6682161857331914	0.6752722014503983	0.3710998201013393	0.2542772990341136	0.2771848221548633	0.3284721307698333	0.4020191906120594	0.4969065240673038	0.9255322993532259	0.201584923868994	1.855726608817139	0.05371285233891842	0.0519568605650117	0.0005568659502648987	0.8071104378123402			1.261670920590601
6.735759408692896	6.278738697041133	5.216693330504359	1.54579131393113	0.6470862812291164	0.9727825832691458	0.657869429601418	0.673742279035818	0.3688923992731559	0.2563280138318087	0.2790780320256388	0.3288713923556814	0.4021544622639812	0.4968323071347634	0.925657620651794	0.2017596577083477	1.852968332635299	0.05372236457181424	0.05196569617097738	0.0005568691585670138	0.807117668577654			1.261670830354307
6.743949192538175	6.251135382275454	5.02211881656349	1.4838799594509	0.6356548514353265	0.938721866982674	0.662337716283005	0.6601344002574721	0.3671297029975827	0.2493274667736312	0.2764740916982645	0.3251842070152788	0.400762783339116	0.4950079051543231	0.9243238724225915	0.2010710027430563	1.866398687123144	0.05372750051579973	0.05197101952908367	0.0005568731530611807	0.8071114276544146			1.261670704320988
6.752138976383454	6.297066015843247	5.178345579963922	1.474972972339117	0.661921947686255	0.9362593821268285	0.6783815914654167	0.6587946825855654	0.3731491886072446	0.2478823474169176	0.2781574665121802	0.324965148229011	0.4005750362976472	0.4946176227231981	0.9242184878152776	0.2007250943867235	1.871424520416982	0.05372853034099638	0.05196684510290207	0.0005568719849850813	0.8071525761942231			1.261670609796903
6.760328760228733	6.301179102850845	5.424095426917789	1.513226463629831	0.7012004783723966	0.9555383354428534	0.6848628156783068	0.6711644311309571	0.3775068186185346	0.2548535930611974	0.2819939421786797	0.3282296545091259	0.4021397004848092	0.496807005323249	0.9265921055528907	0.2015011196759892	1.856340364417003	0.05372250002100033	0.05196390645799374	0.0005568682631179381	0.807120071182298			1.26167055090049
6.768518544074011	6.252645563245161	5.202296791438719	1.55944918744814	0.6676748186139492	0.9678049068187784	0.6672701332418471	0.6759718973874056	0.3738323322264536	0.25484182087053	0.281022896848807	0.3283814554908037	0.4019982143040803	0.4971587138322016	0.9259737403396034	0.2017149887119007	1.839572739500572	0.05371113296320341	0.05196310559468813	0.0005568702226457418	0.8070968503661546			1.261670519466952
6.77670832791929	6.167470460939691	4.922401099073563	1.482149543456615	0.6204150208034571	0.9726263513380698	0.6578112860614601	0.6673329770779374	0.363822134204601	0.2497379257019008	0.2765049481029923	0.3267586671950973	0.4008792246591311	0.4954467547517645	0.9235896017828349	0.2009627253204445	1.850649295532712	0.0537043994330984	0.05196552940379279	0.0005568741642681357	0.8071287497890006			1.261670465929188
6.784898111764568	6.231624619896615	4.975384530346161	1.467374083028457	0.6305986746256507	0.9682401407489487	0.6673189703305465	0.6655315872719409	0.3668501173044594	0.2499668215531382	0.2768956980566511	0.3272885618262192	0.4013875098442218	0.4960559834863135	0.9249707741075426	0.2011188286102871	1.869775700476879	0.05370229667495453	0.05196959273404289	0.0005568744159789502	0.8071100881742224			1.261670383439538
6.793087895609847	6.386570747272635	5.461425999589747	1.536783052406777	0.7442295654072124	0.9952054179270376	0.7035183075691707	0.6758555587267768	0.3779121483082153	0.2521426690975723	0.2791329610011922	0.3290849838830985	0.4026224689543334	0.498005235138412	0.9287975052769891	0.2019263544984564	1.879452421675821	0.05370455802680044	0.05197045489874166	0.0005568719575696702	0.8070900569140123			1.261670322150966
6.801277679455126	6.314053895274515	5.361921744672362	1.523341752163255	0.7070822930028566	0.9949913637426256	0.6946182134905498	0.6789826014362175	0.377649737715322	0.2552094614179138	0.2793706244883929	0.3284973507675389	0.4025419012363889	0.4974624916408082	0.9275477255400303	0.2017940043129876	1.848065027423679	0.05370871149313945	0.05197404298224412	0.000556870882935652	0.8071242070040955			1.261670300246818
6.809467463300405	6.340783898397484	5.164908877965311	1.555212462690973	0.6425624954549607	0.9952062188184851	0.6613595880036425	0.6712836363345497	0.367280169443656	0.2570651452986193	0.2791299131595166	0.3280896853333262	0.4024450078000434	0.4968646449476313	0.9264461087397202	0.2016213708041693	1.842212982563803	0.05371342360374119	0.05197966795690011	0.0005568723726230084	0.8071544078187329			1.261670299521382
6.817657247145683	6.245588388762908	5.109919426303517	1.533926447414215	0.6460218141437835	0.9505238656946158	0.6535864666098914	0.6637661463197939	0.3645469191060183	0.2531076587192296	0.2758814586742254	0.3261237839952529	0.4008495718648791	0.4949553061497784	0.9242709303164509	0.2010516458046492	1.86652688885171	0.05371659142624419	0.05197993276521422	0.0005568739257473275	0.8072043070023537			1.261670270302411
6.825847030990962	6.063966959457479	4.92062239749236	1.444471237758529	0.6273573041358576	0.9398242218760088	0.6580176146630304	0.6621856251950639	0.3637132603412472	0.2490820504569728	0.2716354801067008	0.3239066592833588	0.3991761772551183	0.4936977729988621	0.9218324550293149	0.2006384552793444	1.887198978377188	0.05371734576189593	0.05196945454220882	0.0005568724602394461	0.8072733361096374			1.261670245442305
6.834036814836241	6.157315631758423	4.996377698718055	1.481001272178017	0.6244553471449316	0.9592518445337473	0.6642351644313352	0.6648444807305997	0.3677198232796233	0.2503117440858125	0.2738146356326243	0.3247979012971817	0.399852992875841	0.4943576143602374	0.9226984732599274	0.20098659013191	1.890772953193526	0.05371494343922602	0.05195259594701258	0.0005568694020109248	0.8072004928636978			1.261670269472958
6.84222659868152	6.450282234816421	5.303318559652471	1.678574620335217	0.6834051061534201	1.045160575944278	0.6831797700041717	0.6766714632748014	0.3732615354300682	0.2571093661630061	0.2788223905859859	0.3286654441032075	0.4027356313721988	0.4982138700497255	0.9266542767249564	0.2021368696580739	1.867594591222474	0.0537097095466476	0.05194037632611393	0.0005568695868540716	0.8070724553210851			1.261670302122948
6.850416382526799	6.358964006307724	5.181830148420252	1.658341829432782	0.6668073605856915	1.028949933416351	0.6642607068252944	0.6734375476699792	0.3648344991648468	0.2540203291330753	0.2776488244480415	0.3278967061022101	0.4021291722096479	0.4965569566558325	0.9251545272208194	0.2015659110392618	1.861590727328746	0.05370729229798265	0.0519363747904063	0.0005568731208010206	0.8070925447110914			1.261670302789527
6.858606166372077	6.319098442347655	5.057673404385622	1.562375759433437	0.6259671971245013	0.9805756008110191	0.6543328234009493	0.6648436842782703	0.3617490337303391	0.2521414555900848	0.2759576081669525	0.3268704047842538	0.4020734794515218	0.4954053620407735	0.9247829449605985	0.2010947731315847	1.86473885925107	0.05370919100462536	0.0519332711728352	0.0005568736459881361	0.8070683743900435			1.261670302645612
6.866795950217356	6.241140006930705	4.948275179150602	1.524387463654001	0.6073902999054103	0.9641661208744058	0.6563458757918212	0.6632644441521112	0.3612190299578213	0.2504077626259062	0.2739888556900744	0.3258065900507729	0.4017915249490602	0.4956245814575103	0.9251355842007219	0.2011471432340513	1.877265871824226	0.05371239405630509	0.05193484815971419	0.0005568698319934642	0.8070737384361915			1.261670334406769
6.874985734062634	6.267607042681718	5.121491120473318	1.616482393054441	0.6273635910842724	0.976973513731793	0.6665964443782462	0.6730702360890268	0.3637581841446915	0.2534770796036679	0.2775061709396716	0.3278214113580795	0.4022838862046719	0.4974572268481275	0.926018040116118	0.2019740691471346	1.897081320146851	0.05371239949669358	0.05194521373884094	0.0005568677596392125	0.8070392861206473			1.261670380625794
6.883175517907913	6.233773350010992	4.994304817048367	1.510001233994668	0.6134600341352818	0.9637191682894183	0.6586558622751156	0.6722554678020491	0.3641938234383646	0.2573713151112925	0.2762975992916597	0.3272690589857181	0.4025906316910109	0.4976628084011335	0.9266957092921432	0.201578231988702	1.881999660193521	0.0537095731563659	0.05195009809678664	0.0005568707878758603	0.8069889903041653			1.261670396291566
6.891365301753192	6.253741031446817	4.989839194916767	1.488118331329055	0.6134283372069003	0.9633233752779524	0.6507733228105874	0.6673890716564563	0.3648568012808381	0.2537859255561227	0.2746834495768951	0.3255447368671765	0.4015409932248052	0.4962483437975428	0.9257422215006771	0.201095238146377	1.873640960785804	0.05370562866723513	0.05194313236821527	0.0005568734580022528	0.8070171138050755			1.261670396712178
6.899555085598471	6.310855468912441	5.172994984020483	1.614365334093094	0.6384351576540139	1.009754572350799	0.6671694936932836	0.6703065941588771	0.3675921712399536	0.2553181223991497	0.2753878527166193	0.3264610307118883	0.401995091427843	0.49623715428575	0.9257257438932948	0.201285250893641	1.881902209413831	0.05369993330421136	0.05193514872146605	0.0005568720697511276	0.8070067530112529			1.261670361427465
6.907744869443749	6.269268928503874	5.086188822948243	1.653921663262381	0.6240907895336509	1.008894753634523	0.6630319530151995	0.6721330704298143	0.3683598415295918	0.2594871596492176	0.2772678006636208	0.3282234704169555	0.4024508631080668	0.4970713360417588	0.9259780940465393	0.2017733663315458	1.879840926903675	0.05369777346701176	0.05193647159866255	0.0005568704645336402	0.8070175558553596			1.261670347487721
6.915934653289028	6.288940561555378	5.214644378061212	1.630777441465866	0.6561318232786805	1.010423281079234	0.6627660524981887	0.6773365375014064	0.3748622911006673	0.2600782318254771	0.2807531174870169	0.3295583741587201	0.4028899467237961	0.4982985860800898	0.9261236644390465	0.2018095515833044	1.861556775499086	0.05370475273082238	0.05194393020412578	0.0005568725923691003	0.8070381967591456			1.26167033649023
6.924124437134307	6.318261288104841	5.149966559150964	1.577454019543523	0.6326244110150444	0.9948508301179741	0.6727150419349536	0.6721764349508648	0.3758082367267093	0.2546004931887639	0.2778830864471398	0.3279895884393007	0.4020949863004926	0.4973076740866279	0.9255694131836182	0.2014855135957851	1.864572082228918	0.05371224917850866	0.05195169883709923	0.0005568760666057836	0.8070353479187446			1.261670291811191
6.932314220979586	6.39932162210135	5.205711967488068	1.552053541807448	0.6314749726942651	0.9828054040209171	0.6882278445362711	0.6714064392600996	0.3750789090495855	0.2521002058429147	0.2772541380604941	0.3277439157690843	0.4022191552306428	0.4972940747500212	0.9269333643132472	0.20161842218917	1.881123310204798	0.05371341242904725	0.05195784835989189	0.0005568759868333145	0.8070723241113215			1.261670233109585
6.940504004824865	6.143997315359644	5.015205684310683	1.467888493609469	0.6180272062361747	0.9514499910949514	0.6644666159587604	0.6727234309202162	0.3767443440188703	0.2548917696921002	0.2782282626661715	0.3282389515678928	0.4032612830647435	0.4981191314504905	0.9271953175918495	0.2016964667553771	1.876276732287416	0.05371559722786343	0.05195950959337448	0.0005568733014948951	0.8071003272411714			1.261670184019837
6.948693788670143	6.141267238317114	4.92091813810073	1.4674857491687	0.5941399391512228	0.9498810452328952	0.6538894534158748	0.6732932565834689	0.3710534318054922	0.2596037508706451	0.2778650262229009	0.3286577916747888	0.4034142506758321	0.49828472060458	0.927062752536692	0.202096163422693	1.860325998905724	0.0537158341567668	0.05195645805801284	0.0005568728893925541	0.8070377545484927			1.261670142939346
6.956883572515422	6.5017418722141	5.079998587773073	1.550985437759464	0.6102345639089798	0.9761119597887304	0.6614720800246474	0.6769935851589349	0.3673643868811412	0.2587080521876925	0.2769899760963742	0.3274033219298895	0.4031295509938713	0.4974120865521821	0.9280147740851123	0.2021624241330478	1.860415110102697	0.05371184075250015	0.05194940065817599	0.0005568760093252545	0.8070032178163636			1.261670085134657
6.9650733563607	6.428624013169664	5.250127415947103	1.566426279512211	0.6383631335343233	0.9666557737408289	0.666351020472401	0.6685500141308155	0.3712941900231865	0.2560534634278718	0.276616095257244	0.3268512207796891	0.4029204620023688	0.4968696310708207	0.9277687478178809	0.2018193096635426	1.859564889493551	0.05371076910225176	0.05194542262932731	0.000556878520002898	0.8070241691073582			1.261670008055222
6.973263140205979	6.401765068566035	5.214251903545643	1.566236361552602	0.6371061251985225	0.9696198984998374	0.6739361112721202	0.6672693187965855	0.3750856652920212	0.2588336650913711	0.2797528634011525	0.3289394524029675	0.4041019594538846	0.4990210336158631	0.9286541506451595	0.2023031942676522	1.86551210471464	0.05371159645551686	0.05194841849343587	0.0005568771557738887	0.8070170075986277			1.261669947387702
6.981452924051258	6.128387994676158	4.913692530132248	1.448536139627091	0.5869789745102191	0.9362488893150729	0.6517553436599458	0.6629645839518756	0.3666065444257649	0.2543230281160596	0.2766941195441845	0.3275571165402911	0.4018649154507255	0.4968112406931386	0.9249923341993408	0.2015614709996419	1.85674015311813	0.05371435754241825	0.05195721605829268	0.0005568749509728551	0.80707390431151			1.261669910402086
6.989642707896537	6.144380326091166	5.070486832249634	1.515477132730676	0.6317331393121439	0.9533984401734924	0.6536879657994334	0.6626927847076329	0.3663799936390807	0.2503016389739715	0.2771365673357938	0.3269753172425008	0.4006206608971593	0.4950550914260027	0.9233167395132166	0.2011382940208064	1.838963748160246	0.05371716693436049	0.05196843408978519	0.0005568770562964655	0.8071387381509486			1.261669874743019
6.997832491741815	6.537132230402336	5.587633212713785	1.740883415181864	0.7179234368488687	1.040864413816589	0.6925375302700786	0.6774371477941455	0.3815229429297387	0.2582504248650246	0.2836419059992454	0.3299538260672059	0.4032985189266851	0.4984059157570198	0.9280067398157728	0.2026453412928225	1.853873433920903	0.05372036634532522	0.0519744643522605	0.0005568818068141446	0.8071462921066291			1.261669796609592
7.006022275587094	6.2981290592339	5.196556401521609	1.592094475559434	0.6556240605022819	0.9717100966482697	0.6692056774933083	0.6723711638525776	0.3766246223333699	0.2595472150571106	0.2817335573578685	0.3303708228343643	0.4032462144601527	0.4982941183734747	0.9272200979736636	0.2024384863746529	1.879676593031626	0.05372242631366531	0.05197778632607633	0.0005568825357799299	0.8071599231943244			1.261669692426703
7.014212059432373	6.256058073719892	5.094641360699474	1.508354801181911	0.6348209708740598	0.9472048820096094	0.6674406717867243	0.6696224888647506	0.3743944627891184	0.2565998953919779	0.2805746815232492	0.3306028125047699	0.4034957106899299	0.4987567366906209	0.9284418663435696	0.2021976863272768	1.883939313860922	0.05372298703400005	0.05197988297067588	0.000556879173985798	0.8071314211981055			1.261669623933681
7.022401843277652	6.271722056508903	5.043102956663767	1.547034862213231	0.6303689119431106	1.011449254689456	0.6741482877110798	0.6804804631128352	0.37036176445353	0.2546149313056526	0.2791885574800279	0.3292486987574877	0.4033017961467119	0.4990788826412081	0.9275700786554355	0.2025443188743391	1.862263857853236	0.05372238286405501	0.05197324694085541	0.0005568789925926537	0.8071350403172893			1.261669575766526
7.030591627122931	6.173308034193203	4.848131081882133	1.500841660585564	0.5899169203345432	1.008910093880212	0.6560104791842961	0.678710669249319	0.36386173146571	0.2528278859730613	0.2756733123368829	0.3271814956951831	0.4019877356725556	0.4978602110565789	0.9258876728372142	0.2018908334381112	1.858182322553761	0.05371727083619392	0.05196658282883374	0.0005568830352339623	0.807053163153494			1.261669499418758
7.038781410968209	6.182759792631899	4.850937284154599	1.476715988977405	0.5959983332864768	0.9504840874794276	0.6504945608097276	0.6649809288901983	0.3653405737425505	0.2529096338271749	0.275533756179931	0.3270111067196148	0.4016128878473573	0.4968888694984544	0.9253909793880679	0.2012029695778252	1.868922310508537	0.05371329783167975	0.05196461156784095	0.0005568854146958613	0.8070415539296405			1.261669397671338
7.046971194813488	6.269967639112523	5.040750217805067	1.574927085928483	0.6352127481248684	0.9928427795481003	0.6747279404638578	0.6728912431569148	0.3724060936892293	0.2601266558705236	0.2789752873807128	0.328720803666755	0.4033382815063032	0.497847381082795	0.9269004985189643	0.2016973289796259	1.88778845045547	0.05371371920907827	0.05196967550119854	0.0005568838582520104	0.8071325269095576			1.261669302646607
7.055160978658766	6.250914909369466	5.071002035745992	1.5555216977101	0.6377025119577234	0.9740169757926379	0.6830658968447265	0.676614872858484	0.3730656774616395	0.2595095418079974	0.2810075133088322	0.330718653207864	0.4050694101319813	0.4989215301637996	0.9285779668520507	0.2024529887375414	1.867012269500322	0.05371607209621285	0.05198294193069941	0.0005568824737527525	0.8070901315713289			1.2616692373592
7.063350762504045	6.286082737975328	5.076950340748284	1.557874785989792	0.6240139282011	0.9526041556420963	0.6615575604241744	0.6704045613918077	0.3740408084285901	0.2615123345577317	0.2811581734762885	0.3313986753639113	0.4039456159537777	0.4987413073612158	0.9272532865885299	0.2023193170597554	1.854754728838439	0.0537214320021298	0.05199082419385014	0.0005568841940682215	0.8071144188780397			1.26166918754158
7.071540546349324	6.285876859649617	5.10015158660619	1.601608710563409	0.6410650509052711	0.9997172600980102	0.6695431428192765	0.6767798757348851	0.3802827135352834	0.2695386182736341	0.2902503079457621	0.334418996426766	0.4050156211190918	0.5004315581630987	0.9288084673490241	0.2024597426322286	1.86303850345601	0.05372976232448043	0.05199011728948114	0.0005568871348984248	0.8071114164333023			1.261669115499013
7.079730330194603	6.224420213235966	5.209590249297529	1.540489419457361	0.6771243680597908	0.9803166185108469	0.6781533593861349	0.6775375329523724	0.3816933654094771	0.2620982822065495	0.28897635482211	0.3327084493710878	0.4051416837230217	0.5009604230197288	0.9297917122027939	0.202208618532995	1.881342157632351	0.05373108865113511	0.05198203095776093	0.0005568875685890089	0.8070445397405679			1.261669027655833
7.087920114039881	6.260323891344224	5.234078597030714	1.521048267065534	0.6893116208850889	0.9684078534317523	0.683389689441258	0.6720153360412688	0.3753847333357611	0.2548227685708263	0.2806330909270894	0.3290180984353198	0.4033027287720809	0.498764949098581	0.9283190602704026	0.2015824710147638	1.876840444516163	0.05372343864470734	0.05197207270754996	0.0005568853199914657	0.8071822033984339			1.261668964816337
7.09610989788516	6.27369896238873	5.059971854833494	1.52147633765302	0.6530727773320103	0.9663387249237141	0.6775036879731201	0.6727734958138963	0.3699186478581101	0.2557685491281251	0.2800371162385259	0.3291677254607651	0.4027533281022611	0.4979462834460413	0.9266563142161081	0.2017920968450839	1.849055526337489	0.05371557605962747	0.05196552581474918	0.0005568845485449511	0.8072919209786951			1.261668930423171
7.104299681730439	6.263258794644063	5.097130869638188	1.53405838256119	0.6543783678086201	0.9649378616535522	0.6745749553602519	0.67323234944718	0.3701828544991667	0.2567793296470757	0.2803605570424761	0.3294457932178099	0.4024818956019371	0.4976690289031309	0.9260927372072018	0.2016608732179572	1.851079956669699	0.05370906146671789	0.05196403926626239	0.0005568873517222156	0.8072428582928479			1.261668894770621
7.112489465575718	6.153083380221938	5.097236264961005	1.52562128945035	0.6644024535001822	0.9629856426063061	0.6718426076819406	0.6691385864352328	0.3707009687503814	0.254410936721692	0.2769924139722507	0.3280548538472929	0.4022933251307318	0.496778745026774	0.9255213346341987	0.2012492733686714	1.876426439882148	0.05370384431660082	0.05196992602183741	0.0005568893022855064	0.8072665940382123			1.261668836526838
7.120679249420997	6.189118777366911	5.046997060816603	1.54321230448998	0.630688983935291	0.9666154136419914	0.6711572742524398	0.6717737245580477	0.3726633317124633	0.2584724525011626	0.2789518991834639	0.3293712344410993	0.4043954295314376	0.4991313032134367	0.9274332621330522	0.2020693170579188	1.880933683865862	0.05370481072277519	0.05198054571064663	0.0005568870105158062	0.8071626102088293			1.261668794402791
7.128869033266275	6.308929770898392	5.147646589289606	1.56002690315638	0.632987801251911	0.9498099763014224	0.6734325616778131	0.6784552943423201	0.3750319137146298	0.2611472965988558	0.2839711210592244	0.3319691127571286	0.4064116222596556	0.5005328741532615	0.9296036305815373	0.2031229019395989	1.867496572250222	0.05370991992757153	0.05199125094743194	0.0005568840171218797	0.8071316879419664			1.261668797246953
7.137058817111554	6.286372515527259	5.155285393198062	1.556020698345487	0.6391496198240332	0.9517384462094032	0.6641412303524332	0.6763016525131238	0.3735265344803751	0.2569588269580483	0.2810190189043225	0.3299770551303765	0.4039023856564111	0.4979921267711082	0.9275319133065418	0.2024157352236383	1.845735957881757	0.05371457667150731	0.05199893452557862	0.0005568863803184665	0.8072209988397184			1.261668779283801
7.145248600956832	6.203292713451828	4.906828106722591	1.476662788860356	0.60244222590068	0.9534312167242812	0.6532973611936747	0.6725697572600308	0.3685483810177257	0.2546381495062916	0.2804266238120788	0.328935667824013	0.4031899601845758	0.4977725331755721	0.9265658926638602	0.201868250180281	1.849930997054786	0.05372143134199219	0.05199867249808494	0.0005568896467434282	0.8072005337798666			1.261668759341902
7.153438384802111	6.264877471541914	5.015256794088623	1.531413425676467	0.6295841418600032	0.9774044139411574	0.6598246699031221	0.6743937102342613	0.3690274448761361	0.2558377688258943	0.2799145638324135	0.329893086801525	0.4033723723491297	0.4992629434830115	0.9272531045636432	0.2021257395257064	1.871787018345803	0.05372258298038225	0.05199455374315642	0.000556888082483704	0.8071832364122521			1.26166874343579
7.16162816864739	6.282396678494974	5.124328016608137	1.501529264911924	0.648034466701473	0.9612865614562879	0.6668368111479756	0.6714448240414591	0.3731640658638246	0.2560224183963999	0.2817271728012482	0.3318569528262265	0.4038141013403912	0.5000886022240075	0.9278811127246931	0.2024738923177523	1.869921167540159	0.05371677150608567	0.05199166260511531	0.0005568848405517016	0.8071580381575891			1.261668750037048
7.169817952492669	6.33522778758566	5.058147822495163	1.475517627879944	0.6384491129782184	0.9595384976796533	0.6707279922958347	0.6676384519704468	0.3729728734581866	0.2552134555994602	0.2839937062367879	0.3331741755464953	0.4042247317256353	0.5004390840217822	0.9282551753388607	0.2025948710354308	1.850371701244928	0.05371359010438996	0.0519938420168705	0.0005568853002471441	0.8071489560229088			1.261668757825877
7.178007736337947	6.379984571683588	5.144880445737853	1.574635419942992	0.6679538375632733	1.00979735080112	0.6863981089527974	0.6752078875703178	0.3796040692236748	0.2593997408424009	0.286323362310489	0.333733314981802	0.4057947119213539	0.502566837659062	0.930618369956393	0.2028416420767933	1.852835090520074	0.05371400390395801	0.05199910308728501	0.000556888508334819	0.8071327060625439			1.261668747866971
7.186197520183226	6.269638142981298	5.001840597456972	1.534830289128164	0.6158737404844912	0.9879220658913921	0.6649317695170907	0.6773146553504995	0.3694879692362018	0.2580349561912471	0.279471764185718	0.3301862315426229	0.404221535260003	0.4997703051033774	0.9286566923968063	0.2020595481027746	1.868968964858607	0.05371866485463728	0.0520072468847801	0.0005568895399936736	0.8072374170232001			1.261668725965236
7.194387304028505	6.205825520936209	5.044848671377853	1.517091310590136	0.6208728527648191	0.9671763846720856	0.6641384101002924	0.673746008730482	0.3691323092903934	0.2560037525934595	0.2784356103220235	0.329403129453185	0.403094325512334	0.4988310181276051	0.926721583232656	0.2018892568919518	1.876444892209487	0.05372376200628785	0.05201892995753794	0.0005568871665825201	0.8072961053244808			1.261668713190702
7.202577087873784	6.252648911654824	5.249625947923475	1.546106491805273	0.6682446834524136	0.9717250110908339	0.6754925415373267	0.6746033879663677	0.3771938658926202	0.2574493440801903	0.2824886670806172	0.3305551622699918	0.4038464337046113	0.4994679665059291	0.927423353914951	0.2023480831565174	1.856839959529678	0.05372843867020297	0.05202336282216961	0.0005568851059467667	0.8071641337893466			1.261668727608676
7.210766871719063	6.375689004693162	5.24024844147976	1.563038124732954	0.6584559068902536	0.9725780992732147	0.6732193367250788	0.6733183975124502	0.377694353579518	0.2563785824767288	0.2824464137125827	0.3305533863628607	0.4038776113899852	0.4991111038658635	0.9277973559933079	0.2024296387235821	1.84705298904815	0.05372958352366135	0.05202470586375611	0.000556886186645723	0.8070974340771384			1.261668753615413
7.218956655564341	6.301506088875932	5.058016001234924	1.589976759299395	0.6152802770489102	0.9631320875164687	0.6590861029636883	0.6714032374064766	0.3720996440792573	0.2542560512947545	0.2799414606225512	0.3301824379272527	0.4031559355432445	0.4982729589391026	0.9256892225059308	0.2020214031759224	1.859983061235902	0.05372742157183909	0.05202733244005776	0.0005568881676064156	0.8071139396871027			1.261668755215403
7.22714643940962	6.370886349006022	5.076393625604106	1.576673988949547	0.6365400713587989	0.957110065441605	0.6655839052432573	0.6704350203104364	0.3711178232331664	0.2530219922831537	0.2810683517686964	0.3312151230243751	0.4036507855311181	0.4991804312289786	0.9263842276044552	0.2020522799702881	1.885374712156394	0.05372792471969803	0.05203011019449624	0.0005568872012488682	0.8070744217426431			1.261668742396738
7.235336223254898	6.601396979569734	5.368974526339275	1.6159073044816	0.7145648348486484	1.016463202384343	0.7015249907395745	0.6810633091943713	0.3807869428224581	0.2569166930344206	0.2878123870404372	0.3350284439718006	0.4061159155536147	0.5032042573930835	0.9321082415459756	0.2032023752466459	1.86907646445608	0.05372941720500913	0.05203051752341202	0.000556884159366072	0.8069749639027797			1.261668757537599
7.243526007100177	6.562023472107981	5.515748780333927	1.616459045560315	0.7009376746503937	1.020479226971849	0.7013918202281478	0.6895955599102177	0.388233770928298	0.2612721728689761	0.2887541434625943	0.3336178891048797	0.4065319075639925	0.5031784644210576	0.9339483695114535	0.2034714222147332	1.854640282401863	0.05372965814889186	0.05203203704451612	0.0005568831315115899	0.8069309789635578			1.261668823570286
7.251715790945456	6.419920582115305	5.336526105830185	1.602101674574273	0.6586158014495103	1.021110776404703	0.6854360391190873	0.6824984999278798	0.3769101753705456	0.2597822676928381	0.2835221854427637	0.3322198063046883	0.4056385512492284	0.5015067462229442	0.9308843526794763	0.2028346674776092	1.855606040090192	0.05373320242014524	0.05204110684234892	0.000556885502628546	0.8069457700214832			1.261668867662973
7.259905574790735	6.381339372877328	5.130786619101687	1.542962569870465	0.6396406056082053	0.9874618879024752	0.6754093153290109	0.6808669235258682	0.3736501814870841	0.2573580960635039	0.2822472340097504	0.3323236334411965	0.4050922280913842	0.5007856298367732	0.9289632448613616	0.2025699133901944	1.858949393178775	0.05373982307529467	0.05205179444899002	0.0005568861709878265	0.8070312616919771			1.261668890674609
7.268095358636013	6.439694256497249	5.140978724823007	1.558539698045557	0.6470323033482069	0.9693087133866872	0.6721086418196961	0.6817826054071792	0.3743552499235854	0.2602306171096619	0.2857903321354541	0.3332770600985643	0.40603974156594	0.5015208175036057	0.9302071537460692	0.2030024251075428	1.870756701924545	0.05374245506410707	0.05205703968378212	0.0005568825737885327	0.8070725247416993			1.261668939073897
7.276285142481292	6.312846468959885	5.025239286414259	1.51236916371542	0.6363227610743196	0.9726753826381989	0.6714296525564526	0.6771894137873885	0.3722779560739534	0.2563306993279501	0.2849524699690636	0.3335260920441455	0.4054372028622502	0.5013887387469887	0.9298968957651864	0.202993329698975	1.877880731155477	0.05374267430920017	0.05206166943889604	0.00055688037743	0.8070313129068409			1.261669009883982
7.284474926326571	6.207932614030285	4.922002181872847	1.412888938658083	0.6191192204877468	0.9515789664323224	0.6561208189326635	0.6686888245518166	0.3673289534695292	0.2512056850082845	0.2776601684058173	0.3293367921045746	0.4031278181413475	0.4982550800653024	0.9272000734721116	0.2020521253403382	1.860717960160417	0.05373616300179544	0.0520587272049441	0.0005568818285433233	0.8070398084640551			1.261669076565916
7.29266471017185	6.266411011716845	5.131530920988299	1.502005093824805	0.6489733828229785	0.9775512771344165	0.6668299287163895	0.675006791734144	0.3706778575106874	0.2538643933445043	0.2788536375065346	0.3289777308639414	0.4030749716113299	0.4980496148685638	0.9278543758871056	0.202108612144654	1.859143766469127	0.05372626323085709	0.05205097848978598	0.0005568828433785963	0.8070792916425752			1.261669133067837
7.300854494017129	6.095893193685821	5.139676552428296	1.507020556105188	0.636700209185623	0.9593659661545634	0.6561795807222907	0.667321122956563	0.3650039433503081	0.2524729727548474	0.2793234778139886	0.328927138525952	0.4027997547599802	0.4973640976896148	0.9265106921817546	0.2016453075097676	1.87847978050836	0.05372201927383423	0.05204414148729033	0.0005568804819366791	0.8070947238747703			1.261669203334666
7.309044277862407	6.107205092893186	5.276403312230501	1.544550543365121	0.6651040972471846	0.9540568170965495	0.6559939647758519	0.6635325734465555	0.3651911409352042	0.2518612709727055	0.2800767823734754	0.329970363708693	0.4031534761719753	0.4983528638120398	0.9272351748864607	0.2020110804301301	1.887522440147579	0.05372491918439867	0.0520429072539642	0.0005568775351024645	0.8070733616624229			1.261669281581379
7.317234061707686	6.632154075478931	5.728876619064623	1.689222069937482	0.7410132747824517	1.006242792752064	0.6918060788640497	0.6812762207426594	0.3795426056384964	0.2597654374618673	0.2866668729024992	0.3348792478763513	0.4058865033084796	0.5034981556600413	0.9327282897980925	0.2041236923292176	1.861339908206965	0.05373148367810199	0.052049201338455	0.0005568781118130744	0.8070652389029024			1.261669347728981
7.325423845552964	6.34900372146984	5.216667293594869	1.559245438029761	0.6441526682855292	0.9966942281978236	0.6810139828035049	0.6830421116956952	0.3745988101122769	0.2583549855777976	0.2813778069187053	0.3325985444515021	0.4051826877703592	0.5023884838129004	0.9309436548690435	0.2033387421067613	1.850016095070456	0.05374048541669692	0.05206134054836831	0.0005568811302320356	0.8070644724140315			1.261669390595895
7.333613629398243	6.086637770037996	4.872208819997718	1.494038209860445	0.5968960922527213	0.9749843360130431	0.6634489720486071	0.6746181901072091	0.3707400593838378	0.2555976535052025	0.2773503007930207	0.329727476339822	0.4037506565662748	0.499095398702915	0.9268985176123331	0.2020104747820247	1.854774189014617	0.05375009589143172	0.0520794351714125	0.000556881688983775	0.8071199676485071			1.261669419790125
7.341803413243522	6.108465546461973	4.900381968919151	1.495989017260027	0.5993842223592905	0.9518785349753376	0.6539193589673665	0.6682717549067789	0.3676484382501544	0.2506470830159971	0.2755956173737796	0.3272819671952546	0.4027011273512185	0.4974731417853213	0.9267325989479407	0.2017565101758902	1.877047762410484	0.05375047030425322	0.05209002343555157	0.0005568786144159517	0.8070685730429112			1.261669460409706
7.349993197088801	6.188774937996248	5.05672598054359	1.521297777646828	0.6344850780712802	0.9742493762026362	0.6592590977462902	0.6754360601140608	0.3673927072881095	0.2525254990924239	0.2783380305875395	0.3289880261103311	0.403867992472585	0.4991985187886341	0.9287853897415437	0.2024384120561456	1.88045968826857	0.05374773283839502	0.05209314925860914	0.000556876801091177	0.8069916606381538			1.26166951027589
7.358182980934079	6.190892506491188	5.08460233209386	1.521812169000266	0.6418716885659818	1.013238658195935	0.6775609961657426	0.6927604308666393	0.3713973571635723	0.2620875994286559	0.2819474236779874	0.331506103280279	0.4055171229297352	0.5007328862025617	0.9300164269035122	0.2025476703788358	1.87191970791379	0.05374163310882341	0.05208806287319042	0.0005568797940317606	0.8070072668552695			1.261669523396211
7.366372764779358	6.166977138169879	4.951555078870485	1.462092577906804	0.612257348756526	0.9497516232161108	0.6609164328171089	0.6710433386104662	0.3670965419005207	0.2576305168150372	0.277609082974804	0.3296581556846568	0.4045978363124456	0.4990918475565786	0.92809521820763	0.2022809610477833	1.872364483133162	0.05373682290943056	0.05208466710482797	0.0005568830715182959	0.8070036903540916			1.26166949798571
7.374562548624637	6.106088174647319	4.852638248463736	1.446876038680698	0.608681442695738	0.9163067195333754	0.6569135663798347	0.6645538738096657	0.3666905832495461	0.2535723445625314	0.2775117405564264	0.3291099246694342	0.4041304282450567	0.4982665263426542	0.9274031344842955	0.2022169135031009	1.875455245805282	0.05373689395752181	0.05208599610531388	0.0005568811141113537	0.8070292514537818			1.261669467740786
7.382752332469916	5.98360727665184	4.8212105181461	1.430229387406704	0.6024437535150612	0.9293782571569253	0.6601028070249875	0.6705481407567669	0.3686055894187417	0.2551665768394655	0.2794807161770713	0.3297912409505397	0.4042746396413731	0.498587607508629	0.9271895699264961	0.2024270562860471	1.857601622532874	0.05373766643425792	0.05209209534041888	0.000556877895015142	0.806998261211901			1.26166946777447
7.390942116315195	6.117760842863046	5.000526812782008	1.462742684823763	0.6330297987778429	0.9650693842638762	0.6735782414286028	0.6808458640322167	0.3756789729738377	0.2594095420773038	0.2830053900115119	0.3323530145972199	0.4065321367589069	0.5015366822489429	0.9310436022518404	0.2031619691119176	1.843830209217537	0.05374027595564557	0.05210494423552164	0.0005568782404173006	0.8069173426860676			1.261669505310578
7.399131900160473	6.340383517037442	5.118870037352672	1.564675204385994	0.6626126674034023	1.012447164534847	0.6724476363075995	0.6857959151941452	0.3733306052438152	0.258615642543592	0.2818564721735567	0.3316675447883124	0.4054755264384684	0.5009733595395212	0.9302679513408305	0.2029191787224983	1.849605164608114	0.05374329460625515	0.05211869129533559	0.0005568803453310605	0.806941000065603			1.261669517233591
7.407321684005752	6.229337712511724	5.051208067169876	1.51941070445924	0.6480958153505196	0.980055954094629	0.6742376494384212	0.6780276976893739	0.374058213248678	0.2560127822628657	0.2801589417492012	0.3296418043865517	0.4038586451582504	0.4995253162041441	0.9278515142278569	0.2023281255990573	1.864653458905143	0.05374464767621349	0.052129077285427	0.0005568803352001598	0.8069430313548038			1.26166950067052
7.41551146785103	6.190951398009238	5.030951124293161	1.495911396239988	0.633683402482985	0.9580576942574288	0.6776707906233834	0.6716498881564267	0.3742865781616741	0.2544833230706171	0.2809584342987147	0.3296778212105333	0.4037302448794715	0.4999174298225408	0.9274477867126097	0.2023849908424666	1.868804149129857	0.05374250057933894	0.05212544985944319	0.0005568776814601213	0.8069499918873296			1.261669505119707
7.423701251696309	6.402842721469791	5.071609441427039	1.539798740528097	0.6321969604989246	0.9572836941763589	0.668028215245746	0.6719940337271555	0.370433670742179	0.2560976709362541	0.2805050020460199	0.3302189430298818	0.4039325200974732	0.5003310102364489	0.9276689367023152	0.20288942268937	1.854792427611979	0.05374344122932009	0.05211430512934797	0.0005568763225229768	0.806962918152932			1.261669547955802
7.431891035541588	6.509917583824184	5.332232489634613	1.597633235485877	0.6697388614955555	0.9637248326054019	0.6798552383213006	0.6755124236396985	0.3787481980049681	0.2602877227250756	0.2852540360210316	0.3325110818407175	0.405949514005798	0.5017260134181654	0.9311694167929212	0.2033948717082842	1.840015315618843	0.05374261707091213	0.05211258414241939	0.000556877968378288	0.8068686101307561			1.261669591559063
7.440080819386867	6.48714803314231	5.387690261176814	1.669002102332531	0.6952997250987051	1.003901690283687	0.6912518856635441	0.6804746543153812	0.3778974973988917	0.2626822631895726	0.2862065188400024	0.3338286474543932	0.4068132305627545	0.5019891620976352	0.9324544283600166	0.2034551399999769	1.839880639066804	0.05373917313211928	0.05211664339047655	0.0005568794145924893	0.8068004181255696			1.261669612391786
7.448270603232145	6.511824400521106	5.242547523082333	1.68348554519875	0.6656889705610678	1.024890572233315	0.6833428693460801	0.6864558928511397	0.3753229102982677	0.2647447916922984	0.2834023879592897	0.3326164324642334	0.4065845542820176	0.502022394270694	0.9323580503895157	0.2036535294589155	1.855630958825362	0.05373702420308056	0.05211890043239664	0.000556877720531049	0.8067931236796021			1.261669638455221
7.456460387077424	6.470412226404112	5.525053033721402	1.673364709334526	0.6979216527432149	1.027808564112944	0.6952035504348978	0.6916399887651069	0.3819688408453427	0.2642403300755074	0.2856682759640872	0.3332690772128152	0.4079838382123627	0.5035412580829415	0.9342767611792585	0.2043676843256243	1.867584482404568	0.05373727209168171	0.05212175148823241	0.0005568752285861567	0.8068347133567793			1.261669680290852
7.464650170922703	6.293755576042253	5.288723243869288	1.618153545510279	0.6907539079517798	1.017049148264878	0.6989653126611658	0.6862563390515898	0.3717539039424231	0.258370850160966	0.2828847582307104	0.3325519521108932	0.4067255667048047	0.5016552896859757	0.9319691477773683	0.2034827003264001	1.859208927160763	0.05374299833391513	0.05212534185940598	0.000556876224587717	0.8067952458550049			1.261669703605067
7.472839954767982	6.423699334447505	5.20907605901019	1.601583303458458	0.6819152033343804	1.018999136474176	0.6922457463650323	0.6836325047046061	0.3726528120652353	0.2605417635748933	0.2838735625807862	0.33359768809788	0.4060696322576233	0.5016678407483095	0.9311651980384854	0.2035211751647803	1.855231641764973	0.05374509698176867	0.0521270901888118	0.0005568797545297023	0.8067834922069231			1.261669699781913
7.481029738613261	6.537880031430883	5.19038340347375	1.628558164648697	0.6681420339849429	1.041048554433437	0.6909041893998201	0.6891942845133704	0.3811715448218012	0.2653894398637771	0.2875235360325225	0.3355039093463087	0.4077207064923408	0.5037637476429913	0.9321569696187388	0.2040862497843187	1.856864180420571	0.0537440901725027	0.05213044995716185	0.0005568808397422126	0.8067851111210762			1.261669671852923
7.489219522458539	6.41161527750212	5.108515653002921	1.558491398461139	0.6387570837979721	1.00480163240477	0.683898611545477	0.6843498479697512	0.3758749527408571	0.2609866544717196	0.2840278027412107	0.3343172581755922	0.407712860236977	0.503743739121969	0.9326746349575753	0.2038975240663271	1.870144212291567	0.05374490566867208	0.05213340647878905	0.0005568778429215224	0.8068348342383619			1.261669669128249
7.497409306303818	6.418409325807587	5.141257252878384	1.545010776728443	0.6342018089430447	0.9935154585292277	0.6773811521019901	0.6822539191809678	0.3750791259521084	0.2613899802670829	0.2822255862338917	0.3322863275554339	0.4060956248247908	0.5025943031309924	0.9313088696970135	0.2036987812568201	1.873987951845653	0.05374404875204323	0.05213550442476109	0.0005568765021042395	0.8069471432908945			1.261669665960022
7.505599090149096	6.255663854048787	5.085492244612902	1.486861863886373	0.6325605245912241	0.9610430246916648	0.6618975349136191	0.6752692917507553	0.3724780324869081	0.2568940342859774	0.2832636826403522	0.3320265424981707	0.4043641585796083	0.5003871174651012	0.9283321275882608	0.2025538666826909	1.861406760009487	0.05374439358924833	0.05213837001484679	0.000556880002951332	0.8069254628534099			1.261669650589291
7.513788873994375	6.45937769839306	5.347336683451391	1.561243340618528	0.7051082447149495	0.9627474513792188	0.6689947354592305	0.6744338656044085	0.3753955922202904	0.2563931906139886	0.2857606807093258	0.334046150385569	0.4048221770529646	0.5011215961649086	0.9303038202722956	0.2029820179613722	1.857482055998652	0.05374990240961208	0.05213239746472103	0.0005568822871558427	0.8068273603898773			1.261669592006527
7.521978657839654	6.849878409082926	5.760693417851402	1.753336862736842	0.7585006640584385	1.048339870604879	0.7066353705716295	0.6926118633050098	0.3859856302757475	0.2654812021442107	0.2893910502637451	0.336551236784501	0.4083902951413936	0.5053485155671257	0.9360295838131697	0.2045551144419801	1.865260722092692	0.05375752627002134	0.05212926576494872	0.0005568806333430334	0.8067746330043331			1.261669535614712
7.530168441684933	6.647488429367625	5.514710323815652	1.661229771586805	0.6978364494682401	1.068383447243999	0.7111598392893068	0.6909747148182672	0.3884319258599036	0.2684454915134454	0.2900758063257343	0.3352467334054732	0.4082202186870497	0.5040004867999045	0.935303683524296	0.20420986332694	1.861209979301445	0.05376376753595082	0.0521331222458089	0.0005568782461986522	0.8067610361224555			1.261669519664846
7.538358225530211	6.353920229560027	5.309793769257794	1.569619138743629	0.656692694126681	1.021520045688987	0.6923860595537475	0.6791218333592515	0.3817949686049442	0.2641763415286273	0.2865025461848177	0.3329735382635355	0.4063780739243109	0.5012614830101232	0.9309715606389511	0.2032529352155251	1.834024154632932	0.05376124325791278	0.05213555650697056	0.0005568802338053874	0.8067735688908676			1.261669484861502
7.54654800937549	6.409002611750372	5.325519807137737	1.567965140218301	0.674117455756488	1.013586937221211	0.6943866264375339	0.6838800636264679	0.3791953148296561	0.2620581805312786	0.2870563652178735	0.3332011874090532	0.4062018316248116	0.5017128332970874	0.9317291018337015	0.2032805407731822	1.834785190483973	0.05375415010890552	0.0521302719296971	0.000556883894408217	0.8067800036980987			1.261669434556429
7.554737793220769	6.831330281074756	5.618174013755079	1.713851171618784	0.7345667253139714	1.048905476021127	0.7123772981720491	0.6938240253971054	0.3873341307858286	0.2671385495244986	0.290068294442156	0.3356395460649872	0.4074781681754532	0.5043878413728811	0.9350200195070173	0.204045864988508	1.856741196843559	0.05374701216471775	0.05211751241818869	0.0005568839034099646	0.8068001503863268			1.261669377419868
7.562927577066048	6.518238021337061	5.391255695682986	1.615463561917301	0.6993172942881183	1.032951661005211	0.7001568755849951	0.6900456753030023	0.3823956650367212	0.264751757115059	0.2855013166688355	0.3345791391478115	0.4066714833994299	0.5030985119969292	0.932701261755924	0.2036522811110328	1.877644799980886	0.05373796237884264	0.05210438720791699	0.0005568812956682189	0.8068196342035776			1.26166933744787
7.571117360911327	6.313311697986225	5.15533255928136	1.520903573692767	0.642153689416776	1.001399719839356	0.6752417599521847	0.6870638214192231	0.3732509172149953	0.2604294167106827	0.2810542145749448	0.3328428913348019	0.4056576258161256	0.5023443696997043	0.9313339789498545	0.2034178203993058	1.86753644159924	0.05373739517717944	0.05209474640987811	0.0005568812681458848	0.8068841333361092			1.261669302070609
7.579307144756605	6.582303645444289	5.30500896738141	1.591908976794594	0.6671572946242308	1.001141250350894	0.6814262539955387	0.6805084215925821	0.3734713728356179	0.2609442614622378	0.282749553902806	0.3329470634580827	0.405660887000186	0.5027725945143545	0.9314924564971158	0.2035417748915971	1.859244046042093	0.05373937531438861	0.0520969393695846	0.000556884845100051	0.8069561492130494			1.261669242180439
7.587496928601884	6.643500358502259	5.287507092408513	1.582581324309403	0.6424572221391137	0.9990675157352233	0.6704675861565486	0.6804269362868804	0.3739094691163438	0.260714365195121	0.2832705860074539	0.3319791064329007	0.4053668734403458	0.5022069818456174	0.9304947610687752	0.2029991646760675	1.867198539172759	0.05373648841166827	0.05210780345574329	0.0005568872619746395	0.8069850748973634			1.26166917142799
7.595686712447162	6.587062582692273	5.2870053452013	1.554371179025335	0.6461223697562194	0.9744172949311892	0.668697648200433	0.6840478586781689	0.3754401345438679	0.2580439285874481	0.2823520203631723	0.3316141164643094	0.4051769816948363	0.5027182081291343	0.9302961759721065	0.2030336009003738	1.884202465527426	0.05373648647385767	0.05211800814440019	0.0005568852518697265	0.8070160163597699			1.261669107475921
7.603876496292441	6.461098092331368	5.337679618507376	1.630216660317515	0.6893283509615353	1.010291532802077	0.6854718923929665	0.6804451085164165	0.3736738186263096	0.2569334500271996	0.2824399414374386	0.3321926463479031	0.4056955892594693	0.5027661501059663	0.9310764683756257	0.2033008620380287	1.875433276515742	0.05373696921215093	0.05212451903718857	0.0005568825319997708	0.8069798628398934			1.26166906907396
7.61206628013772	6.422193737603289	5.278476421462037	1.635069081541931	0.6640210599730764	1.039656155755761	0.6772301192214836	0.6854347803889362	0.3755941385091994	0.2615403060775492	0.2837991280331327	0.333738827598683	0.4073656390681742	0.5036676268217171	0.9317021526145702	0.2035852769686861	1.855406335850104	0.05373520441043256	0.05212966542262796	0.0005568839362139038	0.8068888061996197			1.261669058789347
7.620256063982999	6.271692035284087	5.133964160142244	1.558762060127138	0.6456024218322692	1.007813182142546	0.6714363592299365	0.6837839591645235	0.3731855954426034	0.2617713035708295	0.2813353265274356	0.332175803844207	0.4061696054845872	0.5022739678470898	0.9306835221942549	0.2029021407327085	1.841388281725973	0.0537309578576857	0.0521267648188285	0.000556888157224585	0.8068823673484218			1.2616689978728
7.628445847828277	6.193037401684541	5.03340809941897	1.56200965297336	0.6397921253488308	0.9972334530662784	0.6676629084427719	0.6757083376590138	0.3658700738301418	0.2542494739929082	0.2772851721928227	0.3297970367365635	0.4045381268968274	0.4995583761469524	0.9285526960149427	0.202046818912417	1.842985404391354	0.05372395899757099	0.05212166031011625	0.0005568879671453664	0.8069559238355331			1.261668931229558
7.636635631673556	6.458655270501791	5.141975634060144	1.608819988414144	0.6462714570720559	1.008550139783813	0.6762985068361623	0.6806186214523938	0.3700733715314664	0.2561269214347159	0.2794221168314361	0.330861424517477	0.4057432184433187	0.5009494699400262	0.9308490330435933	0.2027758918982312	1.852261706802376	0.05372212055421171	0.05212071872073078	0.0005568840011497501	0.8069436561254305			1.261668907533807
7.644825415518835	6.626929549487825	5.371071427561213	1.690881670443425	0.6909610250014734	1.041740312674789	0.7022676301495535	0.6893642272516672	0.3781613560746344	0.2638503946844325	0.2840423359704088	0.3323093080184762	0.4068305100001692	0.5031472766883553	0.9330049958442538	0.2037724179001058	1.849956104729851	0.0537291997560999	0.05211779182925193	0.0005568831964757689	0.8069141447642237			1.261668926861067
7.653015199364114	6.545299545160763	5.384874922594858	1.638686982229445	0.7095900840791919	1.034353102866106	0.7257813172824734	0.6897796272533258	0.3910506115871081	0.2658329196683636	0.2901733146569664	0.3346946543345387	0.407118179157843	0.5034380877267455	0.9332021813616933	0.2038787427825299	1.852343074393042	0.05373988606215656	0.05211853906240093	0.0005568855528995016	0.8068127428920819			1.261668938494717
7.661204983209393	6.312389731339531	5.197456948756466	1.537537442247152	0.6684227676925929	0.9880897209512356	0.6968833424090065	0.686141561101262	0.382674241623097	0.2626455153183216	0.2866579450436679	0.3336526663007592	0.4067590223675716	0.5025285851218091	0.932154740709944	0.2032450744465593	1.858399232569061	0.05374535778889526	0.05211603174641664	0.0005568860778685904	0.8067464514759637			1.261668936375879
7.669394767054671	6.375800885407192	5.211132701794755	1.597702709162963	0.6412539826119256	0.9908412420137589	0.6673179380301958	0.6795474595170203	0.3710690807307198	0.2579610172115138	0.2814142456546417	0.3308167788669283	0.4052880073283445	0.5009482916943495	0.9307189625618081	0.2028570375443443	1.876411634378433	0.05374819038132624	0.05211293400556027	0.0005568832922646286	0.8067862874915345			1.26166894936295
7.67758455089995	6.519919196287574	5.305298784289497	1.628928642571618	0.6571037032806883	1.010159368752677	0.6654886756095262	0.6782770415968112	0.3716490534540683	0.2602781609775043	0.2828480346646522	0.3313929112815713	0.4056717541809302	0.5012769147808019	0.9307005588299164	0.203274472067539	1.873718570620142	0.05374794759687836	0.05211345267698221	0.0005568809842887061	0.8067834011688959			1.261668989541768
7.685774334745228	6.361777109564059	5.162332586856901	1.551290778897796	0.6548309893384501	0.9842193837766243	0.6780113428877748	0.677157751234692	0.3753176236227108	0.2613587583977298	0.2823959876024055	0.3316266515564221	0.4061333170638123	0.5014772884260154	0.9307542393200624	0.2031166388303562	1.85963808910325	0.05374410773487415	0.05211201029289368	0.0005568820963278751	0.8067588085405916			1.261669041502717
7.693964118590507	6.354649739778389	5.122867634355228	1.56217920023733	0.6260450433944363	0.9833189145530555	0.6725941657702836	0.6753719195860477	0.3700616157924095	0.2591413828415415	0.2816932455097945	0.3316631558463707	0.4060083706871864	0.5009662473091971	0.9312265788326137	0.2029874664786077	1.870892534294009	0.05374541755617156	0.0521090341000258	0.0005568843398498107	0.8067485547008733			1.261669078406743
7.702153902435786	6.335307623480297	5.152843089363154	1.565237898649318	0.6303634305903293	0.9832301023909228	0.6680463105844232	0.6769127786034309	0.3709860090228378	0.2586033960313748	0.2834643777841178	0.3330073932565001	0.4056404235963558	0.5011694748520368	0.930561819664399	0.2030064269405423	1.882817630154125	0.05374669981267335	0.05210576730431372	0.0005568835819931598	0.8067203204459849			1.261669106107144
7.710343686281065	6.41605903292649	5.292821184118873	1.594460432020838	0.6666143265582666	0.9879569069763874	0.6781538593540511	0.6835260456577569	0.376449188102765	0.2610783545604154	0.2849629112731777	0.3331109507910983	0.4057279083101364	0.5022840826597081	0.9308272417812566	0.2030754845992945	1.877106859349821	0.05374770964341204	0.05210964753860751	0.0005568802023315967	0.8066611644434619			1.261669157719834
7.718533470126343	6.581802805725473	5.689630553134518	1.723635818354152	0.7121145531479833	1.056572277162745	0.6988894300201113	0.6980058093191019	0.3813795544472773	0.2655079024394115	0.2872006994377485	0.3340196493006505	0.4075682226960777	0.5040641686402465	0.9343294549806407	0.2036861697717635	1.860247120488474	0.0537498733375598	0.0521140009785525	0.0005568790290740961	0.8065729905165436			1.261669224286529
7.726723253971622	6.450253644541776	5.493622463954448	1.623897413085418	0.6890510054755256	1.058052625101089	0.6912960902377849	0.6893988926914035	0.3771502808659602	0.2609801115191063	0.2867524850769326	0.3345134183370238	0.4078191862867458	0.5035801879062227	0.9339967047170453	0.2034495230169931	1.857311510042113	0.05375208510311233	0.05211466445824722	0.0005568817280492544	0.8064881719048895			1.261669264771586
7.7349130378169	6.495824929847183	5.319560812748906	1.610112848340636	0.6648417265150084	1.045063014716451	0.6819178763155372	0.6823618777470323	0.3770127508270565	0.2564021729246352	0.2816098546036548	0.3327888861732991	0.4056641667990761	0.5028639803685448	0.9322495661700789	0.2031981960273368	1.868894504498809	0.0537497724230178	0.05211646282876603	0.0005568832410575466	0.8065877337442233			1.261669277728014
[truncated: 1,984 more rows]
